# Supplementary material for: Biphasic modulation of insulin signaling enables highly efficient hematopoietic differentiation from human pluripotent stem cells
Source: Stem Cell Res Ther. 2018 Jul 27;9:205. doi: 10.1186/s13287-018-0934-x (PMC6062919; doi:10.1186/s13287-018-0934-x)
Supplement: Supplementary file 2 — Table S7. Q-PCR primers used in this study (XLSX 11 kb) [file 13287_2018_934_MOESM2_ESM.xlsx]

## Sheet: Sheet1
Gene	Accession No.	Forward primer	Reverse primer	T.
GAPDH	NM_002046	tgatgacatcaagaaggtggtgaag	tccttggaggccatgtgggccat	60
ACTB	NM_001101	catgtacgttgctatccaggc	ctccttaatgtcacgcacgat	60
OCT4	NM_002701	cgaccatctgccgctttgag	ccccctgtcccccattccta	60
NANOG	NM_024865	ggatggtctcgatctcctga	cctcccaatcccaaacaata	60
T	NM_003181	gtccacctgcaaatcctcat	cacaggctggggtactgact	60
MESP1	NM_018670	cgctgtgccccgacgact	ggcatccaggtctccaacag	60
CXCR4	NM_003467	cgtggaacgtttttcctgtt	ggtgctgaaatcaacccact	60
MIXL1	NM_ 031944	tgtgctcctggaactgaaacga	ttcctcccatgagtccagcttt	60
SOX17	NM_022454	cgagttgagcaagatgctgg	ttgtagttggggtggtcctg	60
KDR	NM_002253	tgagcaaagggtggaggtgact	cttgcacaaagtgacacgttgag	60
FOXC1	NM_001453	tgcttttcagagacctgcttt	gcaaggaagaaggcaagaga	60
ETV2	NM_014209	ccaaggggacacgccgacag	gaccacggaagagcctgagag	60
PDGFRA	NM_006206	tggcagtaccccatgtctgaa	ccaagaccgtcacaaaaaggc	60
RUNX1C	NM_001754.4	gaagagggtgcattttcagg	tcgtggacgtctctagaagga	60
TAL1	NM_003189	gccttccctatgttcaccac	aagatacgccgcacaacttt	60
CDH5	NM_001795	gaccgggagaatatctcagagt	cattgaacaaccgatgcgtga	60
EFNB2	NM_004093	tatgcagaactgcgatttccaa	tgggtatagtaccagtccttgtc	60
DLL4	NM_019074	gtctccacgccggtattgg	caggtgaaattgaagggcagt	60
NR2F2	NM_021005.3	tcatgggtatcgagaacatttgc	ttcaacacaaacagctcgctc	60
EPHB4	NM_004444	cgcacctacgaagtgtgtga	gtccgcatcgctctcatagta	60
TNF	NM_000594	tcagcctcttctccttcctg	gccagagggctgattagaga	60
IL2	NM_000586	ctcccgttcacgttgcctaa	attgcctcatgggtttggct	60
IL6	NM_000600	acccccaataaatataggactgga	ttctctttcgttcccggtgg	60
IL8	NM_000584	tcctgatttctgcagctctgt	aaatttggggtggaaaggtt	60
IL10	NM_000572	ttccagtgtctcggagggat	gctggccacagctttcaaga	60
