# Supplementary material for: Biphasic modulation of insulin signaling enables highly efficient hematopoietic differentiation from human pluripotent stem cells
Source: Stem Cell Res Ther. 2018 Jul 27;9:205. doi: 10.1186/s13287-018-0934-x (PMC6062919; doi:10.1186/s13287-018-0934-x)
Supplement: Supplementary file 5 — Table S4. GO terms of significantly upregulated genes in day 5 and day 8 HEPs in insulin-free condition (XLSX 268 kb) [file 13287_2018_934_MOESM5_ESM.xlsx]

## Sheet: H1_CD43p
Category	Term	Count	%	PValue	Genes	List Total	Pop Hits	Pop Total	Fold Enrichment	Bonferroni	Benjamini	FDR
GOTERM_BP_DIRECT	GO:0030168~platelet activation	17	6.2963	1.17635e-12	F2RL3, PTPN6, TRPC6, C6ORF25, PF4, ITGB3, DGKI, VAV1, GP9, LAT, GP6, P2RX1, GP1BB, ADRA2A, GP1BA, CLEC1B, SYK	213	115	16792	11.654	1.58225e-09	1.58225e-09	1.92882e-09
GOTERM_BP_DIRECT	GO:0015671~oxygen transport	9	3.33333	3.37345e-12	HBZ, HBQ1, HBG1, HBA2, HBA1, HBG2, HBE1, MYC, HBD	213	15	16792	47.3014	4.53724e-09	2.26862e-09	5.53109e-09
GOTERM_CC_DIRECT	GO:0005833~hemoglobin complex	8	2.96296	3.60299e-11	HBZ, HBQ1, HBG1, HBA2, HBA1, HBG2, HBE1, HBD	232	12	18224	52.3678	7.81848e-09	7.81848e-09	4.57625e-08
UP_KEYWORDS	Oxygen transport	8	2.96296	3.97638e-11	HBZ, HBQ1, HBG1, HBA2, HBA1, HBG2, HBE1, HBD	238	13	20581	53.2153	9.86144e-09	9.86144e-09	5.15918e-08
UP_SEQ_FEATURE	metal ion-binding site:Iron (heme distal ligand)	8	2.96296	5.03471e-11	HBZ, HBQ1, HBG1, HBA2, HBA1, HBG2, HBE1, HBD	240	13	20063	51.4436	3.76596e-08	3.76596e-08	7.66004e-08
INTERPRO	IPR009050:Globin-like	8	2.96296	5.14704e-11	HBZ, HBQ1, HBG1, HBA2, HBA1, HBG2, HBE1, HBD	223	13	18559	51.2149	2.40881e-08	2.40881e-08	7.343e-08
INTERPRO	IPR000971:Globin	8	2.96296	5.14704e-11	HBZ, HBQ1, HBG1, HBA2, HBA1, HBG2, HBE1, HBD	223	13	18559	51.2149	2.40881e-08	2.40881e-08	7.343e-08
KEGG_PATHWAY	hsa04611:Platelet activation	18	6.66667	7.84003e-11	F2RL3, FERMT3, PTGS1, COL2A1, ITGB3, APBB1IP, GP9, BTK, PTGIR, GP6, P2RX1, GP1BB, RASGRP2, GP1BA, FCGR2A, COL24A1, SYK, ITGA2B	123	130	6910	7.77861	1.19952e-08	1.19952e-08	9.39436e-08
INTERPRO	IPR012292:Globin, structural domain	8	2.96296	1.01898e-10	HBZ, HBQ1, HBG1, HBA2, HBA1, HBG2, HBE1, HBD	223	14	18559	47.5567	4.76882e-08	2.38441e-08	1.45372e-07
GOTERM_MF_DIRECT	GO:0005344~oxygen transporter activity	8	2.96296	1.62072e-10	HBZ, HBQ1, HBG1, HBA2, HBA1, HBG2, HBE1, HBD	217	14	16881	44.4529	6.15875e-08	6.15875e-08	2.24372e-07
UP_SEQ_FEATURE	metal ion-binding site:Iron (heme proximal ligand)	8	2.96296	3.25567e-10	HBZ, HBQ1, HBG1, HBA2, HBA1, HBG2, HBE1, HBD	240	16	20063	41.7979	2.43524e-07	1.21762e-07	4.95332e-07
GOTERM_BP_DIRECT	GO:0007229~integrin-mediated signaling pathway	14	5.18519	3.41126e-10	PLEK, FERMT3, C6ORF25, HCK, ITGB3, VAV1, LAT, PRAM1, TSPAN32, TXK, ITGA2B, TYROBP, SYK, TEC	213	99	16792	11.1485	4.58814e-07	1.52938e-07	5.59314e-07
GOTERM_BP_DIRECT	GO:0007596~blood coagulation	17	6.2963	1.5414e-09	F2RL3, NFE2, C6ORF25, ITGB3, WAS, GP9, P2RX5, GATA1, GP6, P2RX1, GP1BB, GP1BA, HBG1, HBG2, HBE1, HIST1H3G, HBD	213	184	16792	7.28373	2.07318e-06	5.18296e-07	2.5273e-06
GOTERM_CC_DIRECT	GO:0005886~plasma membrane	91	33.7037	1.43194e-08	GYPB, F2RL3, GYPE, C6ORF25, GYPA, GGT1, CD53, SLC7A5, GP9, BTK, CD48, GNG8, PTGIR, GP6, SLC24A3, IGFLR1, ANGPT1, SPN, SYK, PARVG, GAPT, ADGRE2, COL23A1, CD3D, SLA2, SIGLEC10, PIM1, PSD4, TC2N, SIGLEC14, HCST, CD84, ALOX15, GRM3, DOK3, LPAR5, STXBP5, CD33, SUSD3, KCNH2, TREM2, CD226, PTAFR, LCP1, CLEC1B, ITGA2B, SLC38A5, LY6G6D, C3AR1, CD244, LY6G6F, WNT5B, KEL, CYTH4, CLDN10, ZBTB16, ITGB3, DAPP1…	232	4121	18224	1.73458	3.1073e-06	1.55365e-06	1.81874e-05
GOTERM_CC_DIRECT	GO:0005887~integral component of plasma membrane	45	16.6667	2.20681e-08	SLC38A5, STEAP3, GYPB, C3AR1, F2RL3, GYPE, TFR2, CD53, ITGB3, SLC7A5, GP9, CD48, PTGIR, GP6, TSPAN33, GP1BB, SLC24A3, TSPAN32, ADRA2A, IL2RG, GP1BA, SELPLG, SPN, TYROBP, CSF1R, TRPC6, ASIC4, NCKAP1L, CD300C, RHAG, P2RX5, CD84, SLC6A9, CD37, GRM3, P2RX1, ATP2A3, CD33, SLC18A2, LRMP, NKG7, CD226, PTAFR, ITGA2B, CLEC1B	232	1415	18224	2.49811	4.78876e-06	1.59626e-06	2.80292e-05
UP_KEYWORDS	Disulfide bond	74	27.4074	5.00822e-08	F2RL3, PTGS1, SPINK2, GGT1, DLK1, SLC7A5, GP9, CD48, PTGIR, GP6, ANGPT1, RAB27B, SMIM1, ADGRE2, CD3D, PRG3, PRG2, SIGLEC10, LYZ, SIGLEC14, HCST, CD84, GRM3, LPAR5, PPBP, CST7, CD33, SUSD3, TREM2, CD226, PTAFR, CLEC1B, ITGA2B, CCL1, LY6G6D, C3AR1, CCL3, CD244, LY6G6F, WNT5B, TFR2, KEL, COL2A1, PF4, CXCL6, ITGB3, CCL4, TSPAN33, GP1BB, ADRA2A, GP1BA, IL2RG, THBS1, SELPLG, TYROBP, CSF1R, CD7, GABRE, …	238	3434	20581	1.86346	1.24203e-05	6.21017e-06	6.49793e-05
GOTERM_BP_DIRECT	GO:0006954~inflammatory response	21	7.77778	7.45291e-08	CCL1, C3AR1, CCL3, ADGRE2, HCK, PTGS1, LYZ, PF4, CXCL6, GAL, CCL4, LGALS9, LAT, ALOX15, PTGIR, PPBP, IL1B, THBS1, PTAFR, SYK, CSF1R	213	379	16792	4.3682	0.000100237	2.00481e-05	0.000122199
UP_KEYWORDS	Membrane	127	47.037	9.24479e-08	F2RL3, C6ORF25, PTGS1, GGT1, CD53, DLK1, SLC7A5, GP9, BTK, CD48, GNG8, PTGIR, GP6, RAB27B, SPN, SMIM1, SYK, CD3D, MS4A3, NCF4, PLD4, PIM1, PSD4, HCST, CD37, UNC13D, LPAR5, ACAP1, CD33, SLC37A1, BIN2, CD226, ITGA2B, LY6G6D, SLC38A5, SMIM24, C3AR1, LY6G6F, KEL, ITGB3, ADRA2A, TEC, CSF1R, TYROBP, GABRE, TESC, BRI3BP, TRPC6, SLAMF9, OSBPL6, ADGRG5, NCKAP1L, CD300C, PDZK1IP1, P2RX5, LAT, CORO1A, ST8SI…	238	7494	20581	1.46548	2.29268e-05	7.64233e-06	0.000119947
UP_SEQ_FEATURE	topological domain:Extracellular	64	23.7037	2.31521e-07	GYPB, F2RL3, GYPE, C6ORF25, GYPA, GGT1, CD53, DLK1, GP9, PTGIR, GP6, SLC24A3, IGFLR1, SPN, COL23A1, ADGRE2, CD3D, MS4A3, SIGLEC10, SIGLEC14, HCST, CD84, CD37, GRM3, LPAR5, CD33, SUSD3, TREM2, CD226, PTAFR, ITGA2B, CLEC1B, SLC38A5, LY6G6D, C3AR1, CD244, LY6G6F, TFR2, KEL, CLDN10, ITGB3, TSPAN33, GP1BB, ADRA2A, IL2RG, GP1BA, SELPLG, TYROBP, CD7, CSF1R, GABRE, TRPC6, SLAMF9, ASIC4, ADGRG5, CD300C, R…	240	2787	20063	1.91967	0.000173163	5.77243e-05	0.000352246
UP_KEYWORDS	Cell membrane	68	25.1852	3.00945e-07	GYPB, F2RL3, C6ORF25, GYPA, GGT1, CD53, SLC7A5, BTK, CD48, GNG8, PTGIR, GP6, IGFLR1, SYK, PARVG, GAPT, COL23A1, ADGRE2, SLA2, SIGLEC10, PIM1, PSD4, SIGLEC14, CD84, ALOX15, GRM3, DOK3, LPAR5, STXBP5, CD33, TXK, SUSD3, TREM2, KCNH2, CD226, BIN2, LCP1, PTAFR, SLC38A5, LY6G6D, C3AR1, CD244, LY6G6F, TFR2, KEL, CYTH4, CLDN10, ITGB3, APBB1IP, TSPAN33, RASGRP2, ADRA2A, TEC, CSF1R, MICALL2, GABRE, TESC, H…	238	3175	20581	1.85206	7.46315e-05	1.86584e-05	0.000390461
GOTERM_BP_DIRECT	GO:0050900~leukocyte migration	12	4.44444	4.13188e-07	CD84, CD48, C3AR1, PTPN6, CD244, DOK2, GP6, ANGPT1, ITGB3, SLC7A5, SELPLG, SPN	213	122	16792	7.75433	0.000555584	9.26188e-05	0.000677466
UP_KEYWORDS	SH2 domain	11	4.07407	4.89737e-07	SH2D2A, PTPN6, DAPP1, SLA2, HCK, TXK, VAV1, TEC, SYK, BTK, SLA	238	108	20581	8.80762	0.000121447	2.42907e-05	0.00063541
GOTERM_BP_DIRECT	GO:0070527~platelet aggregation	8	2.96296	7.23135e-07	GATA1, PTPN6, PLEK, FERMT3, TSPAN32, GP1BA, ITGB3, ITGA2B	213	41	16792	15.3826	0.000972143	0.000138936	0.00118565
SMART	SM00252:SH2	11	4.07407	7.84293e-07	SH2D2A, PTPN6, DAPP1, SLA2, HCK, TXK, VAV1, TEC, SYK, BTK, SLA	131	103	10057	8.19884	8.31317e-05	8.31317e-05	0.000880053
INTERPRO	IPR000980:SH2 domain	11	4.07407	1.03887e-06	SH2D2A, PTPN6, DAPP1, SLA2, HCK, TXK, VAV1, TEC, SYK, BTK, SLA	223	113	18559	8.10147	0.000486074	0.000162051	0.00148209
UP_SEQ_FEATURE	signal peptide	70	25.9259	1.60921e-06	GYPB, F2RL3, GYPE, C6ORF25, GYPA, PTGS1, SPINK2, DLK1, GP9, CD48, GP6, SLC24A3, IGFLR1, ANGPT1, SPN, ADGRE2, CD3D, PRG3, PRG2, SIGLEC10, LYZ, GAL, SIGLEC14, HCST, CD84, GRM3, SERPINF1, PPBP, CST7, CD33, TREM2, COL24A1, CD226, ITGA2B, CCL1, SMIM24, LY6G6D, CCL3, CD244, LY6G6F, WNT5B, ADAMTSL4, CYTL1, COL2A1, PF4, CXCL6, ITGB3, CCL4, GP1BB, IL2RG, GP1BA, THBS1, SELPLG, HRC, TYROBP, CSF1R, CD7, GABR…	240	3346	20063	1.74887	0.00120297	0.000300878	0.0024483
UP_KEYWORDS	Glycoprotein	85	31.4815	1.72303e-06	STEAP3, GYPB, F2RL3, GYPE, C6ORF25, GYPA, PTGS1, GGT1, CD53, DLK1, SLC7A5, GP9, CD48, PTGIR, HIST1H2BN, GP6, SLC24A3, ANGPT1, MYC, SPN, ADGRE2, CD3D, PRG2, SIGLEC10, SIGLEC14, HCST, CD84, GRM3, CD37, LPAR5, SERPINF1, CST7, CD33, SLC37A1, SUSD3, KCNH2, TREM2, COL24A1, CD226, PTAFR, CLEC1B, ITGA2B, CCL1, SLC38A5, LY6G6D, C3AR1, CD244, LY6G6F, WNT5B, TFR2, ADAMTSL4, KEL, COL2A1, ITGB3, TSPAN33, GP1B…	238	4551	20581	1.61511	0.000427221	7.12161e-05	0.00223553
UP_KEYWORDS	Chemotaxis	10	3.7037	1.81353e-06	CCL1, C3AR1, CCL3, PPBP, PF4, CXCL6, CCL4, PTAFR, LGALS9, CMTM5	238	97	20581	8.91493	0.000449655	6.42489e-05	0.00235295
GOTERM_MF_DIRECT	GO:0019825~oxygen binding	8	2.96296	2.0751e-06	HBZ, HBQ1, HBG1, HBA2, HBA1, HBG2, HBE1, HBD	217	47	16881	13.2413	0.000788228	0.000394192	0.00287271
KEGG_PATHWAY	hsa04640:Hematopoietic cell lineage	11	4.07407	2.08132e-06	CD37, CD3D, GP1BB, CD33, IL1B, GP1BA, ITGB3, CSF1R, GP9, ITGA2B, CD7	123	85	6910	7.27021	0.000318392	0.000159209	0.00249393
UP_KEYWORDS	Heme	11	4.07407	3.10239e-06	STEAP3, PTGS1, HBZ, MPO, HBQ1, HBG1, HBA2, HBA1, HBG2, HBE1, HBD	238	132	20581	7.20623	0.000769097	9.61695e-05	0.00402513
UP_SEQ_FEATURE	mutagenesis site	51	18.8889	4.48191e-06	LY6G6D, F2RL3, HIST1H2AC, CCL3, LY6G6F, KEL, C6ORF25, GYPA, PTGS1, SPINK2, GGT1, CBFA2T3, SLA, BTK, FAH, FOXH1, GATA1, PTGIR, GFI1B, GP6, DAPP1, ADRA2A, GP1BA, THBS1, SELPLG, AKR1C1, PTPN7, GAPT, ADGRE2, NFE2, TRPC6, ASIC4, NCF4, SLA2, SIGLEC10, NXF3, SIGLEC14, VAV1, HCST, CD84, LAT, KCNN4, ALOX15, UNC13D, ACAP1, CD33, KCNH2, HIST1H3G, LCP1, CLEC1B, ITGA2B	240	2191	20063	1.94586	0.00334686	0.00067027	0.00681876
UP_SEQ_FEATURE	topological domain:Cytoplasmic	70	25.9259	5.14466e-06	GYPB, STEAP3, F2RL3, GYPE, C6ORF25, GYPA, GGT1, CD53, DLK1, GP9, PTGIR, GP6, SLC24A3, IGFLR1, SPN, COL23A1, ADGRE2, CD3D, MS4A3, SIGLEC10, HCST, CD84, CD37, GRM3, LPAR5, CD33, LRMP, SUSD3, KCNH2, TREM2, CD226, SLC27A2, PTAFR, CLEC1B, ITGA2B, SLC38A5, LY6G6D, C3AR1, CD244, LY6G6F, TFR2, KEL, CLDN10, ITGB3, TSPAN33, GP1BB, ADRA2A, IL2RG, GP1BA, SELPLG, TYROBP, CSF1R, CD7, GABRE, TRPC6, SLAMF9, ASIC…	240	3456	20063	1.6932	0.00384082	0.000641163	0.00782703
UP_KEYWORDS	Immunity	20	7.40741	5.86599e-06	TNFAIP8L2, CD244, HCK, PRG2, CD300C, LGALS9, BTK, LCN2, CD84, APOBEC3B, KCNN4, LAT, CD300A, LRMP, TXK, FCGR2A, TEC, SYK, CD7, CSF1R	238	500	20581	3.45899	0.00145371	0.000161628	0.00761058
GOTERM_BP_DIRECT	GO:0006955~immune response	19	7.03704	6.86286e-06	FYB, CCL3, PRG3, NCF4, PRG2, PF4, CXCL6, WAS, CCL4, VAV1, LAT, PPBP, CST7, IL1B, IL2RG, THBS1, PTAFR, SPN, CD7	213	421	16792	3.5579	0.00918811	0.00115316	0.0112518
UP_SEQ_FEATURE	disulfide bond	61	22.5926	1.0854e-05	F2RL3, PTGS1, SPINK2, DLK1, CD48, PTGIR, GP6, ANGPT1, RAB27B, ADGRE2, CD3D, PRG3, PRG2, SIGLEC10, LYZ, SIGLEC14, CD84, LPAR5, PPBP, CST7, CD33, SUSD3, TREM2, CD226, PTAFR, ITGA2B, CLEC1B, CCL1, LY6G6D, C3AR1, CCL3, CD244, LY6G6F, TFR2, KEL, PF4, ITGB3, CXCL6, CCL4, ADRA2A, IL2RG, GP1BA, THBS1, SELPLG, CD7, CSF1R, GABRE, SLAMF9, ASIC4, PRSS57, CD300C, LCN2, SFRP5, P2RX1, ST8SIA6, FBLN2, CD300A, SL…	240	2917	20063	1.74815	0.00808594	0.00115916	0.0165124
UP_SEQ_FEATURE	transmembrane region	91	33.7037	1.25948e-05	STEAP3, GYPB, F2RL3, GYPE, C6ORF25, GYPA, GGT1, CD53, DLK1, RTN1, SLC7A5, GP9, PTGIR, GP6, SLC24A3, IGFLR1, SPN, SMIM1, GAPT, ADGRE2, COL23A1, CD3D, MS4A3, PLD4, SIGLEC10, SIGLEC14, HCST, CD84, GRM3, CD37, LPAR5, CD33, SLC37A1, LRMP, SUSD3, KCNH2, TREM2, CD226, SLC27A2, PTAFR, CLEC1B, ITGA2B, SMIM24, SLC38A5, LY6G6D, C3AR1, CD244, LY6G6F, TFR2, KEL, TMEM40, CLDN10, ITGB3, TSPAN33, GP1BB, TSPAN32,…	240	5056	20063	1.50459	0.00937671	0.00117692	0.0191605
INTERPRO	IPR002338:Haemoglobin, alpha	4	1.48148	1.65903e-05	HBZ, HBQ1, HBA2, HBA1	223	5	18559	66.5794	0.00773426	0.0019392	0.0236659
INTERPRO	IPR002337:Haemoglobin, beta	4	1.48148	1.65903e-05	HBG1, HBG2, HBE1, HBD	223	5	18559	66.5794	0.00773426	0.0019392	0.0236659
GOTERM_BP_DIRECT	GO:0030593~neutrophil chemotaxis	8	2.96296	1.91796e-05	CCL1, CCL3, PPBP, NCKAP1L, IL1B, VAV1, CCL4, SYK	213	66	16792	9.55584	0.0254669	0.0028622	0.0314424
UP_SEQ_FEATURE	domain:SH2	9	3.33333	1.94095e-05	SH2D2A, DAPP1, SLA2, HCK, TXK, VAV1, TEC, BTK, SLA	240	96	20063	7.83711	0.0144136	0.00161186	0.0295264
UP_SEQ_FEATURE	glycosylation site:O-linked (GalNAc...)	9	3.33333	2.09394e-05	LY6G6D, LY6G6F, GYPA, PRG2, GP1BA, DLK1, SELPLG, SPN, ITGA2B	240	97	20063	7.75631	0.0155408	0.00156506	0.0318534
GOTERM_BP_DIRECT	GO:0007165~signal transduction	33	12.2222	2.40768e-05	CCL1, F2RL3, CD244, CYTL1, CD53, CXCL6, ARHGAP15, CCL4, APBB1IP, CD48, ARHGAP6, DAPP1, RASGRP2, ADRA2A, IL1B, ARHGAP11B, IL2RG, SPN, TYROBP, CSF1R, FYB, GABRE, CD300C, P2RX5, SFRP5, ARHGAP30, SH2D2A, LAT, DOK2, P2RX1, CD300A, CD33, CD226	213	1161	16792	2.24081	0.031865	0.00323313	0.0394693
INTERPRO	IPR001849:Pleckstrin homology domain	14	5.18519	2.44332e-05	PLEK, FERMT3, OSBPL6, CYTH4, PSD4, ARHGAP15, VAV1, APBB1IP, BTK, DOK2, DOK3, DAPP1, ACAP1, TEC	223	271	18559	4.29941	0.0113698	0.00228437	0.0348519
GOTERM_MF_DIRECT	GO:0005506~iron ion binding	11	4.07407	2.79117e-05	LCN2, ALOX15, HBZ, HBQ1, HBG1, HBA2, HBA1, HBG2, HBE1, HBD, ALOX12	217	153	16881	5.59293	0.0105506	0.00352929	0.0386338
SMART	SM00233:PH	14	5.18519	3.5445e-05	PLEK, FERMT3, OSBPL6, CYTH4, PSD4, ARHGAP15, VAV1, APBB1IP, BTK, DOK2, DOK3, DAPP1, ACAP1, TEC	131	264	10057	4.07119	0.00375018	0.00187685	0.0397657
UP_SEQ_FEATURE	domain:PH	13	4.81481	3.99327e-05	OSBPL6, FERMT3, CYTH4, PSD4, ARHGAP15, VAV1, APBB1IP, BTK, DOK2, DOK3, DAPP1, ACAP1, TEC	240	245	20063	4.4357	0.0294286	0.00271179	0.0607382
UP_KEYWORDS	SH3 domain	12	4.44444	4.18781e-05	FYB, CASS4, PRAM1, SLA2, HCK, NCF4, MYO1F, TXK, VAV1, TEC, BTK, SLA	238	215	20581	4.8265	0.0103322	0.00103806	0.0543212
UP_KEYWORDS	Transmembrane helix	94	34.8148	4.52198e-05	STEAP3, GYPB, F2RL3, GYPE, C6ORF25, GYPA, SPI1, GGT1, CD53, DLK1, RTN1, SLC7A5, GP9, CD48, PTGIR, GP6, SLC24A3, IGFLR1, PPP1R14C, SPN, SMIM1, GAPT, ADGRE2, COL23A1, CD3D, MS4A3, PLD4, SIGLEC10, SIGLEC14, HCST, CD84, GRM3, CD37, LPAR5, CD33, SLC37A1, LRMP, SUSD3, KCNH2, TREM2, CD226, SLC27A2, PTAFR, CLEC1B, ITGA2B, SMIM24, SLC38A5, LY6G6D, C3AR1, CD244, LY6G6F, TFR2, KEL, TMEM40, CLDN10, ITGB3, TS…	238	5634	20581	1.44278	0.0111521	0.001019	0.0586547
UP_KEYWORDS	Phosphoprotein	126	46.6667	4.86906e-05	STAR, C6ORF25, SLC7A5, FAH, HEMGN, BTK, AUNIP, BATF, GATA1, HIST1H2BN, DNAJC6, SPN, SMIM1, SYK, CD3D, NCF4, PIM1, PSD4, TC2N, HCST, TNNT1, UNC13D, SERPINF1, ACAP1, PRAM1, CD33, CD226, BIN2, C3AR1, LY6G6F, MYL4, KEL, ITGB3, FAM65C, ADRA2A, TEC, CSF1R, TYROBP, PTPN7, PTPN6, BRI3BP, NFE2, IKZF1, TRPC6, OSBPL6, MYO1F, HBA2, HBA1, TNNI3, VAV1, PDZK1IP1, LAT, CORO1A, C1ORF116, CASS4, P2RX1, ATP2A3, CD3…	238	8246	20581	1.32135	0.0120029	0.00100579	0.0631554
UP_SEQ_FEATURE	domain:SH3	11	4.07407	4.91737e-05	FYB, CASS4, PRAM1, SLA2, HCK, NCF4, MYO1F, TXK, TEC, BTK, SLA	240	175	20063	5.2546	0.0361146	0.00306054	0.074789
UP_KEYWORDS	Transmembrane	94	34.8148	5.11395e-05	STEAP3, GYPB, F2RL3, GYPE, C6ORF25, GYPA, SPI1, GGT1, CD53, DLK1, RTN1, SLC7A5, GP9, CD48, PTGIR, GP6, SLC24A3, IGFLR1, PPP1R14C, SPN, SMIM1, GAPT, ADGRE2, COL23A1, CD3D, MS4A3, PLD4, SIGLEC10, SIGLEC14, HCST, CD84, GRM3, CD37, LPAR5, CD33, SLC37A1, LRMP, SUSD3, KCNH2, TREM2, CD226, SLC27A2, PTAFR, CLEC1B, ITGA2B, SMIM24, SLC38A5, LY6G6D, C3AR1, CD244, LY6G6F, TFR2, KEL, TMEM40, CLDN10, ITGB3, TS…	238	5651	20581	1.43844	0.0126028	0.000975134	0.0663309
INTERPRO	IPR001452:Src homology-3 domain	12	4.44444	6.60161e-05	FYB, CASS4, PRAM1, SLA2, HCK, NCF4, MYO1F, TXK, VAV1, TEC, BTK, SLA	223	218	18559	4.58115	0.0304241	0.00513619	0.0941403
UP_SEQ_FEATURE	glycosylation site:N-linked (GlcNAc...)	77	28.5185	6.76115e-05	STEAP3, F2RL3, C6ORF25, GYPA, PTGS1, GGT1, CD53, DLK1, SLC7A5, GP9, CD48, PTGIR, GP6, SLC24A3, ANGPT1, SPN, ADGRE2, CD3D, PRG2, SIGLEC10, SIGLEC14, CD84, GRM3, CD37, LPAR5, SERPINF1, CST7, CD33, SUSD3, KCNH2, TREM2, COL24A1, CD226, PTAFR, CLEC1B, ITGA2B, CCL1, SLC38A5, LY6G6D, C3AR1, CD244, LY6G6F, WNT5B, TFR2, ADAMTSL4, KEL, COL2A1, ITGB3, TSPAN33, GP1BB, ADRA2A, GP1BA, IL2RG, THBS1, SELPLG, CSF…	240	4234	20063	1.52028	0.0493175	0.00388284	0.102818
GOTERM_MF_DIRECT	GO:0020037~heme binding	10	3.7037	6.77191e-05	PTGS1, HBZ, MPO, HBQ1, HBG1, HBA2, HBA1, HBG2, HBE1, HBD	217	137	16881	5.67829	0.0254058	0.00641288	0.0937089
UP_KEYWORDS	Signal	74	27.4074	6.8945e-05	GYPB, F2RL3, GYPE, C6ORF25, GYPA, PTGS1, SPINK2, DLK1, GP9, CD48, PTGIR, GP6, SLC24A3, IGFLR1, ANGPT1, SPN, ADGRE2, CD3D, PRG3, PRG2, SIGLEC10, LYZ, GAL, SIGLEC14, HCST, CD84, GRM3, SERPINF1, PPBP, CST7, CD33, TREM2, COL24A1, CD226, ITGA2B, CCL1, SMIM24, LY6G6D, CCL3, CD244, LY6G6F, WNT5B, ADAMTSL4, CYTL1, COL2A1, PF4, CXCL6, ITGB3, CCL4, GP1BB, TSPAN32, GP1BA, IL2RG, THBS1, SELPLG, HRC, TYROBP, …	238	4160	20581	1.53825	0.0169536	0.00122061	0.089416
UP_KEYWORDS	Sialic acid	5	1.85185	7.18505e-05	GYPB, GYPE, GYPA, GGT1, SELPLG	238	20	20581	21.6187	0.0176617	0.00118727	0.0931826
GOTERM_BP_DIRECT	GO:0007155~cell adhesion	18	6.66667	7.62757e-05	PARVG, ADGRE2, HCK, SIGLEC10, CLDN10, ITGB3, SIGLEC14, CCL4, GP9, CASS4, GP1BB, CD300A, CD33, GP1BA, THBS1, CD226, SELPLG, ITGA2B	213	459	16792	3.0916	0.0975074	0.00928344	0.124989
GOTERM_BP_DIRECT	GO:0050776~regulation of immune response	11	4.07407	8.97257e-05	CD3D, CD300A, CD33, SLA2, COL2A1, CD300C, TREML2, TREM2, CD226, TYROBP, HCST	213	178	16792	4.87187	0.113688	0.0100068	0.147014
KEGG_PATHWAY	hsa04380:Osteoclast differentiation	11	4.07407	9.68769e-05	NCF4, SPI1, IL1B, FCGR2A, ITGB3, TREM2, CSF1R, TEC, SYK, BTK, TYROBP	123	131	6910	4.71731	0.0147136	0.00492877	0.116022
GOTERM_BP_DIRECT	GO:0050850~positive regulation of calcium-mediated signaling	5	1.85185	0.000102094	P2RX5, CCL3, TREM2, CCL4, SYK	213	20	16792	19.7089	0.128311	0.0105077	0.167263
GOTERM_BP_DIRECT	GO:0043547~positive regulation of GTPase activity	20	7.40741	0.000103842	CCL1, CCL3, CYTH4, NCKAP1L, PSD4, RGS18, ARHGAP15, CCL4, VAV1, ALDH1A1, ARHGAP30, LAT, PTGIR, ARHGAP6, STXBP5, ACAP1, RASGRP2, ARHGAP11B, IL2RG, ANGPT1	213	565	16792	2.79064	0.130359	0.00992719	0.170125
UP_KEYWORDS	Iron	14	5.18519	0.000104814	STEAP3, PTGS1, HBA2, HBA1, LCN2, ALOX15, HBZ, HBQ1, MPO, HBG1, HBG2, HBE1, ALOX12, HBD	238	324	20581	3.73656	0.0256602	0.00162338	0.135905
KEGG_PATHWAY	hsa04512:ECM-receptor interaction	9	3.33333	0.000136664	GP6, GP1BB, COL2A1, GP1BA, ITGB3, THBS1, COL24A1, GP9, ITGA2B	123	87	6910	5.81161	0.0206939	0.00521412	0.163636
UP_KEYWORDS	Cell adhesion	17	6.2963	0.000147403	PARVG, ADGRE2, FERMT3, SIGLEC10, ITGB3, SIGLEC14, GP9, CD84, CASS4, GP1BB, CD300A, CD33, GP1BA, THBS1, CD226, SELPLG, ITGA2B	238	479	20581	3.06904	0.0358984	0.00214819	0.191079
UP_KEYWORDS	Receptor	37	13.7037	0.00014805	F2RL3, C3AR1, CD244, TFR2, C6ORF25, GYPA, ITGB3, PTGIR, GP6, ADRA2A, IGFLR1, IL2RG, SELPLG, CSF1R, CD7, PTPN7, GABRE, PTPN6, ADGRE2, CD3D, MS4A3, ADGRG5, CD300C, P2RX5, CD84, GRM3, C1ORF116, P2RX1, LPAR5, CD300A, FCGR2A, TREML2, TREM2, CD226, PTAFR, CLEC1B, ITGA2B	238	1648	20581	1.94148	0.0360531	0.00203787	0.191918
GOTERM_BP_DIRECT	GO:0006935~chemotaxis	9	3.33333	0.000158919	CCL1, C3AR1, CCL3, NCKAP1L, CXCL6, PTAFR, LGALS9, SPN, CMTM5	213	122	16792	5.81575	0.19246	0.0141498	0.260246
UP_SEQ_FEATURE	domain:Ig-like V-type	9	3.33333	0.000159417	LY6G6D, LY6G6F, CD300A, CD33, SIGLEC10, CD300C, TREML2, TREM2, SIGLEC14	240	129	20063	5.83227	0.112417	0.00848193	0.24227
GOTERM_BP_DIRECT	GO:0007169~transmembrane receptor protein tyrosine kinase signaling pathway	8	2.96296	0.000213331	DOK2, HCK, TXK, CSF1R, TEC, SYK, BTK, CD7	213	96	16792	6.56964	0.249458	0.0177751	0.349205
INTERPRO	IPR001811:Chemokine interleukin-8-like domain	6	2.22222	0.000215252	CCL1, CCL3, PPBP, PF4, CXCL6, CCL4	223	46	18559	10.8553	0.0958398	0.0142896	0.30665
SMART	SM00199:SCY	6	2.22222	0.000216897	CCL1, CCL3, PPBP, PF4, CXCL6, CCL4	131	43	10057	10.7122	0.0227313	0.00763524	0.243111
GOTERM_BP_DIRECT	GO:0042110~T cell activation	6	2.22222	0.000304921	CD48, LAT, SLA2, TREML2, WAS, CD7	213	47	16792	10.0641	0.33647	0.0238396	0.49878
SMART	SM00326:SH3	11	4.07407	0.000328808	FYB, CASS4, SLA2, HCK, NCF4, MYO1F, TXK, VAV1, TEC, BTK, SLA	131	206	10057	4.09942	0.0342588	0.00867699	0.368337
UP_KEYWORDS	Bernard Soulier syndrome	3	1.11111	0.000393143	GP1BB, GP1BA, GP9	238	3	20581	86.4748	0.0929146	0.00511941	0.508886
GOTERM_MF_DIRECT	GO:0008009~chemokine activity	6	2.22222	0.000394998	CCL1, CCL3, PPBP, PF4, CXCL6, CCL4	217	49	16881	9.52563	0.139403	0.0295795	0.545446
UP_SEQ_FEATURE	repeat:LRR	3	1.11111	0.000420622	GP1BB, NXF3, GP9	240	3	20063	83.5958	0.269986	0.0207609	0.638044
INTERPRO	IPR002339:Haemoglobin, pi	3	1.11111	0.00042397	HBQ1, HBA2, HBA1	223	3	18559	83.2242	0.180007	0.0245023	0.603156
UP_KEYWORDS	Hereditary hemolytic anemia	5	1.85185	0.000539625	KCNN4, HBA2, HBA1, KLF1, RHAG	238	33	20581	13.1022	0.12529	0.0066708	0.69788
INTERPRO	IPR011993:Pleckstrin homology-like domain	15	5.55556	0.000656208	PLEK, FERMT3, OSBPL6, CYTH4, PSD4, ARHGAP15, APBB1IP, VAV1, WAS, BTK, DOK2, DOK3, DAPP1, ACAP1, TEC	223	427	18559	2.92357	0.264501	0.033558	0.932112
UP_KEYWORDS	Lipid-binding	10	3.7037	0.000735563	ALOX15, STAR, SDPR, PRAM1, NCF4, OSBPL6, CYTH4, PSD4, TEC, BTK	238	209	20581	4.13755	0.166804	0.00865219	0.950167
GOTERM_BP_DIRECT	GO:0007166~cell surface receptor signaling pathway	12	4.44444	0.000742943	CD37, DOK2, ADGRE2, TSPAN33, CD3D, GP1BB, TSPAN32, ADGRG5, GP1BA, CD53, SPN, CLEC1B	213	274	16792	3.45266	0.631984	0.0540211	1.2112
GOTERM_BP_DIRECT	GO:0071346~cellular response to interferon-gamma	6	2.22222	0.000751596	CCL1, CCL3, STAR, MYC, CCL4, LGALS9	213	57	16792	8.29849	0.636246	0.0518334	1.22522
INTERPRO	IPR001195:Glycophorin	3	1.11111	0.000841244	GYPB, GYPE, GYPA	223	4	18559	62.4182	0.325557	0.0386212	1.19348
GOTERM_CC_DIRECT	GO:0070062~extracellular exosome	55	20.3704	0.00092584	FERMT3, PTGS1, GYPA, GGT1, CD53, SLC7A5, HIST2H4B, FAH, CD48, GP6, HIST1H2BN, IL1B, ANGPT1, TUBB1, RAB27B, AKR1C1, SMIM1, SPN, PRG2, LYZ, WAS, CD84, CD37, SERPINF1, CD33, SLC27A2, LCP1, ITGA2B, ALOX12, SMIM24, HIST1H2AC, WNT5B, ITGB3, ALDH1A1, GP1BA, THBS1, CD7, GSTA1, PTPN6, GSTA2, HIST1H2BC, NCKAP1L, HBA2, HBA1, LGALS9, PDZK1IP1, LCN2, CORO1A, C1ORF116, FBLN2, CD300A, HBZ, MPO, FCGR2A, HIST1H3G	232	2811	18224	1.53694	0.182088	0.0490085	1.16959
GOTERM_BP_DIRECT	GO:0010543~regulation of platelet activation	3	1.11111	0.00154718	TXK, TEC, SYK	213	5	16792	47.3014	0.87539	0.0988905	2.50678
GOTERM_BP_DIRECT	GO:0006952~defense response	6	2.22222	0.00156589	CD84, CD48, KCNN4, MPO, WAS, CLEC1B	213	67	16792	7.05991	0.878491	0.0954972	2.53673
GOTERM_BP_DIRECT	GO:0038083~peptidyl-tyrosine autophosphorylation	5	1.85185	0.00158098	HCK, TXK, TEC, SYK, BTK	213	40	16792	9.85446	0.880936	0.0922004	2.56088
GOTERM_BP_DIRECT	GO:0030218~erythrocyte differentiation	5	1.85185	0.00158098	GATA1, ALAS2, IKZF1, SPI1, KLF1	213	40	16792	9.85446	0.880936	0.0922004	2.56088
KEGG_PATHWAY	hsa04062:Chemokine signaling pathway	11	4.07407	0.00158715	GNG8, CCL1, CCL3, PPBP, HCK, RASGRP2, PF4, CXCL6, VAV1, WAS, CCL4	123	186	6910	3.32241	0.21575	0.0474431	1.88533
KEGG_PATHWAY	hsa05144:Malaria	6	2.22222	0.00161946	GYPB, GYPA, IL1B, HBA2, HBA1, THBS1	123	49	6910	6.87904	0.219624	0.0404874	1.92337
GOTERM_BP_DIRECT	GO:0030220~platelet formation	4	1.48148	0.00165592	GATA1, PTPN6, C6ORF25, CLEC1B	213	19	16792	16.597	0.89237	0.0923673	2.68073
GOTERM_CC_DIRECT	GO:0031234~extrinsic component of cytoplasmic side of plasma membrane	6	2.22222	0.00170706	ALOX15, HCK, TXK, TEC, SYK, BTK	232	68	18224	6.93103	0.309782	0.0714672	2.14666
UP_KEYWORDS	Immunoglobulin domain	16	5.92593	0.00173651	CD244, LY6G6F, SLAMF9, SIGLEC10, SIGLEC14, CD84, CD48, GP6, CD300A, CD33, FCGR2A, TREML2, TREM2, CD226, CD7, CSF1R	238	546	20581	2.53406	0.35016	0.0194016	2.22977
GOTERM_BP_DIRECT	GO:0002576~platelet degranulation	7	2.59259	0.00195253	PPBP, PLEK, ABCC4, PF4, ITGB3, THBS1, ITGA2B	213	103	16792	5.35776	0.927829	0.103745	3.15371
GOTERM_BP_DIRECT	GO:0070098~chemokine-mediated signaling pathway	6	2.22222	0.00202703	CCL1, CCL3, PPBP, PF4, CXCL6, CCL4	213	71	16792	6.66217	0.934724	0.103418	3.27218
UP_KEYWORDS	Hemostasis	5	1.85185	0.00224251	F2RL3, GP6, GP1BB, GP1BA, GP9	238	48	20581	9.00779	0.426942	0.0239167	2.87081
UP_KEYWORDS	Blood coagulation	5	1.85185	0.00224251	F2RL3, GP6, GP1BB, GP1BA, GP9	238	48	20581	9.00779	0.426942	0.0239167	2.87081
BIOCARTA	h_ahspPathway:Hemoglobin's Chaperone	4	1.48148	0.00225986	GATA1, ALAS2, HBA2, HBA1	36	13	1625	13.8889	0.148394	0.148394	2.32085
GOTERM_CC_DIRECT	GO:0030141~secretory granule	6	2.22222	0.00248133	STXBP5, IL1B, MPO, THBS1, RAB27B, GAL	232	74	18224	6.36906	0.416737	0.0859343	3.10625
UP_KEYWORDS	Polymorphism	161	59.6296	0.00261432	F2RL3, STAR, C6ORF25, PTGS1, GGT1, DLK1, SLC7A5, AUNIP, BTK, CD48, APOBEC3B, PTGIR, GP6, IL1B, DNAJC6, RAB27B, SMIM1, SPN, SYK, CD3D, NCF4, PLD4, PIM1, PSD4, TC2N, UNC13D, SERPINF1, FAM72B, SLC37A1, ACAP1, PRAM1, CD33, COL24A1, BIN2, CD226, ITGA2B, LY6G6D, SLC38A5, C3AR1, MYL4, LY6G6F, CCL3, KEL, ADAMTSL4, CYTL1, ITGB3, CCL4, FOXH1, FAM65C, DNAAF3, ADRA2A, TEC, CSF1R, TYROBP, GABRE, TRPC6, SLAMF9…	238	12043	20581	1.15606	0.477537	0.0266875	3.33938
GOTERM_MF_DIRECT	GO:0004601~peroxidase activity	4	1.48148	0.00265865	PTGS1, MPO, HBA2, HBA1	217	22	16881	14.1441	0.636375	0.155158	3.61842
GOTERM_BP_DIRECT	GO:0002250~adaptive immune response	8	2.96296	0.00276039	CD84, LAT, CD244, TXK, TEC, SYK, BTK, CD7	213	148	16792	4.26139	0.975714	0.133241	4.43105
GOTERM_MF_DIRECT	GO:0004715~non-membrane spanning protein tyrosine kinase activity	5	1.85185	0.00279364	HCK, TXK, TEC, SYK, BTK	217	46	16881	8.45572	0.654606	0.140897	3.79886
UP_SEQ_FEATURE	sequence variant	170	62.963	0.00289299	F2RL3, STAR, C6ORF25, PTGS1, GGT1, DLK1, SLC7A5, AUNIP, BTK, FAH, GP9, CD48, GATA1, APOBEC3B, PTGIR, GP6, DNAJC6, RAB27B, SPN, SYK, CD3D, NCF4, PLD4, PIM1, PSD4, TC2N, UNC13D, SERPINF1, FAM72B, SLC37A1, CD33, ACAP1, PRAM1, COL24A1, BIN2, CD226, ITGA2B, LY6G6D, SLC38A5, C3AR1, MYL4, LY6G6F, CCL3, KEL, ADAMTSL4, CYTL1, ITGB3, CCL4, FOXH1, FAM65C, DNAAF3, ADRA2A, TEC, CSF1R, TYROBP, GABRE, TRPC6, SL…	240	12443	20063	1.14211	0.88549	0.126671	4.31217
GOTERM_BP_DIRECT	GO:0043305~negative regulation of mast cell degranulation	3	1.11111	0.00319531	CD84, CD300A, LGALS9	213	7	16792	33.7867	0.986493	0.147369	5.11215
GOTERM_BP_DIRECT	GO:0045087~innate immune response	14	5.18519	0.00328911	TNFAIP8L2, CD244, SIGLEC14, BTK, CD84, APOBEC3B, LCN2, CORO1A, S100B, TREM2, TEC, SYK, CSF1R, TYROBP	213	430	16792	2.56674	0.988099	0.146368	5.25845
UP_KEYWORDS	Heparin-binding	6	2.22222	0.00350219	C6ORF25, PRSS57, PRG2, PF4, CXCL6, THBS1	238	88	20581	5.89601	0.581076	0.034204	4.44986
INTERPRO	IPR020635:Tyrosine-protein kinase, catalytic domain	6	2.22222	0.00353623	HCK, TXK, CSF1R, TEC, SYK, BTK	223	85	18559	5.87465	0.809459	0.139909	4.9283
GOTERM_BP_DIRECT	GO:0001816~cytokine production	4	1.48148	0.00371766	BATF, TXK, CD226, PTAFR	213	25	16792	12.6137	0.993326	0.158647	5.92415
GOTERM_BP_DIRECT	GO:0050731~positive regulation of peptidyl-tyrosine phosphorylation	6	2.22222	0.00380007	GATA1, ANGPT1, ITGB3, TREM2, TEC, SYK	213	82	16792	5.76846	0.994029	0.156921	6.05166
KEGG_PATHWAY	hsa04015:Rap1 signaling pathway	11	4.07407	0.00385458	FYB, LAT, F2RL3, LPAR5, RASGRP2, ANGPT1, ITGB3, THBS1, APBB1IP, CSF1R, ITGA2B	123	210	6910	2.9427	0.446166	0.0809483	4.52225
GOTERM_CC_DIRECT	GO:0032587~ruffle membrane	6	2.22222	0.00387417	TESC, ADGRE2, PLEK, RASGRP2, ITGB3, LCP1	232	82	18224	5.74769	0.569293	0.113374	4.81068
GOTERM_CC_DIRECT	GO:0009986~cell surface	16	5.92593	0.00402752	WNT5B, ITGB3, CD53, HCST, GP6, TSPAN33, TSPAN32, GP1BA, TREML2, THBS1, KCNH2, CD226, SPN, ITGA2B, CSF1R, TYROBP	232	542	18224	2.31887	0.583445	0.103688	4.99664
UP_KEYWORDS	Adaptive immunity	8	2.96296	0.00410751	CD84, LAT, CD244, TXK, TEC, SYK, BTK, CD7	238	174	20581	3.97585	0.639679	0.0384994	5.2002
GOTERM_MF_DIRECT	GO:0050840~extracellular matrix binding	4	1.48148	0.00432313	FBLN2, ITGB3, THBS1, ITGA2B	217	26	16881	11.9681	0.807248	0.185999	5.82155
GOTERM_BP_DIRECT	GO:0050853~B cell receptor signaling pathway	5	1.85185	0.00476978	PTPN6, NCKAP1L, TEC, SYK, BTK	213	54	16792	7.2996	0.998389	0.18734	7.5399
SMART	SM00219:TyrKc	6	2.22222	0.00480119	HCK, TXK, CSF1R, TEC, SYK, BTK	131	85	10057	5.41913	0.399595	0.0969978	5.25717
GOTERM_MF_DIRECT	GO:0005543~phospholipid binding	6	2.22222	0.00492881	DAPP1, SDPR, PSD4, BIN2, PTAFR, TEC	217	86	16881	5.42739	0.84704	0.188296	6.61157
GOTERM_BP_DIRECT	GO:0043066~negative regulation of apoptotic process	14	5.18519	0.00527043	GATA1, MYCNOS, EGR3, UCP2, HCK, PIM1, NCKAP1L, MPO, PDE3A, ANGPT1, THBS1, MYC, CSF1R, ALOX12	213	455	16792	2.42571	0.999181	0.199172	8.29957
INTERPRO	IPR007110:Immunoglobulin-like domain	19	7.03704	0.00537515	LY6G6D, CD244, LY6G6F, CD3D, SLAMF9, SIGLEC10, CD300C, SIGLEC14, CD48, CD84, GP6, CD300A, CD33, FCGR2A, TREML2, TREM2, CD226, CD7, CSF1R	223	771	18559	2.05092	0.91973	0.189575	7.40093
GOTERM_BP_DIRECT	GO:0070493~thrombin receptor signaling pathway	3	1.11111	0.00538721	F2RL3, PLEK, GP1BA	213	9	16792	26.2786	0.999301	0.197612	8.47592
KEGG_PATHWAY	hsa04650:Natural killer cell mediated cytotoxicity	8	2.96296	0.00564537	CD48, LAT, PTPN6, CD244, VAV1, SYK, TYROBP, HCST	123	122	6910	3.68386	0.579448	0.102618	6.55878
INTERPRO	IPR008266:Tyrosine-protein kinase, active site	6	2.22222	0.00567597	HCK, TXK, CSF1R, TEC, SYK, BTK	223	95	18559	5.25627	0.930326	0.185285	7.79969
GOTERM_BP_DIRECT	GO:0002376~immune system process	4	1.48148	0.00569174	KCNN4, CD300A, LRMP, CD300C	213	29	16792	10.8739	0.999537	0.202124	8.9343
GOTERM_MF_DIRECT	GO:0005070~SH3/SH2 adaptor activity	5	1.85185	0.00569443	LAT, SH2D2A, ARHGAP6, SLA2, SLA	217	56	16881	6.94577	0.88583	0.195076	7.60141
UP_KEYWORDS	Blood group antigen	4	1.48148	0.00584558	GYPB, KEL, GYPA, SMIM1	238	32	20581	10.8093	0.766356	0.052426	7.32452
GOTERM_CC_DIRECT	GO:0009897~external side of plasma membrane	9	3.33333	0.00592457	CD48, CD244, CD33, TFR2, IL2RG, THBS1, CD226, SPN, ITGA2B	232	213	18224	3.31909	0.724579	0.133482	7.26955
INTERPRO	IPR008952:Tetraspanin, EC2 domain	4	1.48148	0.00592944	CD37, TSPAN33, TSPAN32, CD53	223	31	18559	10.7386	0.938162	0.180288	8.13443
UP_KEYWORDS	Proto-oncogene	9	3.33333	0.00617803	GFI1B, BRI3BP, HCK, PIM1, SPI1, ZBTB16, VAV1, MYC, CSF1R	238	236	20581	3.29777	0.784954	0.0534102	7.72581
GOTERM_BP_DIRECT	GO:0006874~cellular calcium ion homeostasis	6	2.22222	0.00647741	CCL1, CCL3, ATP2A3, SLC24A3, KEL, TNNI3	213	93	16792	5.08617	0.99984	0.220987	10.107
UP_KEYWORDS	Cytokine	8	2.96296	0.00659358	CCL1, CCL3, PPBP, IL1B, PF4, CXCL6, CCL4, CMTM5	238	190	20581	3.64104	0.806141	0.0550027	8.22516
GOTERM_CC_DIRECT	GO:0005615~extracellular space	29	10.7407	0.00666969	CCL1, CCL3, WNT5B, CYTL1, SPINK2, COL2A1, GGT1, PF4, DLK1, CXCL6, CCL4, IL1B, ANGPT1, THBS1, SPN, HIST1H2BC, PRSS57, LYZ, GAL, LGALS9, SFRP5, LCN2, S100B, SERPINF1, PPBP, CST7, MPO, LCP1, CMTM5	232	1347	18224	1.69117	0.765938	0.135165	8.14852
GOTERM_BP_DIRECT	GO:0070374~positive regulation of ERK1 and ERK2 cascade	8	2.96296	0.00687083	CCL1, ALOX15, CCL3, ANGPT1, TREM2, CCL4, LGALS9, CSF1R	213	175	16792	3.60392	0.999906	0.227086	10.6888
GOTERM_BP_DIRECT	GO:0048661~positive regulation of smooth muscle cell proliferation	5	1.85185	0.00693656	ABCC4, THBS1, MYC, PTAFR, ALOX12	213	60	16792	6.56964	0.999914	0.223557	10.7857
GOTERM_MF_DIRECT	GO:0004872~receptor activity	9	3.33333	0.00699021	CD48, CD244, GP6, CD33, TREML2, ITGB3, TREM2, CD226, CD7	217	217	16881	3.22642	0.930443	0.215201	9.25453
INTERPRO	IPR003599:Immunoglobulin subtype	14	5.18519	0.00700062	LY6G6D, LY6G6F, SIGLEC10, CD300C, SIGLEC14, CD84, CD48, GP6, CD300A, CD33, FCGR2A, CD226, CD7, CSF1R	223	497	18559	2.34434	0.962665	0.196829	9.53664
INTERPRO	IPR018499:Tetraspanin/Peripherin	4	1.48148	0.00707232	CD37, TSPAN33, TSPAN32, CD53	223	33	18559	10.0878	0.963905	0.187468	9.62978
GOTERM_BP_DIRECT	GO:0009967~positive regulation of signal transduction	5	1.85185	0.00735139	LAT, SH2D2A, ARHGAP6, SLA2, SLA	213	61	16792	6.46194	0.999951	0.229843	11.3948
GOTERM_BP_DIRECT	GO:0031663~lipopolysaccharide-mediated signaling pathway	4	1.48148	0.00751511	CCL3, HCK, IL1B, PTAFR	213	32	16792	9.85446	0.999961	0.229067	11.6341
GOTERM_CC_DIRECT	GO:0005829~cytosol	58	21.4815	0.00803809	STAR, ARHGAP15, SLC7A5, FAH, BTK, ARHGAP6, PTGIR, RSPH1, SDPR, HDC, IL1B, DNAJC6, ARHGAP11B, MYC, AKR1C1, SYK, NCF4, WAS, ARHGAP30, SH2D2A, ALOX15, DOK2, TNNT1, CKM, HBG1, HBG2, LCP1, ALOX12, CCL3, MYL4, CYTH4, ZBTB16, APBB1IP, ALDH1A1, DAPP1, RASGRP2, HBD, TEC, FYB, MICALL2, PTPN7, GSTA1, PTPN6, GSTA2, PLEK, HCK, OSBPL6, NCKAP1L, PDE3A, HBA2, HBA1, DGKI, TNNI3, VAV1, LCN2, SCGN, CORO1A, HBE1	232	3315	18224	1.37436	0.826454	0.147183	9.74277
BIOCARTA	h_nkcellsPathway:Ras-Independent pathway in NK cell-mediated cytotoxicity	4	1.48148	0.00812129	LAT, PTPN6, VAV1, SYK	36	20	1625	9.02778	0.439522	0.251349	8.11537
GOTERM_BP_DIRECT	GO:0030335~positive regulation of cell migration	8	2.96296	0.00893611	CORO1A, CCL3, WNT5B, FERMT3, ADRA2A, THBS1, CSF1R, ALOX12	213	184	16792	3.42764	0.999994	0.260534	13.6858
GOTERM_CC_DIRECT	GO:0001772~immunological synapse	4	1.48148	0.00900562	LAT, CD37, CORO1A, CD53	232	34	18224	9.24138	0.859574	0.150909	10.8546
UP_KEYWORDS	Tyrosine-protein kinase	6	2.22222	0.00961463	HCK, TXK, CSF1R, TEC, SYK, BTK	238	112	20581	4.63258	0.908915	0.0767595	11.7811
UP_SEQ_FEATURE	binding site:Sialic acid	3	1.11111	0.010109	CD33, SIGLEC10, SIGLEC14	240	13	20063	19.2913	0.9995	0.360493	14.323
INTERPRO	IPR001089:CXC chemokine	3	1.11111	0.0101866	PPBP, PF4, CXCL6	223	13	18559	19.2056	0.991702	0.245628	13.5905
INTERPRO	IPR018048:CXC chemokine, conserved site	3	1.11111	0.0101866	PPBP, PF4, CXCL6	223	13	18559	19.2056	0.991702	0.245628	13.5905
UP_KEYWORDS	Innate immunity	9	3.33333	0.0109644	CD84, TNFAIP8L2, LCN2, APOBEC3B, CD244, HCK, CSF1R, SYK, BTK	238	261	20581	2.98189	0.935053	0.0844217	13.3283
GOTERM_BP_DIRECT	GO:2001240~negative regulation of extrinsic apoptotic signaling pathway in absence of ligand	4	1.48148	0.0112432	GATA1, IL1B, COL2A1, PF4	213	37	16792	8.52278	1	0.3099	16.9218
GOTERM_BP_DIRECT	GO:0033630~positive regulation of cell adhesion mediated by integrin	3	1.11111	0.0112911	PTPN6, NCKAP1L, SYK	213	13	16792	18.1928	1	0.304859	16.9878
GOTERM_BP_DIRECT	GO:0007265~Ras protein signal transduction	5	1.85185	0.0118346	LAT, DOK2, DOK3, RASGRP2, ADRA2A	213	70	16792	5.63112	1	0.31091	17.7329
SMART	SM00409:IG	14	5.18519	0.011922	LY6G6D, LY6G6F, SIGLEC10, CD300C, SIGLEC14, CD84, CD48, GP6, CD300A, CD33, FCGR2A, CD226, CD7, CSF1R	131	497	10057	2.16256	0.719541	0.190945	12.5918
GOTERM_BP_DIRECT	GO:0071347~cellular response to interleukin-1	5	1.85185	0.0124202	CCL1, LCN2, CCL3, MYC, CCL4	213	71	16792	5.55181	1	0.317532	18.5285
GOTERM_BP_DIRECT	GO:0048010~vascular endothelial growth factor receptor signaling pathway	5	1.85185	0.0130239	SH2D2A, NCF4, NCKAP1L, ITGB3, VAV1	213	72	16792	5.4747	1	0.324179	19.3414
GOTERM_BP_DIRECT	GO:0045579~positive regulation of B cell differentiation	3	1.11111	0.0130643	NCKAP1L, SYK, BTK	213	14	16792	16.8934	1	0.319214	19.3955
UP_KEYWORDS	Lectin	7	2.59259	0.0144581	PRG3, CD33, PRG2, SIGLEC10, SIGLEC14, LGALS9, CLEC1B	238	171	20581	3.5399	0.972996	0.106731	17.2177
GOTERM_BP_DIRECT	GO:0048821~erythrocyte development	3	1.11111	0.0149501	GATA1, NCKAP1L, RHAG	213	15	16792	15.7671	1	0.350178	21.8839
GOTERM_MF_DIRECT	GO:0005102~receptor binding	11	4.07407	0.0157611	FYB, WNT5B, HCK, CYTL1, TXK, SELPLG, SLC27A2, TEC, BTK, TYROBP, HCST	217	353	16881	2.42413	0.997611	0.395332	19.7427
KEGG_PATHWAY	hsa04666:Fc gamma R-mediated phagocytosis	6	2.22222	0.016101	LAT, HCK, FCGR2A, VAV1, WAS, SYK	123	84	6910	4.01278	0.916549	0.241145	17.6755
GOTERM_MF_DIRECT	GO:0008201~heparin binding	7	2.59259	0.0171269	C6ORF25, PRSS57, PRG2, MPO, PF4, CXCL6, THBS1	217	160	16881	3.40343	0.998591	0.396476	21.2709
GOTERM_BP_DIRECT	GO:0032496~response to lipopolysaccharide	7	2.59259	0.0179667	PTGIR, PPBP, DUSP10, MPO, PF4, CXCL6, LGALS9	213	164	16792	3.36494	1	0.398313	25.715
GOTERM_BP_DIRECT	GO:0006879~cellular iron ion homeostasis	4	1.48148	0.0179727	LCN2, ALAS2, TFR2, MYC	213	44	16792	7.16688	1	0.392145	25.7225
KEGG_PATHWAY	hsa04145:Phagosome	8	2.96296	0.0182862	CORO1A, NCF4, TUBAL3, MPO, FCGR2A, ITGB3, THBS1, TUBB1	123	153	6910	2.93746	0.940613	0.246004	19.8398
GOTERM_BP_DIRECT	GO:0010628~positive regulation of gene expression	9	3.33333	0.0184092	LCN2, TESC, CCL3, STAR, IL1B, PF4, MYC, LGALS9, ALOX12	213	262	16792	2.7081	1	0.393361	26.262
GOTERM_BP_DIRECT	GO:0031589~cell-substrate adhesion	3	1.11111	0.0190467	CORO1A, ANGPT1, ITGB3	213	17	16792	13.9122	1	0.397794	27.0433
GOTERM_BP_DIRECT	GO:0030193~regulation of blood coagulation	3	1.11111	0.0190467	STXBP5, GP1BA, TC2N	213	17	16792	13.9122	1	0.397794	27.0433
UP_KEYWORDS	Transport	34	12.5926	0.0193638	STEAP3, STAR, CLDN10, SLC7A5, SLC24A3, HBD, GABRE, TESC, TRPC6, ASIC4, OSBPL6, NXF3, HBA2, HBA1, RHAG, P2RX5, LCN2, KCNN4, SLC6A9, P2RX1, RAB37, ATP2A3, STXBP5, UCP2, ACAP1, SLC37A1, HBZ, SLC18A2, ABCC4, HBQ1, HBG1, HBG2, HBE1, KCNH2	238	1978	20581	1.48642	0.992166	0.136662	22.4076
UP_SEQ_FEATURE	active site:Phosphocysteine intermediate	5	1.85185	0.0195004	PTPN7, PTPN6, DUSP2, DUSP10, DNAJC6	240	86	20063	4.86022	1	0.558843	25.8899
UP_KEYWORDS	Nucleosome core	5	1.85185	0.0195486	HIST1H2AC, HIST1H2BC, HIST1H2BN, HIST1H3G, HIST2H4B	238	89	20581	4.85813	0.992524	0.134114	22.5971
INTERPRO	IPR013783:Immunoglobulin-like fold	20	7.40741	0.0200892	LY6G6D, CD244, LY6G6F, CD3D, SLAMF9, SIGLEC10, CD300C, SIGLEC14, CD48, CD84, GP6, CD300A, CD33, IL2RG, FCGR2A, TREML2, TREM2, CD226, CD7, CSF1R	223	951	18559	1.75025	0.999925	0.410003	25.1377
GOTERM_BP_DIRECT	GO:0010595~positive regulation of endothelial cell migration	4	1.48148	0.0202267	ANGPT1, ITGB3, THBS1, ALOX12	213	46	16792	6.85528	1	0.410532	28.469
GOTERM_BP_DIRECT	GO:0007597~blood coagulation, intrinsic pathway	3	1.11111	0.0212516	GP1BB, GP1BA, GP9	213	18	16792	13.1393	1	0.42023	29.6861
GOTERM_BP_DIRECT	GO:0002690~positive regulation of leukocyte chemotaxis	3	1.11111	0.0212516	PPBP, PF4, CXCL6	213	18	16792	13.1393	1	0.42023	29.6861
GOTERM_CC_DIRECT	GO:0042101~T cell receptor complex	3	1.11111	0.0214169	CD3D, APBB1IP, SYK	232	18	18224	13.092	0.990886	0.303286	24.041
GOTERM_BP_DIRECT	GO:0038096~Fc-gamma receptor signaling pathway involved in phagocytosis	6	2.22222	0.0225372	HCK, NCKAP1L, FCGR2A, VAV1, WAS, SYK	213	127	16792	3.72452	1	0.43321	31.1852
UP_KEYWORDS	Pyrrolidone carboxylic acid	5	1.85185	0.0225678	LCN2, SERPINF1, SPINK2, SELPLG, ITGA2B	238	93	20581	4.64918	0.996521	0.149338	25.6332
GOTERM_CC_DIRECT	GO:0005911~cell-cell junction	7	2.59259	0.0226647	MICALL2, LAT, PTPN6, CORO1A, CD53, VAV1, WAS	232	172	18224	3.19687	0.99309	0.299069	25.2621
UP_SEQ_FEATURE	chain:Lymphocyte antigen 6 complex locus protein G6d	2	0.740741	0.0236836	LY6G6D, LY6G6F	240	2	20063	83.5958	1	0.610778	30.5574
UP_SEQ_FEATURE	chain:Glycophorin-E	2	0.740741	0.0236836	GYPB, GYPE	240	2	20063	83.5958	1	0.610778	30.5574
UP_SEQ_FEATURE	chain:Lymphocyte antigen 6 complex locus protein G6f	2	0.740741	0.0236836	LY6G6D, LY6G6F	240	2	20063	83.5958	1	0.610778	30.5574
UP_SEQ_FEATURE	region of interest:SLA C-terminal	2	0.740741	0.0236836	SLA2, SLA	240	2	20063	83.5958	1	0.610778	30.5574
UP_SEQ_FEATURE	chain:Hemoglobin subunit alpha	2	0.740741	0.0236836	HBA2, HBA1	240	2	20063	83.5958	1	0.610778	30.5574
UP_SEQ_FEATURE	chain:Glycophorin-B	2	0.740741	0.0236836	GYPB, GYPE	240	2	20063	83.5958	1	0.610778	30.5574
GOTERM_CC_DIRECT	GO:0001891~phagocytic cup	3	1.11111	0.0237393	CORO1A, BIN2, LCP1	232	19	18224	12.4029	0.994558	0.293597	26.2991
INTERPRO	IPR026524:Lymphocyte antigen 6 complex locus protein G6d/G6f	2	0.740741	0.0237813	LY6G6D, LY6G6F	223	2	18559	83.2242	0.999987	0.447249	29.0627
INTERPRO	IPR018938:Glycophorin, conserved site	2	0.740741	0.0237813	GYPB, GYPA	223	2	18559	83.2242	0.999987	0.447249	29.0627
UP_KEYWORDS	Cell junction	15	5.55556	0.0247561	PARVG, MICALL2, FYB, GABRE, HCK, FERMT3, CLDN10, ITGB3, CD53, APBB1IP, CASS4, STXBP5, RASGRP2, BIN2, LCP1	238	675	20581	1.92166	0.998004	0.1586	27.7647
GOTERM_BP_DIRECT	GO:2001303~lipoxin A4 biosynthetic process	2	0.740741	0.0250915	ALOX15, ALOX12	213	2	16792	78.8357	1	0.462824	34.075
GOTERM_BP_DIRECT	GO:0071378~cellular response to growth hormone stimulus	2	0.740741	0.0250915	STAR, MYC	213	2	16792	78.8357	1	0.462824	34.075
GOTERM_BP_DIRECT	GO:0001694~histamine biosynthetic process	2	0.740741	0.0250915	PRG3, HDC	213	2	16792	78.8357	1	0.462824	34.075
GOTERM_BP_DIRECT	GO:0043313~regulation of neutrophil degranulation	2	0.740741	0.0250915	PRAM1, SYK	213	2	16792	78.8357	1	0.462824	34.075
UP_KEYWORDS	Calcium	18	6.66667	0.0253126	TESC, ADGRE2, TRPC6, COL2A1, TNNI3, FAH, SCGN, ALOX15, S100B, SLC24A3, FBLN2, ATP2A3, RASGRP2, MPO, THBS1, LCP1, HRC, ITGA2B	238	877	20581	1.77485	0.998268	0.157892	28.2977
GOTERM_MF_DIRECT	GO:0047977~hepoxilin-epoxide hydrolase activity	2	0.740741	0.0254279	ALOX15, ALOX12	217	2	16881	77.7926	0.999944	0.502974	29.993
UP_KEYWORDS	Disease mutation	41	15.1852	0.0257647	STAR, TFR2, FERMT3, COL2A1, ZBTB16, ITGB3, GP9, FAH, BTK, GATA1, ALAS2, GP6, DNAAF3, RSPH1, GP1BB, RASGRP2, IL2RG, GP1BA, TUBB1, CSF1R, IKZF1, TRPC6, NCF4, LYZ, PDE3A, HBA2, HBA1, GAL, TNNI3, WAS, RHAG, KCNN4, CORO1A, P2RX1, MPO, HBG1, HBG2, TREM2, KCNH2, KLF1, ITGA2B	238	2550	20581	1.39038	0.998456	0.156632	28.728
GOTERM_BP_DIRECT	GO:0042744~hydrogen peroxide catabolic process	3	1.11111	0.02596	MPO, HBA2, HBA1	213	20	16792	11.8254	1	0.468334	35.0314
GOTERM_BP_DIRECT	GO:0019370~leukotriene biosynthetic process	3	1.11111	0.02596	PRG3, GGT1, SYK	213	20	16792	11.8254	1	0.468334	35.0314
OMIM_DISEASE	273800~Glanzmann thrombasthenia	2	0.740741	0.0264084	ITGB3, ITGA2B	64	2	4740	74.0625	0.961808	0.961808	26.5191
OMIM_DISEASE	221770~Nasu-Hakola disease	2	0.740741	0.0264084	TREM2, TYROBP	64	2	4740	74.0625	0.961808	0.961808	26.5191
OMIM_DISEASE	187800~Bleeding disorder, platelet-type, 16, autosomal dominant	2	0.740741	0.0264084	ITGB3, ITGA2B	64	2	4740	74.0625	0.961808	0.961808	26.5191
OMIM_DISEASE	141749~Fetal hemoglobin quantitative trait locus 1	2	0.740741	0.0264084	HBG1, HBG2	64	2	4740	74.0625	0.961808	0.961808	26.5191
OMIM_DISEASE	613978~Hemoglobin H disease, nondeletional	2	0.740741	0.0264084	HBA2, HBA1	64	2	4740	74.0625	0.961808	0.961808	26.5191
INTERPRO	IPR001245:Serine-threonine/tyrosine-protein kinase catalytic domain	6	2.22222	0.0266447	HCK, TXK, CSF1R, TEC, SYK, BTK	223	140	18559	3.56675	0.999997	0.468442	31.9741
GOTERM_MF_DIRECT	GO:0005096~GTPase activator activity	9	3.33333	0.0274631	ALDH1A1, ARHGAP30, ARHGAP6, STXBP5, ACAP1, NCKAP1L, ARHGAP11B, RGS18, ARHGAP15	217	279	16881	2.50944	0.999975	0.50612	31.9899
GOTERM_BP_DIRECT	GO:0045921~positive regulation of exocytosis	3	1.11111	0.0284578	UNC13D, STXBP5, RAB27B	213	21	16792	11.2622	1	0.494013	37.7097
GOTERM_BP_DIRECT	GO:0033198~response to ATP	3	1.11111	0.0284578	P2RX5, P2RX1, IL1B	213	21	16792	11.2622	1	0.494013	37.7097
INTERPRO	IPR013106:Immunoglobulin V-set	11	4.07407	0.0287553	LY6G6D, CD48, LY6G6F, CD300A, CD33, SIGLEC10, CD300C, TREM2, SIGLEC14, CD226, CD7	223	417	18559	2.19536	0.999999	0.478072	34.0484
GOTERM_CC_DIRECT	GO:0016021~integral component of membrane	80	29.6296	0.029111	GYPB, STEAP3, F2RL3, GYPE, C6ORF25, GYPA, SPI1, GGT1, CD53, DLK1, RTN1, SLC7A5, CD48, PTGIR, IGFLR1, PPP1R14C, SPN, SMIM1, GAPT, COL23A1, ADGRE2, CD3D, MS4A3, PLD4, SIGLEC10, SIGLEC14, HCST, GRM3, CD37, LPAR5, STXBP5, CD33, LRMP, SUSD3, KCNH2, TREM2, CD226, SLC27A2, PTAFR, SMIM24, SLC38A5, LY6G6D, C3AR1, CD244, LY6G6F, TFR2, KEL, TMEM40, CLDN10, ITGB3, GP1BB, TSPAN32, GP1BA, IL2RG, SELPLG, TYROBP…	232	5163	18224	1.21715	0.998356	0.330135	31.2873
GOTERM_CC_DIRECT	GO:0016020~membrane	39	14.4444	0.0291184	FERMT3, GYPA, ARHGAP15, SLC7A5, HIST2H4B, CD48, IL2RG, GP1BA, PPP1R14C, SELPLG, SPN, CSF1R, CD7, PTPN6, ADGRE2, PLEK, TRPC6, NCF4, PSD4, NCKAP1L, HBA2, HBA1, RHAG, LAT, ALOX15, CD37, CORO1A, SLC6A9, UNC13D, CD300A, ACAP1, SLC37A1, SLC18A2, ABCC4, LRMP, KCNH2, HIST1H3G, PTAFR, ALOX12	232	2200	18224	1.39251	0.998359	0.314226	31.2939
GOTERM_BP_DIRECT	GO:0008285~negative regulation of cell proliferation	11	4.07407	0.0291822	SFRP5, GATA1, HIST1H2AC, PTPN6, TESC, CD33, TSPAN32, IL1B, ZBTB16, CBFA2T3, CSF1R	213	396	16792	2.18988	1	0.496814	38.4669
PIR_SUPERFAMILY	PIRSF002466:glycophorin	2	0.740741	0.0298575	GYPB, GYPA	18	3	1692	62.6667	0.384301	0.384301	19.3667
GOTERM_BP_DIRECT	GO:0042127~regulation of cell proliferation	7	2.59259	0.030169	PPBP, PTGS1, PF4, TXK, CXCL6, TEC, BTK	213	185	16792	2.98297	1	0.502589	39.4845
PIR_SUPERFAMILY	PIRSF002419:tetraspanin	3	1.11111	0.0308156	CD37, TSPAN33, CD53	18	28	1692	10.0714	0.393958	0.221513	19.9305
UP_KEYWORDS	Inflammatory response	6	2.22222	0.0314825	CCL3, ADGRE2, HCK, IL1B, CCL4, CSF1R	238	152	20581	3.41348	0.999641	0.184061	33.9685
GOTERM_MF_DIRECT	GO:0042802~identical protein binding	17	6.2963	0.0314834	CCL3, GYPA, LYZ, CLDN10, COL2A1, ZBTB16, ITGB3, CCL4, WAS, BTK, S100B, GP1BB, THBS1, KCNH2, LCP1, ITGA2B, TYROBP	217	749	16881	1.76565	0.999995	0.532219	35.7804
GOTERM_CC_DIRECT	GO:0000786~nucleosome	5	1.85185	0.0316554	HIST1H2AC, HIST1H2BC, HIST1H2BN, HIST1H3G, HIST2H4B	232	94	18224	4.17828	0.99907	0.321448	33.5397
GOTERM_BP_DIRECT	GO:0008360~regulation of cell shape	6	2.22222	0.0324828	CORO1A, CCL3, S100B, HCK, ARHGAP15, CSF1R	213	140	16792	3.37867	1	0.523003	41.8087
INTERPRO	IPR000827:CC chemokine, conserved site	3	1.11111	0.0330771	CCL1, CCL3, CCL4	223	24	18559	10.403	1	0.511072	38.1138
KEGG_PATHWAY	hsa04662:B cell receptor signaling pathway	5	1.85185	0.0331778	PTPN6, DAPP1, VAV1, SYK, BTK	123	69	6910	4.07093	0.994272	0.374562	33.2556
BBID	109.Chemokine_families	4	1.48148	0.0341252	CCL1, CCL3, CXCL6, CCL4	12	27	388	4.79012	0.482994	0.482994	22.9114
GOTERM_CC_DIRECT	GO:0005576~extracellular region	30	11.1111	0.0342544	CCL1, F2RL3, CCL3, WNT5B, COL2A1, PF4, CXCL6, CCL4, HIST2H4B, IL1B, ANGPT1, THBS1, PLEK, PRG3, PRG2, SIGLEC10, LYZ, HBA2, HBA1, GAL, LCN2, SCGN, SERPINF1, PPBP, S100B, FBLN2, NPW, TREM2, COL24A1, HIST1H3G	232	1610	18224	1.4637	0.999481	0.328391	35.77
UP_SEQ_FEATURE	domain:Ig-like C2-type 1	7	2.59259	0.0345648	CD48, GP6, SIGLEC10, FCGR2A, SIGLEC14, CD226, CSF1R	240	202	20063	2.89689	1	0.731685	41.4441
UP_SEQ_FEATURE	domain:Ig-like C2-type 2	7	2.59259	0.0350819	CD48, GP6, SIGLEC10, FCGR2A, SIGLEC14, CD226, CSF1R	240	203	20063	2.88261	1	0.719738	41.9195
INTERPRO	IPR002352:Eosinophil major basic protein	2	0.740741	0.0354599	PRG3, PRG2	223	3	18559	55.4828	1	0.52032	40.2544
GOTERM_BP_DIRECT	GO:0007186~G-protein coupled receptor signaling pathway	19	7.03704	0.0360191	CCL1, C3AR1, PTPN6, CCL3, ADGRE2, ADGRG5, RGS18, PF4, CXCL6, VAV1, CCL4, SFRP5, GNG8, PTGIR, PPBP, LPAR5, NPW, ADRA2A, PTAFR	213	899	16792	1.66616	1	0.554629	45.1995
GOTERM_MF_DIRECT	GO:0005515~protein binding	127	47.037	0.0360771	STAR, GGT1, CD53, GP9, FAH, HEMGN, BTK, AUNIP, CD48, GNG8, BATF, GATA1, GP6, RSPH1, RAB27B, SYK, MS4A3, NCF4, PIM1, HCST, CD37, TNNT1, UNC13D, SERPINF1, CST7, ACAP1, PRAM1, CD33, COL24A1, CD226, BIN2, ITGA2B, TNFAIP8L2, CCL3, ADAMTSL4, KEL, ITGB3, CCL4, FOXH1, ADRA2A, TEC, TYROBP, PTPN7, PTPN6, TESC, NFE2, IKZF1, TRPC6, OSBPL6, NXF3, NCKAP1L, HBA2, HBA1, TNNI3, VAV1, LAT, MYCNOS, CORO1A, C1ORF116…	217	8785	16881	1.12461	0.999999	0.560157	39.8712
GOTERM_CC_DIRECT	GO:0005788~endoplasmic reticulum lumen	7	2.59259	0.0361799	COL23A1, WNT5B, ADAMTSL4, COL2A1, THBS1, COL24A1, SLC27A2	232	192	18224	2.86386	0.999663	0.329565	37.3777
UP_KEYWORDS	Antimicrobial	5	1.85185	0.036319	HIST1H2BC, PPBP, PRG2, LYZ, CXCL6	238	108	20581	4.00346	0.999896	0.204965	38.1212
GOTERM_BP_DIRECT	GO:0035335~peptidyl-tyrosine dephosphorylation	5	1.85185	0.0367446	PTPN7, PTPN6, DUSP2, DUSP10, DNAJC6	213	99	16792	3.9816	1	0.55609	45.8718
GOTERM_CC_DIRECT	GO:0002102~podosome	3	1.11111	0.0367681	FERMT3, BIN2, LCP1	232	24	18224	9.81897	0.999705	0.320975	37.8614
GOTERM_BP_DIRECT	GO:0042742~defense response to bacterium	6	2.22222	0.0369346	PPBP, PRG2, MPO, CXCL6, SPN, SYK	213	145	16792	3.26217	1	0.552221	46.0467
GOTERM_BP_DIRECT	GO:0002554~serotonin secretion by platelet	2	0.740741	0.0374012	P2RX1, SYK	213	3	16792	52.5571	1	0.551159	46.4737
GOTERM_BP_DIRECT	GO:0071226~cellular response to molecule of fungal origin	2	0.740741	0.0374012	SYK, BTK	213	3	16792	52.5571	1	0.551159	46.4737
GOTERM_BP_DIRECT	GO:0050849~negative regulation of calcium-mediated signaling	2	0.740741	0.0374012	PLEK, SLA2	213	3	16792	52.5571	1	0.551159	46.4737
GOTERM_BP_DIRECT	GO:0045588~positive regulation of gamma-delta T cell differentiation	2	0.740741	0.0374012	NCKAP1L, SYK	213	3	16792	52.5571	1	0.551159	46.4737
GOTERM_MF_DIRECT	GO:0031720~haptoglobin binding	2	0.740741	0.0378995	HBA2, HBA1	217	3	16881	51.8618	1	0.557651	41.4259
GOTERM_MF_DIRECT	GO:0051120~hepoxilin A3 synthase activity	2	0.740741	0.0378995	ALOX15, ALOX12	217	3	16881	51.8618	1	0.557651	41.4259
GOTERM_MF_DIRECT	GO:0070051~fibrinogen binding	2	0.740741	0.0378995	THBS1, ITGA2B	217	3	16881	51.8618	1	0.557651	41.4259
GOTERM_MF_DIRECT	GO:0004052~arachidonate 12-lipoxygenase activity	2	0.740741	0.0378995	ALOX15, ALOX12	217	3	16881	51.8618	1	0.557651	41.4259
GOTERM_BP_DIRECT	GO:0030097~hemopoiesis	4	1.48148	0.0384861	GFI1B, ANGPT1, ZBTB16, CSF1R	213	59	16792	5.34479	1	0.556073	47.4542
UP_SEQ_FEATURE	domain:Tyrosine-protein phosphatase	4	1.48148	0.0393124	PTPN7, PTPN6, DUSP2, DUSP10	240	63	20063	5.30767	1	0.744263	45.6753
GOTERM_MF_DIRECT	GO:0004725~protein tyrosine phosphatase activity	5	1.85185	0.0395141	PTPN7, PTPN6, DUSP2, DUSP10, DNAJC6	217	100	16881	3.88963	1	0.553502	42.7723
GOTERM_BP_DIRECT	GO:0042102~positive regulation of T cell proliferation	4	1.48148	0.0401466	CORO1A, NCKAP1L, IL1B, SPN	213	60	16792	5.25571	1	0.566132	48.9225
GOTERM_MF_DIRECT	GO:0030246~carbohydrate binding	7	2.59259	0.0404057	PRG3, CD33, PRG2, SIGLEC10, SIGLEC14, LGALS9, CLEC1B	217	196	16881	2.77831	1	0.543263	43.5033
KEGG_PATHWAY	hsa04151:PI3K-Akt signaling pathway	12	4.44444	0.0407233	GNG8, LPAR5, ANGPT1, IL2RG, COL2A1, ITGB3, THBS1, COL24A1, MYC, CSF1R, SYK, ITGA2B	123	345	6910	1.95405	0.998272	0.411448	39.2366
GOTERM_BP_DIRECT	GO:0030041~actin filament polymerization	3	1.11111	0.0422743	MICALL2, ARHGAP6, WAS	213	26	16792	9.09642	1	0.579832	50.7476
GOTERM_BP_DIRECT	GO:0051928~positive regulation of calcium ion transport	3	1.11111	0.0422743	CCL3, TRPC6, CCL4	213	26	16792	9.09642	1	0.579832	50.7476
GOTERM_BP_DIRECT	GO:0007267~cell-cell signaling	8	2.96296	0.0424373	GATA1, PTGIR, CCL3, CD33, TSPAN32, IL1B, CXCL6, CCL4	213	254	16792	2.48301	1	0.57587	50.8848
GOTERM_BP_DIRECT	GO:0008283~cell proliferation	10	3.7037	0.0429023	SH2D2A, PTPN6, GFI1B, S100B, SERPINF1, PIM1, CBFA2T3, MYC, CSF1R, SYK	213	366	16792	2.15398	1	0.574612	51.2744
GOTERM_CC_DIRECT	GO:0072562~blood microparticle	6	2.22222	0.044457	HBA2, HBA1, HBG2, HBE1, HBD, ITGA2B	232	152	18224	3.10073	0.999948	0.361449	43.8754
INTERPRO	IPR009072:Histone-fold	5	1.85185	0.0455895	HIST1H2AC, HIST1H2BC, HIST1H2BN, HIST1H3G, HIST2H4B	223	112	18559	3.71537	1	0.597434	48.6082
INTERPRO	IPR000198:Rho GTPase-activating protein domain	4	1.48148	0.0462766	ARHGAP30, ARHGAP6, ARHGAP11B, ARHGAP15	223	67	18559	4.96861	1	0.588103	49.1336
UP_SEQ_FEATURE	domain:Rho-GAP	4	1.48148	0.0475402	ARHGAP30, ARHGAP6, ARHGAP11B, ARHGAP15	240	68	20063	4.9174	1	0.794857	52.339
GOTERM_CC_DIRECT	GO:0045121~membrane raft	7	2.59259	0.0478821	CD48, LAT, P2RX1, SDPR, ANGPT1, CD226, BTK	232	206	18224	2.66923	0.999976	0.370564	46.3777
INTERPRO	IPR007125:Histone core	4	1.48148	0.0480002	HIST1H2AC, HIST1H2BC, HIST1H2BN, HIST1H3G	223	68	18559	4.89554	1	0.587462	50.4294
GOTERM_BP_DIRECT	GO:0060326~cell chemotaxis	4	1.48148	0.0489818	C3AR1, CCL3, CXCL6, BIN2	213	65	16792	4.85143	1	0.619009	56.1083
BIOCARTA	h_il2rbPathway:IL-2 Receptor Beta Chain in T cell Activation	4	1.48148	0.0492589	PTPN6, IL2RG, MYC, SYK	36	39	1625	4.62963	0.972304	0.697443	40.8024
GOTERM_CC_DIRECT	GO:0005884~actin filament	4	1.48148	0.049489	CORO1A, ARHGAP6, HCK, LCP1	232	65	18224	4.83395	0.999984	0.368031	47.5159
GOTERM_BP_DIRECT	GO:0050859~negative regulation of B cell receptor signaling pathway	2	0.740741	0.0495563	PTPN6, CD300A	213	4	16792	39.4178	1	0.618192	56.5411
GOTERM_BP_DIRECT	GO:0002283~neutrophil activation involved in immune response	2	0.740741	0.0495563	SYK, TYROBP	213	4	16792	39.4178	1	0.618192	56.5411
GOTERM_CC_DIRECT	GO:0031838~haptoglobin-hemoglobin complex	2	0.740741	0.0497505	HBA2, HBA1	232	4	18224	39.2759	0.999984	0.357858	47.699
INTERPRO	IPR000301:Tetraspanin	3	1.11111	0.0497653	CD37, TSPAN33, CD53	223	30	18559	8.32242	1	0.587204	51.7247
GOTERM_MF_DIRECT	GO:0031014~troponin T binding	2	0.740741	0.0502122	TNNT1, TNNI3	217	4	16881	38.8963	1	0.606316	50.9923
GOTERM_BP_DIRECT	GO:0071356~cellular response to tumor necrosis factor	5	1.85185	0.0507378	CCL1, LCN2, CCL3, THBS1, CCL4	213	110	16792	3.58344	1	0.62194	57.4185
GOTERM_BP_DIRECT	GO:0002244~hematopoietic progenitor cell differentiation	4	1.48148	0.0508537	PTPN6, PLEK, PLD4, COL24A1	213	66	16792	4.77792	1	0.617729	57.5036
GOTERM_BP_DIRECT	GO:0007163~establishment or maintenance of cell polarity	3	1.11111	0.0515338	SFRP5, CCL4, SPN	213	29	16792	8.15542	1	0.617741	58.0001
GOTERM_BP_DIRECT	GO:0048873~homeostasis of number of cells within a tissue	3	1.11111	0.0515338	GATA1, CORO1A, CD7	213	29	16792	8.15542	1	0.617741	58.0001
GOTERM_BP_DIRECT	GO:0010942~positive regulation of cell death	3	1.11111	0.0515338	UCP2, HBA2, HBA1	213	29	16792	8.15542	1	0.617741	58.0001
SMART	SM00324:RhoGAP	4	1.48148	0.0516506	ARHGAP30, ARHGAP6, ARHGAP11B, ARHGAP15	131	65	10057	4.72437	0.996381	0.552044	44.8479
GOTERM_BP_DIRECT	GO:0051291~protein heterooligomerization	4	1.48148	0.05276	P2RX1, HBA2, HBA1, HBE1	213	67	16792	4.70661	1	0.621688	58.8816
SMART	SM00033:CH	4	1.48148	0.0536168	PARVG, MICALL2, VAV1, LCP1	131	66	10057	4.65279	0.997095	0.518177	46.1175
GOTERM_BP_DIRECT	GO:0044344~cellular response to fibroblast growth factor stimulus	3	1.11111	0.0547672	EGR3, STAR, MYC	213	30	16792	7.88357	1	0.630936	60.2871
INTERPRO	IPR002048:EF-hand domain	7	2.59259	0.0563262	EFHC2, SCGN, MYL4, TESC, S100B, RASGRP2, LCP1	223	228	18559	2.55513	1	0.62054	56.2681
GOTERM_BP_DIRECT	GO:0035690~cellular response to drug	4	1.48148	0.0566747	IL1B, KCNH2, MYC, CCL4	213	69	16792	4.57018	1	0.63909	61.5809
GOTERM_MF_DIRECT	GO:0004888~transmembrane signaling receptor activity	7	2.59259	0.0574106	P2RX5, GP6, CD3D, GP1BB, CD300C, SPN, CLEC1B	217	214	16881	2.54462	1	0.639852	55.8913
INTERPRO	IPR003080:Glutathione S-transferase, alpha class	2	0.740741	0.0584016	GSTA1, GSTA2	223	5	18559	33.2897	1	0.621342	57.6204
GOTERM_BP_DIRECT	GO:0071300~cellular response to retinoic acid	4	1.48148	0.0586825	TESC, WNT5B, SERPINF1, MYC	213	70	16792	4.5049	1	0.647534	62.8999
GOTERM_BP_DIRECT	GO:0098869~cellular oxidant detoxification	4	1.48148	0.0586825	GSTA1, PTGS1, HBA2, HBA1	213	70	16792	4.5049	1	0.647534	62.8999
GOTERM_BP_DIRECT	GO:0051480~regulation of cytosolic calcium ion concentration	3	1.11111	0.0614405	SCGN, TRPC6, HRC	213	32	16792	7.39085	1	0.660255	64.6426
GOTERM_BP_DIRECT	GO:0007498~mesoderm development	3	1.11111	0.0614405	IKZF1, HCK, BTK	213	32	16792	7.39085	1	0.660255	64.6426
GOTERM_BP_DIRECT	GO:0016101~diterpenoid metabolic process	2	0.740741	0.0615585	STAR, PDE3A	213	5	16792	31.5343	1	0.656366	64.7154
GOTERM_BP_DIRECT	GO:0071621~granulocyte chemotaxis	2	0.740741	0.0615585	CCL3, ADGRE2	213	5	16792	31.5343	1	0.656366	64.7154
GOTERM_BP_DIRECT	GO:0030098~lymphocyte differentiation	2	0.740741	0.0615585	IKZF1, SPI1	213	5	16792	31.5343	1	0.656366	64.7154
GOTERM_BP_DIRECT	GO:0051122~hepoxilin biosynthetic process	2	0.740741	0.0615585	ALOX15, ALOX12	213	5	16792	31.5343	1	0.656366	64.7154
GOTERM_CC_DIRECT	GO:0042105~alpha-beta T cell receptor complex	2	0.740741	0.0617981	PTPN6, CD3D	232	5	18224	31.4207	0.999999	0.412807	55.5238
GOTERM_MF_DIRECT	GO:0015057~thrombin receptor activity	2	0.740741	0.062368	F2RL3, GP1BA	217	5	16881	31.1171	1	0.654915	58.9967
INTERPRO	IPR001715:Calponin homology domain	4	1.48148	0.0628925	PARVG, MICALL2, VAV1, LCP1	223	76	18559	4.38022	1	0.636993	60.4146
INTERPRO	IPR016130:Protein-tyrosine phosphatase, active site	4	1.48148	0.0628925	PTPN7, PTPN6, DUSP2, DUSP10	223	76	18559	4.38022	1	0.636993	60.4146
BIOCARTA	h_tcrPathway:T Cell Receptor Signaling Pathway	4	1.48148	0.0663734	PTPN7, LAT, CD3D, VAV1	36	44	1625	4.10354	0.992374	0.704488	50.9744
GOTERM_MF_DIRECT	GO:0017124~SH3 domain binding	5	1.85185	0.0666235	SH2D2A, PTPN6, ARHGAP6, DNAJC6, WAS	217	119	16881	3.2686	1	0.664339	61.4992
KEGG_PATHWAY	hsa04064:NF-kappa B signaling pathway	5	1.85185	0.0673373	LAT, IL1B, CCL4, SYK, BTK	123	87	6910	3.22867	0.999977	0.559768	56.6266
UP_KEYWORDS	Protein phosphatase	5	1.85185	0.0679455	PTPN7, PTPN6, DUSP2, DUSP10, DNAJC6	238	133	20581	3.25093	1	0.346633	59.8658
UP_KEYWORDS	Lipoprotein	16	5.92593	0.0688332	LY6G6D, TESC, WNT5B, SLA2, HCK, SLA, CD48, GNG8, APOBEC3B, LAT, PTGIR, RAB37, ADRA2A, TXK, RAB27B, CD7	238	852	20581	1.62394	1	0.343681	60.3589
UP_SEQ_FEATURE	domain:Lipoxygenase	2	0.740741	0.0693881	ALOX15, ALOX12	240	6	20063	27.8653	1	0.893679	66.5165
UP_SEQ_FEATURE	metal ion-binding site:Iron; via carboxylate; catalytic	2	0.740741	0.0693881	ALOX15, ALOX12	240	6	20063	27.8653	1	0.893679	66.5165
KEGG_PATHWAY	hsa05150:Staphylococcus aureus infection	4	1.48148	0.0695637	C3AR1, FCGR2A, SELPLG, PTAFR	123	54	6910	4.1614	0.999984	0.545232	57.8511
INTERPRO	IPR001978:Troponin	2	0.740741	0.0696679	TNNT1, TNNI3	223	6	18559	27.7414	1	0.663848	64.3076
INTERPRO	IPR001885:Lipoxygenase, mammalian	2	0.740741	0.0696679	ALOX15, ALOX12	223	6	18559	27.7414	1	0.663848	64.3076
INTERPRO	IPR000907:Lipoxygenase	2	0.740741	0.0696679	ALOX15, ALOX12	223	6	18559	27.7414	1	0.663848	64.3076
INTERPRO	IPR013819:Lipoxygenase, C-terminal	2	0.740741	0.0696679	ALOX15, ALOX12	223	6	18559	27.7414	1	0.663848	64.3076
INTERPRO	IPR020834:Lipoxygenase, conserved site	2	0.740741	0.0696679	ALOX15, ALOX12	223	6	18559	27.7414	1	0.663848	64.3076
INTERPRO	IPR020833:Lipoxygenase, iron binding site	2	0.740741	0.0696679	ALOX15, ALOX12	223	6	18559	27.7414	1	0.663848	64.3076
GOTERM_BP_DIRECT	GO:0006816~calcium ion transport	4	1.48148	0.0714155	KCNN4, CORO1A, CCL3, ATP2A3	213	76	16792	4.14925	1	0.707802	70.3246
GOTERM_BP_DIRECT	GO:0006865~amino acid transport	3	1.11111	0.0719337	SLC38A5, SLC7A5, MYC	213	35	16792	6.75734	1	0.706088	70.5949
GOTERM_BP_DIRECT	GO:0050918~positive chemotaxis	3	1.11111	0.0719337	CORO1A, CCL3, ANGPT1	213	35	16792	6.75734	1	0.706088	70.5949
BIOCARTA	h_sppaPathway:Aspirin Blocks Signaling Pathway Involved in Platelet Activation	3	1.11111	0.0732893	F2RL3, PTGS1, SYK	36	21	1625	6.44841	0.995502	0.660682	54.6155
GOTERM_BP_DIRECT	GO:0002320~lymphoid progenitor cell differentiation	2	0.740741	0.0734099	BATF, SPI1	213	6	16792	26.2786	1	0.709317	71.3525
GOTERM_BP_DIRECT	GO:0002819~regulation of adaptive immune response	2	0.740741	0.0734099	CD48, DUSP10	213	6	16792	26.2786	1	0.709317	71.3525
GOTERM_BP_DIRECT	GO:0043320~natural killer cell degranulation	2	0.740741	0.0734099	CORO1A, UNC13D	213	6	16792	26.2786	1	0.709317	71.3525
GOTERM_BP_DIRECT	GO:0050688~regulation of defense response to virus	2	0.740741	0.0734099	TSPAN32, SPN	213	6	16792	26.2786	1	0.709317	71.3525
GOTERM_BP_DIRECT	GO:0045347~negative regulation of MHC class II biosynthetic process	2	0.740741	0.0734099	SPI1, PF4	213	6	16792	26.2786	1	0.709317	71.3525
INTERPRO	IPR000387:Protein-tyrosine/Dual specificity phosphatase	4	1.48148	0.0752956	PTPN7, PTPN6, DUSP2, DUSP10	223	82	18559	4.05972	1	0.681732	67.2673
GOTERM_BP_DIRECT	GO:0043407~negative regulation of MAP kinase activity	3	1.11111	0.0755517	PTPN6, CD300A, IL1B	213	36	16792	6.56964	1	0.71574	72.4191
GOTERM_BP_DIRECT	GO:0006470~protein dephosphorylation	5	1.85185	0.0755894	PTPN7, PTPN6, DUSP2, DAPP1, DUSP10	213	126	16792	3.1284	1	0.711688	72.4376
KEGG_PATHWAY	hsa05221:Acute myeloid leukemia	4	1.48148	0.0758308	PIM1, SPI1, ZBTB16, MYC	123	56	6910	4.01278	0.999994	0.552632	61.1299
GOTERM_BP_DIRECT	GO:0031295~T cell costimulation	4	1.48148	0.0759134	PTPN6, CD3D, VAV1, SPN	213	78	16792	4.04286	1	0.709088	72.5955
UP_KEYWORDS	Sarcoplasmic reticulum	3	1.11111	0.0774337	ATP2A3, THBS1, HRC	238	40	20581	6.48561	1	0.37176	64.8553
UP_SEQ_FEATURE	site:Not glycated	2	0.740741	0.0804774	HBA2, HBA1	240	7	20063	23.8845	1	0.918757	72.0989
UP_SEQ_FEATURE	glycosylation site:O-linked (GlcNAc...)	2	0.740741	0.0804774	GYPB, GYPE	240	7	20063	23.8845	1	0.918757	72.0989
INTERPRO	IPR027309:P2X purinoreceptor extracellular domain	2	0.740741	0.0807999	P2RX5, P2RX1	223	7	18559	23.7783	1	0.697247	69.9399
GOTERM_MF_DIRECT	GO:0001786~phosphatidylserine binding	3	1.11111	0.0810717	CD300A, SDPR, THBS1	217	37	16881	6.30751	1	0.723382	68.9777
GOTERM_BP_DIRECT	GO:0030049~muscle filament sliding	3	1.11111	0.082956	MYL4, TNNT1, TNNI3	213	38	16792	6.22387	1	0.737843	75.8262
GOTERM_BP_DIRECT	GO:0034446~substrate adhesion-dependent cell spreading	3	1.11111	0.082956	MICALL2, FERMT3, ITGB3	213	38	16792	6.22387	1	0.737843	75.8262
GOTERM_BP_DIRECT	GO:0019221~cytokine-mediated signaling pathway	5	1.85185	0.0844115	HCK, IL1B, GP1BA, PF4, CSF1R	213	131	16792	3.009	1	0.740209	76.4476
GOTERM_BP_DIRECT	GO:0009635~response to herbicide	2	0.740741	0.0851124	LCN2, STAR	213	7	16792	22.5245	1	0.739279	76.7415
GOTERM_BP_DIRECT	GO:0030219~megakaryocyte differentiation	2	0.740741	0.0851124	GATA1, TESC	213	7	16792	22.5245	1	0.739279	76.7415
GOTERM_BP_DIRECT	GO:2000503~positive regulation of natural killer cell chemotaxis	2	0.740741	0.0851124	CCL3, CCL4	213	7	16792	22.5245	1	0.739279	76.7415
GOTERM_BP_DIRECT	GO:0060732~positive regulation of inositol phosphate biosynthetic process	2	0.740741	0.0851124	CD244, PTAFR	213	7	16792	22.5245	1	0.739279	76.7415
GOTERM_BP_DIRECT	GO:0071639~positive regulation of monocyte chemotactic protein-1 production	2	0.740741	0.0851124	IL1B, LGALS9	213	7	16792	22.5245	1	0.739279	76.7415
GOTERM_CC_DIRECT	GO:0097197~tetraspanin-enriched microdomain	2	0.740741	0.085439	GP6, TSPAN33	232	7	18224	22.4433	1	0.512174	67.8373
GOTERM_MF_DIRECT	GO:0016004~phospholipase activator activity	2	0.740741	0.0862171	CCL3, ARHGAP6	217	7	16881	22.2265	1	0.732265	71.2979
GOTERM_MF_DIRECT	GO:0031726~CCR1 chemokine receptor binding	2	0.740741	0.0862171	CCL3, CCL4	217	7	16881	22.2265	1	0.732265	71.2979
GOTERM_BP_DIRECT	GO:0002062~chondrocyte differentiation	3	1.11111	0.0867383	WNT5B, CYTL1, COL2A1	213	39	16792	6.06428	1	0.742298	77.41
KEGG_PATHWAY	hsa05322:Systemic lupus erythematosus	6	2.22222	0.0878712	HIST1H2AC, HIST1H2BC, HIST1H2BN, FCGR2A, HIST1H3G, HIST2H4B	123	134	6910	2.51547	0.999999	0.58501	66.7822
OMIM_DISEASE	611162~Malaria, resistance to	2	0.740741	0.0894637	GYPB, GYPA	64	7	4740	21.1607	0.999989	0.99671	66.0091
GOTERM_BP_DIRECT	GO:0051056~regulation of small GTPase mediated signal transduction	5	1.85185	0.0899364	ARHGAP30, ARHGAP6, ARHGAP11B, ARHGAP15, VAV1	213	134	16792	2.94163	1	0.751646	78.6727
GOTERM_BP_DIRECT	GO:0006520~cellular amino acid metabolic process	3	1.11111	0.0905715	HDC, GGT1, SLC7A5	213	40	16792	5.91268	1	0.750417	78.9154
GOTERM_BP_DIRECT	GO:0042493~response to drug	8	2.96296	0.0910737	LCN2, STAR, NCKAP1L, ABCC4, PDE3A, THBS1, GAL, MYC	213	304	16792	2.07462	1	0.74868	79.1055
UP_SEQ_FEATURE	domain:Collagen-like 4	2	0.740741	0.091435	COL23A1, COL24A1	240	8	20063	20.899	1	0.936623	76.7507
UP_SEQ_FEATURE	domain:Collagen-like 5	2	0.740741	0.091435	COL23A1, COL24A1	240	8	20063	20.899	1	0.936623	76.7507
INTERPRO	IPR001429:P2X purinoreceptor	2	0.740741	0.0917994	P2RX5, P2RX1	223	8	18559	20.8061	1	0.734304	74.6836
KEGG_PATHWAY	hsa05034:Alcoholism	7	2.59259	0.0925466	GNG8, HIST1H2AC, HIST1H2BC, HIST1H2BN, SLC18A2, HIST1H3G, HIST2H4B	123	177	6910	2.22176	1	0.582728	68.766
GOTERM_BP_DIRECT	GO:0006928~movement of cell or subcellular component	4	1.48148	0.0950964	CORO1A, ADRA2A, CCL4, ALOX12	213	86	16792	3.66678	1	0.760644	80.5711
INTERPRO	IPR008936:Rho GTPase activation protein	4	1.48148	0.0957322	ARHGAP30, ARHGAP6, ARHGAP11B, ARHGAP15	223	91	18559	3.65821	1	0.739607	76.2035
KEGG_PATHWAY	hsa00590:Arachidonic acid metabolism	4	1.48148	0.0960447	ALOX15, PTGS1, GGT1, ALOX12	123	62	6910	3.62444	1	0.576114	70.1786
GOTERM_BP_DIRECT	GO:1901380~negative regulation of potassium ion transmembrane transport	2	0.740741	0.0966677	KEL, KCNH2	213	8	16792	19.7089	1	0.76292	81.117
GOTERM_BP_DIRECT	GO:0045410~positive regulation of interleukin-6 biosynthetic process	2	0.740741	0.0966677	IL1B, PTAFR	213	8	16792	19.7089	1	0.76292	81.117
GOTERM_BP_DIRECT	GO:1902715~positive regulation of interferon-gamma secretion	2	0.740741	0.0966677	CD244, LGALS9	213	8	16792	19.7089	1	0.76292	81.117
GOTERM_BP_DIRECT	GO:0035590~purinergic nucleotide receptor signaling pathway	2	0.740741	0.0966677	P2RX5, P2RX1	213	8	16792	19.7089	1	0.76292	81.117
GOTERM_BP_DIRECT	GO:0061179~negative regulation of insulin secretion involved in cellular response to glucose stimulus	2	0.740741	0.0966677	UCP2, ADRA2A	213	8	16792	19.7089	1	0.76292	81.117
UP_KEYWORDS	Antibiotic	4	1.48148	0.0968905	HIST1H2BC, PPBP, PRG2, CXCL6	238	95	20581	3.64104	1	0.436963	73.3466
GOTERM_CC_DIRECT	GO:0005861~troponin complex	2	0.740741	0.097036	TNNT1, TNNI3	232	8	18224	19.6379	1	0.546637	72.6499
GOTERM_MF_DIRECT	GO:0001614~purinergic nucleotide receptor activity	2	0.740741	0.0979142	P2RX5, P2RX1	217	8	16881	19.4482	1	0.765494	75.9865
GOTERM_MF_DIRECT	GO:0031730~CCR5 chemokine receptor binding	2	0.740741	0.0979142	CCL3, CCL4	217	8	16881	19.4482	1	0.765494	75.9865
GOTERM_MF_DIRECT	GO:0004931~extracellular ATP-gated cation channel activity	2	0.740741	0.0979142	P2RX5, P2RX1	217	8	16881	19.4482	1	0.765494	75.9865
GOTERM_BP_DIRECT	GO:0002548~monocyte chemotaxis	3	1.11111	0.098383	CCL1, CCL3, CCL4	213	42	16792	5.63112	1	0.765663	81.6964

## Sheet: H1_CD43n
Category	Term	Count	%	PValue	Genes	List Total	Pop Hits	Pop Total	Fold Enrichment	Bonferroni	Benjamini	FDR
UP_SEQ_FEATURE	signal peptide	146	35.3511	8.43982e-24	A2M, RARRES2, CADM4, CADM1, MASP1, EFNA1, OSMR, FAM20A, EFNA2, F2RL1, C6ORF58, JAG2, CXCL10, MMRN2, APOA1, UNC5B, ROBO4, EFNB2, LIFR, DLL1, HLA-B, TCN2, THY1, VEGFC, ADAMTS9, THBD, CPE, DLL4, CD300LG, CARTPT, STC1, MADCAM1, EMCN, IL1R1, ADAMTSL1, CCL2, ENPP2, ACP5, LRIG3, BCHE, LRRC70, HEG1, PCDHA12, ANGPTL4, FN1, MRC1, LPL, PODXL, MET, ITGA1, PCDH12, PCDH17, KDR, PCDH18, THSD7A, THSD1, SEMA6D, C…	385	3346	20063	2.27385	1.15626e-20	1.15626e-20	1.38693e-20
UP_KEYWORDS	Glycoprotein	172	41.6465	5.19171e-23	ADCY4, A2M, KCNC4, CADM4, CADM1, MASP1, EFNA1, WFS1, OSMR, FAM20A, EFNA2, F2RL1, C6ORF58, JAG2, TSPAN7, TNFSF12, MMRN2, SLC7A7, S1PR1, APOA1, UNC5B, ELOVL4, ROBO4, IL1A, TMEM204, CYP1A1, EFNB2, LIFR, COLEC12, DLL1, HLA-B, THY1, VEGFC, ADAMTS9, THBD, CPE, DLL4, CD300LG, STC1, MADCAM1, EMCN, IL1R1, CCL2, ADAMTSL1, ENPP1, ENPP2, ACP5, LRIG3, ABCA1, GPR143, SLC32A1, SEMA5B, SERINC5, BCHE, LRRC70, SCN…	386	4551	20581	2.01512	1.57828e-20	1.57828e-20	6.9517e-20
UP_SEQ_FEATURE	glycosylation site:N-linked (GlcNAc...)	165	39.9516	3.35643e-22	ADCY4, A2M, KCNC4, CADM4, CADM1, MASP1, EFNA1, OSMR, FAM20A, EFNA2, F2RL1, C6ORF58, JAG2, TSPAN7, TNFSF12, MMRN2, SLC7A7, S1PR1, UNC5B, ELOVL4, ROBO4, IL1A, TMEM204, EFNB2, LIFR, COLEC12, DLL1, HLA-B, THY1, VEGFC, ADAMTS9, THBD, CPE, DLL4, CD300LG, STC1, MADCAM1, EMCN, IL1R1, ADAMTSL1, CCL2, ENPP1, ENPP2, ACP5, LRIG3, ABCA1, KCNA5, GPR143, SLC32A1, SEMA5B, SERINC5, BCHE, LRRC70, SCN9A, HEG1, PCDH…	385	4234	20063	2.03081	4.59831e-19	2.29916e-19	5.51567e-19
UP_KEYWORDS	Disulfide bond	137	33.1719	2.09054e-19	S100A3, A2M, RARRES2, CADM4, CADM1, MASP1, EFNA1, FAM20A, OSMR, EFNA2, F2RL1, JAG2, TNFSF12, CXCL10, MMRN2, SLC7A7, S1PR1, UNC5B, ROBO4, EFNB2, LIFR, COLEC12, DLL1, HLA-B, TCN2, THY1, VEGFC, ADAMTS9, THBD, DLL4, CD300LG, CARTPT, STC1, MADCAM1, IL1R1, ADAMTSL1, CCL2, ENPP1, ENPP2, ACP5, LRIG3, ABCA1, SEMA5B, BCHE, HEG1, GCNT1, ANGPTL4, FN1, MRC1, LPL, MET, ITGA1, NPY5R, ABCG2, KDR, THSD7A, THSD1, …	386	3434	20581	2.12716	6.35524e-17	3.17762e-17	2.79924e-16
UP_KEYWORDS	Signal	154	37.2881	4.05118e-19	A2M, RARRES2, CADM4, CADM1, MASP1, EFNA1, OSMR, FAM20A, EFNA2, F2RL1, C6ORF58, JAG2, SHE, CXCL10, MMRN2, APOA1, UNC5B, ROBO4, RAPGEF5, CYP1A1, EFNB2, LIFR, DLL1, HLA-B, TCN2, THY1, VEGFC, ADAMTS9, THBD, CPE, DLL4, CD300LG, CARTPT, STC1, MADCAM1, EMCN, IL1R1, ADAMTSL1, CCL2, ENPP2, ACP5, LRIG3, SEMA5B, BCHE, LRRC70, HEG1, PCDHA12, FN1, ANGPTL4, MRC1, LPL, PODXL, MET, ITGA1, PCDH12, PCDH17, KDR, PC…	386	4160	20581	1.97382	1.23156e-16	4.1052e-17	5.42453e-16
GOTERM_BP_DIRECT	GO:0001525~angiogenesis	33	0.0565243	1.94147e-18	NRP2, EMCN, CCL2, ACVRL1, NRP1, EFNA1, TNFSF12, GJA5, MMRN2, S1PR1, HEY1, UNC5B, ANG, ROBO4, SOX18, TMEM100, CALCRL, SOX17, CEACAM1, ANGPTL4, FN1, PTPRB, RAMP2, EPAS1, RASIP1, HSPG2, APOLD1, ACKR3, KDR, THY1, THSD7A, VEGFC, DLL4	340	223	16792	7.30857	3.8946e-15	3.8946e-15	3.33919e-15
UP_SEQ_FEATURE	disulfide bond	119	28.8136	2.76819e-16	A2M, CADM4, CADM1, MASP1, EFNA1, OSMR, EFNA2, F2RL1, JAG2, TNFSF12, CXCL10, MMRN2, UNC5B, ROBO4, EFNB2, LIFR, DLL1, COLEC12, HLA-B, TCN2, THY1, VEGFC, ADAMTS9, THBD, DLL4, CD300LG, CARTPT, STC1, MADCAM1, IL1R1, ADAMTSL1, CCL2, ENPP1, ENPP2, ACP5, ABCA1, LRIG3, SEMA5B, BCHE, HEG1, GCNT1, ANGPTL4, FN1, MRC1, LPL, ITGA1, NPY5R, ABCG2, THSD7A, THSD1, SEMA6D, ITGA8, CXCL16, NOTCH4, NLGN4X, CD200, CLEC…	385	2917	20063	2.12591	3.04201e-13	1.01363e-13	3.66374e-13
UP_KEYWORDS	Angiogenesis	22	5.32688	2.1443e-14	PTPRB, NRP1, ACVRL1, EPAS1, EFNA1, FLT4, EFNB2, HSPG2, APOLD1, RASIP1, TNFSF12, KDR, MMRN2, THSD7A, VEGFC, S1PR1, UNC5B, ANG, DLL4, ROBO4, FN1, ANGPTL4	386	126	20581	9.30961	6.5139e-12	1.62848e-12	2.86882e-11
UP_SEQ_FEATURE	topological domain:Extracellular	108	26.1501	3.68794e-13	ADCY4, CADM4, CADM1, OSMR, F2RL1, JAG2, TSPAN7, TNFSF12, S1PR1, DYSF, UNC5B, TMEM204, EFNB2, LIFR, DLL1, COLEC12, HLA-B, THBD, DLL4, CD300LG, MADCAM1, HAS2, TM4SF18, EMCN, IL1R1, ENPP1, ABCA1, KCNJ2, GPR143, SEMA5B, SERINC5, HEG1, PCDHA12, MRC1, PODXL, MET, ITGA1, PCDH12, PCDH17, NPY5R, KDR, PCDH18, ABCG2, THSD7A, FAM198B, THSD1, SEMA6D, DIO3, ITGA8, CXCL16, NOTCH4, NLGN4X, TGFBR3, CD200, CLEC14A…	385	2787	20063	2.0194	5.05278e-10	1.2632e-10	6.06082e-10
GOTERM_CC_DIRECT	GO:0005886~plasma membrane	144	34.8668	6.77961e-13	ADCY4, GNA14, KCNC4, CADM1, EFNA1, OSMR, EFNA2, F2RL1, JAG2, TNFSF12, SLC7A7, DYSF, S1PR1, APOA1, UNC5B, HOMER3, TIAM1, MTUS1, PLD2, TMEM204, EFNB2, APOLD1, LIFR, COLEC12, DLL1, HLA-B, THY1, TNS2, THBD, CPE, DLL4, CD300LG, DSP, MADCAM1, CLIP3, CAV2, EMCN, IL1R1, ME3, ENPP1, ENPP2, LRIG3, ABCA1, KCNA5, AFAP1L1, GPR143, KCNJ2, PXN, SLC32A1, PPP1R16B, SERINC5, PCDHA12, MRC1, LPL, S100A16, PODXL, MET…	367	4121	18224	1.73515	1.93912e-10	1.93912e-10	8.99425e-10
UP_SEQ_FEATURE	topological domain:Cytoplasmic	122	29.54	3.67175e-12	ADCY4, KCNC4, CADM4, CADM1, OSMR, F2RL1, JAG2, TSPAN7, TNFSF12, S1PR1, DYSF, UNC5B, TMEM204, EFNB2, LIFR, DLL1, COLEC12, HLA-B, THBD, DLL4, CD300LG, MADCAM1, HAS2, TM4SF18, CAV2, EMCN, IL1R1, ENPP1, GPR143, KCNJ2, SLC32A1, SEMA5B, SERINC5, HEG1, PCDHA12, GCNT1, MRC1, PODXL, RHBDF1, MET, ITGA1, PCDH12, PCDH17, NPY5R, ABCG2, KDR, PCDH18, THSD7A, FAM198B, SYNE2, THSD1, SEMA6D, DIO3, ITGA8, CXCL16, N…	385	3456	20063	1.83959	5.03027e-09	1.00605e-09	6.03381e-09
UP_KEYWORDS	Secreted	80	19.3705	4.33274e-11	NRP2, A2M, RARRES2, NRP1, MASP1, EFNA1, FAM20A, CXORF36, C6ORF58, TNFSF12, SPINK5, SCGB1A1, CXCL10, MMRN2, SCT, APOA1, ANG, SEMA3G, CREG2, GPX3, LOXL2, CEACAM1, IL1A, LY96, LIFR, TCN2, VEGFC, ADAMTS9, CPE, CARTPT, STC1, VCAN, EGFL8, VMO1, EMCN, IL1R1, CCL2, ADAMTSL1, CXCL5, SPOCK3, ENPP1, ENPP2, IL33, ISM1, C1QTNF5, CCL20, BCHE, FCN3, HEG1, SCG5, ADAMTS12, FN1, ANGPTL4, KLK6, FLRT3, LPL, HAPLN1, …	386	1965	20581	2.17073	1.31715e-08	2.63431e-09	5.80155e-08
UP_KEYWORDS	Membrane	203	49.1525	6.65973e-11	ADCY4, CADM4, CADM1, EFNA1, OSMR, EFNA2, S1PR1, HOMER3, PLD2, CYP1A1, EFNB2, APOLD1, LIFR, COLEC12, FARP1, THY1, MADCAM1, HAS2, EMCN, IL1R1, ENPP1, ENPP2, GPR143, KCNJ2, TMCC3, SLC32A1, SEMA5B, SERINC5, FAM162B, GCNT1, RHBDF1, PCDH12, PCDH17, NPY5R, ABCG2, PCDH18, KDR, C1ORF115, SYNE2, SEMA6D, NOTCH4, NLGN4X, RGS5, TGFBR3, GRK5, PLA2G4C, CD200, NRP2, ACVRL1, NRP1, GJA5, MAP1LC3C, TNFRSF11A, C14OR…	386	7494	20581	1.44431	2.02456e-08	3.37426e-09	8.91738e-08
UP_KEYWORDS	Cell membrane	108	26.1501	2.96394e-10	ADCY4, CADM1, EFNA1, EFNA2, F2RL1, TNFSF12, SLC7A7, S1PR1, DYSF, UNC5B, HOMER3, TIAM1, MTUS1, TMEM204, APOLD1, LIFR, DLL1, FARP1, THY1, TNS2, DLL4, CD300LG, DSP, CLIP3, CAV2, EMCN, IL1R1, ENPP1, KCNA5, LRIG3, GPR143, PPP1R16B, SERINC5, SCN9A, HEG1, PCDHA12, MRC1, LPL, PODXL, PCDH12, PCDH17, NPY5R, KDR, PCDH18, DOCK4, ABCG2, THSD7A, MYO10, SYNE2, SEMA6D, DIO3, ITGA8, CXCL16, NOTCH4, NLGN4X, TGFBR3…	386	3175	20581	1.81367	9.01039e-08	1.2872e-08	3.96872e-07
UP_SEQ_FEATURE	transmembrane region	150	36.3196	2.15714e-09	ADCY4, KCNC4, CADM4, CADM1, WFS1, OSMR, F2RL1, JAG2, TSPAN7, TNFSF12, SLC7A7, DYSF, S1PR1, UNC5B, ELOVL4, TMEM204, EFNB2, APOLD1, LIFR, COLEC12, DLL1, HLA-B, THBD, DLL4, CD300LG, MADCAM1, HAS2, TM4SF18, CAV2, EMCN, IL1R1, ENPP1, LRIG3, ABCA1, KCNA5, TMCC3, GPR143, KCNJ2, SLC32A1, SEMA5B, SERINC5, SCN9A, LRRC70, HEG1, PCDHA12, FAM162B, GCNT1, MRC1, EPHX4, PODXL, RHBDF1, MET, ITGA1, PCDH12, PCDH17,…	385	5056	20063	1.54604	2.95528e-06	4.92547e-07	3.54486e-06
UP_KEYWORDS	Transmembrane helix	159	38.4988	3.62738e-09	ADCY4, KCNC4, CADM4, CADM1, WFS1, OSMR, F2RL1, JAG2, TSPAN7, TNFSF12, SLC7A7, DYSF, S1PR1, UNC5B, ELOVL4, TMEM204, EFNB2, APOLD1, LIFR, COLEC12, DLL1, HLA-B, THBD, DLL4, CD300LG, MADCAM1, HAS2, TM4SF18, CAV2, EMCN, IL1R1, ENPP1, ENPP2, LRIG3, IL33, ABCA1, KCNA5, TMCC3, GPR143, KCNJ2, SLC32A1, PRUNE2, SEMA5B, SERINC5, BCHE, SCN9A, LRRC70, HEG1, PCDHA12, FAM162B, GCNT1, MRC1, EPHX4, PODXL, MET, RHB…	386	5634	20581	1.50473	1.10272e-06	1.3784e-07	4.85706e-06
UP_KEYWORDS	Transmembrane	159	38.4988	4.55216e-09	ADCY4, KCNC4, CADM4, CADM1, WFS1, OSMR, F2RL1, JAG2, TSPAN7, TNFSF12, SLC7A7, DYSF, S1PR1, UNC5B, ELOVL4, TMEM204, EFNB2, APOLD1, LIFR, COLEC12, DLL1, HLA-B, THBD, DLL4, CD300LG, MADCAM1, HAS2, TM4SF18, CAV2, EMCN, IL1R1, ENPP1, ENPP2, LRIG3, IL33, ABCA1, KCNA5, TMCC3, GPR143, KCNJ2, SLC32A1, PRUNE2, SEMA5B, SERINC5, BCHE, SCN9A, LRRC70, HEG1, PCDHA12, FAM162B, GCNT1, MRC1, EPHX4, PODXL, MET, RHB…	386	5651	20581	1.50021	1.38386e-06	1.53762e-07	6.09535e-06
GOTERM_BP_DIRECT	GO:0001570~vasculogenesis	12	0.0205543	1.27782e-08	RAMP2, MYO1E, HEY2, RASIP1, HEG1, SOX18, HAS2, ACKR3, SOX17, TMEM100, YAP1, KDR	340	56	16792	10.5832	2.56328e-05	1.28165e-05	2.19775e-05
GOTERM_CC_DIRECT	GO:0005887~integral component of plasma membrane	61	14.77	2.48583e-08	IGDCC3, CADM4, ACVRL1, CADM1, EFNA1, TACR1, F2RL1, JAG2, TSPAN7, TNFSF12, GJA5, SLC7A7, TSPAN11, PCDH1, TNFRSF11A, ATP8B1, CALCRL, CEACAM1, RAMP2, EFNB2, LIFR, COL25A1, DLL1, HLA-B, THY1, CLEC1A, THBD, HAS2, SGCE, SGCB, CAV2, IL1R1, GPRC5C, ENPP1, ENPP2, SLC19A3, ABCA1, KCNA5, KCNJ2, GPR4, SCN9A, MRC1, FLRT3, PTPRB, FLRT2, PTPRD, KL, FLT4, PODXL, MET, PCDH12, NPR3, ITPR3, NPY5R, KDR, SEMA6D, NOTC…	367	1415	18224	2.14068	7.10944e-06	3.55472e-06	3.2976e-05
GOTERM_CC_DIRECT	GO:0005615~extracellular space	59	14.2857	2.56861e-08	NRP1, MASP1, C6ORF58, TNFSF12, SCGB1A1, MMRN2, CXCL10, SCT, APOA1, ANG, SEMA3G, GPX3, LOXL2, MTUS1, IL1A, LY96, COL25A1, TCN2, VEGFC, ADAMTS9, THBD, CPE, CTSO, CARTPT, STC1, VCAN, CPM, CCL2, SPOCK3, ENPP1, CXCL5, ENPP2, IL33, LRIG3, C1QTNF5, CCL20, GCNT1, FN1, ANGPTL4, FLRT3, KLK6, FLRT2, LPL, HAPLN3, KL, PODXL, FBN1, HSPG2, FRZB, DKK3, CDH13, SOST, SULF2, CXCL16, SULF1, NLGN4X, TGFBR3, SELE, IGF…	367	1347	18224	2.17501	7.3462e-06	2.44874e-06	3.40742e-05
UP_KEYWORDS	Cell adhesion	30	7.26392	3.29177e-08	CADM4, CADM1, NUAK1, CDH5, PXN, PCDH1, KIAA1462, SRPX, CD93, PCDHA12, FN1, FLRT3, FLRT2, PODXL, ITGA1, PCDHGB6, PCDH12, FBLIM1, ACKR3, NID2, PCDH17, PCDH18, VWF, CDH13, ITGA8, NLGN4X, MADCAM1, PDZD2, SELE, CDH11	386	479	20581	3.33937	1.00069e-05	1.0007e-06	4.40769e-05
GOTERM_MF_DIRECT	GO:0019838~growth factor binding	9	2.17918	3.53608e-08	NRP2, A2M, NRP1, NKD2, OSMR, FLT4, RHBDF1, LIFR, KDR	336	27	16881	16.747	1.84228e-05	1.84228e-05	5.12155e-05
GOTERM_MF_DIRECT	GO:0005509~calcium ion binding	39	9.4431	3.56151e-08	S100A3, MYL7, ME3, NKD2, ENPP1, SPOCK3, MASP1, ENPP2, JAG2, CDH5, PCDH1, DYSF, CD93, HEG1, OIT3, PCDHA12, S100A16, FBN1, HSPG2, PCDHGB6, PCDH12, DLL1, NID2, ITPR3, PCDH17, PCDH18, CDH13, THBD, SULF2, DLL4, VSNL1, NOTCH4, SULF1, EGFL8, VCAN, SYT17, ADGRL4, SPTAN1, CDH11	336	717	16881	2.73278	1.85553e-05	9.27769e-06	5.15838e-05
GOTERM_BP_DIRECT	GO:0007155~cell adhesion	30	0.0513857	6.08496e-08	NRP2, CCL2, NUAK1, CDH5, PXN, RGMB, KIAA1462, S1PR1, SRPX, LOXL2, CEACAM1, FN1, HAPLN1, HAPLN3, PODXL, EFNB2, ACKR3, NID2, PCDH17, THY1, PCDH18, VWF, CDH13, ITGA8, NLGN4X, MADCAM1, VCAN, PDZD2, SELE, CDH11	340	459	16792	3.22799	0.000122057	4.06873e-05	0.000104657
UP_KEYWORDS	Calcium	42	10.1695	7.24446e-08	NRP2, S100A3, MYL7, ME3, NKD2, NRP1, ENPP1, SPOCK3, MASP1, ENPP2, JAG2, CDH5, PCDH1, DYSF, FCN3, HEG1, OIT3, PCDHA12, MRC1, S100A16, FBN1, ITGA1, HSPG2, PCDHGB6, PCDH12, COLEC12, NID2, ITPR3, PCDH17, COL5A2, PCDH18, CDH13, SULF2, ITGA8, VSNL1, NOTCH4, SULF1, EGFL8, VCAN, ADGRL4, SPTAN1, CDH11	386	877	20581	2.55346	2.20229e-05	2.0021e-06	9.70033e-05
GOTERM_BP_DIRECT	GO:0001938~positive regulation of endothelial cell proliferation	12	0.0205543	1.23852e-07	NRP2, CDH13, VEGFC, CAV2, PPP1R16B, NRP1, ACVRL1, CCL2, ANG, FLT4, TNFSF12, KDR	340	69	16792	8.58926	0.000248416	6.21098e-05	0.000213016
GOTERM_BP_DIRECT	GO:0001945~lymph vessel development	6	0.0102771	1.73497e-07	TMEM204, FLT4, EFNB2, HEG1, FOXC1, NR2F2	340	8	16792	37.0412	0.000347974	6.96044e-05	0.0002984
INTERPRO	IPR001881:EGF-like calcium-binding	15	3.63196	2.16984e-07	MASP1, FBN1, HSPG2, JAG2, DLL1, NID2, THBD, CD93, DLL4, NOTCH4, HEG1, VCAN, OIT3, EGFL8, ADGRL4	367	127	18559	5.97277	0.00015383	0.00015383	0.000327784
GOTERM_CC_DIRECT	GO:0009986~cell surface	31	7.50605	5.83131e-07	CPM, IL1R1, ACVRL1, NRP1, ENPP1, ADGRF5, CDH5, RGMA, SRPX, APOA1, CD93, CXCR4, NT5E, CEACAM1, MRC1, LPL, RAMP2, MET, FZD1, ITGA1, ACKR3, HLA-B, ADAMTS9, THBD, SULF2, ITGA8, NOTCH4, SULF1, NLGN4X, CA4, TGFBR3	367	542	18224	2.84014	0.000166761	4.1693e-05	0.000773555
INTERPRO	IPR018097:EGF-like calcium-binding, conserved site	13	3.1477	7.93247e-07	THBD, MASP1, CD93, NOTCH4, FBN1, JAG2, HEG1, DLL1, EGFL8, OIT3, VCAN, NID2, ADGRL4	367	102	18559	6.44513	0.000562254	0.000281167	0.0011983
GOTERM_CC_DIRECT	GO:0045121~membrane raft	18	4.35835	9.52745e-07	CAV2, PODXL, ITGA1, DLL1, RFTN2, KCNA5, ABCA1, KDR, THY1, RGMB, S1PR1, UNC5B, SULF1, SYNJ2, PLLP, CLIP3, SELE, AHNAK	367	206	18224	4.33893	0.000272448	5.44956e-05	0.00126387
INTERPRO	IPR000152:EGF-type aspartate/asparagine hydroxylation site	13	3.1477	1.08679e-06	THBD, CD93, DLL4, NOTCH4, FBN1, JAG2, HEG1, DLL1, EGFL8, OIT3, VCAN, NID2, ADGRL4	367	105	18559	6.26098	0.000770236	0.000256811	0.00164173
UP_KEYWORDS	Polymorphism	271	65.6174	1.30661e-06	S100A3, A2M, CADM4, CADM1, MASP1, TUBB2B, EFNA1, OSMR, FAM20A, FAM124B, S1PR1, HOMER3, PLD2, CYP1A1, LIFR, SIPA1L2, USHBP1, COLEC12, PRKCDBP, MECOM, TOX2, FARP1, ADAMTS9, MADCAM1, IL1R1, ENPP1, ENPP2, ACP5, DENND2A, TMCC3, PXN, SLC32A1, SEMA5B, CRMP1, CDA, FAM162B, GCNT1, RHBDF1, PCDH12, KDR, ABCG2, NCKAP5, SYNE2, SEMA6D, NOTCH4, NLGN4X, TGFBR3, GRK5, PLA2G4C, KLF2, CD200, NRP2, SCHIP1, ACVRL1, N…	386	12043	20581	1.19981	0.000397132	3.31004e-05	0.00174954
GOTERM_MF_DIRECT	GO:0015026~coreceptor activity	8	1.93705	1.56487e-06	RGMA, RAMP2, RGMB, NRP1, CXCR4, LY96, TGFBR3, ACKR3	336	30	16881	13.3976	0.000814968	0.00027173	0.00226649
SMART	SM00179:EGF_CA	15	3.63196	2.63531e-06	MASP1, FBN1, HSPG2, JAG2, DLL1, NID2, THBD, CD93, DLL4, NOTCH4, HEG1, VCAN, OIT3, EGFL8, ADGRL4	248	127	10057	4.78966	0.000532191	0.000532191	0.00330841
UP_KEYWORDS	EGF-like domain	18	4.35835	2.71966e-06	MASP1, FBN1, HSPG2, JAG2, DLL1, NID2, THBD, CD93, DLL4, NOTCH4, HEG1, EGFL8, VCAN, OIT3, ADAM19, SELE, CLEC14A, ADGRL4	386	238	20581	4.0325	0.000826436	6.35962e-05	0.00364156
UP_SEQ_FEATURE	domain:EGF-like 1	13	3.1477	3.34902e-06	THBD, CD93, DLL4, NOTCH4, FBN1, JAG2, HSPG2, HEG1, DLL1, EGFL8, VCAN, NID2, ADGRL4	385	120	20063	5.64543	0.00457766	0.000655238	0.00550335
UP_KEYWORDS	Developmental protein	40	9.68523	3.73081e-06	NRP2, NRP1, CADM1, C6ORF58, JAG2, LRIG3, SOX6, TNFSF12, SPRY4, SEMA5B, HEY1, UNC5B, ANG, HEY2, ROBO4, HEG1, MYOG, TMEM100, ANGPTL4, FLRT3, FLRT2, EPAS1, PLAC1, EFNB2, FZD1, APOLD1, ACKR3, DLL1, WLS, FRZB, MECOM, FARP1, KDR, DKK3, VEGFC, SEMA6D, HOXB8, ITGA8, DLL4, NOTCH4	386	949	20581	2.24736	0.00113352	8.10087e-05	0.00499544
GOTERM_CC_DIRECT	GO:0005576~extracellular region	60	14.5278	4.25227e-06	NRP2, A2M, RARRES2, MASP1, EFNA1, CXORF36, EFNA2, TNFSF12, SPINK5, CXCL10, SCT, APOA1, ANG, CREG2, GPX3, IL1A, APOLD1, COL25A1, DLL1, TCN2, VEGFC, EGFL8, VCAN, EMCN, IL1R1, CCL2, CXCL5, IL33, ISM1, CCL20, BCHE, FCN3, CDA, HEG1, SCG5, FN1, ANGPTL4, KLK6, HAPLN1, LPL, KL, RNASE4, PLAC1, FLT4, MET, FBN1, HSPG2, NID2, FRZB, COL5A2, KDR, VWF, DKK3, SOST, THSD1, CXCL16, NOTCH4, TGFBR3, PDZD2, IGFBP3	367	1610	18224	1.85056	0.00121541	0.000202672	0.00564075
KEGG_PATHWAY	hsa04060:Cytokine-cytokine receptor interaction	18	4.35835	4.5662e-06	IL18R1, IL1R1, CCL2, OSMR, FLT4, MET, LIFR, ACKR3, TNFSF12, KDR, CXCL10, VEGFC, TNFRSF11A, CCL20, CXCR4, CXCL16, IL1A, IL3RA	144	230	6910	3.75543	0.00083983	0.00083983	0.0056449
UP_KEYWORDS	Lipoprotein	37	8.95884	4.91476e-06	RHOJ, CPM, NKD2, EFNA1, TACR1, EFNA2, PRND, F2RL1, KCNA5, ABCA1, KCNJ2, RGMA, RGMB, PPP1R16B, MAP1LC3C, S1PR1, APOA1, UNC5B, TIAM1, NT5E, IL1A, FMNL2, LPL, APOLD1, RFTN2, HID1, NPY5R, THY1, LDLRAD2, LYPD6B, CDH13, VSNL1, CA4, DSP, CLIP3, PLA2G4C, ARL4C	386	852	20581	2.31548	0.00149298	9.96011e-05	0.00658067
UP_KEYWORDS	Extracellular matrix	18	4.35835	7.99657e-06	HAPLN1, FLRT2, ADAMTSL1, HAPLN3, SPOCK3, FBN1, HSPG2, NID2, COL5A2, MMRN2, VWF, ADAMTS9, SOST, VCAN, ADAMTS12, LOXL2, FN1, ANGPTL4	386	258	20581	3.71991	0.00242801	0.000151924	0.0107069
GOTERM_CC_DIRECT	GO:0031012~extracellular matrix	20	4.84262	9.27619e-06	LPL, HAPLN1, RARRES2, SPOCK3, CRIP2, FBN1, HSPG2, NID2, COL5A2, MMRN2, VWF, ADAMTS9, SOST, CD93, DSP, VCAN, ADAMTS12, LOXL2, CLEC14A, FN1	367	296	18224	3.35518	0.00264949	0.000378928	0.0123047
INTERPRO	IPR013032:EGF-like, conserved site	16	3.87409	1.01001e-05	MASP1, FBN1, HSPG2, JAG2, DLL1, NID2, THBD, CD93, DLL4, NOTCH4, HEG1, VCAN, EGFL8, ADAM19, SELE, ADGRL4	367	199	18559	4.06589	0.00713542	0.00178865	0.0152565
UP_KEYWORDS	Cell junction	31	7.50605	1.18416e-05	CGNL1, CADM1, CLDN5, AFAP1L1, GJA5, CDH5, PXN, PCDH1, KIAA1462, CXCR4, TIAM1, HOMER3, HEG1, CEACAM1, SYNPO, CPT1C, FLRT3, FLRT2, TMEM204, MYO1E, PCDH12, FBLIM1, DLL1, PALLD, FARP1, KDR, TNS2, SYNE2, NLGN4X, DSP, KCTD12	386	675	20581	2.44871	0.0035934	0.000211735	0.0158548
GOTERM_BP_DIRECT	GO:0007156~homophilic cell adhesion via plasma membrane adhesion molecules	14	0.02398	1.9625e-05	ME3, CADM4, CADM1, PCDHGB6, PCDH12, PCDH17, CDH5, PCDH18, CDH13, PCDH1, PCDHA12, CD200, CEACAM1, CDH11	340	158	16792	4.37617	0.0386032	0.00653986	0.033748
GOTERM_BP_DIRECT	GO:0003151~outflow tract morphogenesis	8	0.0137029	3.49419e-05	HEY2, CLDN5, FZD1, TGFBR3, SOX18, SOX17, GJA5, NPY5R	340	46	16792	8.58926	0.0676945	0.00996357	0.0600804
GOTERM_CC_DIRECT	GO:0016021~integral component of membrane	140	33.8983	3.53814e-05	ADCY4, CADM1, WFS1, OSMR, F2RL1, TSPAN7, SLC7A7, S1PR1, DYSF, UNC5B, ROBO4, TMEM204, APOLD1, LIFR, COLEC12, DLL1, HLA-B, DLL4, CD300LG, MADCAM1, TM4SF18, CAV2, EMCN, IL1R1, ENPP1, ENPP2, ACP5, LRIG3, IL33, TMCC3, GPR143, SLC32A1, PRUNE2, SEMA5B, SERINC5, BCHE, LRRC70, HEG1, PCDHA12, FAM162B, GCNT1, EPHX4, PODXL, RHBDF1, MET, PCDH12, PCDH17, ABCG2, KDR, PCDH18, THSD7A, C1ORF115, FAM198B, SYNE2, TH…	367	5163	18224	1.34649	0.0100682	0.00126411	0.0469254
GOTERM_BP_DIRECT	GO:0009611~response to wounding	9	0.0154157	3.74163e-05	KLK6, VWF, NRP1, CCL2, CYP1A1, SULF2, PLLP, ID3, FN1	340	63	16792	7.05546	0.0723108	0.00933843	0.0643336
GOTERM_BP_DIRECT	GO:0050919~negative chemotaxis	7	1.69492	5.40378e-05	NRP2, FLRT3, SEMA5B, FLRT2, APOA1, SEMA6D, SEMA3G	340	34	16792	10.1682	0.102734	0.0119725	0.0929002
UP_KEYWORDS	GPI-anchor	12	2.90557	5.49023e-05	LYPD6B, CDH13, RGMA, LPL, CPM, RGMB, EFNA1, EFNA2, PRND, CA4, NT5E, THY1	386	137	20581	4.67025	0.0165522	0.000926834	0.0734892
INTERPRO	IPR000742:Epidermal growth factor-like domain	16	3.87409	5.78782e-05	FBN1, HSPG2, JAG2, DLL1, NID2, THBD, CD93, DLL4, NOTCH4, HEG1, EGFL8, VCAN, OIT3, ADAM19, SELE, ADGRL4	367	231	18559	3.50265	0.0402062	0.00817378	0.0873975
KEGG_PATHWAY	hsa04360:Axon guidance	12	2.90557	5.79037e-05	ABLIM1, SEMA5B, NRP1, SEMA6D, UNC5B, SEMA3G, CXCR4, EFNA1, ABLIM3, EFNA2, EFNB2, MET	144	127	6910	4.53412	0.010598	0.00531313	0.071561
UP_SEQ_FEATURE	sequence variant	275	66.586	6.6787e-05	S100A3, A2M, CADM4, CADM1, MASP1, EFNA1, OSMR, FAM20A, FAM124B, S1PR1, HOMER3, PLD2, CYP1A1, LIFR, SIPA1L2, USHBP1, COLEC12, PRKCDBP, MECOM, TOX2, FARP1, ADAMTS9, MADCAM1, IL1R1, ENPP1, ENPP2, ACP5, DENND2A, KCNJ2, GPR143, SLC32A1, SEMA5B, CRMP1, CDA, FAM162B, GCNT1, RHBDF1, PCDH12, KDR, ABCG2, NCKAP5, SYNE2, SEMA6D, NOTCH4, NLGN4X, TGFBR3, GRK5, PLA2G4C, KLF2, CD200, NRP2, SCHIP1, ACVRL1, NRP1, …	385	12443	20063	1.15171	0.0874398	0.0113725	0.109695
GOTERM_BP_DIRECT	GO:0048010~vascular endothelial growth factor receptor signaling pathway	9	2.17918	9.87969e-05	NRP2, VEGFC, NRP1, CCL2, FLT4, SULF1, FOXC1, PXN, KDR	340	72	16792	6.17353	0.179791	0.0196245	0.169787
INTERPRO	IPR013098:Immunoglobulin I-set	12	2.90557	0.000112876	IGDCC3, PTPRD, IL1R1, ADAMTSL1, CADM1, UNC5B, FLT4, ROBO4, HSPG2, LRIG3, PALLD, KDR	367	141	18559	4.30379	0.0769149	0.0132504	0.17038
UP_KEYWORDS	Guanine-nucleotide releasing factor	12	2.90557	0.000117219	PLEKHG1, TIAM1, PREX2, DOCK9, ARHGEF17, RAPGEF5, DENND2A, ARHGEF15, ST5, FARP1, DOCK4, BCAR3	386	149	20581	4.29412	0.035009	0.00187385	0.156842
UP_SEQ_FEATURE	domain:Ig-like C2-type 1	14	3.38983	0.000146802	IL18R1, IL1R1, PTPRD, IGDCC3, ADAMTSL1, CADM4, CADM1, FLT4, HSPG2, LRIG3, PALLD, KDR, ROBO4, CEACAM1	385	202	20063	3.6117	0.182197	0.0221003	0.240969
GOTERM_BP_DIRECT	GO:0007166~cell surface receptor signaling pathway	17	0.0291186	0.000149454	GPR182, IL1R1, CCL2, LY96, TACR1, MET, ADGRF5, LIFR, TSPAN7, NPY5R, CXCL10, CLEC1A, TSPAN11, CDA, CALCRL, ADGRL2, ADGRL4	340	274	16792	3.06423	0.259053	0.0268888	0.256738
UP_SEQ_FEATURE	domain:Ig-like C2-type 2	14	3.38983	0.00015423	IL18R1, IL1R1, PTPRD, IGDCC3, ADAMTSL1, CADM4, CADM1, FLT4, HSPG2, LRIG3, PALLD, KDR, ROBO4, CEACAM1	385	203	20063	3.59391	0.190478	0.0209095	0.253147
UP_KEYWORDS	Differentiation	28	6.77966	0.0001564	NRP2, RARRES2, NRP1, CADM1, SLFN5, TNFSF12, PRDM16, SEMA5B, ANG, ROBO4, MYOG, TMEM100, ANGPTL4, RBM24, EPAS1, EFNB2, APOLD1, DLL1, FRZB, MECOM, KDR, THSD7A, VEGFC, SEMA6D, DLL4, ITGA8, NOTCH4, SYT17	386	667	20581	2.23826	0.0464366	0.00237464	0.209217
GOTERM_MF_DIRECT	GO:0045499~chemorepellent activity	6	1.45278	0.000168364	FLRT3, SEMA5B, FLRT2, APOA1, SEMA6D, SEMA3G	336	27	16881	11.1647	0.0839871	0.0216925	0.243576
GOTERM_BP_DIRECT	GO:0030198~extracellular matrix organization	14	3.38983	0.000180185	HAPLN1, FBN1, HSPG2, ITGA1, NID2, SPINK5, COL5A2, KDR, CSGALNACT1, VWF, ITGA8, VCAN, MADCAM1, FN1	340	196	16792	3.52773	0.303357	0.0296744	0.309451
GOTERM_CC_DIRECT	GO:0005911~cell-cell junction	13	3.1477	0.000191137	FLRT3, FLRT2, KIAA1462, PCDH1, CADM1, TIAM1, MYO1E, CLDN5, PCDH12, HEG1, PDZD2, CEACAM1, CDH5	367	172	18224	3.75312	0.0532028	0.00605608	0.253258
GOTERM_BP_DIRECT	GO:0001666~response to hypoxia	13	0.0222671	0.000198884	RAMP2, ACVRL1, CCL2, EPAS1, CYP1A1, APOLD1, KCNA5, VEGFC, ANG, CXCR4, TGFBR3, LOXL2, ANGPTL4	340	172	16792	3.73283	0.329011	0.0302262	0.341515
INTERPRO	IPR016186:C-type lectin-like	10	2.42131	0.000216359	MRC1, CLEC1A, HAPLN1, THBD, HAPLN3, CD93, COLEC12, VCAN, SELE, CLEC14A	367	104	18559	4.86245	0.142226	0.021678	0.326342
SMART	SM00181:EGF	15	3.63196	0.000216618	FBN1, HSPG2, JAG2, DLL1, NID2, THBD, CD93, DLL4, NOTCH4, HEG1, EGFL8, VCAN, OIT3, SELE, ADGRL4	248	188	10057	3.23557	0.0428178	0.0216431	0.27161
GOTERM_MF_DIRECT	GO:0005102~receptor binding	19	4.60048	0.000255121	LPL, PTPRD, RARRES2, A2M, CADM4, CCL2, CADM1, EFNA1, F2RL1, ITGA1, FZD1, HLA-B, TNFSF12, KCNA5, ABCA1, CDH5, CXCL10, ANG, CD200	336	353	16881	2.70419	0.124478	0.0262367	0.368875
GOTERM_MF_DIRECT	GO:0005021~vascular endothelial growth factor-activated receptor activity	4	0.968523	0.000255508	NRP2, NRP1, FLT4, KDR	336	7	16881	28.7092	0.124654	0.021945	0.369433
UP_KEYWORDS	Immunoglobulin domain	24	5.81114	0.000273339	HAPLN1, IL18R1, IGDCC3, PTPRD, IL1R1, CADM4, ADAMTSL1, HAPLN3, CADM1, FLT4, ADGRF5, HSPG2, LRIG3, PALLD, KDR, THY1, UNC5B, SEMA3G, ROBO4, CD300LG, MADCAM1, VCAN, CD200, CEACAM1	386	546	20581	2.34368	0.0797468	0.00394963	0.365382
INTERPRO	IPR000884:Thrombospondin, type 1 repeat	8	1.93705	0.000285417	THSD7A, SEMA5B, ADAMTS9, ADAMTSL1, UNC5B, THSD1, ADAMTS12, ISM1	367	65	18559	6.22394	0.183224	0.0249814	0.430296
UP_SEQ_FEATURE	domain:EGF-like 2	9	2.17918	0.000306466	THBD, CD93, DLL4, NOTCH4, FBN1, JAG2, HSPG2, DLL1, NID2	385	89	20063	5.26972	0.342902	0.0374553	0.50243
GOTERM_CC_DIRECT	GO:0005578~proteinaceous extracellular matrix	16	3.87409	0.000362059	FLRT3, HAPLN1, FLRT2, ADAMTSL1, HAPLN3, SPOCK3, FBN1, COL5A2, VWF, ADAMTS9, SOST, TGFBR3, VCAN, ADAMTS12, FN1, ANGPTL4	367	268	18224	2.96458	0.0983849	0.0103033	0.479228
UP_KEYWORDS	Disease mutation	72	17.4334	0.000363677	ACVRL1, TUBB2B, MASP1, OSMR, FAM20A, WFS1, TSPAN7, GLI3, KLHL3, GJA5, SPRY4, SLC7A7, APOA1, DYSF, TNFRSF11A, ELOVL4, ANG, GATA3, ATP8B1, SOX18, SOX17, NR2F2, PIEZO2, NT5E, MTUS1, LIFR, COL25A1, MECOM, THBD, CYP27A1, CA8, HSPB8, DLL4, DSP, CA4, FOXC1, SGCE, RIPK4, SGCB, ENPP1, ACP5, SLC19A3, ABCA1, KCNJ2, GPR143, PRDM16, C1QTNF5, BCHE, CYP26B1, SCN9A, FN1, MAF, FLRT3, CPT1C, LPL, EPAS1, KL, MYO1E,…	386	2550	20581	1.50547	0.104684	0.00501366	0.485869
UP_KEYWORDS	Notch signaling pathway	7	1.69492	0.000364647	DTX4, HEY1, DLL4, NOTCH4, HEY2, JAG2, DLL1	386	51	20581	7.31825	0.104948	0.00480897	0.487162
GOTERM_CC_DIRECT	GO:0005925~focal adhesion	20	4.84262	0.000376098	FLRT3, FLRT2, CAV2, NRP1, EFNB2, FZD1, HSPG2, ITGA1, FBLIM1, PALLD, SPRY4, PXN, THY1, CDH13, TNS2, SYNE2, ITGA8, GRK5, PHLDB2, AHNAK	367	391	18224	2.53998	0.101999	0.00973271	0.497767
INTERPRO	IPR016187:C-type lectin fold	10	2.42131	0.000377063	MRC1, CLEC1A, HAPLN1, THBD, HAPLN3, CD93, COLEC12, VCAN, SELE, CLEC14A	367	112	18559	4.51513	0.234624	0.0292728	0.568094
GOTERM_BP_DIRECT	GO:0007411~axon guidance	12	0.0205543	0.000391408	NRP2, FLRT3, FLRT2, NRP1, CRMP1, EFNA1, EFNA2, GATA3, EFNB2, GBX2, GLI3, SPTAN1	340	159	16792	3.72741	0.544025	0.0545499	0.671061
INTERPRO	IPR020894:Cadherin conserved site	10	2.42131	0.000402713	CDH13, ME3, PCDH1, PCDHGB6, PCDH12, PCDHA12, PCDH17, CDH5, CDH11, PCDH18	367	113	18559	4.47518	0.248423	0.0281542	0.606629
GOTERM_BP_DIRECT	GO:0035912~dorsal aorta morphogenesis	4	0.968523	0.000423573	ACVRL1, HEY1, DLL4, HEY2	340	8	16792	24.6941	0.572529	0.0550827	0.726019
GOTERM_BP_DIRECT	GO:0001701~in utero embryonic development	13	0.0222671	0.000426871	RARRES2, ACVRL1, GATA3, MYO1E, JAG2, HEG1, EGFL8, SOX18, FOXC1, TMEM100, SOX6, KLF2, GLI3	340	187	16792	3.43341	0.575348	0.0521228	0.731651
UP_KEYWORDS	Cleavage on pair of basic residues	16	3.87409	0.000459865	KLK6, ENPP2, TNFSF12, SPINK5, CDH5, SCT, VEGFC, CDH13, VWF, ADAMTS9, CPE, ITGA8, CARTPT, SCG5, ADAMTS12, CDH11	386	294	20581	2.9017	0.130495	0.00580936	0.614008
GOTERM_BP_DIRECT	GO:0001501~skeletal system development	11	0.0188414	0.000468578	HAPLN1, HAPLN3, FBN1, JAG2, VCAN, FOXC1, NPR3, FRZB, GJA5, COL5A2, CDH11	340	137	16792	3.96548	0.609446	0.0538037	0.802867
GOTERM_CC_DIRECT	GO:0005912~adherens junction	7	1.69492	0.00047482	KIAA1462, TMEM204, MYO1E, DLL1, PIANP, CEACAM1, CDH5	367	50	18224	6.95193	0.12701	0.0112554	0.628046
GOTERM_BP_DIRECT	GO:0007219~Notch signaling pathway	10	0.0171286	0.000539354	DTX4, HEY1, DLL4, NOTCH4, HEY2, JAG2, DLL1, FOXC1, KCNA5, TMEM100	340	115	16792	4.29463	0.661163	0.0583525	0.923606
INTERPRO	IPR002126:Cadherin	10	2.42131	0.000553476	CDH13, ME3, PCDH1, PCDHGB6, PCDH12, PCDHA12, PCDH17, CDH5, CDH11, PCDH18	367	118	18559	4.28555	0.324649	0.0350548	0.832847
INTERPRO	IPR006703:AIG1	4	0.968523	0.000584977	GIMAP4, GIMAP7, GIMAP8, GIMAP1	367	9	18559	22.4753	0.339574	0.0339817	0.880054
INTERPRO	IPR015919:Cadherin-like	10	2.42131	0.000625466	CDH13, ME3, PCDH1, PCDHGB6, PCDH12, PCDHA12, PCDH17, CDH5, CDH11, PCDH18	367	120	18559	4.21412	0.358274	0.033547	0.940697
UP_SEQ_FEATURE	propeptide:Removed in mature form	14	3.38983	0.000683785	RHOJ, CPM, EFNA1, EFNA2, PRND, THY1, LYPD6B, CDH13, RGMA, RGMB, MAP1LC3C, CA4, PLA2G4C, NT5E	385	237	20063	3.07833	0.60824	0.0751209	1.11776
GOTERM_BP_DIRECT	GO:0030334~regulation of cell migration	8	1.93705	0.000725271	ENPP2, CXCR4, ROBO4, JAG2, ABI3, LDB2, CEACAM1, THY1	340	74	16792	5.33927	0.766698	0.0737407	1.24011
GOTERM_BP_DIRECT	GO:0016477~cell migration	12	0.0205543	0.000757692	ERG, S1PR1, TIAM1, ANG, EFNA1, PODXL, RHBDF1, TGFBR3, FOXC1, ADAMTS12, PALLD, CEACAM1	340	172	16792	3.44569	0.781399	0.0732073	1.2952
UP_SEQ_FEATURE	domain:Ig-like C2-type 3	10	2.42131	0.000808946	IL18R1, IGDCC3, PTPRD, IL1R1, FLT4, HSPG2, LRIG3, PALLD, CEACAM1, KDR	385	128	20063	4.07123	0.670014	0.0817494	1.32109
GOTERM_BP_DIRECT	GO:0006935~chemotaxis	10	0.0171286	0.00082738	RARRES2, CCL2, S1PR1, CXCL5, CCL20, ENPP2, CXCR4, CXCL16, ACKR3, CXCL10	340	122	16792	4.04822	0.809939	0.0760222	1.41353
GOTERM_BP_DIRECT	GO:0034332~adherens junction organization	6	1.45278	0.000834709	CDH13, CADM1, ANG, DSP, CDH5, CDH11	340	37	16792	8.0089	0.812715	0.0733154	1.42597
GOTERM_BP_DIRECT	GO:2001214~positive regulation of vasculogenesis	4	0.968523	0.000880758	RAMP2, TMEM100, CEACAM1, KDR	340	10	16792	19.7553	0.829254	0.0739724	1.50408
GOTERM_BP_DIRECT	GO:0008037~cell recognition	5	0.00856428	0.00089523	CSGALNACT1, CADM4, CADM1, VCAN, CD200	340	22	16792	11.2246	0.834144	0.0721265	1.52861
UP_SEQ_FEATURE	domain:Cadherin 5	9	2.17918	0.000929003	CDH13, PCDH1, PCDHGB6, PCDH12, PCDHA12, PCDH17, CDH5, CDH11, PCDH18	385	105	20063	4.46672	0.720101	0.0869383	1.51575
INTERPRO	IPR003599:Immunoglobulin subtype	22	5.32688	0.0009342	HAPLN1, IL18R1, IGDCC3, PTPRD, IL1R1, CADM4, ADAMTSL1, HAPLN3, CADM1, FLT4, ADGRF5, HSPG2, LRIG3, PALLD, KDR, UNC5B, ROBO4, CD300LG, VCAN, MADCAM1, CD200, CEACAM1	367	497	18559	2.23849	0.48452	0.0462299	1.40198
SMART	SM00209:TSP1	8	1.93705	0.00102406	THSD7A, SEMA5B, ADAMTS9, ADAMTSL1, UNC5B, THSD1, ADAMTS12, ISM1	248	65	10057	4.99107	0.186952	0.0666626	1.27806
GOTERM_BP_DIRECT	GO:0035924~cellular response to vascular endothelial growth factor stimulus	5	1.21065	0.0010666	RAMP2, NRP1, FLT4, DLL4, KDR	340	23	16792	10.7366	0.882433	0.082066	1.81871
INTERPRO	IPR021934:Sox C-terminal transactivation domain	3	0.726392	0.0011484	SOX7, SOX18, SOX17	367	3	18559	50.5695	0.55722	0.0528636	1.72084
GOTERM_BP_DIRECT	GO:0043547~positive regulation of GTPase activity	24	5.81114	0.0011809	CAV2, A2M, CCL2, KL, PREX2, DOCK9, ARHGAP28, SIPA1L2, ARHGEF17, DENND2A, ARHGEF15, ARHGAP29, FARP1, THY1, DOCK4, S1PR1, PLEKHG1, CCL20, RGS5, RAPGEF5, ST5, IL3RA, BCAR3, SPTAN1	340	565	16792	2.09791	0.906547	0.087133	2.01175
GOTERM_BP_DIRECT	GO:0001886~endothelial cell morphogenesis	4	0.00685143	0.00119299	NOTCH4, MET, HEG1, STC1	340	11	16792	17.9594	0.908788	0.0848686	2.03214
GOTERM_BP_DIRECT	GO:0050927~positive regulation of positive chemotaxis	4	0.968523	0.00119299	CDH13, S1PR1, F2RL1, KDR	340	11	16792	17.9594	0.908788	0.0848686	2.03214
GOTERM_BP_DIRECT	GO:0003199~endocardial cushion to mesenchymal transition involved in heart valve formation	3	0.00513857	0.00120284	ERG, EFNA1, HEY2	340	3	16792	49.3882	0.910575	0.0826139	2.04876
GOTERM_BP_DIRECT	GO:0007507~heart development	12	0.0205543	0.00125705	NRP2, FLRT3, RAMP2, RPS6KA2, GATA3, FBN1, HEG1, FOXC1, ADAM19, CALCRL, ID3, GLI3	340	183	16792	3.23857	0.9198	0.0833301	2.14015
GOTERM_BP_DIRECT	GO:0030335~positive regulation of cell migration	12	2.90557	0.0013137	CDH13, SEMA5B, S1PR1, SYNE2, SEMA6D, TIAM1, SEMA3G, PODXL, CXCL16, F2RL1, HAS2, KDR	340	184	16792	3.22097	0.928425	0.0841479	2.23558
GOTERM_MF_DIRECT	GO:0008201~heparin binding	11	2.66344	0.0013636	NRP2, LPL, NRP1, CCL2, SOST, ANG, FBN1, TGFBR3, COL25A1, FN1, CXCL10	336	160	16881	3.45407	0.508807	0.0965728	1.95694
GOTERM_MF_DIRECT	GO:0004872~receptor activity	13	3.1477	0.00136675	MRC1, NRP2, IL18R1, CADM4, CADM1, F2RL1, THBD, TNFRSF11A, CD93, NLGN4X, NOTCH4, ROBO4, CD200	336	217	16881	3.00983	0.509616	0.0852191	1.96143
GOTERM_MF_DIRECT	GO:0050839~cell adhesion molecule binding	7	1.69492	0.00141008	PTPRD, CADM4, CPE, CADM1, NLGN4X, DSP, CD200	336	62	16881	5.67238	0.520577	0.0784384	2.02302
UP_SEQ_FEATURE	domain:Cadherin 3	9	2.17918	0.00141183	CDH13, PCDH1, PCDHGB6, PCDH12, PCDHA12, PCDH17, CDH5, CDH11, PCDH18	385	112	20063	4.18755	0.855659	0.12106	2.29498
UP_SEQ_FEATURE	domain:Cadherin 4	9	2.17918	0.00141183	CDH13, PCDH1, PCDHGB6, PCDH12, PCDHA12, PCDH17, CDH5, CDH11, PCDH18	385	112	20063	4.18755	0.855659	0.12106	2.29498
INTERPRO	IPR003598:Immunoglobulin subtype 2	14	3.38983	0.00145119	PTPRD, IGDCC3, ADAMTSL1, CADM4, CADM1, FLT4, ADGRF5, HSPG2, LRIG3, PALLD, KDR, UNC5B, ROBO4, CEACAM1	367	250	18559	2.83189	0.642864	0.0623255	2.16993
UP_SEQ_FEATURE	DNA-binding region:HMG box	6	1.45278	0.00147159	SOX7, SOX18, SOX6, SOX17, TCF7L1, TOX2	385	44	20063	7.10614	0.867021	0.118471	2.39102
GOTERM_BP_DIRECT	GO:0002040~sprouting angiogenesis	5	0.00856428	0.00147606	CDH13, RAMP2, NRP1, FLT4, LOXL2	340	25	16792	9.87765	0.948345	0.0911599	2.50859
UP_SEQ_FEATURE	domain:TSP type-1 2	6	1.45278	0.00162993	THSD7A, SEMA5B, ADAMTS9, ADAMTSL1, UNC5B, ADAMTS12	385	45	20063	6.94823	0.892989	0.123186	2.64505
UP_SEQ_FEATURE	domain:TSP type-1 1	6	1.45278	0.00162993	THSD7A, SEMA5B, ADAMTS9, ADAMTSL1, UNC5B, ADAMTS12	385	45	20063	6.94823	0.892989	0.123186	2.64505
UP_SEQ_FEATURE	domain:Cadherin 1	9	2.17918	0.0016717	CDH13, PCDH1, PCDHGB6, PCDH12, PCDHA12, PCDH17, CDH5, CDH11, PCDH18	385	115	20063	4.07831	0.898951	0.119567	2.71198
UP_SEQ_FEATURE	domain:Cadherin 2	9	2.17918	0.0016717	CDH13, PCDH1, PCDHGB6, PCDH12, PCDHA12, PCDH17, CDH5, CDH11, PCDH18	385	115	20063	4.07831	0.898951	0.119567	2.71198
INTERPRO	IPR009030:Insulin-like growth factor binding protein, N-terminal	10	2.42131	0.00177018	THBD, CD93, DLL4, NOTCH4, FBN1, JAG2, HEG1, DLL1, NID2, IGFBP3	367	139	18559	3.63809	0.715258	0.0712284	2.64098
INTERPRO	IPR001304:C-type lectin	8	1.93705	0.00188892	MRC1, CLEC1A, THBD, CD93, COLEC12, VCAN, SELE, CLEC14A	367	89	18559	4.54557	0.738287	0.0717672	2.81577
GOTERM_CC_DIRECT	GO:0031225~anchored component of membrane	9	2.17918	0.00201211	LYPD6B, CDH13, RGMA, LPL, CPM, EFNA2, PRND, CA4, NT5E	367	113	18224	3.95496	0.437882	0.0433437	2.6365
UP_KEYWORDS	Proteoglycan	6	1.45278	0.00216543	NRP1, SPOCK3, CXCR4, HSPG2, TGFBR3, VCAN	386	49	20581	6.52881	0.482635	0.0260158	2.86094
SMART	SM00112:CA	10	2.42131	0.00218296	CDH13, ME3, PCDH1, PCDHGB6, PCDH12, PCDHA12, PCDH17, CDH5, CDH11, PCDH18	248	116	10057	3.4959	0.35689	0.104488	2.70627
UP_SEQ_FEATURE	site:Cleavage	7	1.69492	0.00221066	PTPRD, ADGRF5, MET, RIPK4, TNFSF12, ADGRL2, ADGRL4	385	70	20063	5.21117	0.951779	0.147495	3.57149
INTERPRO	IPR001774:Delta/Serrate/lag-2 (DSL) protein	3	0.726392	0.00226681	DLL4, JAG2, DLL1	367	4	18559	37.9271	0.799911	0.0811973	3.37013
GOTERM_BP_DIRECT	GO:0007160~cell-matrix adhesion	8	0.0137029	0.0022899	TIAM1, ITGA8, ITGA1, MADCAM1, SGCE, NID2, ADAMTS12, PXN	340	90	16792	4.39007	0.989936	0.133863	3.86624
UP_KEYWORDS	Chemotaxis	8	1.93705	0.00230533	RARRES2, CCL2, S1PR1, CXCL5, CCL20, ENPP2, CXCL16, CXCL10	386	97	20581	4.39741	0.504223	0.0266249	3.04314
INTERPRO	IPR013783:Immunoglobulin-like fold	33	7.99031	0.00230685	IGDCC3, IL1R1, CADM4, ADAMTSL1, CADM1, OSMR, ADGRF5, LRIG3, FNDC4, UNC5B, SEMA3G, ROBO4, CEACAM1, FN1, PTPRB, IL18R1, HAPLN1, FLRT2, PTPRD, HAPLN3, FLT4, MET, LIFR, HSPG2, HLA-B, PALLD, KDR, THY1, CD300LG, MADCAM1, VCAN, CD200, IL3RA	367	951	18559	1.75478	0.805524	0.0786104	3.42869
GOTERM_BP_DIRECT	GO:0060842~arterial endothelial cell differentiation	3	0.726392	0.00237354	HEY1, HEY2, TMEM100	340	4	16792	37.0412	0.991494	0.134505	4.00477
UP_KEYWORDS	Signal-anchor	19	4.60048	0.00243354	GGTA1P, NAT8, ENPP1, EPHX4, COL25A1, COLEC12, TNFSF12, CHST1, CLEC1A, CSGALNACT1, SEMA5B, KIAA1161, DYSF, FAM198B, DIO3, GALNT18, CHST15, GCNT1, SGCB	386	455	20581	2.22649	0.52322	0.0270604	3.20985
UP_KEYWORDS	Receptor	48	11.6223	0.00248294	GPR182, NRP2, IL1R1, RARRES2, GPRC5C, ACVRL1, NRP1, OSMR, TACR1, F2RL1, ADGRF5, GPR143, GPR4, TNFRSF11A, S1PR1, CD93, UNC5B, CXCR4, ROBO4, CALCRL, NR2F2, MRC1, IL18R1, RAMP2, PTPRD, FLT4, EFNB2, MET, LIFR, FZD1, ITGA1, ACKR3, COLEC12, NPR3, ITPR3, NPY5R, KDR, LDLRAD2, THBD, ITGA8, NOTCH4, CD300LG, TGFBR3, RIPK4, ADGRL2, NR5A2, IL3RA, ADGRL4	386	1648	20581	1.55297	0.530343	0.0266302	3.274
GOTERM_MF_DIRECT	GO:0005044~scavenger receptor activity	6	1.45278	0.00254174	ENPP1, ENPP2, CXCL16, COLEC12, ACKR3, LOXL2	336	48	16881	6.28013	0.734445	0.124179	3.61896
GOTERM_BP_DIRECT	GO:0007179~transforming growth factor beta receptor signaling pathway	8	0.0137029	0.00259493	ACVRL1, APOA1, CCL2, CLDN5, TGFBR3, HPGD, PXN, CDH5	340	92	16792	4.29463	0.99455	0.142128	4.37049
GOTERM_BP_DIRECT	GO:0045746~negative regulation of Notch signaling pathway	5	1.21065	0.00260109	HEY1, DLL4, HEY2, C8ORF4, GDPD5	340	29	16792	8.51521	0.994617	0.138667	4.38065
GOTERM_BP_DIRECT	GO:0035050~embryonic heart tube development	4	0.968523	0.00309841	SOX18, FOXC1, SOX17, GJA5	340	15	16792	13.1702	0.998021	0.158794	5.19737
UP_SEQ_FEATURE	domain:TSP type-1 4	5	1.21065	0.0031099	THSD7A, SEMA5B, ADAMTS9, ADAMTSL1, ADAMTS12	385	32	20063	8.14245	0.985979	0.192135	4.98971
UP_SEQ_FEATURE	domain:Ig-like V-type	9	2.17918	0.00342371	HAPLN1, CADM4, HAPLN3, CADM1, CD300LG, VCAN, CD200, CEACAM1, THY1	385	129	20063	3.6357	0.990891	0.200477	5.48001
SMART	SM00051:DSL	3	0.726392	0.00348882	DLL4, JAG2, DLL1	248	4	10057	30.4143	0.506372	0.13168	4.29279
KEGG_PATHWAY	hsa04510:Focal adhesion	12	2.90557	0.00350098	MYL7, VEGFC, CAV2, VWF, FLT4, ITGA8, MET, ITGA1, COL5A2, PXN, KDR, FN1	144	206	6910	2.79531	0.4755	0.193542	4.24309
UP_SEQ_FEATURE	domain:DSL	3	0.726392	0.00351674	DLL4, JAG2, DLL1	385	5	20063	31.267	0.991985	0.196986	5.62491
INTERPRO	IPR011651:Notch ligand, N-terminal	3	0.726392	0.00372877	DLL4, JAG2, DLL1	367	5	18559	30.3417	0.929253	0.118496	5.48708
GOTERM_BP_DIRECT	GO:0007220~Notch receptor processing	4	0.00685143	0.00375687	DLL4, NOTCH4, JAG2, DLL1	340	16	16792	12.3471	0.999474	0.184592	6.2686
GOTERM_BP_DIRECT	GO:0003222~ventricular trabecula myocardium morphogenesis	4	0.00685143	0.00375687	CCM2L, DLL4, HEY2, HEG1	340	16	16792	12.3471	0.999474	0.184592	6.2686
GOTERM_MF_DIRECT	GO:0003779~actin binding	14	3.38983	0.0038398	ABLIM1, FMNL2, ABLIM3, PALLD, KLHL4, KLHL3, CORO2B, SYNE2, CXCR4, ANG, LIMCH1, CEACAM1, SPTAN1, SYNPO	336	278	16881	2.53013	0.865257	0.16658	5.41976
GOTERM_BP_DIRECT	GO:0034097~response to cytokine	6	1.45278	0.00389071	TNFRSF11A, OSMR, CXCL16, LIFR, ACP5, SCGB1A1	340	52	16792	5.69864	0.999598	0.185995	6.48494
GOTERM_CC_DIRECT	GO:0009897~external side of plasma membrane	12	2.90557	0.00396761	CDH13, EMCN, TNFRSF11A, S1PR1, ITGA1, TGFBR3, HEG1, ABCA1, CLEC14A, CDH5, CXCL10, THY1	367	213	18224	2.79756	0.679218	0.0780035	5.1371
GOTERM_BP_DIRECT	GO:0071526~semaphorin-plexin signaling pathway	5	1.21065	0.00420674	SEMA5B, NRP1, SEMA6D, SEMA3G, MET	340	33	16792	7.48307	0.999787	0.194936	6.99391
GOTERM_BP_DIRECT	GO:0006954~inflammatory response	17	0.0291186	0.00448026	RARRES2, CCL2, CXCL5, LY96, TACR1, F2RL1, IFI16, CHST1, CXCL10, TNFRSF11A, CCL20, CXCR4, CYP26B1, SCN9A, PLA2G4C, SELE, IL1A	340	379	16792	2.2153	0.999878	0.201635	7.43232
GOTERM_BP_DIRECT	GO:0006171~cAMP biosynthetic process	4	0.00685143	0.00449432	RAMP2, ADCY4, CALCRL, NPR3	340	17	16792	11.6208	0.999881	0.197793	7.4548
UP_SEQ_FEATURE	domain:C-type lectin	7	1.69492	0.00487842	CLEC1A, THBD, CD93, COLEC12, VCAN, SELE, CLEC14A	385	82	20063	4.44856	0.998769	0.252705	7.72195
UP_KEYWORDS	Lectin	10	2.42131	0.00500609	MRC1, CLEC1A, CD93, FCN3, COLEC12, VCAN, GALNT18, ADGRL2, SELE, CLEC14A	386	171	20581	3.11805	0.782525	0.0512495	6.49917
GOTERM_MF_DIRECT	GO:0005112~Notch binding	4	0.968523	0.00506577	DLL4, C8ORF4, JAG2, DLL1	336	18	16881	11.1647	0.929064	0.197881	7.09173
GOTERM_CC_DIRECT	GO:0005783~endoplasmic reticulum	29	7.02179	0.00509296	WFS1, FAM20A, KCNA5, SPINK5, RGMA, FNDC4, SRPX, ELOVL4, CREG2, ATP8B1, CALCRL, TMEM100, CPT1C, KLK6, PLA2G16, GIMAP7, GIMAP8, PIK3C2B, HLA-B, ITPR3, KDR, MSRB3, THY1, VWF, ADAMTS9, SULF2, ITGA8, SULF1, PDZD2	367	828	18224	1.73918	0.767836	0.0927652	6.54909
SMART	SM00034:CLECT	8	1.93705	0.00511958	MRC1, CLEC1A, THBD, CD93, COLEC12, VCAN, SELE, CLEC14A	248	86	10057	3.77232	0.645416	0.158696	6.2406
INTERPRO	IPR009071:High mobility group (HMG) box domain	6	1.45278	0.00524812	SOX7, SOX18, SOX6, SOX17, TCF7L1, TOX2	367	57	18559	5.3231	0.976024	0.155979	7.64117
UP_SEQ_FEATURE	domain:TSP type-1 3	5	1.21065	0.00529956	THSD7A, SEMA5B, ADAMTS9, ADAMTSL1, ADAMTS12	385	37	20063	7.04212	0.999311	0.261638	8.36162
GOTERM_BP_DIRECT	GO:0006796~phosphate-containing compound metabolic process	4	0.00685143	0.00531336	PTPRB, PTPRD, ENPP1, ENPP2	340	18	16792	10.9752	0.999977	0.224659	8.75567
GOTERM_BP_DIRECT	GO:0010596~negative regulation of endothelial cell migration	4	0.00685143	0.00531336	ACVRL1, DLL4, STC1, NR2F2	340	18	16792	10.9752	0.999977	0.224659	8.75567
GOTERM_BP_DIRECT	GO:0001709~cell fate determination	4	0.00685143	0.00531336	GATA3, CYP26B1, NOTCH4, DLL1	340	18	16792	10.9752	0.999977	0.224659	8.75567
UP_SEQ_FEATURE	domain:EGF-like 4	6	1.45278	0.00537341	THBD, DLL4, NOTCH4, JAG2, HSPG2, NID2	385	59	20063	5.29949	0.999377	0.255659	8.47335
GOTERM_BP_DIRECT	GO:0001503~ossification	7	0.01199	0.00556193	TNFRSF11A, SOST, STC1, FOXC1, MYOG, COL5A2, CDH11	340	80	16792	4.32147	0.999986	0.229099	9.14705
GOTERM_BP_DIRECT	GO:0003150~muscular septum morphogenesis	3	0.00513857	0.00577677	HEY2, FZD1, TGFBR3	340	6	16792	24.6941	0.999991	0.232128	9.48404
GOTERM_BP_DIRECT	GO:0061299~retina vasculature morphogenesis in camera-type eye	3	0.726392	0.00577677	RHOJ, NRP1, ARHGEF15	340	6	16792	24.6941	0.999991	0.232128	9.48404
GOTERM_BP_DIRECT	GO:0038084~vascular endothelial growth factor signaling pathway	3	0.726392	0.00577677	NRP2, FLT4, FOXC1	340	6	16792	24.6941	0.999991	0.232128	9.48404
GOTERM_BP_DIRECT	GO:0097084~vascular smooth muscle cell development	3	0.726392	0.00577677	RAMP2, HEY2, SGCB	340	6	16792	24.6941	0.999991	0.232128	9.48404
UP_SEQ_FEATURE	domain:EGF-like 5; calcium-binding	5	1.21065	0.00583516	CD93, NOTCH4, FBN1, JAG2, NID2	385	38	20063	6.8568	0.99967	0.265355	9.16911
GOTERM_MF_DIRECT	GO:0019955~cytokine binding	4	0.968523	0.00592815	NRP2, NRP1, TNFRSF11A, CXCR4	336	19	16881	10.5771	0.95485	0.212025	8.25132
UP_KEYWORDS	Heparin-binding	7	1.69492	0.00616463	NRP2, LPL, NRP1, SOST, FBN1, COL25A1, FN1	386	88	20581	4.24126	0.847387	0.0607387	7.94647
GOTERM_BP_DIRECT	GO:0032332~positive regulation of chondrocyte differentiation	4	0.968523	0.00621632	ACVRL1, SOX6, LOXL2, GLI3	340	19	16792	10.3975	0.999996	0.242684	10.1699
GOTERM_BP_DIRECT	GO:0045786~negative regulation of cell cycle	5	1.21065	0.00637478	PLA2G16, RPS6KA2, GATA3, PPP1R13B, HPGD	340	37	16792	6.67409	0.999997	0.243374	10.4159
GOTERM_BP_DIRECT	GO:0008285~negative regulation of cell proliferation	17	0.0291186	0.00688357	ACVRL1, ITGA1, SOX7, DLL1, FRZB, GLI3, CDH5, VEGFC, CDH13, TNS2, RPS6KA2, BCHE, GATA3, DLL4, MYOG, IGFBP3, IL1A	340	396	16792	2.1202	0.999999	0.255329	11.2016
GOTERM_BP_DIRECT	GO:0042157~lipoprotein metabolic process	5	1.21065	0.00701352	LPL, APOA1, APOLD1, HSPG2, ABCA1	340	38	16792	6.49845	0.999999	0.254827	11.4012
GOTERM_BP_DIRECT	GO:0001822~kidney development	7	0.01199	0.00787357	TNS2, SULF2, WFS1, GATA3, ITGA8, SULF1, HAS2	340	86	16792	4.01997	1	0.276468	12.7118
UP_KEYWORDS	Inflammatory response	9	2.17918	0.00794262	RARRES2, CCL2, CCL20, LY96, F2RL1, IFI16, IL1A, CXCL10, CHST1	386	152	20581	3.15703	0.911451	0.0752205	10.1273
GOTERM_BP_DIRECT	GO:0003209~cardiac atrium morphogenesis	3	0.00513857	0.00797998	CCM2L, DLL4, HEG1	340	7	16792	21.1664	1	0.274897	12.8727
UP_KEYWORDS	Pyrrolidone carboxylic acid	7	1.69492	0.00802588	CCL2, ANG, RNASE4, COL25A1, CEACAM1, FN1, THY1	386	93	20581	4.01323	0.913681	0.0736966	10.2283
UP_SEQ_FEATURE	short sequence motif:Cell attachment site	7	1.69492	0.00805329	VWF, ENPP2, ITGA8, PCDH17, COL5A2, FN1, CHST1	385	91	20063	4.00859	0.999985	0.336538	12.4427
INTERPRO	IPR003961:Fibronectin, type III	11	2.66344	0.00820437	PTPRB, FLRT3, FLRT2, FNDC4, IGDCC3, PTPRD, OSMR, LIFR, ROBO4, IL3RA, FN1	367	207	18559	2.68727	0.997094	0.224271	11.7017
GOTERM_BP_DIRECT	GO:0016525~negative regulation of angiogenesis	6	0.0102771	0.00822978	CCL2, SULF1, FOXC1, SPINK5, GPR4, CXCL10	340	62	16792	4.77951	1	0.277505	13.2493
SMART	SM00408:IGc2	14	3.38983	0.00872691	PTPRD, IGDCC3, ADAMTSL1, CADM4, CADM1, FLT4, ADGRF5, HSPG2, LRIG3, PALLD, KDR, UNC5B, ROBO4, CEACAM1	248	250	10057	2.27094	0.829765	0.223485	10.4203
GOTERM_CC_DIRECT	GO:0005794~Golgi apparatus	29	7.02179	0.00888936	CAV2, FAM20A, F2RL1, ABCA1, KCNA5, KCNJ2, GPR143, SPRY4, SERINC5, CREG2, ATP8B1, MTUS1, RNF144A, PLD2, GIMAP7, GIMAP8, HLA-B, WLS, MECOM, HID1, KDR, SOST, FAM198B, CPE, HSPB8, SULF1, CA4, SGCE, ADAM19	367	863	18224	1.66865	0.922209	0.147522	11.1704
KEGG_PATHWAY	hsa04514:Cell adhesion molecules (CAMs)	9	2.17918	0.00903127	CADM1, ITGA8, CLDN5, NLGN4X, MADCAM1, VCAN, HLA-B, SELE, CDH5	144	142	6910	3.04137	0.811622	0.341194	10.6097
GOTERM_BP_DIRECT	GO:0045944~positive regulation of transcription from RNA polymerase II promoter	32	7.74818	0.00906446	ACVRL1, ABLIM3, F2RL1, SOX6, IL33, GLI3, CXCL10, RGMA, S1PR1, HEY1, GATA3, HEY2, GBX2, MYOG, SOX18, YAP1, SOX17, ETV5, IL1A, MAF, EPAS1, CEBPD, MET, LDB2, DLL1, IFI16, WWTR1, CDH13, FOXC1, NR5A2, KLF2, NFIB	340	981	16792	1.61103	1	0.296209	14.4965
INTERPRO	IPR013164:Cadherin, N-terminal	6	1.45278	0.00911528	PCDH1, PCDHGB6, PCDH12, PCDHA12, PCDH17, PCDH18	367	65	18559	4.66795	0.998485	0.237014	12.9189
GOTERM_BP_DIRECT	GO:0070374~positive regulation of ERK1 and ERK2 cascade	10	2.42131	0.00926968	NRP1, CCL2, CCL20, FLT4, F2RL1, ACKR3, PRKCDBP, ST5, NPY5R, KDR	340	175	16792	2.82218	1	0.297061	14.8005
UP_SEQ_FEATURE	domain:Link 1	3	0.726392	0.00947892	HAPLN1, HAPLN3, VCAN	385	8	20063	19.5419	0.999998	0.372494	14.4878
UP_SEQ_FEATURE	domain:Link 2	3	0.726392	0.00947892	HAPLN1, HAPLN3, VCAN	385	8	20063	19.5419	0.999998	0.372494	14.4878
UP_SEQ_FEATURE	domain:DH	6	1.45278	0.00973649	PLEKHG1, TIAM1, PREX2, ARHGEF17, ARHGEF15, FARP1	385	68	20063	4.59809	0.999998	0.370116	14.8525
INTERPRO	IPR019765:Ephrin, conserved site	3	0.726392	0.0100389	EFNA1, EFNA2, EFNB2	367	8	18559	18.9636	0.999218	0.248844	14.1371
INTERPRO	IPR001799:Ephrin	3	0.726392	0.0100389	EFNA1, EFNA2, EFNB2	367	8	18559	18.9636	0.999218	0.248844	14.1371
SMART	SM00398:HMG	6	1.45278	0.0101933	SOX7, SOX18, SOX6, SOX17, TCF7L1, TOX2	248	54	10057	4.50582	0.873767	0.227948	12.0699
GOTERM_BP_DIRECT	GO:0072091~regulation of stem cell proliferation	3	0.726392	0.0104988	SOX18, SOX17, YAP1	340	8	16792	18.5206	1	0.324344	16.6003
GOTERM_BP_DIRECT	GO:0001955~blood vessel maturation	3	0.00513857	0.0104988	ACVRL1, S1PR1, CDH5	340	8	16792	18.5206	1	0.324344	16.6003
GOTERM_BP_DIRECT	GO:0042058~regulation of epidermal growth factor receptor signaling pathway	3	0.726392	0.0104988	CDH13, RHBDF1, CEACAM1	340	8	16792	18.5206	1	0.324344	16.6003
GOTERM_BP_DIRECT	GO:0030155~regulation of cell adhesion	5	1.21065	0.0108405	EMCN, S1PR1, NUAK1, JAG2, DLL1	340	43	16792	5.74282	1	0.328029	17.0942
SMART	SM00409:IG	22	5.32688	0.0108572	HAPLN1, IL18R1, IGDCC3, PTPRD, IL1R1, CADM4, ADAMTSL1, HAPLN3, CADM1, FLT4, ADGRF5, HSPG2, LRIG3, PALLD, KDR, UNC5B, ROBO4, CD300LG, VCAN, MADCAM1, CD200, CEACAM1	248	497	10057	1.79508	0.889765	0.217307	12.8074
UP_KEYWORDS	LIM domain	6	1.45278	0.0112204	ABLIM1, CRIP2, LIMCH1, ABLIM3, FBLIM1, PXN	386	72	20581	4.44322	0.967622	0.0987276	14.023
KEGG_PATHWAY	hsa04015:Rap1 signaling pathway	11	2.66344	0.0115326	VEGFC, ADCY4, TIAM1, EFNA1, FLT4, EFNA2, MET, SIPA1L2, RAPGEF5, KDR, DOCK4	144	210	6910	2.51356	0.881676	0.347449	13.3595
GOTERM_BP_DIRECT	GO:0007165~signal transduction	36	0.0616628	0.0115956	GNA14, CCL2, ACVRL1, NRP1, SPOCK3, CXCL5, RASSF8, TNFSF12, GPR143, SCGB1A1, SHE, PXN, CXCL10, RGMB, TNFRSF11A, UNC5B, CCL20, GATA3, PDE4B, NR2F2, MRC1, IL18R1, ERG, EPAS1, MET, ARHGAP28, RASIP1, RAPH1, VEGFC, MYO10, THBD, RPS6KA2, DLL4, CARTPT, MADCAM1, BCAR3	340	1161	16792	1.53142	1	0.341504	18.176
UP_SEQ_FEATURE	domain:LIM zinc-binding 3	4	0.968523	0.0117082	ABLIM1, ABLIM3, FBLIM1, PXN	385	25	20063	8.33787	1	0.415985	17.5961
GOTERM_BP_DIRECT	GO:0050900~leukocyte migration	8	1.93705	0.0119243	THBD, PODXL, PDE4B, F2RL1, SELE, CEACAM1, FN1, SLC7A7	340	122	16792	3.23857	1	0.34438	18.6429
GOTERM_BP_DIRECT	GO:0045892~negative regulation of transcription, DNA-templated	19	4.60048	0.0129656	CEBPD, FZD1, SOX7, TCEAL7, IFI16, SMTNL1, MECOM, PRDM16, GLI3, FOXS1, DKK3, HEY1, GATA3, HEY2, ATP8B1, SOX18, ID3, LOXL2, NR2F2	340	499	16792	1.88051	1	0.363239	20.1049
UP_SEQ_FEATURE	domain:TSP type-1 5	4	0.968523	0.0130508	THSD7A, SEMA5B, ADAMTS9, ADAMTS12	385	26	20063	8.01718	1	0.440413	19.4165
INTERPRO	IPR000219:Dbl homology (DH) domain	6	1.45278	0.0130645	PLEKHG1, TIAM1, PREX2, ARHGEF17, ARHGEF15, FARP1	367	71	18559	4.27348	0.999911	0.301351	18.017
GOTERM_BP_DIRECT	GO:0003208~cardiac ventricle morphogenesis	3	0.00513857	0.0133196	HEY1, DLL4, HEY2	340	9	16792	16.4627	1	0.366129	20.5964
GOTERM_BP_DIRECT	GO:0061314~Notch signaling involved in heart development	3	0.726392	0.0133196	HEY1, DLL4, HEY2	340	9	16792	16.4627	1	0.366129	20.5964
GOTERM_BP_DIRECT	GO:0003094~glomerular filtration	3	0.00513857	0.0133196	SULF2, MYO1E, SULF1	340	9	16792	16.4627	1	0.366129	20.5964
GOTERM_BP_DIRECT	GO:0032836~glomerular basement membrane development	3	0.726392	0.0133196	SULF2, MYO1E, SULF1	340	9	16792	16.4627	1	0.366129	20.5964
GOTERM_BP_DIRECT	GO:0070372~regulation of ERK1 and ERK2 cascade	4	0.968523	0.0134978	TIAM1, TGFBR3, CEACAM1, FN1	340	25	16792	7.90212	1	0.36514	20.8427
GOTERM_BP_DIRECT	GO:0034612~response to tumor necrosis factor	4	0.968523	0.0134978	TNFRSF11A, CXCL16, UBD, SELE	340	25	16792	7.90212	1	0.36514	20.8427
GOTERM_BP_DIRECT	GO:0010595~positive regulation of endothelial cell migration	5	0.00856428	0.0136768	NRP2, NRP1, FLT4, GATA3, KDR	340	46	16792	5.36829	1	0.364198	21.0893
INTERPRO	IPR001781:Zinc finger, LIM-type	6	1.45278	0.0138191	ABLIM1, CRIP2, LIMCH1, ABLIM3, FBLIM1, PXN	367	72	18559	4.21412	0.999948	0.306087	18.9588
UP_KEYWORDS	Hyaluronic acid	3	0.726392	0.0142217	HAPLN1, HAPLN3, VCAN	386	10	20581	15.9956	0.98715	0.120209	17.4524
GOTERM_CC_DIRECT	GO:0043235~receptor complex	8	1.93705	0.0142748	PTPRB, RAMP2, GPRC5C, NRP1, FLT4, LIFR, TGFBR3, ITPR3	367	127	18224	3.12798	0.983625	0.214852	17.3643
GOTERM_BP_DIRECT	GO:0070098~chemokine-mediated signaling pathway	6	1.45278	0.0143097	CCL2, CXCL5, CCL20, CXCR4, ACKR3, CXCL10	340	71	16792	4.17365	1	0.3727	21.9556
KEGG_PATHWAY	hsa04062:Chemokine signaling pathway	10	2.42131	0.0147638	ADCY4, CCL2, CXCL5, CCL20, TIAM1, CXCR4, CXCL16, GRK5, PXN, CXCL10	144	186	6910	2.5799	0.935222	0.36627	16.7965
UP_SEQ_FEATURE	domain:TSP type-1 8	3	0.726392	0.0148536	THSD7A, ADAMTS9, ADAMTS12	385	10	20063	15.6335	1	0.473071	21.8017
GOTERM_MF_DIRECT	GO:0097110~scaffold protein binding	5	1.21065	0.0149311	CAV2, NLGN4X, DSP, DLL1, KCNA5	336	48	16881	5.23344	0.999605	0.428699	19.5784
GOTERM_CC_DIRECT	GO:0016324~apical plasma membrane	13	3.1477	0.0150139	OSMR, KL, PODXL, DLL1, GPR143, THY1, C1QTNF5, CD300LG, ATP8B1, CA4, STC1, CEACAM1, FN1	367	291	18224	2.21834	0.986787	0.213658	18.1825
GOTERM_BP_DIRECT	GO:0048843~negative regulation of axon extension involved in axon guidance	4	0.968523	0.0150345	SEMA5B, NRP1, SEMA6D, SEMA3G	340	26	16792	7.59819	1	0.38267	22.9368
UP_SEQ_FEATURE	domain:LIM zinc-binding 2	5	1.21065	0.0152284	ABLIM1, CRIP2, ABLIM3, FBLIM1, PXN	385	50	20063	5.21117	1	0.471163	22.2892
UP_SEQ_FEATURE	domain:LIM zinc-binding 1	5	1.21065	0.0152284	ABLIM1, CRIP2, ABLIM3, FBLIM1, PXN	385	50	20063	5.21117	1	0.471163	22.2892
UP_SEQ_FEATURE	domain:EGF-like 3	6	1.45278	0.0152592	DLL4, NOTCH4, FBN1, JAG2, HSPG2, DLL1	385	76	20063	4.11408	1	0.461838	22.3291
GOTERM_CC_DIRECT	GO:0043197~dendritic spine	7	1.69492	0.0154847	MYL7, TIAM1, PDE4B, PALMD, KCNJ2, FARP1, SYNPO	367	100	18224	3.47597	0.988475	0.209358	18.6998
GOTERM_CC_DIRECT	GO:0030027~lamellipodium	9	2.17918	0.0156854	ABLIM1, MYO10, DYSF, PODXL, ABLIM3, ABI3, PALLD, RAPH1, PXN	367	160	18224	2.79319	0.989128	0.202345	18.9194
UP_SEQ_FEATURE	domain:EGF-like 7; calcium-binding	4	0.968523	0.0159892	NOTCH4, FBN1, JAG2, DLL1	385	28	20063	7.44453	1	0.467899	23.2699
GOTERM_MF_DIRECT	GO:0008009~chemokine activity	5	1.21065	0.0160107	CCL2, CXCL5, CCL20, CXCL16, CXCL10	336	49	16881	5.12664	0.999777	0.429136	20.8456
GOTERM_BP_DIRECT	GO:0003214~cardiac left ventricle morphogenesis	3	0.00513857	0.0164293	CPE, HEY2, NPY5R	340	10	16792	14.8165	1	0.405024	24.7924
GOTERM_BP_DIRECT	GO:0016337~single organismal cell-cell adhesion	7	0.01199	0.0165463	EMCN, CD93, ITGA8, DSP, FBLIM1, CDH5, THY1	340	101	16792	3.42295	1	0.402449	24.9461
GOTERM_BP_DIRECT	GO:0007010~cytoskeleton organization	9	0.0154157	0.0166502	ABLIM1, PLD2, FMNL2, CCL2, TUBB2B, ABLIM3, PALLD, SPTAN1, THY1	340	161	16792	2.76083	1	0.399699	25.0823
GOTERM_BP_DIRECT	GO:0001656~metanephros development	4	0.00685143	0.0166658	ITGA8, FBN1, ID3, GLI3	340	27	16792	7.31678	1	0.395397	25.1028
GOTERM_BP_DIRECT	GO:0010575~positive regulation of vascular endothelial growth factor production	4	0.00685143	0.0166658	SULF2, FLT4, SULF1, IL1A	340	27	16792	7.31678	1	0.395397	25.1028
KEGG_PATHWAY	hsa04330:Notch signaling pathway	5	1.21065	0.0169193	DTX4, DLL4, NOTCH4, JAG2, DLL1	144	48	6910	4.99855	0.956708	0.361442	19.0192
INTERPRO	IPR026823:Complement Clr-like EGF domain	4	0.968523	0.0172999	THBD, CD93, FBN1, NID2	367	28	18559	7.22421	0.999996	0.35718	23.1739
UP_SEQ_FEATURE	domain:LIM zinc-binding 4	3	0.726392	0.0179268	ABLIM1, ABLIM3, PXN	385	11	20063	14.2123	1	0.497623	25.7154
UP_SEQ_FEATURE	glycosylation site:O-linked (Xyl...) (chondroitin sulfate)	3	0.726392	0.0179268	THBD, CXCR4, HSPG2	385	11	20063	14.2123	1	0.497623	25.7154
GOTERM_BP_DIRECT	GO:0007157~heterophilic cell-cell adhesion via plasma membrane cell adhesion molecules	5	0.00856428	0.0181333	PTPRD, CADM4, CADM1, CD200, SELE	340	50	16792	4.93882	1	0.417159	27.0022
GOTERM_BP_DIRECT	GO:2000352~negative regulation of endothelial cell apoptotic process	4	0.968523	0.0183923	RAMP2, GATA3, KDR, ANGPTL4	340	28	16792	7.05546	1	0.41707	27.3327
GOTERM_BP_DIRECT	GO:0001569~patterning of blood vessels	4	0.00685143	0.0183923	NRP1, DLL4, NOTCH4, GBX2	340	28	16792	7.05546	1	0.41707	27.3327
GOTERM_BP_DIRECT	GO:0032496~response to lipopolysaccharide	9	2.17918	0.0183983	THBD, TNFRSF11A, CYP1A1, CXCL5, LY96, ACP5, SCGB1A1, SELE, CXCL10	340	164	16792	2.71033	1	0.412661	27.3403
GOTERM_MF_DIRECT	GO:0005089~Rho guanyl-nucleotide exchange factor activity	6	1.45278	0.01845	PLEKHG1, TIAM1, PREX2, ARHGEF17, ARHGEF15, FARP1	336	77	16881	3.91489	0.999939	0.454684	23.6407
KEGG_PATHWAY	hsa04014:Ras signaling pathway	11	2.66344	0.0184802	PLD2, VEGFC, PLA2G16, TIAM1, EFNA1, FLT4, EFNA2, MET, RAPGEF5, PLA2G4C, KDR	144	226	6910	2.33561	0.967684	0.348855	20.5945
UP_KEYWORDS	Tumor suppressor	9	2.17918	0.018549	MAF, CADM4, CADM1, PLK2, RPS6KA2, EFNA1, PRKCDBP, HPGD, MTUS1	386	177	20581	2.71112	0.996627	0.15009	22.1747
INTERPRO	IPR007110:Immunoglobulin-like domain	25	6.05327	0.0189482	IL1R1, IGDCC3, ADAMTSL1, CADM4, CADM1, ADGRF5, LRIG3, UNC5B, SEMA3G, ROBO4, CEACAM1, IL18R1, HAPLN1, PTPRD, HAPLN3, FLT4, HSPG2, HLA-B, PALLD, KDR, THY1, CD300LG, VCAN, MADCAM1, CD200	367	771	18559	1.63974	0.999999	0.373555	25.0977
GOTERM_BP_DIRECT	GO:0001946~lymphangiogenesis	3	0.00513857	0.0198152	ACVRL1, FLT4, SOX18	340	11	16792	13.4695	1	0.431907	29.1232
GOTERM_BP_DIRECT	GO:0060412~ventricular septum morphogenesis	4	0.968523	0.0202144	HEY1, HEY2, TGFBR3, GJA5	340	29	16792	6.81217	1	0.433889	29.6181
GOTERM_BP_DIRECT	GO:0001937~negative regulation of endothelial cell proliferation	4	0.00685143	0.0202144	CAV2, ACVRL1, SULF1, NR2F2	340	29	16792	6.81217	1	0.433889	29.6181
GOTERM_CC_DIRECT	GO:0031410~cytoplasmic vesicle	11	2.66344	0.0207219	CAV2, MAP1LC3C, NRP1, APOA1, NKD2, CXCR4, ANG, ADGRF5, DLL1, WLS, ADGRL4	367	235	18224	2.32436	0.997493	0.248119	24.2534
UP_KEYWORDS	Wnt signaling pathway	9	2.17918	0.0208972	DKK3, SOST, NKD2, FZD1, SOX17, WLS, GRK5, FRZB, TCF7L1	386	181	20581	2.6512	0.998371	0.163338	24.6314
UP_SEQ_FEATURE	lipid moiety-binding region:GPI-anchor amidated serine	5	1.21065	0.0209447	LYPD6B, CPM, EFNA1, CA4, NT5E	385	55	20063	4.73743	1	0.543312	29.379
GOTERM_BP_DIRECT	GO:0042493~response to drug	13	3.1477	0.0209915	VEGFC, LPL, NAT8, APOA1, CYP1A1, BCHE, GATA3, FZD1, SMTNL1, ABCA1, SCGB1A1, ABCG2, BCAR3	340	304	16792	2.112	1	0.441764	30.572
UP_SEQ_FEATURE	domain:Sema	4	0.968523	0.0210374	SEMA5B, SEMA6D, SEMA3G, MET	385	31	20063	6.72409	1	0.535385	29.4889
UP_SEQ_FEATURE	domain:TSP type-1 7	3	0.726392	0.021243	THSD7A, ADAMTS9, ADAMTS12	385	12	20063	13.0279	1	0.529646	29.7318
UP_SEQ_FEATURE	domain:EGF-like 15; calcium-binding	3	0.726392	0.021243	NOTCH4, FBN1, JAG2	385	12	20063	13.0279	1	0.529646	29.7318
UP_SEQ_FEATURE	domain:Cadherin 6	6	1.45278	0.0215439	PCDH1, PCDHGB6, PCDH12, PCDHA12, PCDH17, PCDH18	385	83	20063	3.76711	1	0.525713	30.0859
GOTERM_BP_DIRECT	GO:0071773~cellular response to BMP stimulus	4	0.968523	0.0221322	ACVRL1, GATA3, TMEM100, ADAMTS12	340	30	16792	6.5851	1	0.454853	31.9503
GOTERM_MF_DIRECT	GO:0017154~semaphorin receptor activity	3	0.726392	0.0227243	NRP2, NRP1, MET	336	12	16881	12.5603	0.999994	0.505629	28.3179
INTERPRO	IPR001627:Semaphorin/CD100 antigen	4	0.968523	0.0227338	SEMA5B, SEMA6D, SEMA3G, MET	367	31	18559	6.52509	1	0.419274	29.347
INTERPRO	IPR017849:Alkaline phosphatase-like, alpha/beta/alpha	4	0.968523	0.0227338	SULF2, ENPP1, ENPP2, SULF1	367	31	18559	6.52509	1	0.419274	29.347
UP_SEQ_FEATURE	domain:Fibronectin type-III 6	4	0.968523	0.022892	PTPRB, PTPRD, LIFR, FN1	385	32	20063	6.51396	1	0.538752	31.6522
UP_KEYWORDS	Cytoplasmic vesicle	17	4.11622	0.0229881	RNF144A, GPRC5C, NKD2, MYO1E, SNX7, LRIG3, WLS, IL33, KDR, SLC32A1, N4BP3, MAP1LC3C, DYSF, CPE, ANG, SLC18A1, CEACAM1	386	490	20581	1.84983	0.99915	0.173933	26.7582
GOTERM_CC_DIRECT	GO:0030139~endocytic vesicle	5	1.21065	0.0230251	APOA1, CCL2, DYSF, PIK3C2B, ABCA1	367	54	18224	4.59784	0.998722	0.261272	26.5828
GOTERM_CC_DIRECT	GO:0001725~stress fiber	5	1.21065	0.0230251	ABLIM1, ABLIM3, FBLIM1, PXN, SYNPO	367	54	18224	4.59784	0.998722	0.261272	26.5828
GOTERM_BP_DIRECT	GO:0086004~regulation of cardiac muscle cell contraction	3	0.726392	0.0234648	PDE4B, STC1, KCNJ2	340	12	16792	12.3471	1	0.47011	33.5278
GOTERM_BP_DIRECT	GO:0035023~regulation of Rho protein signal transduction	6	1.45278	0.0239648	PLEKHG1, TIAM1, PREX2, ARHGEF17, ARHGEF15, FARP1	340	81	16792	3.65839	1	0.472838	34.1108
GOTERM_BP_DIRECT	GO:0030032~lamellipodium assembly	4	0.00685143	0.0241458	ABLIM1, CDH13, S1PR1, ABLIM3	340	31	16792	6.37268	1	0.470998	34.3206
INTERPRO	IPR017850:Alkaline-phosphatase-like, core domain	4	0.968523	0.0247278	SULF2, ENPP1, ENPP2, SULF1	367	32	18559	6.32119	1	0.435976	31.4937
SMART	SM00325:RhoGEF	6	1.45278	0.0255322	PLEKHG1, TIAM1, PREX2, ARHGEF17, ARHGEF15, FARP1	248	68	10057	3.57815	0.994617	0.406933	27.7258
GOTERM_BP_DIRECT	GO:0001974~blood vessel remodeling	4	0.00685143	0.0262551	ACVRL1, EPAS1, DLL4, FOXC1	340	32	16792	6.17353	1	0.495531	36.72
GOTERM_MF_DIRECT	GO:0008134~transcription factor binding	12	2.90557	0.0270182	SOST, HEY1, EPAS1, ENPP2, GATA3, GPX3, HEY2, PPP1R13B, FOXC1, SOX17, ID3, IFI16	336	284	16881	2.12286	0.999999	0.547417	32.7469
GOTERM_MF_DIRECT	GO:0044212~transcription regulatory region DNA binding	10	2.42131	0.0270551	GATA3, SOX7, SOX18, FOXC1, SOX6, SOX17, YAP1, NR5A2, ETV5, TCF7L1	336	213	16881	2.35874	0.999999	0.528624	32.7838
GOTERM_BP_DIRECT	GO:0071222~cellular response to lipopolysaccharide	7	1.69492	0.027063	MRC1, CCL2, CCL20, CXCL16, PDE4B, ABCA1, CXCL10	340	113	16792	3.05945	1	0.501756	37.617
GOTERM_BP_DIRECT	GO:0051770~positive regulation of nitric-oxide synthase biosynthetic process	3	0.726392	0.0273663	CCL2, CCL20, KDR	340	13	16792	11.3973	1	0.501312	37.9506
GOTERM_BP_DIRECT	GO:0060317~cardiac epithelial to mesenchymal transition	3	0.726392	0.0273663	HEY1, HEY2, TGFBR3	340	13	16792	11.3973	1	0.501312	37.9506
GOTERM_BP_DIRECT	GO:0050901~leukocyte tethering or rolling	3	0.726392	0.0273663	MADCAM1, GCNT1, SELE	340	13	16792	11.3973	1	0.501312	37.9506
UP_KEYWORDS	Atrial fibrillation	3	0.726392	0.0273787	KCNA5, KCNJ2, GJA5	386	14	20581	11.4254	0.999784	0.199152	31.0448
GOTERM_BP_DIRECT	GO:0008284~positive regulation of cell proliferation	17	0.0291186	0.0279156	CXCL5, OSMR, CRIP2, FLT4, EFNB2, LIFR, DLL1, WWTR1, KDR, CXCL10, VEGFC, TNFRSF11A, TIAM1, HAS2, GRK5, YAP1, FN1	340	466	16792	1.80172	1	0.503998	38.5506
GOTERM_CC_DIRECT	GO:0005795~Golgi stack	4	0.968523	0.0280943	SULF2, SULF1, RASIP1, CLIP3	367	33	18224	6.01899	0.999711	0.298369	31.4786
GOTERM_MF_DIRECT	GO:0030165~PDZ domain binding	6	1.45278	0.0282073	CADM1, FZD1, TGFBR3, USHBP1, ARHGAP29, DOCK4	336	86	16881	3.50519	1	0.525437	33.9275
GOTERM_MF_DIRECT	GO:0005543~phospholipid binding	6	1.45278	0.0282073	APOA1, DYSF, ABCA1, GRK5, NR5A2, PLA2G4C	336	86	16881	3.50519	1	0.525437	33.9275
UP_SEQ_FEATURE	domain:EGF-like 11; calcium-binding	3	0.726392	0.028563	NOTCH4, FBN1, JAG2	385	14	20063	11.1668	1	0.611422	37.8869
GOTERM_BP_DIRECT	GO:0045766~positive regulation of angiogenesis	7	1.69492	0.0291642	VEGFC, RAMP2, ACVRL1, TNFSF12, IL1A, KDR, ANGPTL4	340	115	16792	3.00624	1	0.515223	39.894
GOTERM_CC_DIRECT	GO:0016323~basolateral plasma membrane	9	2.17918	0.0292582	NKD2, CADM1, ENPP1, CD300LG, DSP, CA4, HPGD, PIANP, SLC7A7	367	180	18224	2.48283	0.999795	0.298029	32.5591
GOTERM_MF_DIRECT	GO:0030676~Rac guanyl-nucleotide exchange factor activity	3	0.726392	0.0305273	TIAM1, PREX2, FARP1	336	14	16881	10.7659	1	0.536602	36.1758
GOTERM_MF_DIRECT	GO:0031005~filamin binding	3	0.726392	0.0305273	CRMP1, FBLIM1, CEACAM1	336	14	16881	10.7659	1	0.536602	36.1758
UP_KEYWORDS	Myristate	9	2.17918	0.0307684	FMNL2, NKD2, TIAM1, VSNL1, RFTN2, HID1, KCNJ2, ARL4C, IL1A	386	195	20581	2.46086	0.999925	0.216201	34.1941
UP_SEQ_FEATURE	domain:CUB 2	4	0.968523	0.0311689	NRP2, C1QTNF5, NRP1, MASP1	385	36	20063	5.79019	1	0.635366	40.569
UP_SEQ_FEATURE	domain:CUB 1	4	0.968523	0.0311689	NRP2, C1QTNF5, NRP1, MASP1	385	36	20063	5.79019	1	0.635366	40.569
INTERPRO	IPR017983:GPCR, family 2, secretin-like, conserved site	4	0.968523	0.0312563	ADGRF5, CALCRL, ADGRL2, ADGRL4	367	35	18559	5.77937	1	0.505188	38.1036
GOTERM_BP_DIRECT	GO:0060347~heart trabecula formation	3	0.726392	0.031508	HEY1, HEY2, TGFBR3	340	14	16792	10.5832	1	0.538725	42.3416
SMART	SM00132:LIM	6	1.45278	0.0317001	ABLIM1, CRIP2, LIMCH1, ABLIM3, FBLIM1, PXN	248	72	10057	3.37937	0.998507	0.446534	33.2636
INTERPRO	IPR017981:GPCR, family 2-like	5	1.21065	0.0322184	ADGRF5, FZD1, CALCRL, ADGRL2, ADGRL4	367	61	18559	4.14504	1	0.505201	39.0256
UP_SEQ_FEATURE	domain:Fibronectin type-III 4	5	1.21065	0.0325178	PTPRB, PTPRD, OSMR, LIFR, FN1	385	63	20063	4.13585	1	0.642748	41.9143
UP_SEQ_FEATURE	domain:EGF-like 12; calcium-binding	3	0.726392	0.0325469	NOTCH4, FBN1, JAG2	385	15	20063	10.4223	1	0.634817	41.943
PIR_SUPERFAMILY	PIRSF036960:neuropilin	2	0.484262	0.0328327	NRP2, NRP1	29	2	1692	58.3448	0.607314	0.607314	24.3669
PIR_SUPERFAMILY	PIRSF036665:extracellular sulfatase	2	0.484262	0.0328327	SULF2, SULF1	29	2	1692	58.3448	0.607314	0.607314	24.3669
UP_KEYWORDS	Hydroxylation	6	1.45278	0.0329521	THBD, MASP1, EPAS1, FCN3, COL25A1, COL5A2	386	95	20581	3.36749	0.999962	0.224816	36.1518
GOTERM_BP_DIRECT	GO:0086091~regulation of heart rate by cardiac conduction	4	0.968523	0.0331547	DSP, KCNA5, KCNJ2, GJA5	340	35	16792	5.64437	1	0.552997	44.0047
UP_SEQ_FEATURE	domain:PH 2	4	0.968523	0.0334515	MYO10, TIAM1, AFAP1L1, FARP1	385	37	20063	5.6337	1	0.636987	42.8286
UP_SEQ_FEATURE	compositionally biased region:Cys-rich	8	1.93705	0.0336355	ADAMTS9, SERINC5, SGCE, ADAM19, ADAMTS12, SYT17, SPRY4, SGCB	385	159	20063	2.62197	1	0.631129	43.0073
KEGG_PATHWAY	hsa04512:ECM-receptor interaction	6	1.45278	0.0337962	VWF, ITGA8, HSPG2, ITGA1, COL5A2, FN1	144	87	6910	3.30939	0.998211	0.504848	34.6253
GOTERM_BP_DIRECT	GO:0007267~cell-cell signaling	11	0.0188414	0.0339906	PCDH1, NRP1, TNFRSF11A, CXCL5, CCL20, EFNA1, EFNA2, EFNB2, FZD1, CARTPT, CXCL10	340	254	16792	2.13886	1	0.55786	44.8316
GOTERM_BP_DIRECT	GO:0007517~muscle organ development	6	0.0102771	0.0341472	SGCE, SOX6, ID3, JPH1, SGCB, CXCL10	340	89	16792	3.32954	1	0.555329	44.9852
INTERPRO	IPR000538:Link	3	0.726392	0.034379	HAPLN1, HAPLN3, VCAN	367	15	18559	10.1139	1	0.517858	41.05
GOTERM_MF_DIRECT	GO:0042803~protein homodimerization activity	23	5.56901	0.0345748	FLRT3, CAV2, CADM4, S100A16, MASP1, ENPP1, CADM1, CEBPD, GIMAP7, NPR3, MECOM, WWTR1, ABCG2, CDH13, VWF, ANG, NLGN4X, HEY2, CDA, NR2F2, CD200, HPGD, CEACAM1	336	730	16881	1.58294	1	0.56538	39.9284
GOTERM_BP_DIRECT	GO:0001523~retinoid metabolic process	5	0.00856428	0.0346407	LPL, RARRES2, APOA1, RBP1, HSPG2	340	61	16792	4.04822	1	0.556426	45.4667
UP_KEYWORDS	Heparan sulfate	3	0.726392	0.0352306	NRP1, SPOCK3, HSPG2	386	16	20581	9.99725	0.999982	0.233511	38.137
KEGG_PATHWAY	hsa05323:Rheumatoid arthritis	6	1.45278	0.0352571	TNFRSF11A, CCL2, CXCL5, CCL20, ACP5, IL1A	144	88	6910	3.27178	0.998646	0.483378	35.8369
UP_SEQ_FEATURE	domain:PH 1	4	0.968523	0.0358186	MYO10, TIAM1, AFAP1L1, FARP1	385	38	20063	5.48544	1	0.646927	45.0865
GOTERM_BP_DIRECT	GO:0002042~cell migration involved in sprouting angiogenesis	3	0.00513857	0.0358787	NRP1, EFNB2, KDR	340	15	16792	9.87765	1	0.565215	46.657
GOTERM_MF_DIRECT	GO:0019903~protein phosphatase binding	5	1.21065	0.0363549	FLT4, MET, ITGA1, CEACAM1, CDH5	336	63	16881	3.98739	1	0.567797	41.5129
UP_SEQ_FEATURE	short sequence motif:YRPW motif	2	0.484262	0.037914	HEY1, HEY2	385	2	20063	52.1117	1	0.66063	47.0152
OMIM_DISEASE	602089~Hemangioma, capillary infantile, somatic	2	0.484262	0.0384459	FLT4, KDR	93	2	4740	50.9677	0.999104	0.999104	38.2731
GOTERM_BP_DIRECT	GO:0009887~organ morphogenesis	6	0.0102771	0.038562	ABLIM1, VEGFC, NRP1, CCL2, GATA3, EFNB2	340	92	16792	3.22097	1	0.587848	49.1537
BIOCARTA	h_hesPathway:Segmentation Clock	3	0.00513857	0.0386563	HEY2, FZD1, DLL1	38	14	1625	9.16353	0.939132	0.939132	33.5806
INTERPRO	IPR014615:Extracellular sulfatase	2	0.484262	0.0390539	SULF2, SULF1	367	2	18559	50.5695	1	0.553798	45.2172
INTERPRO	IPR014648:Neuropilin	2	0.484262	0.0390539	NRP2, NRP1	367	2	18559	50.5695	1	0.553798	45.2172
INTERPRO	IPR022579:Neuropilin-1, C-terminal	2	0.484262	0.0390539	NRP2, NRP1	367	2	18559	50.5695	1	0.553798	45.2172
INTERPRO	IPR024609:Extracellular sulfatase, C-terminal	2	0.484262	0.0390539	SULF2, SULF1	367	2	18559	50.5695	1	0.553798	45.2172
SMART	SM00630:Sema	4	0.968523	0.0396773	SEMA5B, SEMA6D, SEMA3G, MET	248	31	10057	5.23257	0.999719	0.494149	39.8468
GOTERM_BP_DIRECT	GO:0055017~cardiac muscle tissue growth	2	0.484262	0.03997	CCM2L, HEG1	340	2	16792	49.3882	1	0.597146	50.4193
GOTERM_BP_DIRECT	GO:0045601~regulation of endothelial cell differentiation	2	0.484262	0.03997	APOLD1, CEACAM1	340	2	16792	49.3882	1	0.597146	50.4193
GOTERM_BP_DIRECT	GO:0036304~umbilical cord morphogenesis	2	0.484262	0.03997	HEY1, HEY2	340	2	16792	49.3882	1	0.597146	50.4193
GOTERM_BP_DIRECT	GO:0021649~vestibulocochlear nerve structural organization	2	0.00342571	0.03997	NRP2, NRP1	340	2	16792	49.3882	1	0.597146	50.4193
GOTERM_BP_DIRECT	GO:2000820~negative regulation of transcription from RNA polymerase II promoter involved in smooth muscle cell differentiation	2	0.484262	0.03997	HEY1, HEY2	340	2	16792	49.3882	1	0.597146	50.4193
GOTERM_BP_DIRECT	GO:1904835~dorsal root ganglion morphogenesis	2	0.484262	0.03997	NRP2, NRP1	340	2	16792	49.3882	1	0.597146	50.4193
GOTERM_BP_DIRECT	GO:0097102~endothelial tip cell fate specification	2	0.484262	0.03997	NRP1, DLL1	340	2	16792	49.3882	1	0.597146	50.4193
GOTERM_BP_DIRECT	GO:0048866~stem cell fate specification	2	0.484262	0.03997	SOX18, SOX17	340	2	16792	49.3882	1	0.597146	50.4193
GOTERM_BP_DIRECT	GO:0014846~esophagus smooth muscle contraction	2	0.00342571	0.03997	SULF2, SULF1	340	2	16792	49.3882	1	0.597146	50.4193
GOTERM_BP_DIRECT	GO:0048566~embryonic digestive tract development	3	0.726392	0.0404675	SCT, RARRES2, GLI3	340	16	16792	9.26029	1	0.597724	50.8594
GOTERM_BP_DIRECT	GO:0061028~establishment of endothelial barrier	3	0.726392	0.0404675	PPP1R16B, F2RL1, SOX18	340	16	16792	9.26029	1	0.597724	50.8594
GOTERM_MF_DIRECT	GO:0001228~transcriptional activator activity, RNA polymerase II transcription regulatory region sequence-specific binding	6	1.45278	0.0407347	MAF, GATA3, FOXC1, MYOG, SOX17, ETV5	336	95	16881	3.17312	1	0.594566	45.2472
GOTERM_CC_DIRECT	GO:0005901~caveola	5	1.21065	0.0416099	CDH13, CAV2, PRKCDBP, KCNA5, SELE	367	65	18224	3.81974	0.999995	0.385044	43.0954
GOTERM_CC_DIRECT	GO:0070062~extracellular exosome	70	16.9492	0.0417614	RHOJ, GNA14, A2M, RARRES2, CADM4, CADM1, EFNA1, FAM20A, C6ORF58, CLDN5, SPINK5, SCGB1A1, MMRN2, APOA1, DYSF, CXCR4, ANG, SEMA3G, GPX3, ROBO4, NT5E, CEACAM1, AHNAK, LIFR, COLEC12, HLA-B, WLS, TCN2, THY1, CPE, CD300LG, DSP, CA4, PLLP, VMO1, CPM, GPRC5C, ACP5, RGMA, SERINC5, C1QTNF5, FN1, FLRT2, NAT8, LPL, PTPRD, S100A16, KL, RNASE4, PODXL, MYO1E, FBN1, ITGA1, HSPG2, PCDH12, NPR3, NID2, HID1, THSD7A…	367	2811	18224	1.23656	0.999995	0.374525	43.2146
GOTERM_MF_DIRECT	GO:0003705~transcription factor activity, RNA polymerase II distal enhancer sequence-specific binding	5	1.21065	0.0420322	SOX7, FOXC1, MYOG, SOX17, NR5A2	336	66	16881	3.80614	1	0.591348	46.3101
GOTERM_BP_DIRECT	GO:0060326~cell chemotaxis	5	1.21065	0.0422525	CCL2, CXCL5, CCL20, DOCK4, CXCL10	340	65	16792	3.7991	1	0.609886	52.4081
UP_SEQ_FEATURE	domain:Fibronectin type-III 2	7	1.69492	0.0429221	PTPRB, IGDCC3, PTPRD, OSMR, LIFR, ROBO4, FN1	385	133	20063	2.74272	1	0.699423	51.37
INTERPRO	IPR001849:Pleckstrin homology domain	11	2.66344	0.0431498	PLD2, MYO10, PLEKHG1, TIAM1, PREX2, DOCK9, OSBPL10, AFAP1L1, RAPH1, PHLDB2, FARP1	367	271	18559	2.05264	1	0.5805	48.6405
INTERPRO	IPR000716:Thyroglobulin type-1	3	0.726392	0.0433976	SPOCK3, NID2, IGFBP3	367	17	18559	8.92403	1	0.57266	48.841
INTERPRO	IPR000159:Ras-association	4	0.968523	0.0439336	MYO10, RASIP1, RASSF8, RAPH1	367	40	18559	5.05695	1	0.567538	49.2724
GOTERM_MF_DIRECT	GO:0005201~extracellular matrix structural constituent	5	1.21065	0.0440296	HAPLN1, HAPLN3, FBN1, VCAN, COL5A2	336	67	16881	3.74933	1	0.594364	47.9089
UP_SEQ_FEATURE	domain:Fibronectin type-III 1	7	1.69492	0.044243	PTPRB, IGDCC3, PTPRD, OSMR, LIFR, ROBO4, FN1	385	134	20063	2.72225	1	0.703463	52.4613
INTERPRO	IPR011993:Pleckstrin homology-like domain	15	3.63196	0.0446712	PLD2, PREX2, DOCK9, ARHGEF17, AFAP1L1, ARHGEF15, RAPH1, FARP1, MYO10, TNS2, PLEKHG1, HOMER3, TIAM1, OSBPL10, PHLDB2	367	427	18559	1.77645	1	0.564298	49.8604
GOTERM_BP_DIRECT	GO:0042789~mRNA transcription from RNA polymerase II promoter	3	0.726392	0.0452639	SOX18, MYOG, SOX17	340	17	16792	8.71557	1	0.631799	54.9174
GOTERM_BP_DIRECT	GO:0051497~negative regulation of stress fiber assembly	3	0.726392	0.0452639	S1PR1, ARHGAP28, PHLDB2	340	17	16792	8.71557	1	0.631799	54.9174
UP_SEQ_FEATURE	domain:TSP type-1 6	3	0.726392	0.0456815	THSD7A, ADAMTS9, ADAMTS12	385	18	20063	8.68528	1	0.708259	53.6235
GOTERM_BP_DIRECT	GO:0030819~positive regulation of cAMP biosynthetic process	4	0.968523	0.0465275	SCT, RAMP2, CALCRL, ABCA1	340	40	16792	4.93882	1	0.638234	55.9327
GOTERM_BP_DIRECT	GO:0090090~negative regulation of canonical Wnt signaling pathway	8	1.93705	0.0476879	DKK3, SOST, NKD2, FZD1, SOX17, FRZB, WWTR1, GLI3	340	163	16792	2.42396	1	0.643625	56.8461
GOTERM_MF_DIRECT	GO:0005539~glycosaminoglycan binding	3	0.726392	0.0487365	SPOCK3, TGFBR3, VCAN	336	18	16881	8.37351	1	0.618683	51.5029
GOTERM_BP_DIRECT	GO:0048839~inner ear development	4	0.968523	0.0494761	MAF, C1QTNF5, CEBPD, DLL1	340	41	16792	4.81836	1	0.653646	58.2187
KEGG_PATHWAY	hsa03320:PPAR signaling pathway	5	1.21065	0.0494769	CPT1C, LPL, APOA1, CYP27A1, ANGPTL4	144	67	6910	3.58105	0.999912	0.572067	46.5977
GOTERM_BP_DIRECT	GO:0007043~cell-cell junction assembly	3	0.00513857	0.0502578	CLDN5, HEG1, CDH5	340	18	16792	8.23137	1	0.655747	58.8058
GOTERM_BP_DIRECT	GO:0002690~positive regulation of leukocyte chemotaxis	3	0.00513857	0.0502578	CXCL5, F2RL1, CXCL10	340	18	16792	8.23137	1	0.655747	58.8058
SMART	SM00445:LINK	3	0.726392	0.0511201	HAPLN1, HAPLN3, VCAN	248	15	10057	8.11048	0.999975	0.557516	48.2511
UP_SEQ_FEATURE	domain:EGF-like 6	4	0.968523	0.0517599	DLL4, NOTCH4, FBN1, DLL1	385	44	20063	4.73743	1	0.74686	58.2463
UP_KEYWORDS	Cell projection	21	5.08475	0.0519456	CPT1C, FLRT3, PODXL, GDPD5, PALMD, ARHGEF15, AFAP1L1, PALLD, RAPH1, GLI3, FARP1, SPRY4, DOCK4, MYO10, PLK2, ATP8B1, SCN9A, SYNJ2, SGCE, ARL4C, SYNPO	386	721	20581	1.55297	1	0.320301	51.045
COG_ONTOLOGY	Cell division and chromosome partitioning	5	0.00856428	0.0521373	CEP112, DSP, COLEC12, PHLDB2, MTUS1	26	117	2026	3.33005	0.445119	0.445119	28.3632
GOTERM_BP_DIRECT	GO:0071300~cellular response to retinoic acid	5	1.21065	0.0529886	CCL2, CYP26B1, MYOG, YAP1, ABCA1	340	70	16792	3.52773	1	0.6719	60.7962
KEGG_PATHWAY	hsa04151:PI3K-Akt signaling pathway	13	3.1477	0.053227	EFNA1, OSMR, EFNA2, FLT4, MET, ITGA1, COL5A2, KDR, VEGFC, VWF, ITGA8, IL3RA, FN1	144	345	6910	1.80817	0.999957	0.567715	49.1448
GOTERM_MF_DIRECT	GO:0046332~SMAD binding	4	0.968523	0.0533734	ACVRL1, TGFBR3, PRDM16, COL5A2	336	43	16881	4.67359	1	0.639626	54.8166
GOTERM_BP_DIRECT	GO:0051056~regulation of small GTPase mediated signal transduction	7	1.69492	0.0545301	RHOJ, A2M, TIAM1, ARHGAP28, SIPA1L2, ARHGEF17, ARHGAP29	340	134	16792	2.57998	1	0.678961	61.8794
KEGG_PATHWAY	hsa05205:Proteoglycans in cancer	9	2.17918	0.0551489	CAV2, TIAM1, MET, FZD1, HSPG2, ITPR3, PXN, KDR, FN1	144	200	6910	2.15937	0.999971	0.55198	50.4064
GOTERM_BP_DIRECT	GO:0071347~cellular response to interleukin-1	5	1.21065	0.0552977	CCL2, CCL20, HAS2, ADAMTS12, KLF2	340	71	16792	3.47804	1	0.68054	62.4083
GOTERM_BP_DIRECT	GO:0050767~regulation of neurogenesis	3	0.726392	0.0554391	DLL4, DLL1, YAP1	340	19	16792	7.79814	1	0.677869	62.5049
GOTERM_BP_DIRECT	GO:0006855~drug transmembrane transport	3	0.00513857	0.0554391	ATP8B1, SLC18A1, ABCG2	340	19	16792	7.79814	1	0.677869	62.5049
INTERPRO	IPR016201:Plexin-like fold	4	0.968523	0.0556408	SEMA5B, SEMA6D, SEMA3G, MET	367	44	18559	4.59723	1	0.637501	57.8873
INTERPRO	IPR018378:C-type lectin, conserved site	4	0.968523	0.0556408	MRC1, COLEC12, VCAN, SELE	367	44	18559	4.59723	1	0.637501	57.8873
UP_SEQ_FEATURE	region of interest:Transcriptional repression and interaction with NCOR1 and SIN3A	2	0.484262	0.0563299	HEY1, HEY2	385	3	20063	34.7411	1	0.770291	61.4329
OMIM_DISEASE	145500~Blood pressure regulation QTL	2	0.484262	0.0571168	RGS5, SELE	93	3	4740	33.9785	0.999973	0.994824	51.5071
GOTERM_BP_DIRECT	GO:0002576~platelet degranulation	6	0.0102771	0.0576192	VEGFC, VWF, A2M, RARRES2, APOA1, FN1	340	103	16792	2.87698	1	0.688743	63.9658
UP_SEQ_FEATURE	domain:Fibronectin type-III 5	4	0.968523	0.0577165	PTPRB, PTPRD, LIFR, FN1	385	46	20063	4.53145	1	0.772549	62.3537
UP_SEQ_FEATURE	domain:Ig-like C2-type 4	5	1.21065	0.057933	IGDCC3, FLT4, HSPG2, PALLD, KDR	385	76	20063	3.4284	1	0.767764	62.4956
INTERPRO	IPR009496:Repulsive guidance molecule, C-terminal	2	0.484262	0.0580067	RGMA, RGMB	367	3	18559	33.713	1	0.644191	59.4533
INTERPRO	IPR010536:Repulsive guidance molecule, N-terminal	2	0.484262	0.0580067	RGMA, RGMB	367	3	18559	33.713	1	0.644191	59.4533
GOTERM_MF_DIRECT	GO:0005178~integrin binding	6	1.45278	0.058061	VWF, FBN1, PXN, KDR, FN1, THY1	336	105	16881	2.87092	1	0.658567	57.9512
INTERPRO	IPR027231:Semaphorin	3	0.726392	0.0583426	SEMA5B, SEMA6D, SEMA3G	367	20	18559	7.58542	1	0.637517	59.6712
INTERPRO	IPR008972:Cupredoxin	3	0.726392	0.0583426	EFNA1, EFNA2, EFNB2	367	20	18559	7.58542	1	0.637517	59.6712
GOTERM_MF_DIRECT	GO:0008449~N-acetylglucosamine-6-sulfatase activity	2	0.484262	0.0583641	SULF2, SULF1	336	3	16881	33.494	1	0.648088	58.1468
GOTERM_MF_DIRECT	GO:0004924~oncostatin-M receptor activity	2	0.484262	0.0583641	OSMR, LIFR	336	3	16881	33.494	1	0.648088	58.1468
GOTERM_MF_DIRECT	GO:0035939~microsatellite binding	2	0.484262	0.0583641	HEY1, HEY2	336	3	16881	33.494	1	0.648088	58.1468
KEGG_PATHWAY	hsa05412:Arrhythmogenic right ventricular cardiomyopathy (ARVC)	5	1.21065	0.0589392	ITGA8, ITGA1, DSP, TCF7L1, SGCB	144	71	6910	3.3793	0.999986	0.54995	52.8107
GOTERM_BP_DIRECT	GO:0090271~positive regulation of fibroblast growth factor production	2	0.484262	0.0593536	CCM2L, HEG1	340	3	16792	32.9255	1	0.696289	65.0896
GOTERM_BP_DIRECT	GO:1903375~facioacoustic ganglion development	2	0.484262	0.0593536	NRP2, NRP1	340	3	16792	32.9255	1	0.696289	65.0896
GOTERM_BP_DIRECT	GO:2001212~regulation of vasculogenesis	2	0.484262	0.0593536	HEY1, HEY2	340	3	16792	32.9255	1	0.696289	65.0896
GOTERM_BP_DIRECT	GO:0097374~sensory neuron axon guidance	2	0.484262	0.0593536	NRP2, NRP1	340	3	16792	32.9255	1	0.696289	65.0896
GOTERM_BP_DIRECT	GO:0030201~heparan sulfate proteoglycan metabolic process	2	0.484262	0.0593536	SULF2, SULF1	340	3	16792	32.9255	1	0.696289	65.0896
GOTERM_BP_DIRECT	GO:0021828~gonadotrophin-releasing hormone neuronal migration to the hypothalamus	2	0.00342571	0.0593536	NRP2, NRP1	340	3	16792	32.9255	1	0.696289	65.0896
GOTERM_BP_DIRECT	GO:0045061~thymic T cell selection	2	0.484262	0.0593536	GATA3, JAG2	340	3	16792	32.9255	1	0.696289	65.0896
GOTERM_BP_DIRECT	GO:0090500~endocardial cushion to mesenchymal transition	2	0.484262	0.0593536	ACVRL1, HAS2	340	3	16792	32.9255	1	0.696289	65.0896
GOTERM_BP_DIRECT	GO:2000391~positive regulation of neutrophil extravasation	2	0.484262	0.0593536	IL1R1, IL1A	340	3	16792	32.9255	1	0.696289	65.0896
GOTERM_BP_DIRECT	GO:0060312~regulation of blood vessel remodeling	2	0.484262	0.0593536	FLT4, CEACAM1	340	3	16792	32.9255	1	0.696289	65.0896
UP_SEQ_FEATURE	short sequence motif:PDZ-binding	5	1.21065	0.0602269	EFNB2, FZD1, KCNA5, KCNJ2, WWTR1	385	77	20063	3.38388	1	0.775299	63.9684
GOTERM_BP_DIRECT	GO:0035584~calcium-mediated signaling using intracellular calcium source	3	0.726392	0.0607984	CCL20, GPR143, KDR	340	20	16792	7.40824	1	0.701764	66.0005
GOTERM_BP_DIRECT	GO:0014911~positive regulation of smooth muscle cell migration	3	0.00513857	0.0607984	NRP1, SEMA6D, HAS2	340	20	16792	7.40824	1	0.701764	66.0005
GOTERM_CC_DIRECT	GO:0014704~intercalated disc	4	0.968523	0.061399	DSP, KCNA5, KCNJ2, GJA5	367	45	18224	4.41393	1	0.488904	56.8536
INTERPRO	IPR001811:Chemokine interleukin-8-like domain	4	0.968523	0.0619948	CCL2, CXCL5, CCL20, CXCL10	367	46	18559	4.39735	1	0.651895	61.9704
GOTERM_BP_DIRECT	GO:0001755~neural crest cell migration	4	0.00685143	0.062149	SEMA5B, SEMA6D, SEMA3G, GBX2	340	45	16792	4.39007	1	0.706489	66.8316
GOTERM_CC_DIRECT	GO:0043204~perikaryon	6	1.45278	0.0625369	CCL2, EFNA2, ITGA8, ITGA1, TMEM100, SYNPO	367	106	18224	2.81076	1	0.482951	57.5424
GOTERM_CC_DIRECT	GO:0042995~cell projection	5	1.21065	0.0641209	C1QTNF5, PPP1R16B, PODXL, SCN9A, GJA5	367	75	18224	3.31045	1	0.479804	58.4843
SMART	SM00211:TY	3	0.726392	0.0641372	SPOCK3, NID2, IGFBP3	248	17	10057	7.15631	0.999998	0.615733	56.4903
GOTERM_BP_DIRECT	GO:0008360~regulation of cell shape	7	0.01199	0.0646523	RHOJ, MYO10, CCL2, FBLIM1, PALMD, KDR, FN1	340	140	16792	2.46941	1	0.71772	68.3219
GOTERM_BP_DIRECT	GO:0042552~myelination	4	0.968523	0.0655308	KLK6, SERINC5, CLDN5, PLLP	340	46	16792	4.29463	1	0.719351	68.8297
KEGG_PATHWAY	hsa00565:Ether lipid metabolism	4	0.968523	0.0655769	PLD2, PLA2G16, ENPP2, PLA2G4C	144	45	6910	4.26543	0.999996	0.564821	56.7646
UP_SEQ_FEATURE	domain:Ig-like C2-type 7	3	0.726392	0.0656288	FLT4, HSPG2, KDR	385	22	20063	7.10614	1	0.798791	67.2251
GOTERM_CC_DIRECT	GO:0030667~secretory granule membrane	3	0.726392	0.0657324	CPE, CA4, ITPR3	367	21	18224	7.09381	1	0.477011	59.4226
GOTERM_BP_DIRECT	GO:0048844~artery morphogenesis	3	0.726392	0.0663265	NRP1, FOXC1, GJA5	340	21	16792	7.05546	1	0.720488	69.283
UP_KEYWORDS	Cytokine	8	1.93705	0.0667769	CCL2, CXCL5, CCL20, CXCL16, IL33, TNFSF12, IL1A, CXCL10	386	190	20581	2.245	1	0.386514	60.3626
GOTERM_BP_DIRECT	GO:0030509~BMP signaling pathway	5	1.21065	0.067642	RGMA, RGMB, ACVRL1, TGFBR3, TMEM100	340	76	16792	3.24923	1	0.724444	70.019
GOTERM_BP_DIRECT	GO:0051260~protein homooligomerization	8	1.93705	0.0680256	VWF, KCNC4, PRND, COLEC12, KCNA5, ITPR3, KCTD12, ANGPTL4	340	177	16792	2.23224	1	0.72328	70.2304
GOTERM_MF_DIRECT	GO:0005104~fibroblast growth factor receptor binding	3	0.726392	0.0698953	FLRT3, FLRT2, KL	336	22	16881	6.85106	1	0.704109	64.9874
UP_KEYWORDS	Endoplasmic reticulum	28	6.77966	0.0702556	FAM20A, WFS1, ELOVL4, CYP26B1, ATP8B1, TMEM100, JPH1, CPT1C, KLK6, FLRT3, EVA1A, FLRT2, NAT8, CYP1A1, GIMAP7, GIMAP8, PIK3C2B, RHBDF1, WLS, ITPR3, KDR, GIMAP1, MSRB3, ADAMTS9, SULF2, SULF1, SLC18A1, PDZD2	386	1067	20581	1.39918	1	0.395465	62.2959
UP_SEQ_FEATURE	domain:FZ	3	0.726392	0.0709961	C1QTNF5, FZD1, FRZB	385	23	20063	6.79718	1	0.819134	70.1855
GOTERM_CC_DIRECT	GO:0031362~anchored component of external side of plasma membrane	3	0.726392	0.0713736	GGTA1P, CA4, THY1	367	22	18224	6.77136	1	0.494981	62.5552
GOTERM_BP_DIRECT	GO:0055074~calcium ion homeostasis	3	0.726392	0.0720143	FAM20A, KL, WFS1	340	22	16792	6.73476	1	0.740938	72.3474
GOTERM_BP_DIRECT	GO:0071356~cellular response to tumor necrosis factor	6	1.45278	0.072111	CCL2, CCL20, GATA3, HAS2, ADAMTS12, KLF2	340	110	16792	2.6939	1	0.738284	72.397
UP_SEQ_FEATURE	repeat:LRR 10	6	1.45278	0.0722377	FLRT3, FLRT2, SYNE2, LRRC70, FBXL7, LRIG3	385	116	20063	2.69543	1	0.819502	70.8336
UP_KEYWORDS	Complement activation lectin pathway	2	0.484262	0.0727579	MASP1, FCN3	386	4	20581	26.6593	1	0.399696	63.6323
UP_KEYWORDS	Activator	19	4.60048	0.0728438	MAF, EPAS1, CEBPD, SOX7, IFI16, SOX6, WWTR1, PRDM16, GLI3, TCF7L1, GATA3, NOTCH4, MYOG, SOX18, YAP1, SOX17, NR2F2, KLF2, NFIB	386	661	20581	1.53261	1	0.39337	63.6774
UP_KEYWORDS	Actin-binding	10	2.42131	0.0733334	CORO2B, ABLIM1, MYO10, SYNE2, MYO1E, KLHL4, PALLD, KLHL3, SYNPO, SPTAN1	386	274	20581	1.94594	1	0.388976	63.9334
UP_SEQ_FEATURE	domain:SMB 1	2	0.484262	0.0743942	ENPP1, ENPP2	385	4	20063	26.0558	1	0.823818	71.9279
UP_SEQ_FEATURE	site:Essential for catalytic activity	2	0.484262	0.0743942	ENPP1, ENPP2	385	4	20063	26.0558	1	0.823818	71.9279
UP_SEQ_FEATURE	domain:SMB 2	2	0.484262	0.0743942	ENPP1, ENPP2	385	4	20063	26.0558	1	0.823818	71.9279
GOTERM_CC_DIRECT	GO:0005604~basement membrane	5	1.21065	0.0745946	FBN1, HSPG2, NID2, LOXL2, MMRN2	367	79	18224	3.14283	1	0.499859	64.2419
KEGG_PATHWAY	hsa04977:Vitamin digestion and absorption	3	0.726392	0.0750268	APOA1, SLC19A3, TCN2	144	22	6910	6.54356	0.999999	0.592164	61.8701
GOTERM_MF_DIRECT	GO:0030215~semaphorin receptor binding	3	0.726392	0.0755787	SEMA5B, SEMA6D, SEMA3G	336	23	16881	6.55318	1	0.721824	67.9616
GOTERM_MF_DIRECT	GO:0005540~hyaluronic acid binding	3	0.726392	0.0755787	HAPLN1, HAPLN3, VCAN	336	23	16881	6.55318	1	0.721824	67.9616
INTERPRO	IPR000832:GPCR, family 2, secretin-like	4	0.968523	0.0756559	ADGRF5, CALCRL, ADGRL2, ADGRL4	367	50	18559	4.04556	1	0.718515	69.5302
GOTERM_BP_DIRECT	GO:0050728~negative regulation of inflammatory response	5	1.21065	0.075676	APOA1, GATA3, ACP5, CALCRL, NT5E	340	79	16792	3.12584	1	0.752654	74.1653
GOTERM_CC_DIRECT	GO:0030425~dendrite	12	2.90557	0.0763553	CPT1C, SLC32A1, ADCY4, ACVRL1, CCL2, PLK2, WFS1, NLGN4X, SGCE, ARHGEF15, FARP1, THY1	367	335	18224	1.77875	1	0.497608	65.134
SMART	SM00060:FN3	8	1.93705	0.0763785	PTPRB, FNDC4, IGDCC3, PTPRD, OSMR, LIFR, ROBO4, FN1	248	150	10057	2.1628	1	0.65698	63.1193
UP_SEQ_FEATURE	short sequence motif:Box 1 motif	3	0.726392	0.0765004	OSMR, LIFR, IL3RA	385	24	20063	6.51396	1	0.827709	72.9594
UP_SEQ_FEATURE	domain:Fibronectin type-III 3	5	1.21065	0.077601	PTPRB, PTPRD, OSMR, LIFR, FN1	385	84	20063	3.10189	1	0.827367	73.4841
GOTERM_BP_DIRECT	GO:0045662~negative regulation of myoblast differentiation	3	0.726392	0.0778532	DLL1, ID3, CXCL10	340	23	16792	6.44194	1	0.759782	75.1922
GOTERM_CC_DIRECT	GO:0097443~sorting endosome	2	0.484262	0.077952	NRP1, KDR	367	4	18224	24.8283	1	0.49474	65.9251
GOTERM_BP_DIRECT	GO:0060214~endocardium formation	2	0.484262	0.0783469	SOX18, SOX17	340	4	16792	24.6941	1	0.759046	75.4196
GOTERM_BP_DIRECT	GO:0036486~ventral trunk neural crest cell migration	2	0.484262	0.0783469	NRP2, NRP1	340	4	16792	24.6941	1	0.759046	75.4196
GOTERM_BP_DIRECT	GO:1902285~semaphorin-plexin signaling pathway involved in neuron projection guidance	2	0.484262	0.0783469	NRP2, NRP1	340	4	16792	24.6941	1	0.759046	75.4196
GOTERM_BP_DIRECT	GO:0097491~sympathetic neuron projection guidance	2	0.484262	0.0783469	NRP2, NRP1	340	4	16792	24.6941	1	0.759046	75.4196
GOTERM_BP_DIRECT	GO:1901509~regulation of endothelial tube morphogenesis	2	0.484262	0.0783469	ADAMTS12, CXCL10	340	4	16792	24.6941	1	0.759046	75.4196
GOTERM_BP_DIRECT	GO:0030947~regulation of vascular endothelial growth factor receptor signaling pathway	2	0.484262	0.0783469	VEGFC, TMEM204	340	4	16792	24.6941	1	0.759046	75.4196
GOTERM_BP_DIRECT	GO:1903142~positive regulation of establishment of endothelial barrier	2	0.484262	0.0783469	CLDN5, CDH5	340	4	16792	24.6941	1	0.759046	75.4196
GOTERM_BP_DIRECT	GO:0038165~oncostatin-M-mediated signaling pathway	2	0.484262	0.0783469	OSMR, LIFR	340	4	16792	24.6941	1	0.759046	75.4196
GOTERM_BP_DIRECT	GO:0097490~sympathetic neuron projection extension	2	0.484262	0.0783469	NRP2, NRP1	340	4	16792	24.6941	1	0.759046	75.4196
GOTERM_BP_DIRECT	GO:0042060~wound healing	5	1.21065	0.0784563	CCM2L, CCL20, DSP, GLI3, FN1	340	80	16792	3.08676	1	0.756572	75.4698
INTERPRO	IPR013151:Immunoglobulin	5	1.21065	0.0788236	SEMA3G, CD200, CEACAM1, KDR, THY1	367	82	18559	3.08351	1	0.725716	71.07
GOTERM_CC_DIRECT	GO:0016459~myosin complex	4	0.968523	0.0789331	MYL7, CGNL1, MYO10, MYO1E	367	50	18224	3.97253	1	0.48925	66.4029
UP_KEYWORDS	Amyloid	3	0.726392	0.0789673	APOA1, PRND, COL25A1	386	25	20581	6.39824	1	0.406061	66.7614
UP_KEYWORDS	Cell shape	3	0.726392	0.0789673	RHOJ, FBLIM1, FN1	386	25	20581	6.39824	1	0.406061	66.7614
GOTERM_MF_DIRECT	GO:0008013~beta-catenin binding	5	1.21065	0.0801923	SOX17, GLI3, TCF7L1, PXN, CDH5	336	82	16881	3.06348	1	0.732789	70.2012
INTERPRO	IPR013273:Peptidase M12B, ADAM-TS	3	0.726392	0.0805414	ADAMTS9, ADAMTSL1, ADAMTS12	367	24	18559	6.32119	1	0.725893	71.8743
UP_SEQ_FEATURE	domain:Fibronectin type-III 7	3	0.726392	0.0821345	PTPRB, PTPRD, FN1	385	25	20063	6.2534	1	0.840324	75.5464
UP_SEQ_FEATURE	domain:Fibronectin type-III 8	3	0.726392	0.0821345	PTPRB, PTPRD, FN1	385	25	20063	6.2534	1	0.840324	75.5464
UP_KEYWORDS	Phosphoprotein	169	40.9201	0.0825924	ADCY4, KCNC4, CADM4, CADM1, TUBB2B, WFS1, OSMR, GPRIN3, F2RL1, JAG2, SHE, FAM124B, SLC7A7, KIAA1462, S1PR1, DYSF, APOA1, UNC5B, HOMER3, TIAM1, GATA3, PDE4B, ROBO4, IL1A, MTUS1, PLD2, EFNB2, SIPA1L2, LIFR, DLL1, PRKCDBP, MECOM, FARP1, THY1, TNS2, PARP14, HSPB8, CARTPT, DSP, RIPK4, CLIP3, CGNL1, MYL7, CAV2, EMCN, IL1R1, ENPP1, SOX6, ABCA1, KCNA5, DENND2A, AFAP1L1, TMCC3, PXN, PPP1R16B, CRMP1, BCHE,…	386	8246	20581	1.09275	1	0.414221	68.4711
GOTERM_CC_DIRECT	GO:0005791~rough endoplasmic reticulum	4	0.968523	0.0826751	CCL2, CA4, KCNJ2, SCGB1A1	367	51	18224	3.89464	1	0.496189	68.1692
UP_KEYWORDS	Alternative splicing	213	51.5738	0.0829352	ADCY4, CADM1, MASP1, EFNA1, OSMR, FAM124B, HOMER3, RAPGEF5, PLD2, CYP1A1, SIPA1L2, APOLD1, LIFR, USHBP1, MECOM, TOX2, FARP1, ADAMTS9, PARP14, STC1, MADCAM1, FBXL7, EMCN, RBP1, ENPP2, AFAP1L1, DENND2A, PXN, SEMA5B, SERINC5, CRMP1, CRIP2, PCDH17, ABCG2, PCDH18, KDR, NCKAP5, SYNE2, SEMA6D, NOTCH4, NLGN4X, RGS5, TGFBR3, PLA2G4C, CD200, NRP2, SCHIP1, NRP1, NUAK1, TTC29, RASSF8, SPINK5, SRPX, TNFRSF11A…	386	10587	20581	1.07272	1	0.409266	68.6285
GOTERM_BP_DIRECT	GO:0006898~receptor-mediated endocytosis	8	0.0137029	0.0834909	MRC1, APOA1, MASP1, ENPP1, ENPP2, CXCL16, COLEC12, LOXL2	340	186	16792	2.12423	1	0.775703	77.6755
SMART	SM00423:PSI	4	0.968523	0.0834911	SEMA5B, SEMA6D, SEMA3G, MET	248	42	10057	3.86214	1	0.667359	66.5305
GOTERM_BP_DIRECT	GO:0009954~proximal/distal pattern formation	3	0.00513857	0.0838348	CYP26B1, DLL1, GLI3	340	24	16792	6.17353	1	0.774288	77.8191
UP_KEYWORDS	Palmitate	11	2.66344	0.0845472	PPP1R16B, APOA1, S1PR1, UNC5B, TACR1, F2RL1, CLIP3, KCNA5, RFTN2, ABCA1, NPY5R	386	324	20581	1.8102	1	0.409363	69.3588
UP_KEYWORDS	Golgi apparatus	22	5.32688	0.0848307	GGTA1P, CAV2, FAM20A, GIMAP7, GIMAP8, RHBDF1, RASIP1, WLS, HID1, GIMAP1, CHST1, CSGALNACT1, FAM198B, SULF2, SULF1, ATP8B1, SGCE, GALNT18, CLIP3, CHST15, GCNT1, MTUS1	386	812	20581	1.44459	1	0.404432	69.4857
GOTERM_BP_DIRECT	GO:0016055~Wnt signaling pathway	8	0.0137029	0.0849028	DKK3, SOST, NKD2, CPE, WLS, GRK5, FRZB, TCF7L1	340	187	16792	2.11287	1	0.775897	78.2597
UP_KEYWORDS	Cytoskeleton	29	7.02179	0.0849771	ABLIM1, TUBB2B, DENND2A, KLHL4, KLHL3, PXN, CORO2B, MAP1LC3C, CRMP1, CAMSAP2, SYNJ2, DCLK2, MTUS1, SYNPO, CEP112, FILIP1, MYO1E, FBLIM1, PALLD, RAPH1, MYO10, SYNE2, PLK2, DSP, OSBPL10, FBXL7, SGCE, SPTAN1, SGCB	386	1138	20581	1.35874	1	0.399131	69.551
GOTERM_MF_DIRECT	GO:0005085~guanyl-nucleotide exchange factor activity	6	1.45278	0.0859854	TIAM1, DOCK9, ARHGEF17, RAPGEF5, DOCK4, BCAR3	336	118	16881	2.55463	1	0.747847	72.807
UP_KEYWORDS	Sushi	4	0.968523	0.0872575	SRPX, MASP1, VCAN, SELE	386	56	20581	3.80848	1	0.401898	70.5515
UP_SEQ_FEATURE	repeat:Spectrin 2	3	0.726392	0.0878915	SYNE2, DSP, SPTAN1	385	26	20063	6.01289	1	0.856152	77.9485
UP_SEQ_FEATURE	domain:EGF-like 8	3	0.726392	0.0878915	DLL4, JAG2, DLL1	385	26	20063	6.01289	1	0.856152	77.9485
UP_SEQ_FEATURE	repeat:Spectrin 1	3	0.726392	0.0878915	SYNE2, DSP, SPTAN1	385	26	20063	6.01289	1	0.856152	77.9485
SMART	SM00199:SCY	4	0.968523	0.0881997	CCL2, CXCL5, CCL20, CXCL10	248	43	10057	3.77232	1	0.666178	68.6263
UP_SEQ_FEATURE	domain:Ig-like C2-type 5	4	0.968523	0.0882027	FLT4, HSPG2, PALLD, KDR	385	55	20063	3.78994	1	0.852909	78.0718
UP_KEYWORDS	Alternative promoter usage	5	1.21065	0.0884756	MYO10, DYSF, MECOM, PRDM16, ST5	386	90	20581	2.96215	1	0.400722	71.0734
GOTERM_MF_DIRECT	GO:0035091~phosphatidylinositol binding	5	1.21065	0.0887715	PLD2, PIK3C2B, MYO1E, SNX7, ITPR3	336	85	16881	2.95536	1	0.749375	73.9832
GOTERM_MF_DIRECT	GO:0005515~protein binding	188	45.5206	0.0893978	GNA14, ADCY4, A2M, RARRES2, SNCAIP, CADM1, TUBB2B, MASP1, EFNA1, WFS1, FAM20A, F2RL1, JAG2, TNFSF12, SHE, KLHL3, FAM124B, CXCL10, MMRN2, DYSF, APOA1, UNC5B, HOMER3, TIAM1, ELOVL4, GATA3, C8ORF4, IL1A, PLD2, CYP1A1, EFNB2, LIFR, USHBP1, DLL1, PRKCDBP, MECOM, THY1, VEGFC, TNS2, THBD, DLL4, HSPB8, VSNL1, CD300LG, CARTPT, DSP, RIPK4, CLIP3, MYL7, CAV2, IL1R1, ENPP1, SNX7, SOX7, AFAP1L1, SOX6, IL33, A…	336	8785	16881	1.07516	1	0.742133	74.241
GOTERM_CC_DIRECT	GO:0030018~Z disc	6	1.45278	0.089431	SYNE2, PDE4B, KCNA5, PALLD, JPH1, SYNPO	367	118	18224	2.52492	1	0.51527	71.1424
GOTERM_BP_DIRECT	GO:0030206~chondroitin sulfate biosynthetic process	3	0.726392	0.089951	CSGALNACT1, VCAN, CHST15	340	25	16792	5.92659	1	0.793129	80.2328
UP_KEYWORDS	Autocatalytic cleavage	4	0.968523	0.0908896	KLK6, RGMA, RGMB, MASP1	386	57	20581	3.74166	1	0.403861	72.0825
UP_SEQ_FEATURE	domain:TSP type-1 15	2	0.484262	0.0921135	THSD7A, ADAMTS9	385	5	20063	20.8447	1	0.861376	79.5673
UP_SEQ_FEATURE	domain:TSP type-1 11	2	0.484262	0.0921135	THSD7A, ADAMTS9	385	5	20063	20.8447	1	0.861376	79.5673
UP_SEQ_FEATURE	domain:TSP type-1 13	2	0.484262	0.0921135	THSD7A, ADAMTS9	385	5	20063	20.8447	1	0.861376	79.5673
UP_SEQ_FEATURE	topological domain:Lumenal, vesicle	2	0.484262	0.0921135	SLC32A1, SLC18A1	385	5	20063	20.8447	1	0.861376	79.5673
UP_SEQ_FEATURE	domain:TSP type-1 12	2	0.484262	0.0921135	THSD7A, ADAMTS9	385	5	20063	20.8447	1	0.861376	79.5673
UP_SEQ_FEATURE	domain:TSP type-1 14	2	0.484262	0.0921135	THSD7A, ADAMTS9	385	5	20063	20.8447	1	0.861376	79.5673
INTERPRO	IPR002165:Plexin	3	0.726392	0.0924678	SEMA5B, SEMA6D, MET	367	26	18559	5.83494	1	0.76861	76.9088
GOTERM_MF_DIRECT	GO:0043565~sequence-specific DNA binding	16	3.87409	0.0927682	MAF, ERG, EPAS1, SOX7, SOX6, PRDM16, TCF7L1, FOXS1, HOXB8, HEY2, MYOG, FOXC1, SOX17, NR5A2, KLF2, NR2F2	336	518	16881	1.55185	1	0.746121	75.588
GOTERM_MF_DIRECT	GO:0046875~ephrin receptor binding	3	0.726392	0.0934437	EFNA1, EFNA2, EFNB2	336	26	16881	5.79705	1	0.739469	75.8499
INTERPRO	IPR000859:CUB domain	4	0.968523	0.094408	NRP2, NRP1, MASP1, LDLRAD2	367	55	18559	3.67778	1	0.768869	77.6434
GOTERM_CC_DIRECT	GO:0005667~transcription factor complex	8	1.93705	0.0946574	EPAS1, GATA3, LDB2, MYOG, SOX17, YAP1, WWTR1, TCF7L1	367	193	18224	2.05831	1	0.526891	73.2639
INTERPRO	IPR020436:Somatomedin B, chordata	2	0.484262	0.0948011	ENPP1, ENPP2	367	5	18559	20.2278	1	0.763347	77.7895
GOTERM_MF_DIRECT	GO:0038085~vascular endothelial growth factor binding	2	0.484262	0.0953741	NRP1, KDR	336	5	16881	20.0964	1	0.737898	76.5841
GOTERM_MF_DIRECT	GO:0004551~nucleotide diphosphatase activity	2	0.484262	0.0953741	ENPP1, ENPP2	336	5	16881	20.0964	1	0.737898	76.5841
GOTERM_MF_DIRECT	GO:0000988~transcription factor activity, protein binding	2	0.484262	0.0953741	HEY1, HEY2	336	5	16881	20.0964	1	0.737898	76.5841
GOTERM_MF_DIRECT	GO:0004528~phosphodiesterase I activity	2	0.484262	0.0953741	ENPP1, ENPP2	336	5	16881	20.0964	1	0.737898	76.5841
GOTERM_BP_DIRECT	GO:0006644~phospholipid metabolic process	4	0.00685143	0.0954418	LPL, PLA2G16, APOA1, PLA2G4C	340	54	16792	3.65839	1	0.810425	82.1868
GOTERM_BP_DIRECT	GO:0070328~triglyceride homeostasis	3	0.726392	0.0961941	LPL, APOA1, ANGPTL4	340	26	16792	5.69864	1	0.810434	82.4399
GOTERM_BP_DIRECT	GO:0035025~positive regulation of Rho protein signal transduction	3	0.726392	0.0961941	APOA1, F2RL1, GPR4	340	26	16792	5.69864	1	0.810434	82.4399
GOTERM_MF_DIRECT	GO:0030246~carbohydrate binding	8	1.93705	0.0967434	CLEC1A, EMCN, CD93, FCN3, VCAN, GALNT18, ADGRL2, CLEC14A	336	196	16881	2.05066	1	0.73427	77.0923
GOTERM_BP_DIRECT	GO:0050920~regulation of chemotaxis	2	0.484262	0.0969578	CXCR4, EFNB2	340	5	16792	19.7553	1	0.810484	82.6934
GOTERM_BP_DIRECT	GO:0072178~nephric duct morphogenesis	2	0.484262	0.0969578	GATA3, EFNB2	340	5	16792	19.7553	1	0.810484	82.6934
GOTERM_BP_DIRECT	GO:0060836~lymphatic endothelial cell differentiation	2	0.484262	0.0969578	ACVRL1, SOX18	340	5	16792	19.7553	1	0.810484	82.6934
GOTERM_BP_DIRECT	GO:0032489~regulation of Cdc42 protein signal transduction	2	0.484262	0.0969578	APOA1, ABCA1	340	5	16792	19.7553	1	0.810484	82.6934
GOTERM_BP_DIRECT	GO:0045602~negative regulation of endothelial cell differentiation	2	0.484262	0.0969578	ACVRL1, NOTCH4	340	5	16792	19.7553	1	0.810484	82.6934
GOTERM_BP_DIRECT	GO:0060509~Type I pneumocyte differentiation	2	0.484262	0.0969578	KLF2, NFIB	340	5	16792	19.7553	1	0.810484	82.6934
GOTERM_BP_DIRECT	GO:1901166~neural crest cell migration involved in autonomic nervous system development	2	0.484262	0.0969578	NRP2, NRP1	340	5	16792	19.7553	1	0.810484	82.6934
GOTERM_BP_DIRECT	GO:0060956~endocardial cell differentiation	2	0.484262	0.0969578	SOX18, SOX17	340	5	16792	19.7553	1	0.810484	82.6934
GOTERM_BP_DIRECT	GO:0060385~axonogenesis involved in innervation	2	0.484262	0.0969578	NRP1, COL25A1	340	5	16792	19.7553	1	0.810484	82.6934
GOTERM_BP_DIRECT	GO:0006771~riboflavin metabolic process	2	0.00342571	0.0969578	ENPP1, ACP5	340	5	16792	19.7553	1	0.810484	82.6934
GOTERM_BP_DIRECT	GO:0014031~mesenchymal cell development	2	0.00342571	0.0969578	HEY2, FOXC1	340	5	16792	19.7553	1	0.810484	82.6934
GOTERM_BP_DIRECT	GO:0061551~trigeminal ganglion development	2	0.484262	0.0969578	NRP2, NRP1	340	5	16792	19.7553	1	0.810484	82.6934
GOTERM_BP_DIRECT	GO:0032534~regulation of microvillus assembly	2	0.484262	0.0969578	PODXL, ATP8B1	340	5	16792	19.7553	1	0.810484	82.6934
GOTERM_BP_DIRECT	GO:0035860~glial cell-derived neurotrophic factor receptor signaling pathway	2	0.484262	0.0969578	SULF2, SULF1	340	5	16792	19.7553	1	0.810484	82.6934
KEGG_PATHWAY	hsa04670:Leukocyte transendothelial migration	6	1.45278	0.0973489	MYL7, CXCR4, CLDN5, PXN, CDH5, THY1	144	118	6910	2.43997	1	0.669959	71.8092
GOTERM_CC_DIRECT	GO:0031093~platelet alpha granule lumen	4	0.968523	0.0983772	VEGFC, VWF, A2M, FN1	367	55	18224	3.61139	1	0.532068	74.685
UP_KEYWORDS	Lipid-binding	8	1.93705	0.0984113	DYSF, RBP1, TIAM1, MYO1E, SNX7, OSBPL10, GRK5, NR5A2	386	209	20581	2.04091	1	0.4245	75.0217
GOTERM_BP_DIRECT	GO:0007186~G-protein coupled receptor signaling pathway	25	0.0428214	0.0994746	GPR182, GPRC5C, CCL2, CXCL5, ENPP2, PREX2, ADGRF5, F2RL1, ABCA1, GPR143, GPR4, CXCL10, S1PR1, APOA1, CCL20, CXCR4, RAMP2, FZD1, ACKR3, FRZB, ITPR3, NPY5R, CARTPT, ADGRL2, ADGRL4	340	899	16792	1.37342	1	0.816404	83.5045
UP_SEQ_FEATURE	domain:EGF-like 2; calcium-binding	4	0.968523	0.0995987	HEG1, EGFL8, VCAN, ADGRL4	385	58	20063	3.59391	1	0.879213	82.1663
GOTERM_MF_DIRECT	GO:0005507~copper ion binding	4	0.968523	0.0997386	ANG, PRND, LOXL2, IL1A	336	56	16881	3.58865	1	0.736884	78.1682
UP_SEQ_FEATURE	metal ion-binding site:Divalent metal cation 2	3	0.726392	0.0997473	ENPP1, ENPP2, PDE4B	385	28	20063	5.5834	1	0.875863	82.2146
UP_SEQ_FEATURE	metal ion-binding site:Divalent metal cation 1	3	0.726392	0.0997473	ENPP1, ENPP2, PDE4B	385	28	20063	5.5834	1	0.875863	82.2146

## Sheet: iPSC_CD43p
Category	Term	Count	%	PValue	Genes	List Total	Pop Hits	Pop Total	Fold Enrichment	Bonferroni	Benjamini	FDR
GOTERM_BP_DIRECT	GO:0030168~platelet activation	16	8.64865	1.00817e-13	F2RL3, PTPN6, TRPC6, C6ORF25, PF4, ITGB3, DGKI, PF4V1, GP9, LAT, GP5, P2RX1, GP1BB, ADRA2A, TREML1, SYK	151	115	16792	15.472	9.66751e-11	9.66751e-11	1.58429e-10
GOTERM_CC_DIRECT	GO:0005833~hemoglobin complex	6	3.24324	3.80965e-08	HBQ1, HBG1, HBA2, HBA1, HBB, HBD	162	12	18224	56.2469	7.27641e-06	7.27641e-06	4.73898e-05
UP_KEYWORDS	Oxygen transport	6	3.24324	3.92535e-08	HBQ1, HBG1, HBA2, HBA1, HBB, HBD	167	13	20581	56.8798	8.32171e-06	8.32171e-06	4.96694e-05
INTERPRO	IPR000971:Globin	6	3.24324	4.07405e-08	HBQ1, HBG1, HBA2, HBA1, HBB, HBD	152	13	18559	56.3532	1.44628e-05	1.44628e-05	5.58375e-05
INTERPRO	IPR009050:Globin-like	6	3.24324	4.07405e-08	HBQ1, HBG1, HBA2, HBA1, HBB, HBD	152	13	18559	56.3532	1.44628e-05	1.44628e-05	5.58375e-05
UP_SEQ_FEATURE	metal ion-binding site:Iron (heme distal ligand)	6	3.24324	4.19076e-08	HBQ1, HBG1, HBA2, HBA1, HBB, HBD	165	13	20063	56.1203	2.42642e-05	2.42642e-05	6.15925e-05
KEGG_PATHWAY	hsa04611:Platelet activation	13	7.02703	5.52977e-08	F2RL3, PTGS1, COL2A1, ITGB3, APBB1IP, GP9, GP5, P2RX1, GP1BB, FCGR2A, COL24A1, ITGA2B, SYK	87	130	6910	7.94253	7.24398e-06	7.24398e-06	6.44848e-05
INTERPRO	IPR012292:Globin, structural domain	6	3.24324	6.29591e-08	HBQ1, HBG1, HBA2, HBA1, HBB, HBD	152	14	18559	52.328	2.23502e-05	1.11752e-05	8.62893e-05
GOTERM_MF_DIRECT	GO:0005344~oxygen transporter activity	6	3.24324	9.0931e-08	HBQ1, HBG1, HBA2, HBA1, HBB, HBD	149	14	16881	48.5551	2.69152e-05	2.69152e-05	0.000121262
UP_SEQ_FEATURE	metal ion-binding site:Iron (heme proximal ligand)	6	3.24324	1.39435e-07	HBQ1, HBG1, HBA2, HBA1, HBB, HBD	165	16	20063	45.5977	8.07299e-05	4.03658e-05	0.000204931
GOTERM_BP_DIRECT	GO:0015671~oxygen transport	6	3.24324	1.48648e-07	HBQ1, HBG1, HBA2, HBA1, HBB, HBD	151	15	16792	44.4821	0.000142544	7.12743e-05	0.000233606
GOTERM_CC_DIRECT	GO:0005887~integral component of plasma membrane	34	18.3784	2.13496e-07	SLC38A5, GYPB, F2RL3, GYPE, CD53, ITGB3, GP9, GP5, FOLR1, GP1BB, SLC24A3, TSPAN32, ADRA2A, SELPLG, SPN, TYROBP, SLC28A3, CSF1R, TRPC6, SLCO4A1, ASIC4, NCKAP1L, RHAG, CD84, CD37, GRM3, SLC6A9, P2RX1, ATP2A3, CD33, LRMP, HLA-DPA1, CD226, ITGA2B	162	1415	18224	2.70303	4.0777e-05	2.03887e-05	0.000265577
GOTERM_BP_DIRECT	GO:0007229~integrin-mediated signaling pathway	10	5.40541	2.48633e-07	LAT, PLEK, C6ORF25, TSPAN32, TXK, ITGB3, TEC, SYK, TYROBP, ITGA2B	151	99	16792	11.2329	0.00023841	7.94764e-05	0.000390735
GOTERM_BP_DIRECT	GO:0007596~blood coagulation	12	6.48649	8.05645e-07	GATA1, F2RL3, GP5, NFE2, P2RX1, GP1BB, C6ORF25, HBG1, ITGB3, HBB, HBD, GP9	151	184	16792	7.25252	0.000772315	0.000193135	0.0012661
KEGG_PATHWAY	hsa04640:Hematopoietic cell lineage	10	5.40541	8.92343e-07	CD37, GP5, GP1BB, CD33, IL1B, ITGB3, CSF1R, GP9, ITGA2B, CD7	87	85	6910	9.34415	0.00011689	5.84468e-05	0.00104059
UP_SEQ_FEATURE	signal peptide	53	28.6486	1.50107e-06	GYPB, F2RL3, GYPE, C6ORF25, PTGS1, GYPA, SPINK4, DLK1, GP9, GP5, SLC24A3, ANGPT1, SPN, ADGRE2, SIGLEC10, SIGLEC12, HCST, LEFTY1, CD84, GRM3, PPBP, SERPINF1, CST7, CD33, HLA-DPA1, COL24A1, TREM2, CD226, ITGA2B, LY6G6F, ADAMTSL4, TMIGD2, PF4, COL2A1, ITGB3, CXCL6, PF4V1, CCL4, FOLR1, GP1BB, THBS1, SELPLG, PTCRA, HRC, TYROBP, CD7, CSF1R, GABRE, FZD5, LCN2, TREML2, FCGR2A, TREML1	165	3346	20063	1.92602	0.000868742	0.000289665	0.00220613
UP_SEQ_FEATURE	topological domain:Extracellular	47	25.4054	1.50882e-06	SLC38A5, GYPB, F2RL3, LY6G6F, GYPE, C6ORF25, KEL, GYPA, TMIGD2, CD53, DLK1, ITGB3, GP9, GP5, GP1BB, SLC24A3, ADRA2A, SELPLG, PTCRA, SPN, TYROBP, CD7, CSF1R, SLC28A3, GABRE, ADGRE2, TRPC6, ASIC4, SIGLEC10, SIGLEC12, FZD5, RHAG, HCST, CD84, LAT, SLC6A9, CD37, GRM3, P2RX1, CD33, HLA-DPA1, FCGR2A, TREML2, TREML1, TREM2, CD226, ITGA2B	165	2787	20063	2.05056	0.000873226	0.000218378	0.00221752
GOTERM_BP_DIRECT	GO:0070527~platelet aggregation	7	3.78378	1.59674e-06	GATA1, PTPN6, PLEK, TSPAN32, ITGB3, HBB, ITGA2B	151	41	16792	18.9863	0.0015301	0.000306208	0.00250931
UP_KEYWORDS	Glycoprotein	63	34.0541	5.64188e-06	GYPB, F2RL3, GYPE, C6ORF25, GYPA, PTGS1, CD53, DLK1, GP9, GP5, HIST1H2BN, SLC24A3, ANGPT1, SPN, ADGRE2, SLCO4A1, SIGLEC10, SIGLEC12, HCST, LEFTY1, CD84, CD37, GRM3, SERPINF1, CST7, SLC37A1, CD33, HLA-DPA1, COL24A1, TREM2, CD226, ITGA2B, SLC38A5, LY6G6F, KEL, ADAMTSL4, TMIGD2, COL2A1, ITGB3, PF4V1, HPSE2, FOLR1, GP1BB, ADRA2A, THBS1, SELPLG, HBB, PTCRA, CD7, CSF1R, GABRE, TRPC6, ASIC4, HIST1H2BG, …	167	4551	20581	1.70602	0.00119537	0.000597862	0.00713871
UP_KEYWORDS	Membrane	89	48.1081	8.77088e-06	GNAZ, GYPB, F2RL3, GYPE, C6ORF25, GYPA, PTGS1, SPI1, CD53, DLK1, CBFA2T3, ARHGAP15, RTN1, GP9, GP5, SLC24A3, SLC35D3, SMIM10, RAB27B, PPP1R14C, RAB20, SMIM1, SPN, SYK, ADGRE2, SLCO4A1, NCF4, SLA2, PLD4, SIGLEC10, SIGLEC12, HCST, CD84, GRM3, CD37, ACAP1, SLC37A1, CD33, LRMP, HLA-DPA1, TXK, TREM2, CD226, BIN2, SLC27A2, LCP1, ALOX12, ITGA2B, SLC38A5, LY6G6E, LY6G6F, KEL, TMEM40, TMIGD2, ITGB3, APBB1…	167	7494	20581	1.46361	0.00185771	0.00061962	0.0110977
UP_KEYWORDS	Disulfide bond	51	27.5676	1.2013e-05	F2RL3, PTGS1, SPINK4, DLK1, GP9, ANGPT1, RAB27B, SMIM1, ADGRE2, SLCO4A1, SIGLEC10, SIGLEC12, HCST, LEFTY1, CD84, GRM3, PPBP, CST7, CD33, HLA-DPA1, TREM2, CD226, ITGA2B, LY6G6F, KEL, TMIGD2, PF4, COL2A1, ITGB3, CXCL6, PF4V1, CCL4, FOLR1, GP1BB, ADRA2A, THBS1, SELPLG, PTCRA, CD7, CSF1R, TYROBP, GABRE, TESC, ASIC4, FZD5, LCN2, P2RX1, ST8SIA6, TREML2, FCGR2A, TREML1	167	3434	20581	1.83029	0.00254352	0.000636488	0.0151995
BIOCARTA	h_ahspPathway:Hemoglobin's Chaperone	5	2.7027	2.00935e-05	GATA1, ALAS2, HBA2, HBA1, HBB	24	13	1625	26.0417	0.000662873	0.000662873	0.0175373
UP_SEQ_FEATURE	topological domain:Cytoplasmic	51	27.5676	2.01716e-05	GYPB, F2RL3, GYPE, C6ORF25, GYPA, DLK1, CD53, GP9, GP5, SLC24A3, SPN, ADGRE2, SIGLEC10, SIGLEC12, HCST, CD84, GRM3, CD37, CD33, LRMP, HLA-DPA1, TREM2, SLC27A2, CD226, ITGA2B, SLC38A5, LY6G6F, KEL, TMIGD2, ITGB3, GP1BB, ADRA2A, PTCRA, SELPLG, SLC28A3, CSF1R, CD7, TYROBP, GABRE, TRPC6, ASIC4, FZD5, RHAG, LAT, SLC6A9, P2RX1, ST8SIA6, ATP2A3, FCGR2A, TREML2, TREML1	165	3456	20063	1.79436	0.0116116	0.00233317	0.0296426
GOTERM_BP_DIRECT	GO:0006955~immune response	15	8.10811	2.5247e-05	FYB, NCF4, TMIGD2, PF4, CXCL6, PF4V1, CCL4, LAT, PPBP, CST7, IL1B, HLA-DPA1, THBS1, SPN, CD7	151	421	16792	3.96218	0.0239214	0.00402723	0.0396693
UP_KEYWORDS	SH2 domain	8	4.32432	2.7544e-05	SH2D2A, PTPN6, DAPP1, SLA2, TXK, TEC, SYK, SLA	167	108	20581	9.12885	0.0058224	0.0011672	0.0348472
KEGG_PATHWAY	hsa05144:Malaria	7	3.78378	2.83935e-05	GYPB, GYPA, IL1B, HBA2, HBA1, THBS1, HBB	87	49	6910	11.3465	0.0037127	0.0012391	0.0331058
SMART	SM00252:SH2	8	4.32432	2.8752e-05	SH2D2A, PTPN6, DAPP1, SLA2, TXK, TEC, SYK, SLA	88	103	10057	8.87643	0.00238361	0.00238361	0.0307853
UP_KEYWORDS	Signal	57	30.8108	3.00824e-05	GYPB, F2RL3, GYPE, C6ORF25, PTGS1, GYPA, SPINK4, DLK1, GP9, GP5, SLC24A3, ANGPT1, SPN, ADGRE2, SIGLEC10, SIGLEC12, HCST, LEFTY1, CD84, GRM3, PPBP, SERPINF1, CST7, CD33, HLA-DPA1, COL24A1, TREM2, CD226, ITGA2B, LY6G6E, LY6G6F, ADAMTSL4, TMIGD2, PF4, COL2A1, ITGB3, CXCL6, PF4V1, CCL4, HPSE2, FOLR1, GP1BB, TSPAN32, THBS1, SELPLG, PTCRA, HRC, TYROBP, CD7, CSF1R, GABRE, HBA2, FZD5, LCN2, TREML2, FCGR2…	167	4160	20581	1.68862	0.00635726	0.00106236	0.038058
KEGG_PATHWAY	hsa04380:Osteoclast differentiation	10	5.40541	3.21795e-05	NCF4, SPI1, IL1B, FCGR2A, ITGB3, TREM2, CSF1R, TEC, SYK, TYROBP	87	131	6910	6.063	0.0042067	0.00105334	0.0375192
INTERPRO	IPR000980:SH2 domain	8	4.32432	3.85786e-05	SH2D2A, PTPN6, DAPP1, SLA2, TXK, TEC, SYK, SLA	152	113	18559	8.64415	0.0136023	0.00455482	0.0528615
GOTERM_MF_DIRECT	GO:0019825~oxygen binding	6	3.24324	5.51946e-05	HBQ1, HBG1, HBA2, HBA1, HBB, HBD	149	47	16881	14.4632	0.0162053	0.00813575	0.0735806
KEGG_PATHWAY	hsa04512:ECM-receptor interaction	8	4.32432	9.44521e-05	GP5, GP1BB, COL2A1, ITGB3, THBS1, COL24A1, GP9, ITGA2B	87	87	6910	7.30347	0.0122976	0.0024717	0.110089
UP_KEYWORDS	Transmembrane helix	69	37.2973	0.000101182	GYPB, F2RL3, GYPE, C6ORF25, GYPA, SPI1, CD53, DLK1, RTN1, GP9, GP5, SLC24A3, SLC35D3, SMIM10, PPP1R14C, SMIM1, SPN, ADGRE2, SLCO4A1, PLD4, SIGLEC10, SIGLEC12, HCST, CD84, CD37, GRM3, SLC37A1, CD33, LRMP, HLA-DPA1, TREM2, CD226, SLC27A2, ITGA2B, SLC38A5, LY6G6E, LY6G6F, KEL, TMEM40, TMIGD2, ITGB3, FOLR1, GP1BB, TSPAN32, ADRA2A, SELPLG, HBB, PTCRA, TYROBP, CD7, SLC28A3, CSF1R, GABRE, TRPC6, ASIC4, …	167	5634	20581	1.50932	0.0212233	0.00305984	0.127955
UP_KEYWORDS	Transmembrane	69	37.2973	0.000111662	GYPB, F2RL3, GYPE, C6ORF25, GYPA, SPI1, CD53, DLK1, RTN1, GP9, GP5, SLC24A3, SLC35D3, SMIM10, PPP1R14C, SMIM1, SPN, ADGRE2, SLCO4A1, PLD4, SIGLEC10, SIGLEC12, HCST, CD84, CD37, GRM3, SLC37A1, CD33, LRMP, HLA-DPA1, TREM2, CD226, SLC27A2, ITGA2B, SLC38A5, LY6G6E, LY6G6F, KEL, TMEM40, TMIGD2, ITGB3, FOLR1, GP1BB, TSPAN32, ADRA2A, SELPLG, HBB, PTCRA, TYROBP, CD7, SLC28A3, CSF1R, GABRE, TRPC6, ASIC4, …	167	5651	20581	1.50478	0.0233956	0.00295483	0.141199
UP_KEYWORDS	Hereditary hemolytic anemia	5	2.7027	0.000139155	HBA2, HBA1, KLF1, RHAG, HBB	167	33	20581	18.6727	0.029072	0.00327274	0.175937
INTERPRO	IPR001089:CXC chemokine	4	2.16216	0.000142237	PPBP, PF4, CXCL6, PF4V1	152	13	18559	37.5688	0.0492439	0.0125451	0.194769
INTERPRO	IPR018048:CXC chemokine, conserved site	4	2.16216	0.000142237	PPBP, PF4, CXCL6, PF4V1	152	13	18559	37.5688	0.0492439	0.0125451	0.194769
UP_KEYWORDS	Cell adhesion	14	7.56757	0.000142359	CD84, GP5, ADGRE2, CASS4, GP1BB, CD33, SIGLEC10, SIGLEC12, ITGB3, THBS1, SELPLG, CD226, GP9, ITGA2B	167	479	20581	3.60199	0.0297314	0.00301368	0.179985
INTERPRO	IPR002339:Haemoglobin, pi	3	1.62162	0.000196233	HBQ1, HBA2, HBA1	152	3	18559	122.099	0.0672981	0.0138373	0.268615
UP_SEQ_FEATURE	repeat:LRR	3	1.62162	0.00019817	GP1BB, NXF3, GP9	165	3	20063	121.594	0.108413	0.0189436	0.29086
GOTERM_BP_DIRECT	GO:0050776~regulation of immune response	9	4.86486	0.00019896	CD33, SLA2, COL2A1, TREML2, TREM2, TREML1, CD226, TYROBP, HCST	151	178	16792	5.62274	0.17372	0.0268921	0.312217
GOTERM_MF_DIRECT	GO:0031720~haptoglobin binding	3	1.62162	0.000227729	HBA2, HBA1, HBB	149	3	16881	113.295	0.0651932	0.0222212	0.303265
UP_SEQ_FEATURE	transmembrane region	63	34.0541	0.000231681	GYPB, F2RL3, GYPE, C6ORF25, GYPA, CD53, DLK1, RTN1, GP9, GP5, SLC24A3, SLC35D3, SPN, SMIM1, ADGRE2, SLCO4A1, PLD4, SIGLEC10, SIGLEC12, HCST, CD84, CD37, GRM3, SLC37A1, CD33, LRMP, HLA-DPA1, TREM2, CD226, SLC27A2, ITGA2B, SLC38A5, LY6G6F, KEL, TMEM40, TMIGD2, ITGB3, GP1BB, TSPAN32, ADRA2A, SELPLG, PTCRA, TYROBP, CD7, SLC28A3, CSF1R, GABRE, TRPC6, ASIC4, NCKAP1L, PDE3A, FZD5, RHAG, LAT, SLC6A9, C3O…	165	5056	20063	1.51511	0.125549	0.0189831	0.339967
GOTERM_BP_DIRECT	GO:0007155~cell adhesion	14	7.56757	0.000245531	GP5, ADGRE2, CASS4, GP1BB, CD33, SIGLEC10, SIGLEC12, ITGB3, THBS1, SELPLG, CCL4, CD226, GP9, ITGA2B	151	459	16792	3.39188	0.209819	0.0290076	0.385166
GOTERM_BP_DIRECT	GO:0007165~signal transduction	24	12.973	0.000254308	FYB, F2RL3, GABRE, TMIGD2, CXCL6, CD53, ARHGAP15, APBB1IP, CCL4, ARHGAP30, SH2D2A, LAT, DOK2, ARHGAP6, DAPP1, P2RX1, CD33, PDE5A, ADRA2A, IL1B, CD226, SPN, TYROBP, CSF1R	151	1161	16792	2.29882	0.216443	0.0267374	0.398908
GOTERM_CC_DIRECT	GO:0005886~plasma membrane	57	30.8108	0.000278058	GYPB, GNAZ, F2RL3, GYPE, C6ORF25, GYPA, CD53, GP9, GP5, SLC24A3, ANGPT1, SPN, SYK, ADGRE2, SLCO4A1, SLA2, SIGLEC10, HCST, CD84, GRM3, CD33, HLA-DPA1, TREM2, CD226, LCP1, ITGA2B, SLC38A5, LY6G6F, KEL, TMIGD2, ITGB3, ZBTB16, DAPP1, HPSE2, FOLR1, GP1BB, ADRA2A, SELPLG, TYROBP, CD7, SLC28A3, CSF1R, FYB, GABRE, TESC, TRPC6, RGS18, DGKI, FZD5, RHAG, LAT, SLC6A9, CORO1A, P2RX1, TREML2, FCGR2A, TREML1	162	4121	18224	1.55597	0.0517304	0.0175497	0.345338
GOTERM_CC_DIRECT	GO:0009986~cell surface	15	8.10811	0.000330429	ITGB3, CD53, FZD5, HCST, FOLR1, TSPAN32, HLA-DPA1, TREML2, THBS1, TREML1, CD226, SPN, TYROBP, ITGA2B, CSF1R	162	542	18224	3.1133	0.0611714	0.0156567	0.410258
INTERPRO	IPR001195:Glycophorin	3	1.62162	0.000390367	GYPB, GYPE, GYPA	152	4	18559	91.574	0.12943	0.0228364	0.533698
GOTERM_MF_DIRECT	GO:0005506~iron ion binding	8	4.32432	0.000402869	LCN2, HBQ1, HBG1, HBA2, HBA1, HBB, HBD, ALOX12	149	153	16881	5.92394	0.112435	0.0293781	0.535919
GOTERM_BP_DIRECT	GO:0030218~erythrocyte differentiation	5	2.7027	0.000435332	GATA1, ALAS2, IKZF1, SPI1, KLF1	151	40	16792	13.9007	0.341358	0.0408976	0.681955
GOTERM_CC_DIRECT	GO:0031838~haptoglobin-hemoglobin complex	3	1.62162	0.000460011	HBA2, HBA1, HBB	162	4	18224	84.3704	0.0841313	0.0174229	0.570723
SMART	SM00199:SCY	5	2.7027	0.000498468	PPBP, PF4, CXCL6, PF4V1, CCL4	88	43	10057	13.2888	0.0405386	0.020479	0.532503
GOTERM_BP_DIRECT	GO:0002690~positive regulation of leukocyte chemotaxis	4	2.16216	0.000516653	PPBP, PF4, CXCL6, PF4V1	151	18	16792	24.7123	0.390794	0.0440545	0.808862
INTERPRO	IPR001811:Chemokine interleukin-8-like domain	5	2.7027	0.000526848	PPBP, PF4, CXCL6, PF4V1, CCL4	152	46	18559	13.2716	0.170623	0.0263718	0.719666
UP_KEYWORDS	Sialic acid	4	2.16216	0.000531057	GYPB, GYPE, GYPA, SELPLG	167	20	20581	24.6479	0.106504	0.0101854	0.669896
UP_SEQ_FEATURE	disulfide bond	41	22.1622	0.00055689	F2RL3, LY6G6F, KEL, PTGS1, TMIGD2, SPINK4, PF4, DLK1, ITGB3, CXCL6, PF4V1, CCL4, ADRA2A, ANGPT1, RAB27B, THBS1, SELPLG, PTCRA, CD7, CSF1R, GABRE, ADGRE2, ASIC4, SIGLEC10, SIGLEC12, FZD5, LEFTY1, LCN2, CD84, ST8SIA6, P2RX1, PPBP, CST7, CD33, HLA-DPA1, FCGR2A, TREML2, TREML1, TREM2, CD226, ITGA2B	165	2917	20063	1.70907	0.275685	0.0395143	0.815359
GOTERM_BP_DIRECT	GO:0006954~inflammatory response	12	6.48649	0.000606769	LAT, ADGRE2, PPBP, PTGS1, IL1B, PF4, CXCL6, THBS1, PF4V1, CCL4, CSF1R, SYK	151	379	16792	3.52101	0.441258	0.0473481	0.949316
INTERPRO	IPR002338:Haemoglobin, alpha	3	1.62162	0.000647134	HBQ1, HBA2, HBA1	152	5	18559	73.2592	0.205313	0.0283172	0.8833
INTERPRO	IPR002337:Haemoglobin, beta	3	1.62162	0.000647134	HBG1, HBB, HBD	152	5	18559	73.2592	0.205313	0.0283172	0.8833
UP_KEYWORDS	Heme	7	3.78378	0.000712869	PTGS1, HBQ1, HBG1, HBA2, HBA1, HBB, HBD	167	132	20581	6.53543	0.140309	0.0125195	0.89829
GOTERM_BP_DIRECT	GO:0032729~positive regulation of interferon-gamma production	5	2.7027	0.000745739	IL1B, HLA-DPA1, TXK, FZD5, CD226	151	46	16792	12.0875	0.511019	0.0535462	1.16555
GOTERM_BP_DIRECT	GO:0010543~regulation of platelet activation	3	1.62162	0.000778798	TXK, TEC, SYK	151	5	16792	66.7232	0.526289	0.0519694	1.21692
GOTERM_BP_DIRECT	GO:0050900~leukocyte migration	7	3.78378	0.00079353	CD84, PTPN6, DOK2, ANGPT1, ITGB3, SELPLG, SPN	151	122	16792	6.38063	0.53294	0.0494868	1.23981
UP_SEQ_FEATURE	mutagenesis site	33	17.8378	0.000795614	F2RL3, LY6G6F, C6ORF25, HIST1H2AD, KEL, GYPA, PTGS1, CBFA2T3, SLA, FOXH1, GATA1, GFI1B, DAPP1, ADRA2A, THBS1, SELPLG, AKR1C1, PTPN7, ADGRE2, NFE2, TRPC6, ASIC4, NCF4, SLA2, SIGLEC10, NXF3, HCST, CD84, LAT, ACAP1, CD33, LCP1, ITGA2B	165	2191	20063	1.8314	0.369249	0.049916	1.16298
UP_KEYWORDS	Phosphoprotein	88	47.5676	0.000824725	C6ORF25, GYPA, SPI1, CBFA2T3, ARHGAP15, RTN1, HEMGN, SLA, GATA1, ARHGAP6, HIST1H2BN, SLC24A3, TUBB1, PPP1R14C, SMIM1, SPN, SYK, SLCO4A1, NCF4, SLA2, SIGLEC10, SIGLEC12, HCST, ARHGAP30, CD84, SH2D2A, DOK2, TNNT1, CKM, SERPINF1, CD33, ACAP1, PDE5A, LRMP, HBG1, TXK, CD226, SLC27A2, BIN2, LCP1, ALOX12, LY6G6F, HIST1H2AD, KEL, TMEM40, TMIGD2, PF4, ITGB3, ZBTB16, APBB1IP, SPC24, DAPP1, HIST1H4A, GP1BB,…	167	8246	20581	1.31519	0.160471	0.0133648	1.03856
GOTERM_BP_DIRECT	GO:0050731~positive regulation of peptidyl-tyrosine phosphorylation	6	3.24324	0.000835275	GATA1, ANGPT1, ITGB3, TREM2, TEC, SYK	151	82	16792	8.13697	0.551283	0.0488516	1.30463
GOTERM_MF_DIRECT	GO:0008009~chemokine activity	5	2.7027	0.000884724	PPBP, PF4, CXCL6, PF4V1, CCL4	149	49	16881	11.5607	0.230485	0.0510497	1.17342
GOTERM_MF_DIRECT	GO:0004601~peroxidase activity	4	2.16216	0.000899877	PTGS1, HBA2, HBA1, HBB	149	22	16881	20.5991	0.233931	0.0434421	1.19341
UP_KEYWORDS	Cytokine	8	4.32432	0.000903281	PPBP, IL1B, PF4, CXCL6, PF4V1, CCL4, CMTM5, LEFTY1	167	190	20581	5.18903	0.174348	0.0135912	1.13697
UP_SEQ_FEATURE	glycosylation site:N-linked (GlcNAc...)	53	28.6486	0.000947439	F2RL3, C6ORF25, GYPA, PTGS1, DLK1, CD53, GP9, GP5, SLC24A3, ANGPT1, SPN, ADGRE2, SLCO4A1, SIGLEC10, SIGLEC12, LEFTY1, CD84, GRM3, CD37, SERPINF1, CST7, CD33, HLA-DPA1, TREM2, COL24A1, CD226, ITGA2B, SLC38A5, LY6G6F, ADAMTSL4, KEL, TMIGD2, COL2A1, ITGB3, GP1BB, FOLR1, ADRA2A, THBS1, PTCRA, SELPLG, CSF1R, CD7, GABRE, TRPC6, ASIC4, FZD5, RHAG, LCN2, SLC6A9, P2RX1, ST8SIA6, FCGR2A, TREML2	165	4234	20063	1.52208	0.422373	0.0534038	1.38347
UP_SEQ_FEATURE	domain:SH2	6	3.24324	0.00115307	SH2D2A, DAPP1, SLA2, TXK, TEC, SLA	165	96	20063	7.59962	0.487273	0.0589211	1.68137
UP_SEQ_FEATURE	glycosylation site:O-linked (GalNAc...)	6	3.24324	0.00120782	LY6G6F, GYPA, DLK1, SELPLG, SPN, ITGA2B	165	97	20063	7.52127	0.503291	0.056645	1.76055
GOTERM_MF_DIRECT	GO:0020037~heme binding	7	3.78378	0.00131171	PTGS1, HBQ1, HBG1, HBA2, HBA1, HBB, HBD	149	137	16881	5.78881	0.32194	0.0539907	1.73517
UP_SEQ_FEATURE	site:Not glycated	3	1.62162	0.00135761	HBA2, HBA1, HBB	165	7	20063	52.1117	0.544604	0.0587126	1.97686
GOTERM_MF_DIRECT	GO:0005070~SH3/SH2 adaptor activity	5	2.7027	0.00146272	LAT, SH2D2A, ARHGAP6, SLA2, SLA	149	56	16881	10.1157	0.351623	0.0527199	1.93314
OMIM_DISEASE	611162~Malaria, resistance to	3	1.62162	0.00149163	GYPB, GYPA, HBB	42	7	4740	48.3673	0.130918	0.130918	1.62419
UP_KEYWORDS	Immunoglobulin domain	13	7.02703	0.00162671	LY6G6F, SIGLEC10, TMIGD2, SIGLEC12, CD84, CD33, FCGR2A, TREML2, TREML1, TREM2, CD226, CD7, CSF1R	167	546	20581	2.93427	0.29188	0.0227468	2.03895
GOTERM_BP_DIRECT	GO:0007169~transmembrane receptor protein tyrosine kinase signaling pathway	6	3.24324	0.00169363	DOK2, TXK, CSF1R, TEC, SYK, CD7	151	96	16792	6.95033	0.803201	0.0911924	2.6287
GOTERM_BP_DIRECT	GO:0042102~positive regulation of T cell proliferation	5	2.7027	0.00202338	CORO1A, NCKAP1L, IL1B, HLA-DPA1, SPN	151	60	16792	9.26711	0.856639	0.102292	3.13292
GOTERM_BP_DIRECT	GO:0009967~positive regulation of signal transduction	5	2.7027	0.00215053	LAT, SH2D2A, ARHGAP6, SLA2, SLA	151	61	16792	9.11519	0.873128	0.102966	3.32669
UP_KEYWORDS	Blood group antigen	4	2.16216	0.00215239	GYPB, KEL, GYPA, SMIM1	167	32	20581	15.4049	0.366692	0.0281462	2.68963
GOTERM_CC_DIRECT	GO:0070062~extracellular exosome	40	21.6216	0.00227227	GNAZ, HIST1H2AD, PTGS1, GYPA, CD53, ITGB3, GP5, HIST1H2BN, HIST1H4A, FOLR1, IL1B, ANGPT1, RAB27B, THBS1, TUBB1, HBB, SPN, SMIM1, AKR1C1, CD7, GSTA1, PTPN6, DNM3, GSTA2, HIST1H2BG, NCKAP1L, HBA2, HBA1, LCN2, CD84, CD37, CORO1A, C1ORF116, SERPINF1, CD33, FCGR2A, SLC27A2, LCP1, ITGA2B, ALOX12	162	2811	18224	1.60077	0.35241	0.0698563	2.79012
UP_SEQ_FEATURE	glycosylation site:N-linked (Glc) (glycation)	3	1.62162	0.00230242	HBA2, HBA1, HBB	165	9	20063	40.5313	0.736747	0.0909284	3.33108
GOTERM_BP_DIRECT	GO:0002576~platelet degranulation	6	3.24324	0.0023079	PPBP, PLEK, PF4, ITGB3, THBS1, ITGA2B	151	103	16792	6.47798	0.890938	0.104875	3.56601
UP_KEYWORDS	Immunity	12	6.48649	0.00250956	CD84, TNFAIP8L2, LCN2, LAT, LRMP, HLA-DPA1, TXK, FCGR2A, CSF1R, TEC, SYK, CD7	167	500	20581	2.95775	0.41298	0.0308492	3.12945
GOTERM_MF_DIRECT	GO:0045236~CXCR chemokine receptor binding	3	1.62162	0.00263977	PPBP, CXCL6, PF4V1	149	9	16881	37.7651	0.542695	0.0832622	3.46356
KEGG_PATHWAY	hsa04145:Phagosome	8	4.32432	0.00283004	CORO1A, NCF4, TUBAL3, HLA-DPA1, FCGR2A, ITGB3, THBS1, TUBB1	87	153	6910	4.15296	0.310136	0.0600013	3.25088
GOTERM_BP_DIRECT	GO:0030593~neutrophil chemotaxis	5	2.7027	0.00286967	PPBP, NCKAP1L, IL1B, CCL4, SYK	151	66	16792	8.42464	0.936453	0.12299	4.41582
UP_SEQ_FEATURE	domain:SH3	7	3.78378	0.00320407	FYB, CASS4, SLA2, NCF4, TXK, TEC, SLA	165	175	20063	4.86376	0.844037	0.11651	4.60715
GOTERM_CC_DIRECT	GO:0001772~immunological synapse	4	2.16216	0.00331253	LAT, CD37, CORO1A, CD53	162	34	18224	13.2346	0.469398	0.0865575	4.04342
UP_KEYWORDS	Receptor	25	13.5135	0.00340675	F2RL3, C6ORF25, GYPA, ITGB3, FOLR1, ADRA2A, SELPLG, PTCRA, CSF1R, CD7, PTPN7, GABRE, PTPN6, ADGRE2, FZD5, CD84, GRM3, C1ORF116, P2RX1, FCGR2A, TREML2, TREML1, TREM2, CD226, ITGA2B	167	1648	20581	1.86953	0.514931	0.0393954	4.22618
GOTERM_BP_DIRECT	GO:0098869~cellular oxidant detoxification	5	2.7027	0.00355187	GSTA1, PTGS1, HBA2, HBA1, HBB	151	70	16792	7.94324	0.967035	0.143675	5.43837
GOTERM_BP_DIRECT	GO:0070098~chemokine-mediated signaling pathway	5	2.7027	0.00373818	PPBP, PF4, CXCL6, PF4V1, CCL4	151	71	16792	7.83136	0.972447	0.144576	5.71585
UP_KEYWORDS	Glycation	3	1.62162	0.00404721	HBA2, HBA1, HBB	167	12	20581	30.8099	0.576732	0.0442414	5.00208
INTERPRO	IPR007110:Immunoglobulin-like domain	15	8.10811	0.00418086	LY6G6F, SIGLEC10, TMIGD2, SIGLEC12, CD84, CD33, HLA-DPA1, FCGR2A, TREML2, TREML1, TREM2, CD226, PTCRA, CD7, CSF1R	152	771	18559	2.37546	0.774022	0.152324	5.58039
UP_SEQ_FEATURE	domain:Ig-like V-type	6	3.24324	0.00418819	LY6G6F, CD33, SIGLEC10, TREML2, TREM2, TREML1	165	129	20063	5.65553	0.911968	0.140907	5.98201
GOTERM_BP_DIRECT	GO:2001240~negative regulation of extrinsic apoptotic signaling pathway in absence of ligand	4	2.16216	0.00434602	GATA1, IL1B, COL2A1, PF4	151	37	16792	12.0222	0.984654	0.159735	6.61582
KEGG_PATHWAY	hsa04015:Rap1 signaling pathway	9	4.86486	0.00442194	FYB, LAT, F2RL3, ANGPT1, ITGB3, THBS1, APBB1IP, CSF1R, ITGA2B	87	210	6910	3.40394	0.440415	0.0795909	5.03676
UP_KEYWORDS	Iron	9	4.86486	0.0048835	LCN2, PTGS1, HBQ1, HBG1, HBA2, HBA1, HBB, HBD, ALOX12	167	324	20581	3.42332	0.64578	0.0505685	6.00651
GOTERM_BP_DIRECT	GO:0030595~leukocyte chemotaxis	3	1.62162	0.00493317	CORO1A, PF4, PF4V1	151	12	16792	27.8013	0.991284	0.172797	7.47753
UP_KEYWORDS	Heparin-binding	5	2.7027	0.00562801	C6ORF25, PF4, CXCL6, THBS1, PF4V1	167	88	20581	7.00225	0.697752	0.0553838	6.89247
GOTERM_BP_DIRECT	GO:0033630~positive regulation of cell adhesion mediated by integrin	3	1.62162	0.00579609	PTPN6, NCKAP1L, SYK	151	13	16792	25.6628	0.996207	0.192981	8.73044
GOTERM_CC_DIRECT	GO:0032587~ruffle membrane	5	2.7027	0.00601682	TESC, ADGRE2, PLEK, ITGB3, LCP1	162	82	18224	6.85938	0.684212	0.134186	7.23231
GOTERM_BP_DIRECT	GO:0042127~regulation of cell proliferation	7	3.78378	0.00644462	PPBP, PTGS1, PF4, TXK, CXCL6, PF4V1, TEC	151	185	16792	4.20777	0.997971	0.205184	9.66159
INTERPRO	IPR001849:Pleckstrin homology domain	8	4.32432	0.00680753	DNM3, DOK2, PLEK, DAPP1, ACAP1, ARHGAP15, APBB1IP, TEC	152	271	18559	3.60439	0.911516	0.215331	8.93718
UP_KEYWORDS	Hemostasis	4	2.16216	0.00683192	F2RL3, GP5, GP1BB, GP9	167	48	20581	10.27	0.766211	0.063926	8.30884
UP_KEYWORDS	Blood coagulation	4	2.16216	0.00683192	F2RL3, GP5, GP1BB, GP9	167	48	20581	10.27	0.766211	0.063926	8.30884
GOTERM_BP_DIRECT	GO:0015701~bicarbonate transport	4	2.16216	0.00707885	HBA2, HBA1, RHAG, HBB	151	44	16792	10.1096	0.9989	0.215974	10.5636
GOTERM_BP_DIRECT	GO:0048821~erythrocyte development	3	1.62162	0.00771173	GATA1, NCKAP1L, RHAG	151	15	16792	22.2411	0.999403	0.225864	11.4553
KEGG_PATHWAY	hsa05143:African trypanosomiasis	4	2.16216	0.00775778	IL1B, HBA2, HBA1, HBB	87	33	6910	9.62731	0.639489	0.119732	8.68172
SMART	SM00233:PH	8	4.32432	0.0077713	DNM3, DOK2, PLEK, DAPP1, ACAP1, ARHGAP15, APBB1IP, TEC	88	264	10057	3.46315	0.476667	0.19414	8.01506
UP_KEYWORDS	Chemotaxis	5	2.7027	0.00790974	PPBP, PF4, CXCL6, CCL4, CMTM5	167	97	20581	6.35255	0.814283	0.0705823	9.56001
GOTERM_BP_DIRECT	GO:0010595~positive regulation of endothelial cell migration	4	2.16216	0.00800921	ANGPT1, ITGB3, THBS1, ALOX12	151	46	16792	9.67003	0.999552	0.226677	11.8715
UP_KEYWORDS	SH3 domain	7	3.78378	0.00807982	FYB, CASS4, SLA2, NCF4, TXK, TEC, SLA	167	215	20581	4.01245	0.820912	0.0691542	9.75601
GOTERM_BP_DIRECT	GO:0042110~T cell activation	4	2.16216	0.0085001	LAT, SLA2, TREML2, CD7	151	47	16792	9.46428	0.999722	0.232087	12.5544
GOTERM_CC_DIRECT	GO:0071682~endocytic vesicle lumen	3	1.62162	0.00858128	HBA2, HBA1, HBB	162	16	18224	21.0926	0.807199	0.167148	10.166
SMART	SM00326:SH3	7	3.78378	0.00876699	FYB, CASS4, SLA2, NCF4, TXK, TEC, SLA	88	206	10057	3.88344	0.518509	0.166996	8.99873
INTERPRO	IPR001452:Src homology-3 domain	7	3.78378	0.00898668	FYB, CASS4, SLA2, NCF4, TXK, TEC, SLA	152	218	18559	3.9206	0.959429	0.252735	11.6377
GOTERM_BP_DIRECT	GO:0008285~negative regulation of cell proliferation	10	5.40541	0.00927153	GATA1, PTPN6, TESC, CD33, TSPAN32, IL1B, ZBTB16, CBFA2T3, FZD5, CSF1R	151	396	16792	2.80821	0.999868	0.243575	13.6175
GOTERM_BP_DIRECT	GO:0031589~cell-substrate adhesion	3	1.62162	0.00987258	CORO1A, ANGPT1, ITGB3	151	17	16792	19.6245	0.999926	0.250485	14.4375
GOTERM_BP_DIRECT	GO:0002250~adaptive immune response	6	3.24324	0.0106007	CD84, LAT, TXK, TEC, SYK, CD7	151	148	16792	4.50832	0.999964	0.259625	15.4209
GOTERM_BP_DIRECT	GO:0007597~blood coagulation, intrinsic pathway	3	1.62162	0.0110421	GP5, GP1BB, GP9	151	18	16792	18.5342	0.999976	0.262313	16.012
KEGG_PATHWAY	hsa05140:Leishmaniasis	5	2.7027	0.0115427	PTPN6, NCF4, IL1B, HLA-DPA1, FCGR2A	87	71	6910	5.59333	0.781482	0.15548	12.6622
UP_KEYWORDS	Cell membrane	38	20.5405	0.011965	SLC38A5, GYPB, F2RL3, LY6G6F, C6ORF25, KEL, GYPA, TMIGD2, CD53, ITGB3, APBB1IP, FOLR1, ADRA2A, SLC28A3, CSF1R, SYK, TEC, GABRE, TESC, ADGRE2, SLCO4A1, SLA2, SIGLEC10, NCKAP1L, FZD5, CD84, LAT, GRM3, CD33, HLA-DPA1, TXK, FCGR2A, TREML2, TREML1, TREM2, BIN2, CD226, LCP1	167	3175	20581	1.47499	0.922065	0.0970383	14.128
GOTERM_CC_DIRECT	GO:0001891~phagocytic cup	3	1.62162	0.0120184	CORO1A, BIN2, LCP1	162	19	18224	17.7622	0.90068	0.206214	13.9642
GOTERM_BP_DIRECT	GO:0030220~platelet formation	3	1.62162	0.0122694	GATA1, PTPN6, C6ORF25	151	19	16792	17.5587	0.999993	0.28026	17.6352
GOTERM_MF_DIRECT	GO:0004872~receptor activity	7	3.78378	0.0122753	FOLR1, CD33, TREML2, ITGB3, TREM2, CD226, CD7	149	217	16881	3.65469	0.974163	0.306217	15.1862
GOTERM_BP_DIRECT	GO:0050853~B cell receptor signaling pathway	4	2.16216	0.0124276	PTPN6, NCKAP1L, TEC, SYK	151	54	16792	8.23743	0.999994	0.276842	17.8422
UP_KEYWORDS	Adaptive immunity	6	3.24324	0.0135434	CD84, LAT, TXK, TEC, SYK, CD7	167	174	20581	4.24964	0.944469	0.105227	15.8477
GOTERM_BP_DIRECT	GO:0042744~hydrogen peroxide catabolic process	3	1.62162	0.0135535	HBA2, HBA1, HBB	151	20	16792	16.6808	0.999998	0.291346	19.302
GOTERM_BP_DIRECT	GO:0050850~positive regulation of calcium-mediated signaling	3	1.62162	0.0135535	TREM2, CCL4, SYK	151	20	16792	16.6808	0.999998	0.291346	19.302
GOTERM_BP_DIRECT	GO:0045087~innate immune response	10	5.40541	0.0152204	CD84, TNFAIP8L2, LCN2, CORO1A, TREM2, TREML1, CSF1R, TEC, SYK, TYROBP	151	430	16792	2.58617	1	0.314182	21.4185
UP_SEQ_FEATURE	domain:PH	7	3.78378	0.0155543	DNM3, DOK2, DAPP1, ACAP1, ARHGAP15, APBB1IP, TEC	165	245	20063	3.47411	0.999886	0.4137	20.5785
GOTERM_BP_DIRECT	GO:0030097~hemopoiesis	4	2.16216	0.0157716	GFI1B, ANGPT1, ZBTB16, CSF1R	151	59	16792	7.53934	1	0.316916	22.1069
INTERPRO	IPR018938:Glycophorin, conserved site	2	1.08108	0.0162067	GYPB, GYPA	152	2	18559	122.099	0.996974	0.383301	20.0639
INTERPRO	IPR027222:Platelet factor 4	2	1.08108	0.0162067	PF4, PF4V1	152	2	18559	122.099	0.996974	0.383301	20.0639
UP_SEQ_FEATURE	chain:Glycophorin-E	2	1.08108	0.0162821	GYPB, GYPE	165	2	20063	121.594	0.999926	0.410247	21.4371
UP_SEQ_FEATURE	chain:Hemoglobin subunit alpha	2	1.08108	0.0162821	HBA2, HBA1	165	2	20063	121.594	0.999926	0.410247	21.4371
UP_SEQ_FEATURE	chain:Glycophorin-B	2	1.08108	0.0162821	GYPB, GYPE	165	2	20063	121.594	0.999926	0.410247	21.4371
UP_SEQ_FEATURE	region of interest:SLA C-terminal	2	1.08108	0.0162821	SLA2, SLA	165	2	20063	121.594	0.999926	0.410247	21.4371
OMIM_DISEASE	187800~Bleeding disorder, platelet-type, 16, autosomal dominant	2	1.08108	0.0172266	ITGB3, ITGA2B	42	2	4740	112.857	0.804737	0.558114	17.3554
OMIM_DISEASE	613978~Hemoglobin H disease, nondeletional	2	1.08108	0.0172266	HBA2, HBA1	42	2	4740	112.857	0.804737	0.558114	17.3554
OMIM_DISEASE	221770~Nasu-Hakola disease	2	1.08108	0.0172266	TREM2, TYROBP	42	2	4740	112.857	0.804737	0.558114	17.3554
OMIM_DISEASE	273800~Glanzmann thrombasthenia	2	1.08108	0.0172266	ITGB3, ITGA2B	42	2	4740	112.857	0.804737	0.558114	17.3554
GOTERM_BP_DIRECT	GO:0060282~positive regulation of oocyte development	2	1.08108	0.0177864	PDE5A, PDE3A	151	2	16792	111.205	1	0.342803	24.5753
UP_SEQ_FEATURE	sequence variant	116	62.7027	0.0182505	F2RL3, C6ORF25, PTGS1, DLK1, GP9, GATA1, RAB27B, RAB20, SPN, SYK, SLCO4A1, NCF4, PLD4, SERPINF1, ACAP1, CD33, SLC37A1, PDE5A, HLA-DPA1, COL24A1, CD226, BIN2, ITGA2B, SLC38A5, LY6G6F, ADAMTSL4, KEL, TMIGD2, ITGB3, CCL4, FOXH1, HIST1H4A, DNAAF3, FOLR1, ADRA2A, PTCRA, TEC, CSF1R, SLC28A3, TYROBP, GABRE, TRPC6, NXF3, NCKAP1L, HBA2, HBA1, TNNI3, CORO1A, C1ORF116, CASS4, P2RX1, ATP2A3, TRIM58, TREML2, …	165	12443	20063	1.13356	0.999977	0.429531	23.7161
INTERPRO	IPR003599:Immunoglobulin subtype	10	5.40541	0.0205724	CD84, LY6G6F, CD33, SIGLEC10, TMIGD2, SIGLEC12, FCGR2A, CD226, CSF1R, CD7	152	497	18559	2.45671	0.999376	0.43314	24.7909
PIR_SUPERFAMILY	PIRSF002466:glycophorin	2	1.08108	0.0211385	GYPB, GYPA	13	3	1692	86.7692	0.226153	0.226153	12.8427
GOTERM_BP_DIRECT	GO:0002244~hematopoietic progenitor cell differentiation	4	2.16216	0.0212237	PTPN6, PLEK, PLD4, COL24A1	151	66	16792	6.73972	1	0.387266	28.6183
GOTERM_MF_DIRECT	GO:0050840~extracellular matrix binding	3	1.62162	0.0216218	ITGB3, THBS1, ITGA2B	149	26	16881	13.0725	0.998451	0.444676	25.2861
GOTERM_BP_DIRECT	GO:0051291~protein heterooligomerization	4	2.16216	0.0220765	P2RX1, HBA2, HBA1, HBB	151	67	16792	6.63912	1	0.392178	29.5895
INTERPRO	IPR013783:Immunoglobulin-like fold	15	8.10811	0.0231806	LY6G6F, SIGLEC10, TMIGD2, SIGLEC12, CD84, CD33, HLA-DPA1, FCGR2A, TREML2, TREML1, TREM2, CD226, PTCRA, CD7, CSF1R	152	951	18559	1.92585	0.999758	0.448279	27.4899
UP_KEYWORDS	Bernard Soulier syndrome	2	1.08108	0.0240036	GP1BB, GP9	167	3	20581	82.1597	0.994205	0.173679	26.4668
KEGG_PATHWAY	hsa05322:Systemic lupus erythematosus	6	3.24324	0.0253671	HIST1H2BN, HIST1H4A, HIST1H2AD, HIST1H2BG, HLA-DPA1, FCGR2A	87	134	6910	3.55636	0.965471	0.285803	25.8909
GOTERM_MF_DIRECT	GO:0070051~fibrinogen binding	2	1.08108	0.0260734	THBS1, ITGA2B	149	3	16881	75.5302	0.999598	0.478829	29.6944
INTERPRO	IPR008952:Tetraspanin, EC2 domain	3	1.62162	0.0262086	CD37, TSPAN32, CD53	152	31	18559	11.816	0.99992	0.466632	30.5107
GOTERM_BP_DIRECT	GO:0050849~negative regulation of calcium-mediated signaling	2	1.08108	0.0265614	PLEK, SLA2	151	3	16792	74.1369	1	0.443865	34.4965
GOTERM_BP_DIRECT	GO:0002554~serotonin secretion by platelet	2	1.08108	0.0265614	P2RX1, SYK	151	3	16792	74.1369	1	0.443865	34.4965
GOTERM_BP_DIRECT	GO:0045588~positive regulation of gamma-delta T cell differentiation	2	1.08108	0.0265614	NCKAP1L, SYK	151	3	16792	74.1369	1	0.443865	34.4965
GOTERM_BP_DIRECT	GO:0048010~vascular endothelial growth factor receptor signaling pathway	4	2.16216	0.026618	SH2D2A, NCF4, NCKAP1L, ITGB3	151	72	16792	6.17807	1	0.437265	34.5564
SMART	SM00409:IG	10	5.40541	0.0274759	CD84, LY6G6F, CD33, SIGLEC10, TMIGD2, SIGLEC12, FCGR2A, CD226, CSF1R, CD7	88	497	10057	2.29948	0.900978	0.370282	25.7957
GOTERM_BP_DIRECT	GO:0010942~positive regulation of cell death	3	1.62162	0.0274882	HBA2, HBA1, HBB	151	29	16792	11.504	1	0.440714	35.4698
GOTERM_BP_DIRECT	GO:0048873~homeostasis of number of cells within a tissue	3	1.62162	0.0274882	GATA1, CORO1A, CD7	151	29	16792	11.504	1	0.440714	35.4698
INTERPRO	IPR018499:Tetraspanin/Peripherin	3	1.62162	0.0294478	CD37, TSPAN32, CD53	152	33	18559	11.0999	0.999975	0.484793	33.6125
GOTERM_CC_DIRECT	GO:0016021~integral component of membrane	58	31.3514	0.0297795	GYPB, F2RL3, GYPE, C6ORF25, GYPA, SPI1, CD53, DLK1, RTN1, SLC35D3, SMIM10, PPP1R14C, SPN, SMIM1, ADGRE2, SLCO4A1, PLD4, SIGLEC10, SIGLEC12, HCST, CD37, GRM3, CD33, LRMP, HLA-DPA1, TREM2, SLC27A2, CD226, SLC38A5, LY6G6E, LY6G6F, KEL, TMEM40, TMIGD2, SEC14L5, ITGB3, FOLR1, GP1BB, TSPAN32, SELPLG, HBB, PTCRA, TYROBP, CD7, CSF1R, GABRE, TRPC6, PDE3A, FZD5, RHAG, LAT, C3ORF52, ST8SIA6, ATP2A3, TREML2,…	162	5163	18224	1.26373	0.996894	0.408407	31.3444
BIOCARTA	h_nkcellsPathway:Ras-Independent pathway in NK cell-mediated cytotoxicity	3	1.62162	0.0311971	LAT, PTPN6, SYK	24	20	1625	10.1562	0.648627	0.407233	24.1675
GOTERM_BP_DIRECT	GO:0030198~extracellular matrix organization	6	3.24324	0.0313835	HPSE2, ADAMTSL4, COL2A1, ITGB3, THBS1, ITGA2B	151	196	16792	3.40424	1	0.478278	39.4142
INTERPRO	IPR020635:Tyrosine-protein kinase, catalytic domain	4	2.16216	0.032127	TXK, CSF1R, TEC, SYK	152	85	18559	5.74582	0.999991	0.494345	36.0807
GOTERM_BP_DIRECT	GO:0031295~T cell costimulation	4	2.16216	0.0326764	PTPN6, TMIGD2, HLA-DPA1, SPN	151	78	16792	5.70284	1	0.485084	40.6727
GOTERM_BP_DIRECT	GO:0051480~regulation of cytosolic calcium ion concentration	3	1.62162	0.0330047	SCGN, TRPC6, HRC	151	32	16792	10.4255	1	0.481518	40.9883
BIOCARTA	h_sppaPathway:Aspirin Blocks Signaling Pathway Involved in Platelet Activation	3	1.62162	0.0341871	F2RL3, PTGS1, SYK	24	21	1625	9.67262	0.682701	0.31794	26.1861
GOTERM_MF_DIRECT	GO:0031014~troponin T binding	2	1.08108	0.0346135	TNNT1, TNNI3	149	4	16881	56.6477	0.99997	0.551608	37.4856
UP_KEYWORDS	Polymorphism	110	59.4595	0.0351631	F2RL3, C6ORF25, PTGS1, DLK1, IL1B, RAB27B, RAB20, SPN, SMIM1, SYK, SLCO4A1, NCF4, PLD4, SERPINF1, ACAP1, CD33, SLC37A1, PDE5A, HLA-DPA1, COL24A1, CD226, BIN2, ITGA2B, SLC38A5, LY6G6F, ADAMTSL4, KEL, TMIGD2, ITGB3, CCL4, FOXH1, HIST1H4A, DNAAF3, FOLR1, ADRA2A, PTCRA, TEC, SLC28A3, TYROBP, CSF1R, GABRE, TRPC6, NCKAP1L, NXF3, HBA2, HBA1, CORO1A, CASS4, C1ORF116, P2RX1, ATP2A3, TRIM58, TREML2, TREML1…	167	12043	20581	1.12566	0.999494	0.237405	36.4248
GOTERM_BP_DIRECT	GO:0002283~neutrophil activation involved in immune response	2	1.08108	0.0352585	SYK, TYROBP	151	4	16792	55.6026	1	0.497655	43.1131
UP_KEYWORDS	Nucleosome core	4	2.16216	0.0353481	HIST1H2BN, HIST1H4A, HIST1H2AD, HIST1H2BG	167	89	20581	5.53885	0.999514	0.231323	36.5789
GOTERM_MF_DIRECT	GO:0019904~protein domain specific binding	6	3.24324	0.0364314	FOXH1, HIST1H4A, IL1B, ZBTB16, TNNI3, RAB27B	149	208	16881	3.26813	0.999983	0.543719	39.0373
GOTERM_BP_DIRECT	GO:0007166~cell surface receptor signaling pathway	7	3.78378	0.0365747	CD37, DOK2, ADGRE2, GP1BB, TSPAN32, CD53, SPN	151	274	16792	2.84101	1	0.503733	44.3206
SMART	SM00219:TyrKc	4	2.16216	0.0371719	TXK, CSF1R, TEC, SYK	88	85	10057	5.37807	0.956893	0.40786	33.3456
UP_KEYWORDS	Pyrrolidone carboxylic acid	4	2.16216	0.0394717	LCN2, SERPINF1, SELPLG, ITGA2B	167	93	20581	5.30062	0.999804	0.247675	39.9251
INTERPRO	IPR003080:Glutathione S-transferase, alpha class	2	1.08108	0.0400287	GSTA1, GSTA2	152	5	18559	48.8395	0.999999	0.55322	42.8734
UP_KEYWORDS	Sarcoplasmic reticulum	3	1.62162	0.0412959	ATP2A3, THBS1, HRC	167	40	20581	9.24296	0.999869	0.250544	41.353
GOTERM_BP_DIRECT	GO:0006928~movement of cell or subcellular component	4	2.16216	0.0417737	CORO1A, ADRA2A, CCL4, ALOX12	151	86	16792	5.17234	1	0.544772	48.8597
INTERPRO	IPR008266:Tyrosine-protein kinase, active site	4	2.16216	0.0424856	TXK, CSF1R, TEC, SYK	152	95	18559	5.141	1	0.55566	44.845
GOTERM_BP_DIRECT	GO:0042130~negative regulation of T cell proliferation	3	1.62162	0.0430588	PTPN6, PDE5A, SPN	151	37	16792	9.01665	1	0.549047	49.9269
GOTERM_BP_DIRECT	GO:0030098~lymphocyte differentiation	2	1.08108	0.0438784	IKZF1, SPI1	151	5	16792	44.4821	1	0.549258	50.5967
GOTERM_BP_DIRECT	GO:0030823~regulation of cGMP metabolic process	2	1.08108	0.0438784	PDE5A, THBS1	151	5	16792	44.4821	1	0.549258	50.5967
GOTERM_CC_DIRECT	GO:0072562~blood microparticle	5	2.7027	0.0459831	HBA2, HBA1, HBB, HBD, ITGA2B	162	152	18224	3.70045	0.999875	0.527284	44.3213
GOTERM_CC_DIRECT	GO:0045335~phagocytic vesicle	3	1.62162	0.0464451	CORO1A, PLD4, RAB20	162	39	18224	8.65337	0.999886	0.502789	44.6558
UP_KEYWORDS	Congenital dyserythropoietic anemia	2	1.08108	0.0474344	KLF1, HBB	167	6	20581	41.0798	0.999966	0.275266	45.9312
INTERPRO	IPR001978:Troponin	2	1.08108	0.0478413	TNNT1, TNNI3	152	6	18559	40.6996	1	0.581119	48.9262
GOTERM_MF_DIRECT	GO:0005057~receptor signaling protein activity	3	1.62162	0.0479388	GNAZ, DOK2, TYROBP	149	40	16881	8.49715	1	0.620697	48.0624
GOTERM_MF_DIRECT	GO:0019901~protein kinase binding	8	4.32432	0.0479586	LAT, PTPN6, ADRA2A, TNNI3, FZD5, CD226, SYK, SPDYC	149	376	16881	2.41054	1	0.59716	48.0768
GOTERM_CC_DIRECT	GO:0005829~cytosol	39	21.0811	0.0493033	GNAZ, ZBTB16, ARHGAP15, APBB1IP, SPC24, ARHGAP6, DAPP1, RSPH1, IL1B, HBB, AKR1C1, HBD, SYK, TEC, FYB, PTPN7, GSTA1, PTPN6, GSTA2, PLEK, NCF4, NCKAP1L, PDE3A, HBA2, HBA1, DGKI, TNNI3, LCN2, ARHGAP30, SH2D2A, SCGN, DOK2, CORO1A, TNNT1, CKM, PDE5A, HBG1, LCP1, ALOX12	162	3315	18224	1.32346	0.999936	0.498316	46.6843
GOTERM_BP_DIRECT	GO:0038083~peptidyl-tyrosine autophosphorylation	3	1.62162	0.0495679	TXK, TEC, SYK	151	40	16792	8.3404	1	0.58788	55.0198
GOTERM_CC_DIRECT	GO:0000786~nucleosome	4	2.16216	0.0506629	HIST1H2BN, HIST1H4A, HIST1H2AD, HIST1H2BG	162	94	18224	4.78697	0.999951	0.484193	47.6251
GOTERM_BP_DIRECT	GO:0006874~cellular calcium ion homeostasis	4	2.16216	0.0506668	ATP2A3, SLC24A3, KEL, TNNI3	151	93	16792	4.78302	1	0.589518	55.8302
GOTERM_CC_DIRECT	GO:0005615~extracellular space	19	10.2703	0.0513624	HIST1H2BG, TMIGD2, COL2A1, PF4, CXCL6, DLK1, PF4V1, CCL4, LEFTY1, LCN2, PPBP, SERPINF1, CST7, IL1B, ANGPT1, THBS1, LCP1, SPN, CMTM5	162	1347	18224	1.58677	0.999958	0.467113	48.1031
GOTERM_MF_DIRECT	GO:0008201~heparin binding	5	2.7027	0.0523746	C6ORF25, PF4, CXCL6, THBS1, PF4V1	149	160	16881	3.54048	1	0.608075	51.1983
GOTERM_BP_DIRECT	GO:0050688~regulation of defense response to virus	2	1.08108	0.0524218	TSPAN32, SPN	151	6	16792	37.0684	1	0.595835	57.0961
GOTERM_BP_DIRECT	GO:0045347~negative regulation of MHC class II biosynthetic process	2	1.08108	0.0524218	SPI1, PF4	151	6	16792	37.0684	1	0.595835	57.0961
INTERPRO	IPR013106:Immunoglobulin V-set	8	4.32432	0.0544848	LY6G6F, CD33, SIGLEC10, TMIGD2, SIGLEC12, TREM2, CD226, CD7	152	417	18559	2.34242	1	0.612134	53.5996
UP_SEQ_FEATURE	glycosylation site:O-linked (GlcNAc...)	2	1.08108	0.0558437	GYPB, GYPE	165	7	20063	34.7411	1	0.810538	57.0251
GOTERM_BP_DIRECT	GO:0045785~positive regulation of cell adhesion	3	1.62162	0.0564065	ANGPT1, APBB1IP, ALOX12	151	43	16792	7.75851	1	0.617103	59.8454
GOTERM_MF_DIRECT	GO:0002020~protease binding	4	2.16216	0.0591513	LCN2, CST7, ADAMTSL4, ITGB3	149	101	16881	4.48694	1	0.6331	55.6526
INTERPRO	IPR011993:Pleckstrin homology-like domain	8	4.32432	0.0603191	DNM3, DOK2, PLEK, DAPP1, ACAP1, ARHGAP15, APBB1IP, TEC	152	427	18559	2.28756	1	0.633561	57.3736
GOTERM_BP_DIRECT	GO:0030219~megakaryocyte differentiation	2	1.08108	0.0608894	GATA1, TESC	151	7	16792	31.7729	1	0.63981	62.7409
GOTERM_BP_DIRECT	GO:0032147~activation of protein kinase activity	3	1.62162	0.0611378	ADRA2A, NCKAP1L, ITGB3	151	45	16792	7.41369	1	0.635173	62.8954
GOTERM_MF_DIRECT	GO:0004715~non-membrane spanning protein tyrosine kinase activity	3	1.62162	0.0615023	TXK, TEC, SYK	149	46	16881	7.38882	1	0.628004	57.1078
UP_KEYWORDS	Tyrosine-protein kinase	4	2.16216	0.0621785	TXK, CSF1R, TEC, SYK	167	112	20581	4.40141	0.999999	0.337946	55.6164
INTERPRO	IPR009072:Histone-fold	4	2.16216	0.0634267	HIST1H2BN, HIST1H4A, HIST1H2AD, HIST1H2BG	152	112	18559	4.36067	1	0.636292	59.2656
GOTERM_MF_DIRECT	GO:0001085~RNA polymerase II transcription factor binding	3	1.62162	0.0638768	GATA1, GFI1B, SPI1	149	47	16881	7.23162	1	0.623531	58.5326
KEGG_PATHWAY	hsa04650:Natural killer cell mediated cytotoxicity	5	2.7027	0.0650914	LAT, PTPN6, SYK, TYROBP, HCST	87	122	6910	3.25513	0.999852	0.551371	54.3828
GOTERM_CC_DIRECT	GO:0005861~troponin complex	2	1.08108	0.0685416	TNNT1, TNNI3	162	8	18224	28.1235	0.999999	0.549658	58.6561
UP_SEQ_FEATURE	lipid moiety-binding region:N-myristoyl glycine	4	2.16216	0.0697389	GNAZ, TESC, SLA2, SLA	165	116	20063	4.19289	1	0.863733	65.4396
GOTERM_BP_DIRECT	GO:0035556~intracellular signal transduction	8	4.32432	0.0699744	FYB, LAT, PTPN6, GPR75-ASB3, DGKI, TEC, SYK, TYROBP	151	403	16792	2.20755	1	0.680332	68.0195
UP_KEYWORDS	Cadmium	2	1.08108	0.070306	MT1L, MT1X	167	9	20581	27.3866	1	0.365267	60.2451
GOTERM_CC_DIRECT	GO:0016020~membrane	27	14.5946	0.0743666	GYPA, ARHGAP15, HPSE2, HIST1H4A, FOLR1, PPP1R14C, SELPLG, SPN, CSF1R, CD7, PTPN6, ADGRE2, PLEK, TRPC6, NCF4, NCKAP1L, HBA2, HBA1, RHAG, LAT, CD37, CORO1A, SLC6A9, ACAP1, SLC37A1, LRMP, ALOX12	162	2200	18224	1.38061	1	0.559566	61.7597
GOTERM_CC_DIRECT	GO:0005576~extracellular region	21	11.3514	0.0754299	F2RL3, PLEK, SIGLEC10, COL2A1, SPINK4, PF4, HBA2, CXCL6, HBA1, CCL4, LCN2, SCGN, PPBP, HIST1H4A, SERPINF1, IL1B, ANGPT1, THBS1, TREM2, COL24A1, HBB	162	1610	18224	1.46731	1	0.545425	62.3026
UP_KEYWORDS	Transport	23	12.4324	0.0758471	GABRE, TESC, TRPC6, SLCO4A1, ASIC4, NXF3, HBA2, HBA1, RHAG, LCN2, SLC6A9, P2RX1, ATP2A3, SLC24A3, FOLR1, ACAP1, SLC37A1, SLC35D3, HBQ1, HBG1, RAB20, HBB, HBD	167	1978	20581	1.43302	1	0.379838	63.1413
GOTERM_BP_DIRECT	GO:0042542~response to hydrogen peroxide	3	1.62162	0.0760902	HBA2, HBA1, HBB	151	51	16792	6.54149	1	0.705986	71.1693
GOTERM_BP_DIRECT	GO:0015816~glycine transport	2	1.08108	0.0775997	SLC38A5, SLC6A9	151	9	16792	24.7123	1	0.707588	71.9007
GOTERM_BP_DIRECT	GO:0070493~thrombin receptor signaling pathway	2	1.08108	0.0775997	F2RL3, PLEK	151	9	16792	24.7123	1	0.707588	71.9007
GOTERM_BP_DIRECT	GO:0045124~regulation of bone resorption	2	1.08108	0.0775997	ITGB3, CSF1R	151	9	16792	24.7123	1	0.707588	71.9007
GOTERM_BP_DIRECT	GO:0002281~macrophage activation involved in immune response	2	1.08108	0.0775997	SYK, TYROBP	151	9	16792	24.7123	1	0.707588	71.9007
GOTERM_BP_DIRECT	GO:0007267~cell-cell signaling	6	3.24324	0.0777629	GATA1, CD33, TSPAN32, IL1B, CXCL6, CCL4	151	254	16792	2.6269	1	0.702705	71.9788
GOTERM_MF_DIRECT	GO:0005515~protein binding	87	47.027	0.0802796	GYPB, SPI1, CD53, CBFA2T3, RTN1, HEMGN, SLA, GP9, GATA1, GP5, ALAS2, GFI1B, RSPH1, RAB27B, AKR1C1, SYK, NCF4, SLA2, HCST, CD84, SH2D2A, CD37, DOK2, TNNT1, CKM, SERPINF1, CST7, CD33, ACAP1, TXK, COL24A1, CD226, BIN2, ALOX12, ITGA2B, TNFAIP8L2, KEL, ADAMTSL4, TMIGD2, PF4, ITGB3, ZBTB16, CCL4, APBB1IP, FAM46C, FOXH1, SPC24, DAPP1, HIST1H4A, GP1BB, ADRA2A, THBS1, PTCRA, HBB, SELPLG, HRC, TYROBP, TEC,…	149	8785	16881	1.12199	1	0.692588	67.2413
UP_SEQ_FEATURE	active site:Proton donor	5	2.7027	0.0826988	HPSE2, KEL, PDE5A, PDE3A, AKR1C1	165	200	20063	3.03985	1	0.89687	71.879
GOTERM_BP_DIRECT	GO:0030335~positive regulation of cell migration	5	2.7027	0.082991	CORO1A, ADRA2A, THBS1, CSF1R, ALOX12	151	184	16792	3.02188	1	0.721474	74.3737
GOTERM_BP_DIRECT	GO:0045766~positive regulation of angiogenesis	4	2.16216	0.0839222	TMIGD2, IL1B, THBS1, ALOX12	151	115	16792	3.86801	1	0.720188	74.7796
UP_SEQ_FEATURE	domain:Ig-like C2-type 1	5	2.7027	0.0843016	SIGLEC10, SIGLEC12, FCGR2A, CD226, CSF1R	165	202	20063	3.00975	1	0.891067	72.5926
UP_KEYWORDS	Lipoprotein	12	6.48649	0.0844025	GNAZ, LAT, TESC, FOLR1, SLA2, ADRA2A, TXK, TREML1, RAB27B, RAB20, CD7, SLA	167	852	20581	1.73577	1	0.405047	67.2335
GOTERM_CC_DIRECT	GO:0031093~platelet alpha granule lumen	3	1.62162	0.0850346	PPBP, PF4, THBS1	162	55	18224	6.13603	1	0.572029	66.8948
UP_SEQ_FEATURE	domain:Ig-like C2-type 2	5	2.7027	0.0854023	SIGLEC10, SIGLEC12, FCGR2A, CD226, CSF1R	165	203	20063	2.99492	1	0.883942	73.0729
INTERPRO	IPR018064:Metallothionein, vertebrate, metal binding site	2	1.08108	0.0859671	MT1L, MT1X	152	11	18559	22.1998	1	0.735418	70.8286
INTERPRO	IPR000885:Fibrillar collagen, C-terminal	2	1.08108	0.0859671	COL2A1, COL24A1	152	11	18559	22.1998	1	0.735418	70.8286
UP_SEQ_FEATURE	domain:Fibrillar collagen NC1	2	1.08108	0.0863511	COL2A1, COL24A1	165	11	20063	22.108	1	0.876505	73.4805
GOTERM_MF_DIRECT	GO:0005102~receptor binding	7	3.78378	0.090715	FYB, TXK, SELPLG, SLC27A2, TEC, TYROBP, HCST	149	353	16881	2.24665	1	0.721819	71.8656
GOTERM_CC_DIRECT	GO:0005788~endoplasmic reticulum lumen	5	2.7027	0.0907186	ADAMTSL4, COL2A1, THBS1, COL24A1, SLC27A2	162	192	18224	2.92953	1	0.578933	69.3641
SMART	SM00038:COLFI	2	1.08108	0.0911901	COL2A1, COL24A1	88	11	10057	20.7789	0.999643	0.678183	64.0828
GOTERM_CC_DIRECT	GO:0001931~uropod	2	1.08108	0.0930231	SELPLG, SPN	162	11	18224	20.4534	1	0.571591	70.316
KEGG_PATHWAY	hsa04064:NF-kappa B signaling pathway	4	2.16216	0.0938224	LAT, IL1B, CCL4, SYK	87	87	6910	3.65174	0.999998	0.658876	68.3008
UP_SEQ_FEATURE	domain:SH2 2	2	1.08108	0.0938236	PTPN6, SYK	165	12	20063	20.2657	1	0.888529	76.4957
UP_SEQ_FEATURE	domain:SH2 1	2	1.08108	0.0938236	PTPN6, SYK	165	12	20063	20.2657	1	0.888529	76.4957
GOTERM_BP_DIRECT	GO:0042535~positive regulation of tumor necrosis factor biosynthetic process	2	1.08108	0.0940146	THBS1, SPN	151	11	16792	20.2191	1	0.756636	78.8094
GOTERM_BP_DIRECT	GO:0030851~granulocyte differentiation	2	1.08108	0.0940146	SPI1, CBFA2T3	151	11	16792	20.2191	1	0.756636	78.8094
GOTERM_BP_DIRECT	GO:0046488~phosphatidylinositol metabolic process	2	1.08108	0.0940146	PLEK, CSF1R	151	11	16792	20.2191	1	0.756636	78.8094
GOTERM_BP_DIRECT	GO:0051279~regulation of release of sequestered calcium ion into cytosol	2	1.08108	0.0940146	PTPN6, CORO1A	151	11	16792	20.2191	1	0.756636	78.8094
UP_KEYWORDS	Host cell receptor for virus entry	3	1.62162	0.0943134	GYPA, ITGB3, SELPLG	167	64	20581	5.77685	1	0.433115	71.449
GOTERM_BP_DIRECT	GO:0006935~chemotaxis	4	2.16216	0.0960507	NCKAP1L, CXCL6, SPN, CMTM5	151	122	16792	3.64608	1	0.759285	79.5456
KEGG_PATHWAY	hsa05323:Rheumatoid arthritis	4	2.16216	0.0962993	IL1B, ANGPT1, HLA-DPA1, CXCL6	87	88	6910	3.61024	0.999998	0.639535	69.2966
UP_KEYWORDS	Calcium	12	6.48649	0.0982839	SCGN, TESC, ADGRE2, TRPC6, ATP2A3, SLC24A3, COL2A1, THBS1, TNNI3, LCP1, HRC, ITGA2B	167	877	20581	1.68629	1	0.438517	72.993
UP_SEQ_FEATURE	compositionally biased region:Poly-Leu	4	2.16216	0.0989312	F2RL3, IKZF1, P2RX1, RTN1	165	135	20063	3.60278	1	0.892895	78.3694
GOTERM_MF_DIRECT	GO:0005096~GTPase activator activity	6	3.24324	0.0991634	ARHGAP30, ARHGAP6, ACAP1, NCKAP1L, RGS18, ARHGAP15	149	279	16881	2.43646	1	0.739196	75.1587

## Sheet: iPSC_CD43n
Category	Term	Count	%	PValue	Genes	List Total	Pop Hits	Pop Total	Fold Enrichment	Bonferroni	Benjamini	FDR
UP_SEQ_FEATURE	signal peptide	137	34.7716	1.47256e-22	RARRES2, A2M, CADM1, MASP1, EFNA1, OSMR, MMP9, CRHBP, F2RL1, EDN1, DNASE1L3, CXCL10, MMRN2, BRINP1, UNC5B, HTRA1, HTRA3, TFPI2, SPON1, LINC00305, TMEFF1, EFNB2, LIFR, FGF23, TCN2, VEGFC, ADAMTS9, THBD, CPE, DLL4, CD300LG, CARTPT, STC1, MADCAM1, EMCN, IL1R1, CCL2, ENPP2, ACP5, IL32, LRIG3, PROCR, BCHE, LRRC70, HEG1, UPK2, ANGPTL4, FN1, MRC1, PLAT, LPL, CCDC80, ADGRG6, ITGA1, PCDH12, TINAGL1, PCDH1…	360	3346	20063	2.28185	1.84954e-19	1.84954e-19	2.39416e-19
UP_KEYWORDS	Signal	146	37.0558	1.10742e-18	A2M, RARRES2, CADM1, MASP1, EFNA1, OSMR, MMP9, CRHBP, F2RL1, EDN1, SHE, DNASE1L3, CXCL10, MMRN2, BRINP1, UNC5B, HTRA1, RAPGEF5, HTRA3, TFPI2, SPON1, LINC00305, TMEFF1, CYP1A1, EFNB2, LIFR, FGF23, TCN2, VEGFC, ADAMTS9, THBD, CPE, DLL4, CD300LG, CARTPT, STC1, MADCAM1, EMCN, IL1R1, CCL2, ENPP2, ACP5, IL32, LRIG3, SEMA5B, PROCR, BCHE, LRRC70, HEG1, UPK2, ANGPTL4, FN1, PLAT, MRC1, LPL, CCDC80, ADGRG6,…	362	4160	20581	1.99534	3.32225e-16	3.32225e-16	1.47984e-15
UP_KEYWORDS	Glycoprotein	154	39.0863	1.99284e-18	ADCY4, A2M, CADM1, MASP1, EFNA1, WFS1, OSMR, MMP9, CRHBP, F2RL1, TSPAN7, MMRN2, SLC7A7, BRINP1, UNC5B, TFPI2, IL1A, SPON1, LINC00305, CYP1A1, EFNB2, LIFR, FGF23, COLEC12, VEGFC, ADAMTS9, THBD, CPE, DLL4, ASPHD2, CD300LG, STC1, MADCAM1, EMP1, EMCN, IL1R1, GCNT2, CCL2, ENPP2, ACP5, LRIG3, GPR143, SLC32A1, SEMA5B, PROCR, BCHE, LRRC70, HEG1, GCNT1, UPK2, ANGPTL4, FN1, PLAT, MRC1, LPL, ADGRG6, ITGA1, …	362	4551	20581	1.92385	5.97851e-16	2.98926e-16	2.66303e-15
UP_KEYWORDS	Disulfide bond	126	31.9797	3.5242e-17	RARRES2, A2M, CADM1, MASP1, EFNA1, OSMR, MMP9, CRHBP, F2RL1, EDN1, DNASE1L3, CXCL10, SLC7A7, MMRN2, UNC5B, TFPI2, SPON1, TMEFF1, EFNB2, LIFR, FGF23, COLEC12, TCN2, VEGFC, ADAMTS9, THBD, DLL4, CD300LG, CARTPT, STC1, MADCAM1, IL1R1, CCL2, ENPP2, ACP5, LRIG3, SEMA5B, PROCR, BCHE, HEG1, GCNT1, ANGPTL4, FN1, MRC1, PLAT, LPL, LGALS3, ADGRG6, ITGA1, TINAGL1, ABCG2, THSD1, SEMA6D, CXCL16, NOTCH4, TGFBR3,…	362	3434	20581	2.08607	1.05726e-14	3.5242e-15	4.70939e-14
UP_SEQ_FEATURE	glycosylation site:N-linked (GlcNAc...)	145	36.802	8.03133e-17	ADCY4, A2M, CADM1, MASP1, EFNA1, OSMR, MMP9, CRHBP, F2RL1, TSPAN7, MMRN2, SLC7A7, BRINP1, UNC5B, TFPI2, IL1A, SPON1, LINC00305, EFNB2, LIFR, COLEC12, VEGFC, ADAMTS9, THBD, CPE, DLL4, ASPHD2, CD300LG, STC1, MADCAM1, EMP1, EMCN, IL1R1, GCNT2, CCL2, ENPP2, ACP5, LRIG3, GPR143, SLC32A1, SEMA5B, PROCR, BCHE, LRRC70, HEG1, GCNT1, UPK2, ANGPTL4, FN1, MRC1, PLAT, LPL, ADGRG6, ITGA1, PCDH12, TINAGL1, PCDH…	360	4234	20063	1.90858	1.39444e-13	6.9722e-14	1.77636e-13
GOTERM_BP_DIRECT	GO:0001525~angiogenesis	28	7.1066	1.31142e-14	EMCN, CAV1, CCL2, NRP1, ACVRL1, EFNA1, GJA5, MMRN2, UNC5B, HEY1, HAND2, NOS3, SOX17, CALCRL, TMEM100, FN1, ANGPTL4, PTPRB, RAMP2, EPAS1, COL15A1, HSPG2, APOLD1, ACKR3, STAB2, ECM1, VEGFC, DLL4	316	223	16792	6.67219	2.47078e-11	2.47078e-11	2.2371e-11
UP_SEQ_FEATURE	disulfide bond	109	27.665	2.39024e-14	A2M, CADM1, MASP1, OSMR, EFNA1, MMP9, CRHBP, F2RL1, EDN1, DNASE1L3, MMRN2, CXCL10, UNC5B, TFPI2, SPON1, TMEFF1, EFNB2, LIFR, FGF23, COLEC12, TCN2, VEGFC, ADAMTS9, THBD, DLL4, CD300LG, CARTPT, STC1, MADCAM1, IL1R1, CCL2, ENPP2, ACP5, LRIG3, SEMA5B, PROCR, BCHE, HEG1, GCNT1, ANGPTL4, FN1, MRC1, PLAT, LPL, LGALS3, ADGRG6, ITGA1, TINAGL1, ABCG2, THSD1, SEMA6D, CXCL16, NOTCH4, CD200, CLEC14A, IGDCC3, …	360	2917	20063	2.08249	2.99805e-11	9.99345e-12	3.88134e-11
UP_KEYWORDS	Secreted	80	20.3046	1.44973e-12	A2M, RARRES2, NRP1, NRG3, MASP1, EFNA1, CXORF36, MMP9, CRHBP, EDN1, DNASE1L3, SCGB1A1, CXCL10, MMRN2, HTRA1, SEMA3G, DMKN, GPX3, HTRA3, LOXL2, TFPI2, MTRNR2L9, IL1A, SPON1, LINC00305, LY96, LIFR, FGF23, TCN2, VEGFC, ADAMTS9, CPE, CARTPT, STC1, EGFL8, VMO1, EMCN, IL1R1, CCL2, CXCL5, SPOCK3, ENPP2, IL32, IL33, ISM1, CCL20, BCHE, FCN3, HEG1, SCG5, ADAMTS12, SPATA6, FN1, ANGPTL4, KLK6, FLRT3, PLAT, L…	362	1965	20581	2.31465	4.34919e-10	1.0873e-10	1.93727e-09
GOTERM_CC_DIRECT	GO:0031012~extracellular matrix	26	6.59898	4.45979e-10	PLAT, HAPLN1, LPL, RARRES2, LGALS3, SPOCK3, CRIP2, HSPG2, COL15A1, NID2, TINAGL1, ECM1, COL5A2, MMRN2, VWF, ADAMTS9, SOST, CD93, HTRA1, DSP, ADAMTS12, LOXL2, TFPI2, CLEC14A, SPON1, FN1	345	296	18224	4.63987	1.16401e-07	1.16401e-07	5.83293e-07
UP_KEYWORDS	Angiogenesis	17	4.31472	7.15448e-10	PTPRB, NRP1, ACVRL1, EPAS1, EFNA1, EFNB2, COL15A1, HSPG2, APOLD1, ECM1, MMRN2, VEGFC, UNC5B, HAND2, DLL4, FN1, ANGPTL4	362	126	20581	7.67072	2.14634e-07	4.29269e-08	9.56055e-07
GOTERM_CC_DIRECT	GO:0005615~extracellular space	59	14.9746	2.52521e-09	NRP1, NRG3, MASP1, MMP9, CRHBP, EDN1, SCGB1A1, MMRN2, CXCL10, SEMA3G, HTRA1, GPX3, LOXL2, MTUS1, IL1A, SPON1, LY96, FGF23, TCN2, VEGFC, ADAMTS9, THBD, CPE, CARTPT, STC1, CPM, CCL2, SPOCK3, CXCL5, ENPP2, IL32, IL33, LRIG3, CCL20, GCNT1, FN1, ANGPTL4, FLRT3, PLAT, KLK6, FLRT2, LPL, HAPLN3, LGALS3, KL, HSPG2, COL15A1, FRZB, TINAGL1, ECM1, CDH13, BMPER, SOST, SULF2, CXCL16, LIPG, TGFBR3, SELE, IGFBP3	345	1347	18224	2.31371	6.59079e-07	3.2954e-07	3.3027e-06
GOTERM_BP_DIRECT	GO:0001570~vasculogenesis	11	2.79188	7.76186e-08	RAMP2, CAV1, FOXF1, HEY2, HEG1, HAS2, ACKR3, SOX17, TMEM100, YAP1, NKX2-5	316	56	16792	10.4381	0.000146378	7.31917e-05	0.000132537
UP_KEYWORDS	Extracellular matrix	20	5.07614	1.65306e-07	HAPLN1, FLRT2, HAPLN3, SPOCK3, MMP9, CCDC80, COL15A1, HSPG2, NID2, ECM1, COL5A2, MMRN2, VWF, ADAMTS9, SOST, ADAMTS12, LOXL2, FN1, ANGPTL4, SPON1	362	258	20581	4.40726	4.95906e-05	8.26527e-06	0.000220899
UP_KEYWORDS	EGF-like domain	19	4.82234	2.36184e-07	PLAT, TMEFF1, NRG3, MASP1, HSPG2, NID2, STAB2, THBD, CD93, STAB1, DLL4, NOTCH4, HEG1, EGFL8, OIT3, ADAM19, SELE, CLEC14A, ADGRL4	362	238	20581	4.53873	7.08528e-05	1.01221e-05	0.000315613
UP_SEQ_FEATURE	topological domain:Extracellular	85	21.5736	7.12251e-07	ADCY4, IGDCC3, ACVRL1, NRP1, NRG3, CADM1, OSMR, F2RL1, CLDN5, ADGRF5, TSPAN7, GJA5, PCDH1, DYSF, UNC5B, CD93, CXCR4, CALCRL, CEACAM21, RAMP2, TMEFF1, EFNB2, LIFR, ACKR3, COLEC12, WLS, CLEC1A, NAALAD2, KIAA1161, THBD, DLL4, CD300LG, HAS2, SGCE, MADCAM1, ADAM19, TM4SF1, SGCB, TM4SF18, GPR182, EMCN, IL1R1, GPRC5C, SLC19A3, GPR143, CDH5, GPR4, SEMA5B, PROCR, HEG1, PTPRB, FLRT3, MRC1, FLRT2, KL, FZD1,…	360	2787	20063	1.69971	0.000894187	0.000223622	0.001158
UP_KEYWORDS	Cell membrane	92	23.3503	8.14573e-07	ADCY4, ACVRL1, NRP1, NRG3, CADM1, EFNA1, F2RL1, CLDN5, ADGRF5, GJA5, SPRY4, SLC7A7, PCDH1, DYSF, UNC5B, CXCR4, HTRA1, TIAM1, NOS3, CALCRL, TMEM100, JPH1, NT5E, MTUS1, TMEFF1, SGK1, PIK3C2B, LIFR, APOLD1, ACKR3, RFTN2, WLS, FARP1, LYPD6B, TNS2, NAALAD2, RND1, DLL4, CD300LG, DSP, CA4, SGCE, ARL4C, GAP43, SGCB, GPR182, CAV2, EMCN, CAV1, IL1R1, CPM, GPRC5C, PRND, LRIG3, GPR143, CDH5, GPR4, RGMA, PPP1…	362	3175	20581	1.64741	0.000244342	3.0546e-05	0.00108851
INTERPRO	IPR013032:EGF-like, conserved site	17	4.31472	8.19935e-07	PLAT, TMEFF1, NRG3, MASP1, HSPG2, NID2, STAB2, THBD, CD93, STAB1, DLL4, NOTCH4, HEG1, EGFL8, ADAM19, SELE, ADGRL4	340	199	18559	4.66307	0.000562318	0.000562318	0.00123316
GOTERM_MF_DIRECT	GO:0015026~coreceptor activity	8	2.03046	9.73327e-07	RGMA, RAMP2, RGMB, NRP1, CXCR4, LY96, TGFBR3, ACKR3	313	30	16881	14.3821	0.000478762	0.000478762	0.00139844
UP_SEQ_FEATURE	topological domain:Cytoplasmic	99	25.1269	1.04987e-06	ADCY4, CADM1, OSMR, F2RL1, TSPAN7, DYSF, UNC5B, TMEFF1, EFNB2, LIFR, COLEC12, THBD, ASPHD2, DLL4, CD300LG, MADCAM1, HAS2, TM4SF18, CAV2, EMCN, CAV1, IL1R1, GCNT2, GPR143, SLC32A1, SEMA5B, PROCR, HEG1, GCNT1, UPK2, MRC1, ADGRG6, ITGA1, PCDH12, PCDH17, PCDH18, ABCG2, FAM198B, THSD1, SEMA6D, DIO3, CXCL16, NOTCH4, TGFBR3, CD200, CLEC14A, IL3RA, IGDCC3, ACVRL1, NRG3, NRP1, CLDN5, ADGRF5, GJA5, PCDH1, …	360	3456	20063	1.59645	0.00131777	0.000263694	0.00170692
GOTERM_CC_DIRECT	GO:0005576~extracellular region	59	14.9746	1.20234e-06	A2M, RARRES2, NRG3, MASP1, EFNA1, CXORF36, MMP9, EDN1, IL4I1, DNASE1L3, CXCL10, HTRA1, DMKN, GPX3, HTRA3, MTRNR2L9, IL1A, LINC00305, APOLD1, FGF23, TCN2, VEGFC, EGFL8, EMCN, IL1R1, CCL2, CXCL5, IL33, ISM1, PROCR, CCL20, FCN3, BCHE, HEG1, SCG5, SPATA6, FN1, ANGPTL4, PLAT, KLK6, HAPLN1, LPL, KL, HSPG2, COL15A1, NID2, FRZB, TINAGL1, ECM1, COL5A2, VWF, BMPER, SOST, THSD1, CXCL16, NOTCH4, LIPG, TGFBR3…	345	1610	18224	1.93576	0.000313761	0.000104598	0.00157252
GOTERM_CC_DIRECT	GO:0005886~plasma membrane	117	29.6954	1.32987e-06	ADCY4, GNA14, CADM1, EFNA1, OSMR, F2RL1, SLC7A7, DYSF, UNC5B, HTRA1, TIAM1, MTUS1, TMEFF1, DYX1C1, EFNB2, APOLD1, LIFR, COLEC12, TNS2, RND1, THBD, CPE, DLL4, CD300LG, DSP, MADCAM1, EMP1, CAV2, EMCN, IL1R1, CAV1, ME3, ENPP2, AFAP1L2, LRIG3, GPR143, SLC32A1, PPP1R16B, PROCR, MRC1, LPL, LGALS3, SMAD7, ADGRG6, ITGA1, PCDH12, PCDH17, ABCG2, PCDH18, DOCK4, MYO10, SEMA6D, DIO3, CXCL16, NOTCH4, GRK5, CD2…	345	4121	18224	1.49971	0.000347037	8.67704e-05	0.00173932
UP_KEYWORDS	Membrane	175	44.4162	2.48864e-06	ADCY4, CADM1, EFNA1, WFS1, OSMR, F2RL1, TSPAN7, SLC7A7, DYSF, UNC5B, TIAM1, HTRA1, MTUS1, TMEFF1, CYP1A1, EFNB2, APOLD1, LIFR, COLEC12, FARP1, TNS2, RND1, THBD, CPE, DLL4, ASPHD2, CD300LG, DSP, MADCAM1, HAS2, EMP1, TM4SF18, CAV2, EMCN, ME3, IL1R1, CAV1, GCNT2, ENPP2, SNX7, LRIG3, IL33, TMCC3, GPR143, SLC32A1, PRUNE2, SEMA5B, PPP1R16B, PROCR, BCHE, LRRC70, HEG1, FAM162B, GCNT1, UPK2, MRC1, LPL, SM…	362	7494	20581	1.32765	0.000746314	8.29513e-05	0.00332552
INTERPRO	IPR016186:C-type lectin-like	12	3.04569	3.15333e-06	MRC1, CLEC1A, HAPLN1, THBD, HAPLN3, CD93, STAB1, COL15A1, COLEC12, STAB2, SELE, CLEC14A	340	104	18559	6.2983	0.00216085	0.00108101	0.00474244
INTERPRO	IPR001881:EGF-like calcium-binding	13	3.29949	3.72766e-06	THBD, MASP1, CD93, STAB1, DLL4, NOTCH4, HSPG2, HEG1, EGFL8, OIT3, STAB2, NID2, ADGRL4	340	127	18559	5.58747	0.00255391	0.000852031	0.0056062
UP_KEYWORDS	Developmental protein	38	9.64467	5.03562e-06	NRP1, CADM1, LRIG3, SOX6, SPRY4, SEMA5B, LBH, HEY1, UNC5B, HAND2, HOXA6, HEY2, HOXA10, HEG1, HOXA9, TMEM100, SPATA6, NKX2-5, ANGPTL4, FLRT3, FLRT2, TMEFF1, EPAS1, EFNB2, FZD1, COL15A1, APOLD1, ACKR3, WLS, FRZB, MECOM, FARP1, DLX2, VEGFC, SEMA6D, DLL4, NOTCH4, GAP43	362	949	20581	2.27654	0.00150955	0.000151057	0.00672889
INTERPRO	IPR000742:Epidermal growth factor-like domain	17	4.31472	5.75633e-06	PLAT, TMEFF1, NRG3, HSPG2, NID2, STAB2, THBD, CD93, STAB1, DLL4, NOTCH4, HEG1, EGFL8, OIT3, ADAM19, SELE, ADGRL4	340	231	18559	4.0171	0.00394107	0.000986726	0.00865707
GOTERM_BP_DIRECT	GO:0007155~cell adhesion	25	6.34518	6.44518e-06	CCL2, IL32, CDH5, KIAA1462, SORBS3, RGMB, SRPX, LOXL2, FN1, SPON1, HAPLN1, HAPLN3, EFNB2, COL15A1, ACKR3, NID2, STAB2, TINAGL1, PCDH17, PCDH18, CDH13, VWF, STAB1, MADCAM1, SELE	316	459	16792	2.89429	0.0120821	0.00404369	0.0110048
INTERPRO	IPR016187:C-type lectin fold	12	3.04569	6.5165e-06	MRC1, CLEC1A, HAPLN1, THBD, HAPLN3, CD93, STAB1, COL15A1, COLEC12, STAB2, SELE, CLEC14A	340	112	18559	5.84842	0.00446036	0.000893667	0.00980026
UP_KEYWORDS	Transmembrane helix	137	34.7716	1.12101e-05	ADCY4, CADM1, WFS1, OSMR, F2RL1, TSPAN7, SLC7A7, DYSF, UNC5B, TMEFF1, EFNB2, APOLD1, LIFR, COLEC12, THBD, DLL4, ASPHD2, CD300LG, MADCAM1, HAS2, EMP1, TM4SF18, CAV2, EMCN, IL1R1, CAV1, GCNT2, ENPP2, LRIG3, IL33, TMCC3, GPR143, SLC32A1, PRUNE2, SEMA5B, PROCR, BCHE, LRRC70, HEG1, FAM162B, GCNT1, UPK2, MRC1, SMAD6, CCDC80, ADGRG6, ITGA1, PCDH12, PCDH17, ABCG2, PCDH18, C1ORF115, FAM198B, THSD1, SEMA6D…	362	5634	20581	1.38249	0.00335739	0.000305684	0.014979
UP_KEYWORDS	Transmembrane	137	34.7716	1.31942e-05	ADCY4, CADM1, WFS1, OSMR, F2RL1, TSPAN7, SLC7A7, DYSF, UNC5B, TMEFF1, EFNB2, APOLD1, LIFR, COLEC12, THBD, DLL4, ASPHD2, CD300LG, MADCAM1, HAS2, EMP1, TM4SF18, CAV2, EMCN, IL1R1, CAV1, GCNT2, ENPP2, LRIG3, IL33, TMCC3, GPR143, SLC32A1, PRUNE2, SEMA5B, PROCR, BCHE, LRRC70, HEG1, FAM162B, GCNT1, UPK2, MRC1, SMAD6, CCDC80, ADGRG6, ITGA1, PCDH12, PCDH17, ABCG2, PCDH18, C1ORF115, FAM198B, THSD1, SEMA6D…	362	5651	20581	1.37833	0.00395045	0.000329802	0.0176299
GOTERM_CC_DIRECT	GO:0005578~proteinaceous extracellular matrix	18	4.56853	1.44185e-05	FLRT3, HAPLN1, FLRT2, HAPLN3, SPOCK3, MMP9, COL15A1, ECM1, COL5A2, VWF, ADAMTS9, SOST, TGFBR3, ADAMTS12, TFPI2, FN1, ANGPTL4, SPON1	345	268	18224	3.54783	0.00375618	0.000752368	0.0188562
GOTERM_BP_DIRECT	GO:0030514~negative regulation of BMP signaling pathway	8	2.03046	1.88216e-05	CAV1, BMPER, SOST, SMAD7, HTRA1, SMAD6, FZD1, HTRA3	316	45	16792	9.44698	0.0348753	0.00883522	0.0321338
GOTERM_CC_DIRECT	GO:0005667~transcription factor complex	15	3.80711	1.8886e-05	EPAS1, SMAD7, MAFB, SMAD6, LDB2, WWTR1, TCF7L1, HAND2, FOXF1, GATA3, HOXA10, HOXA9, SOX17, YAP1, NKX2-5	345	193	18224	4.10543	0.00491715	0.00082121	0.024698
SMART	SM00179:EGF_CA	13	3.29949	2.09093e-05	THBD, MASP1, CD93, STAB1, DLL4, NOTCH4, HSPG2, HEG1, EGFL8, OIT3, STAB2, NID2, ADGRL4	221	127	10057	4.65818	0.00411071	0.00411071	0.0261397
GOTERM_MF_DIRECT	GO:0005044~scavenger receptor activity	8	2.03046	2.64727e-05	ENPP2, STAB1, CXCL16, COLEC12, ACKR3, STAB2, LOXL2, TINAGL1	313	48	16881	8.98882	0.0129403	0.00649122	0.0380286
GOTERM_CC_DIRECT	GO:0009986~cell surface	26	6.59898	3.94359e-05	MRC1, PLAT, RAMP2, LPL, IL1R1, CPM, ACVRL1, NRP1, ADGRF5, ITGA1, FZD1, ACKR3, CDH5, RGMA, ADAMTS9, THBD, SRPX, PROCR, CD93, SULF2, CXCR4, NOTCH4, LIPG, TGFBR3, CA4, NT5E	345	542	18224	2.53395	0.0102402	0.00146934	0.0515656
UP_KEYWORDS	Cell adhesion	23	5.83756	4.30854e-05	FLRT3, FLRT2, CADM1, ITGA1, COL15A1, FBLIM1, PCDH12, ACKR3, NID2, PCDH17, CDH5, PCDH18, VWF, CDH13, KIAA1462, PCDH1, SORBS3, SRPX, CD93, MADCAM1, SELE, FN1, SPON1	362	479	20581	2.72992	0.0128427	0.000993805	0.0575597
UP_SEQ_FEATURE	domain:EGF-like 1	11	2.79188	6.02692e-05	THBD, CD93, STAB1, DLL4, NOTCH4, HSPG2, HEG1, EGFL8, NID2, STAB2, ADGRL4	360	120	20063	5.10863	0.072906	0.0125375	0.0979432
GOTERM_MF_DIRECT	GO:0001228~transcriptional activator activity, RNA polymerase II transcription regulatory region sequence-specific binding	10	2.53807	6.54433e-05	MAF, DLX2, MAFB, FOXF1, GATA3, GATA4, FOXC1, SOX17, NKX2-5, ETV5	313	95	16881	5.67715	0.0316863	0.0106757	0.0939863
UP_KEYWORDS	Calcium	33	8.37563	7.98157e-05	ME3, NRP1, SPOCK3, MASP1, ENPP2, MMP9, DNASE1L3, CDH5, PCDH1, DYSF, FCN3, HEG1, OIT3, NOS3, MRC1, HSPG2, ITGA1, PCDH12, COLEC12, NID2, ITPR3, PCDH17, COL5A2, CABYR, PCDH18, CDH13, NAALAD2, SULF2, SVIL, NOTCH4, EGFL8, ADGRL4, SPTAN1	362	877	20581	2.1393	0.0236612	0.00170894	0.106605
GOTERM_BP_DIRECT	GO:0001666~response to hypoxia	13	3.29949	0.000100605	PLAT, RAMP2, CAV1, ACVRL1, CCL2, EPAS1, CYP1A1, APOLD1, VEGFC, CXCR4, TGFBR3, LOXL2, ANGPTL4	316	172	16792	4.01634	0.172835	0.0372391	0.171648
GOTERM_MF_DIRECT	GO:0045499~chemorepellent activity	6	1.52284	0.000120713	FLRT3, SEMA5B, FLRT2, NRG3, SEMA6D, SEMA3G	313	27	16881	11.9851	0.0576647	0.0147388	0.173297
GOTERM_MF_DIRECT	GO:0005509~calcium ion binding	29	7.36041	0.00016156	ME3, SPOCK3, MASP1, ENPP2, DNASE1L3, CDH5, PCDH1, DYSF, CD93, HEG1, OIT3, HSPG2, PCDH12, STAB2, NID2, ITPR3, PCDH17, CABYR, PCDH18, CDH13, THBD, EML1, SULF2, STAB1, DLL4, NOTCH4, EGFL8, ADGRL4, SPTAN1	313	717	16881	2.18139	0.0764162	0.015773	0.231874
GOTERM_BP_DIRECT	GO:0009611~response to wounding	8	2.03046	0.000172003	KLK6, VWF, NRP1, CCL2, CYP1A1, SULF2, GAP43, FN1	316	63	16792	6.74784	0.277058	0.0526352	0.293297
GOTERM_MF_DIRECT	GO:0044212~transcription regulatory region DNA binding	14	3.5533	0.000172134	SMAD7, SMAD6, SOX7, SOX6, TCF7L1, HAND2, GATA3, GATA4, FOXC1, SOX17, YAP1, NR5A2, NKX2-5, ETV5	313	213	16881	3.54489	0.0812098	0.0140171	0.247034
GOTERM_CC_DIRECT	GO:0005925~focal adhesion	20	5.07614	0.000172334	FLRT3, CAV2, FLRT2, CAV1, NRP1, EFNB2, FZD1, HSPG2, ITGA1, FBLIM1, PALLD, SPRY4, CDH13, TNS2, SORBS3, PROCR, SVIL, GRK5, PHLDB2, AHNAK	345	391	18224	2.70195	0.0439863	0.0056071	0.22516
GOTERM_BP_DIRECT	GO:0045746~negative regulation of Notch signaling pathway	6	1.52284	0.000184592	DLX2, HEY1, DLL4, HEY2, C8ORF4, GDPD5	316	29	16792	10.9943	0.294023	0.0485223	0.314731
GOTERM_BP_DIRECT	GO:0060412~ventricular septum morphogenesis	6	1.52284	0.000184592	HEY1, SMAD7, HEY2, TGFBR3, NKX2-5, GJA5	316	29	16792	10.9943	0.294023	0.0485223	0.314731
GOTERM_BP_DIRECT	GO:0003222~ventricular trabecula myocardium morphogenesis	5	1.26904	0.00018501	CCM2L, DLL4, HEY2, HEG1, NKX2-5	316	16	16792	16.606	0.294579	0.0426824	0.315442
GOTERM_BP_DIRECT	GO:0030512~negative regulation of transforming growth factor beta receptor signaling pathway	8	2.03046	0.000190066	CAV2, CAV1, SMAD7, HTRA1, SMAD6, TGFBR3, HTRA3, PRDM16	316	64	16792	6.64241	0.301275	0.0390502	0.324049
GOTERM_CC_DIRECT	GO:0005887~integral component of plasma membrane	47	11.9289	0.000205462	CAV2, CAV1, IL1R1, IGDCC3, NRG3, GPRC5C, ACVRL1, CADM1, ENPP2, EFNA1, F2RL1, TSPAN7, SLC19A3, GJA5, GPR4, SLC7A7, TSPAN11, PCDH1, PROCR, CALCRL, UPK2, MRC1, FLRT3, PTPRB, FLRT2, RAMP2, KL, EFNB2, LIFR, NPR1, PCDH12, STAB2, NPR3, ITPR3, CLEC1A, SLC16A4, THBD, SEMA6D, STAB1, NOTCH4, TGFBR3, HAS2, SGCE, TM4SF1, SLC18A1, CD200, SGCB	345	1415	18224	1.75455	0.0522183	0.00594129	0.268389
GOTERM_BP_DIRECT	GO:0003151~outflow tract morphogenesis	7	1.77665	0.000206895	HEY2, CLDN5, FZD1, TGFBR3, SOX17, NKX2-5, GJA5	316	46	16792	8.08641	0.323108	0.0382727	0.352693
UP_KEYWORDS	Polymorphism	245	62.1827	0.000215949	A2M, CADM1, MASP1, EFNA1, OSMR, EDN1, DNASE1L3, FAM124B, BRINP1, HTRA1, TMEFF1, CYP1A1, SIPA1L2, LIFR, USHBP1, COLEC12, ZNF503, PRKCDBP, MECOM, FARP1, RSPH9, ADAMTS9, RND1, ASPHD2, MADCAM1, RBP5, IL1R1, ENPP2, PABPC5, ACP5, AFAP1L2, TMCC3, SLC32A1, SEMA5B, PROCR, CRMP1, FAM162B, NKX2-5, GCNT1, PLAT, LGALS3, SMAD6, PCDH12, TINAGL1, ECM1, ABCG2, NCKAP5, SEMA6D, NOTCH4, TGFBR3, GRK5, PLA2G4C, CD200,…	362	12043	20581	1.15662	0.0627374	0.00431014	0.288189
GOTERM_BP_DIRECT	GO:0007166~cell surface receptor signaling pathway	16	4.06091	0.000219084	GPR182, IL1R1, CCL2, LY96, ADGRF5, EDN1, ADGRG6, LIFR, NPR1, TSPAN7, CXCL10, CLEC1A, TSPAN11, CALCRL, ADGRL2, ADGRL4	316	274	16792	3.10302	0.338496	0.0368703	0.373437
UP_KEYWORDS	Alternative splicing	220	55.8376	0.000233458	ADCY4, CADM1, MASP1, EFNA1, OSMR, DNASE1L3, FAM124B, BRINP1, RAPGEF5, HTRA3, TMEFF1, CYP1A1, SIPA1L2, APOLD1, LIFR, USHBP1, ZNF503, MECOM, RSPH9, FARP1, ADAMTS9, PARP14, STC1, MADCAM1, FBXL7, EMCN, GCNT2, RBP1, ENPP2, AFAP1L2, SEMA5B, CRMP1, HOXA10, NKX2-5, PLAT, SMAD7, CRIP2, SMAD6, CCDC80, TINAGL1, PCDH17, ECM1, ABCG2, PCDH18, DLX2, NCKAP5, SEMA6D, NOTCH4, TGFBR3, PLA2G4C, CD200, SCHIP1, NRP1, …	362	10587	20581	1.18143	0.0676486	0.00436828	0.31152
UP_SEQ_FEATURE	transmembrane region	121	30.7107	0.000266194	ADCY4, CADM1, OSMR, WFS1, F2RL1, TSPAN7, SLC7A7, DYSF, UNC5B, TMEFF1, EFNB2, APOLD1, LIFR, COLEC12, THBD, DLL4, ASPHD2, CD300LG, MADCAM1, HAS2, EMP1, TM4SF18, CAV2, EMCN, IL1R1, CAV1, GCNT2, LRIG3, GPR143, TMCC3, SLC32A1, SEMA5B, PROCR, LRRC70, HEG1, FAM162B, GCNT1, UPK2, MRC1, ADGRG6, ITGA1, PCDH12, PCDH17, ABCG2, PCDH18, C1ORF115, FAM198B, THSD1, SEMA6D, DIO3, CXCL16, NOTCH4, TGFBR3, CD200, CLE…	360	5056	20063	1.33374	0.284221	0.0466462	0.431912
GOTERM_BP_DIRECT	GO:0001938~positive regulation of endothelial cell proliferation	8	2.03046	0.000304772	CDH13, VEGFC, CAV2, PPP1R16B, NRP1, ACVRL1, CCL2, ECM1	316	69	16792	6.16107	0.437232	0.0467778	0.519136
UP_KEYWORDS	Guanine-nucleotide releasing factor	11	2.79188	0.000307469	PLEKHG1, TIAM1, PREX2, RASGEF1B, DOCK9, RAPGEF5, ARHGEF15, FARP1, RGL1, DOCK4, BCAR3	362	149	20581	4.19724	0.0881274	0.00541207	0.410092
GOTERM_BP_DIRECT	GO:0007179~transforming growth factor beta receptor signaling pathway	9	2.28426	0.000333113	ACVRL1, GCNT2, CCL2, SMAD7, SMAD6, CLDN5, TGFBR3, HPGD, CDH5	316	92	16792	5.1984	0.466532	0.0471855	0.567282
GOTERM_BP_DIRECT	GO:0001945~lymph vessel development	4	1.01523	0.000341444	EFNB2, HEG1, FOXC1, NR2F2	316	8	16792	26.5696	0.474851	0.0449631	0.581431
GOTERM_BP_DIRECT	GO:0035912~dorsal aorta morphogenesis	4	1.01523	0.000341444	ACVRL1, HEY1, DLL4, HEY2	316	8	16792	26.5696	0.474851	0.0449631	0.581431
UP_KEYWORDS	Disease mutation	68	17.2589	0.000437066	ACVRL1, MASP1, OSMR, WFS1, EDN1, TSPAN7, KLHL3, GJA5, SPRY4, SLC7A7, DYSF, HTRA1, GATA3, FOXF1, GATA4, SOX17, NR2F2, PIEZO2, NT5E, MTUS1, LIFR, FGF23, MECOM, NLRP1, RSPH9, EML1, THBD, CA8, DLL4, HSPB8, CA4, DSP, FOXC1, SGCE, SGCB, CAV1, IFIH1, GCNT2, ACP5, SLC19A3, PRDM16, GPR143, BCHE, CYP26B1, NKX2-5, FN1, FLRT3, MAF, CPT1C, LPL, EPAS1, MAFB, KL, SETBP1, SMAD6, ADGRG6, HSPG2, MID1, FRZB, ECM1, …	362	2550	20581	1.5161	0.122912	0.00725955	0.582477
GOTERM_CC_DIRECT	GO:0016021~integral component of membrane	127	32.2335	0.000461998	ADCY4, CADM1, WFS1, OSMR, F2RL1, TSPAN7, SLC7A7, DYSF, UNC5B, TMEFF1, APOLD1, LIFR, COLEC12, DLL4, ASPHD2, CD300LG, MADCAM1, EMP1, TM4SF18, CAV2, EMCN, IL1R1, CAV1, GCNT2, ENPP2, ACP5, IL33, LRIG3, GPR143, TMCC3, SLC32A1, SEMA5B, PRUNE2, BCHE, LRRC70, HEG1, FAM162B, GCNT1, SMAD6, CCDC80, ADGRG6, PCDH12, PCDH17, ABCG2, PCDH18, C1ORF115, FAM198B, THSD1, SEMA6D, DIO3, CXCL16, NOTCH4, TGFBR3, CD200, …	345	5163	18224	1.29935	0.11362	0.0119885	0.602561
INTERPRO	IPR006703:AIG1	4	1.01523	0.000467607	GIMAP4, GIMAP7, GIMAP8, GIMAP1	340	9	18559	24.2601	0.27447	0.0520709	0.700969
GOTERM_BP_DIRECT	GO:0003208~cardiac ventricle morphogenesis	4	1.01523	0.00050506	HEY1, DLL4, HEY2, GATA4	316	9	16792	23.6174	0.614334	0.0615436	0.858917
GOTERM_BP_DIRECT	GO:0008285~negative regulation of cell proliferation	19	4.82234	0.000516698	DFNA5, ACVRL1, SMAD6, ITGA1, SOX7, ZNF503, FRZB, CDH5, ALDH1A2, VEGFC, CDH13, TNS2, RPS6KA2, BCHE, GATA3, DLL4, NOS3, IGFBP3, IL1A	316	396	16792	2.54961	0.622711	0.0591029	0.878627
GOTERM_BP_DIRECT	GO:0030509~BMP signaling pathway	8	2.03046	0.000552366	RGMA, RGMB, ACVRL1, SMAD7, SMAD6, TGFBR3, TMEM100, NKX2-5	316	76	16792	5.5936	0.64727	0.0594563	0.93901
INTERPRO	IPR018097:EGF-like calcium-binding, conserved site	9	2.28426	0.000564021	THBD, MASP1, CD93, NOTCH4, HEG1, EGFL8, OIT3, NID2, ADGRL4	340	102	18559	4.81635	0.320928	0.053789	0.844928
UP_SEQ_FEATURE	domain:EGF-like 4	7	1.77665	0.000638039	THBD, STAB1, DLL4, NOTCH4, HSPG2, NID2, STAB2	360	59	20063	6.6121	0.551404	0.0953472	1.03232
KEGG_PATHWAY	hsa04360:Axon guidance	10	2.53807	0.000644922	SEMA5B, NRP1, RND1, SEMA6D, UNC5B, SEMA3G, CXCR4, EFNA1, ABLIM3, EFNB2	132	127	6910	4.12193	0.113646	0.113646	0.79651
INTERPRO	IPR000152:EGF-type aspartate/asparagine hydroxylation site	9	2.28426	0.000684105	THBD, CD93, DLL4, NOTCH4, HEG1, EGFL8, OIT3, NID2, ADGRL4	340	105	18559	4.67874	0.374658	0.0569935	1.02396
GOTERM_BP_DIRECT	GO:0007507~heart development	12	3.04569	0.000694879	FLRT3, RAMP2, HAND2, RPS6KA2, FOXF1, GATA3, EDN1, HEG1, FOXC1, ADAM19, CALCRL, NKX2-5	316	183	16792	3.48454	0.730449	0.0702441	1.17993
GOTERM_BP_DIRECT	GO:0042118~endothelial cell activation	4	1.01523	0.000711513	BMPER, APOLD1, HOXA9, CXCL10	316	10	16792	21.2557	0.73878	0.068214	1.20801
UP_KEYWORDS	GPI-anchor	10	2.53807	0.00071158	LYPD6B, CDH13, RGMA, LPL, CPM, RGMB, EFNA1, PRND, CA4, NT5E	362	137	20581	4.1499	0.192288	0.0111766	0.946715
GOTERM_MF_DIRECT	GO:0005518~collagen binding	7	1.77665	0.000822201	VWF, SMAD7, MMP9, ADGRG6, ITGA1, NID2, FN1	313	60	16881	6.29217	0.332816	0.0561733	1.17485
GOTERM_BP_DIRECT	GO:0001701~in utero embryonic development	12	3.04569	0.000831759	RARRES2, ACVRL1, HAND2, FOXF1, GATA3, EDN1, HEG1, EGFL8, FOXC1, NOS3, SOX6, TMEM100	316	187	16792	3.41	0.79182	0.0754679	1.4108
SMART	SM00181:EGF	13	3.29949	0.000855565	THBD, CD93, STAB1, DLL4, NOTCH4, HSPG2, HEG1, EGFL8, OIT3, STAB2, NID2, SELE, ADGRL4	221	188	10057	3.14675	0.155169	0.080853	1.06446
GOTERM_BP_DIRECT	GO:0009954~proximal/distal pattern formation	5	1.26904	0.000959617	ALDH1A2, DLX2, CYP26B1, HOXA10, HOXA9	316	24	16792	11.0707	0.836462	0.0826114	1.626
UP_SEQ_FEATURE	domain:EGF-like 2	8	2.03046	0.00108621	THBD, CD93, STAB1, DLL4, NOTCH4, HSPG2, NID2, STAB2	360	89	20063	5.00949	0.744624	0.140727	1.75144
INTERPRO	IPR000884:Thrombospondin, type 1 repeat	7	1.77665	0.00118597	SEMA5B, ADAMTS9, UNC5B, THSD1, ADAMTS12, SPON1, ISM1	340	65	18559	5.87842	0.556945	0.0864811	1.76891
GOTERM_BP_DIRECT	GO:0008217~regulation of blood pressure	7	1.77665	0.00135488	RAMP2, SGK1, ACVRL1, EDN1, NPR1, NOS3, NPR3	316	65	16792	5.72269	0.922466	0.109729	2.28849
UP_SEQ_FEATURE	sequence variant	251	63.7056	0.0014155	A2M, CADM1, MASP1, EFNA1, OSMR, EDN1, DNASE1L3, FAM124B, BRINP1, TMEFF1, CYP1A1, LIFR, SIPA1L2, USHBP1, COLEC12, ZNF503, PRKCDBP, MECOM, FARP1, RSPH9, ADAMTS9, RND1, ASPHD2, MADCAM1, RBP5, IL1R1, GCNT2, ENPP2, PABPC5, ACP5, AFAP1L2, GPR143, SLC32A1, SEMA5B, PROCR, CRMP1, FAM162B, NKX2-5, GCNT1, PLAT, LGALS3, PCDH12, TINAGL1, ECM1, ABCG2, NCKAP5, SEMA6D, NOTCH4, TGFBR3, GRK5, PLA2G4C, CD200, SCHIP…	360	12443	20063	1.1242	0.831214	0.162984	2.27669
INTERPRO	IPR023413:Green fluorescent protein-like	4	1.01523	0.0015079	STAB1, NID2, STAB2, ADGRL4	340	13	18559	16.7955	0.644845	0.0983421	2.24401
GOTERM_BP_DIRECT	GO:0035810~positive regulation of urine volume	4	1.01523	0.00162635	EDN1, NPR1, HAS2, NPR3	316	13	16792	16.3505	0.953569	0.124946	2.74105
GOTERM_BP_DIRECT	GO:0060413~atrial septum morphogenesis	4	1.01523	0.00162635	HEY2, GATA4, NKX2-5, GJA5	316	13	16792	16.3505	0.953569	0.124946	2.74105
UP_SEQ_FEATURE	domain:Ras-GEF	5	1.26904	0.00168103	SH2D3C, RASGEF1B, RAPGEF5, RGL1, BCAR3	360	29	20063	9.60872	0.879143	0.174779	2.69831
UP_KEYWORDS	Differentiation	24	6.09137	0.00169459	RBM24, RARRES2, NRP1, LGALS3, EPAS1, CADM1, EFNB2, COL15A1, APOLD1, FGF23, SLFN5, FRZB, MECOM, PRDM16, SEMA5B, VEGFC, SEMA6D, HAND2, DLL4, NOTCH4, TMEM100, SPATA6, GAP43, ANGPTL4	362	667	20581	2.04571	0.398788	0.0251195	2.24091
GOTERM_BP_DIRECT	GO:0003281~ventricular septum development	5	1.26904	0.00174322	SMAD6, GATA3, GATA4, HEG1, GJA5	316	28	16792	9.48915	0.962768	0.128123	2.93526
GOTERM_BP_DIRECT	GO:0060347~heart trabecula formation	4	1.01523	0.00204131	HEY1, HEY2, TGFBR3, NKX2-5	316	14	16792	15.1826	0.978802	0.14286	3.42901
GOTERM_BP_DIRECT	GO:0060842~arterial endothelial cell differentiation	3	0.761421	0.00205286	HEY1, HEY2, TMEM100	316	4	16792	39.8544	0.979259	0.138486	3.44808
INTERPRO	IPR001895:Guanine-nucleotide dissociation stimulator CDC25	5	1.26904	0.0020595	SH2D3C, RASGEF1B, RAPGEF5, RGL1, BCAR3	340	30	18559	9.09755	0.756898	0.120648	3.05307
INTERPRO	IPR023578:Ras guanine nucleotide exchange factor, domain	5	1.26904	0.0020595	SH2D3C, RASGEF1B, RAPGEF5, RGL1, BCAR3	340	30	18559	9.09755	0.756898	0.120648	3.05307
GOTERM_BP_DIRECT	GO:0050900~leukocyte migration	9	2.28426	0.00212652	CAV1, THBD, PROCR, MMP9, PDE4B, F2RL1, SELE, FN1, SLC7A7	316	122	16792	3.92011	0.981955	0.138172	3.56971
GOTERM_BP_DIRECT	GO:0006935~chemotaxis	9	2.28426	0.00212652	RARRES2, CCL2, CXCL5, CCL20, ENPP2, CXCR4, CXCL16, ACKR3, CXCL10	316	122	16792	3.92011	0.981955	0.138172	3.56971
UP_KEYWORDS	Cleavage on pair of basic residues	14	3.5533	0.00216238	KLK6, PLAT, VWF, CDH13, VEGFC, ADAMTS9, CPE, ENPP2, EDN1, CARTPT, SCG5, ADAMTS12, CDH5, UPK2	362	294	20581	2.70731	0.47765	0.0304514	2.85129
GOTERM_BP_DIRECT	GO:0071560~cellular response to transforming growth factor beta stimulus	6	1.52284	0.00218322	CAV1, ACVRL1, SMAD7, EDN1, SOX5, SOX6	316	49	16792	6.50685	0.983789	0.136893	3.66323
GOTERM_BP_DIRECT	GO:0006954~inflammatory response	17	4.31472	0.00220386	RARRES2, CCL2, CXCL5, LY96, CRHBP, F2RL1, AFAP1L2, ECM1, NLRP1, CXCL10, CCL20, CXCR4, STAB1, CYP26B1, PLA2G4C, SELE, IL1A	316	379	16792	2.38355	0.984409	0.133666	3.69725
INTERPRO	IPR000538:Link	4	1.01523	0.00233482	HAPLN1, HAPLN3, STAB1, STAB2	340	15	18559	14.5561	0.798821	0.125086	3.45455
GOTERM_BP_DIRECT	GO:0043547~positive regulation of GTPase activity	22	5.58376	0.00236581	CAV2, A2M, CCL2, KL, PREX2, DOCK9, ARHGAP28, SIPA1L2, RASGEF1B, FGF23, ARHGEF15, ARHGAP29, RGL1, FARP1, DOCK4, SH2D3C, PLEKHG1, CCL20, RAPGEF5, IL3RA, BCAR3, SPTAN1	316	565	16792	2.06914	0.988521	0.138351	3.9638
GOTERM_MF_DIRECT	GO:0030169~low-density lipoprotein particle binding	4	1.01523	0.00241252	CDH13, STAB1, COLEC12, STAB2	313	15	16881	14.3821	0.69529	0.138043	3.41091
GOTERM_MF_DIRECT	GO:0005102~receptor binding	16	4.06091	0.00247062	PLAT, LPL, RARRES2, A2M, CAV1, CCL2, NRG3, CADM1, EFNA1, F2RL1, ITGA1, FZD1, CDH5, CXCL10, RND1, CD200	313	353	16881	2.44455	0.703897	0.126483	3.4917
GOTERM_MF_DIRECT	GO:0008134~transcription factor binding	14	3.5533	0.00249549	EPAS1, MAFB, ENPP2, SORBS3, SOST, HEY1, HAND2, GATA3, HEY2, GATA4, GPX3, FOXC1, SOX17, NKX2-5	313	284	16881	2.65866	0.707508	0.115676	3.52627
GOTERM_BP_DIRECT	GO:0035050~embryonic heart tube development	4	1.01523	0.00251643	FOXC1, SOX17, NKX2-5, GJA5	316	15	16792	14.1705	0.991365	0.142119	4.21108
GOTERM_BP_DIRECT	GO:0030335~positive regulation of cell migration	11	2.79188	0.00254594	CDH13, SEMA5B, GCNT2, SEMA6D, TIAM1, SEMA3G, FOXF1, CXCL16, EDN1, F2RL1, HAS2	316	184	16792	3.1768	0.991834	0.139501	4.25945
GOTERM_BP_DIRECT	GO:0034097~response to cytokine	6	1.52284	0.0028429	ALDH1A2, OSMR, CXCL16, LIFR, ACP5, SCGB1A1	316	52	16792	6.13145	0.995343	0.15016	4.745
SMART	SM00209:TSP1	7	1.77665	0.00288475	SEMA5B, ADAMTS9, UNC5B, THSD1, ADAMTS12, SPON1, ISM1	221	65	10057	4.90073	0.433976	0.172798	3.54755
GOTERM_BP_DIRECT	GO:0001974~blood vessel remodeling	5	1.26904	0.00288677	ACVRL1, EPAS1, DLL4, FOXC1, NOS3	316	32	16792	8.30301	0.995714	0.148165	4.81653
GOTERM_BP_DIRECT	GO:0045944~positive regulation of transcription from RNA polymerase II promoter	32	8.12183	0.00310712	ACVRL1, ABLIM3, F2RL1, EDN1, IL33, SOX6, CXCL10, RGMA, HEY1, HAND2, GATA3, FOXF1, GATA4, HEY2, HOXA10, YAP1, SOX17, ETV5, NKX2-5, ETV4, IL1A, MAF, EPAS1, CEBPD, SMAD7, MAFB, LDB2, WWTR1, DLX2, CDH13, FOXC1, NR5A2	316	981	16792	1.73339	0.997175	0.154384	5.17506
UP_KEYWORDS	Lectin	10	2.53807	0.00329418	MRC1, CLEC1A, LGALS3, CD93, FCN3, COLEC12, GALNT18, ADGRL2, SELE, CLEC14A	362	171	20581	3.32477	0.628381	0.0439975	4.31349
GOTERM_BP_DIRECT	GO:0050919~negative chemotaxis	5	1.26904	0.00361529	FLRT3, SEMA5B, FLRT2, SEMA6D, SEMA3G	316	34	16792	7.81459	0.99892	0.172829	5.99707
GOTERM_BP_DIRECT	GO:0030193~regulation of blood coagulation	4	1.01523	0.0036579	CAV1, LBH, F2RL1, STAB2	316	17	16792	12.5034	0.999004	0.170387	6.06569
GOTERM_BP_DIRECT	GO:0006171~cAMP biosynthetic process	4	1.01523	0.0036579	RAMP2, ADCY4, CALCRL, NPR3	316	17	16792	12.5034	0.999004	0.170387	6.06569
INTERPRO	IPR017983:GPCR, family 2, secretin-like, conserved site	5	1.26904	0.00366326	ADGRF5, ADGRG6, CALCRL, ADGRL2, ADGRL4	340	35	18559	7.7979	0.919348	0.176064	5.37004
SMART	SM00445:LINK	4	1.01523	0.00386806	HAPLN1, HAPLN3, STAB1, STAB2	221	15	10057	12.1351	0.533961	0.173761	4.73007
SMART	SM00147:RasGEF	5	1.26904	0.00390728	SH2D3C, RASGEF1B, RAPGEF5, RGL1, BCAR3	221	30	10057	7.58446	0.537562	0.142941	4.77696
GOTERM_BP_DIRECT	GO:0030198~extracellular matrix organization	11	2.79188	0.00397999	CSGALNACT1, HAPLN1, VWF, FOXF1, CCDC80, HSPG2, ITGA1, MADCAM1, NID2, COL5A2, FN1	316	196	16792	2.9823	0.999459	0.17957	6.58286
GOTERM_BP_DIRECT	GO:0045893~positive regulation of transcription, DNA-templated	20	5.07614	0.00405248	ACVRL1, FZD1, FGF23, SOX7, AFAP1L2, MECOM, PRDM16, RGMB, LBH, SOST, HAND2, FOXF1, GATA3, NOTCH4, GATA4, FOXC1, SOX17, NR5A2, NR2F2, NKX2-5	316	515	16792	2.06366	0.999528	0.178294	6.6989
INTERPRO	IPR009030:Insulin-like growth factor binding protein, N-terminal	9	2.28426	0.00405819	THBD, CD93, HTRA1, DLL4, NOTCH4, HEG1, NID2, HTRA3, IGFBP3	340	139	18559	3.5343	0.938553	0.18066	5.9326
KEGG_PATHWAY	hsa04060:Cytokine-cytokine receptor interaction	12	3.04569	0.00413328	VEGFC, IL1R1, CCL2, CCL20, CXCR4, OSMR, CXCL16, LIFR, ACKR3, IL3RA, IL1A, CXCL10	132	230	6910	2.73123	0.539077	0.321087	5.00463
UP_KEYWORDS	Cell junction	23	5.83756	0.00413576	CPT1C, FLRT3, CGNL1, FLRT2, CADM1, CLDN5, FBLIM1, PCDH12, PALLD, GJA5, CDH5, FARP1, KIAA1462, PCDH1, SORBS3, TNS2, CXCR4, TIAM1, SVIL, DSP, HEG1, GAP43, SYNPO	362	675	20581	1.93723	0.71157	0.0526215	5.38753
GOTERM_BP_DIRECT	GO:0010596~negative regulation of endothelial cell migration	4	1.01523	0.00432908	ACVRL1, DLL4, STC1, NR2F2	316	18	16792	11.8087	0.99972	0.184994	7.14037
GOTERM_BP_DIRECT	GO:0033189~response to vitamin A	4	1.01523	0.00432908	ALDH1A2, CYP1A1, RBP1, GATA4	316	18	16792	11.8087	0.99972	0.184994	7.14037
GOTERM_BP_DIRECT	GO:0001501~skeletal system development	9	2.28426	0.00434158	HAPLN1, HAPLN3, MMP9, HOXA10, FOXC1, NPR3, FRZB, GJA5, COL5A2	316	137	16792	3.4909	0.999727	0.18139	7.16026
GOTERM_BP_DIRECT	GO:0045786~negative regulation of cell cycle	5	1.26904	0.00492728	BRINP1, PLA2G16, RPS6KA2, GATA3, HPGD	316	37	16792	7.18098	0.99991	0.198929	8.08841
GOTERM_BP_DIRECT	GO:0003150~muscular septum morphogenesis	3	0.761421	0.00500585	HEY2, FZD1, TGFBR3	316	6	16792	26.5696	0.999922	0.19757	8.21225
GOTERM_BP_DIRECT	GO:0097084~vascular smooth muscle cell development	3	0.761421	0.00500585	RAMP2, HEY2, SGCB	316	6	16792	26.5696	0.999922	0.19757	8.21225
GOTERM_BP_DIRECT	GO:0060137~maternal process involved in parturition	3	0.761421	0.00500585	CCL2, CYP1A1, EDN1	316	6	16792	26.5696	0.999922	0.19757	8.21225
GOTERM_BP_DIRECT	GO:0032332~positive regulation of chondrocyte differentiation	4	1.01523	0.00507012	ACVRL1, SOX5, SOX6, LOXL2	316	19	16792	11.1872	0.999931	0.195775	8.31344
INTERPRO	IPR017981:GPCR, family 2-like	6	1.52284	0.00508952	ADGRF5, ADGRG6, FZD1, CALCRL, ADGRL2, ADGRL4	340	61	18559	5.36905	0.969812	0.208128	7.38703
UP_KEYWORDS	Inflammatory response	9	2.28426	0.00546972	RARRES2, CCL2, CCL20, STAB1, LY96, F2RL1, NLRP1, IL1A, CXCL10	362	152	20581	3.36633	0.807068	0.0662618	7.06711
GOTERM_CC_DIRECT	GO:0005911~cell-cell junction	10	2.53807	0.00547792	FLRT3, FLRT2, KIAA1462, PCDH1, CADM1, TIAM1, CLDN5, PCDH12, HEG1, CDH5	345	172	18224	3.07112	0.761567	0.122197	6.93223
GOTERM_CC_DIRECT	GO:0031225~anchored component of membrane	8	2.03046	0.00562888	LYPD6B, CDH13, RGMA, LPL, CPM, PRND, CA4, NT5E	345	113	18224	3.73969	0.77083	0.115537	7.11683
INTERPRO	IPR001304:C-type lectin	7	1.77665	0.00579953	MRC1, CLEC1A, THBD, CD93, COLEC12, SELE, CLEC14A	340	89	18559	4.29323	0.981501	0.220715	8.37608
GOTERM_BP_DIRECT	GO:0070374~positive regulation of ERK1 and ERK2 cascade	10	2.53807	0.00588524	NRP1, GCNT2, BMPER, CCL2, CCL20, HAND2, F2RL1, FGF23, ACKR3, PRKCDBP	316	175	16792	3.03653	0.999985	0.219161	9.58768
GOTERM_BP_DIRECT	GO:0045766~positive regulation of angiogenesis	8	2.03046	0.00596958	VEGFC, RAMP2, ACVRL1, GATA4, NOS3, ECM1, IL1A, ANGPTL4	316	115	16792	3.69664	0.999988	0.217676	9.71857
GOTERM_BP_DIRECT	GO:0016525~negative regulation of angiogenesis	6	1.52284	0.0060828	CCL2, STAB1, NPR1, FOXC1, GPR4, CXCL10	316	62	16792	5.14251	0.99999	0.217165	9.89398
GOTERM_BP_DIRECT	GO:0048844~artery morphogenesis	4	1.01523	0.00676926	NRP1, SMAD7, FOXC1, GJA5	316	21	16792	10.1218	0.999997	0.234235	10.9508
GOTERM_BP_DIRECT	GO:0003209~cardiac atrium morphogenesis	3	0.761421	0.00692162	CCM2L, DLL4, HEG1	316	7	16792	22.774	0.999998	0.234586	11.1837
GOTERM_BP_DIRECT	GO:0008284~positive regulation of cell proliferation	18	4.56853	0.00715144	GCNT2, CXCL5, OSMR, CRIP2, EFNB2, EDN1, LIFR, WWTR1, CXCL10, ALDH1A2, VEGFC, TIAM1, SP6, HAS2, GRK5, YAP1, NKX2-5, FN1	316	466	16792	2.05259	0.999999	0.237171	11.534
UP_KEYWORDS	Chemotaxis	7	1.77665	0.00725131	RARRES2, CCL2, CXCL5, CCL20, ENPP2, CXCL16, CXCL10	362	97	20581	4.10284	0.887333	0.0836279	9.26731
GOTERM_MF_DIRECT	GO:0033613~activating transcription factor binding	4	1.01523	0.00742202	HAND2, WFS1, GATA4, PRDM16	313	22	16881	9.80598	0.974402	0.283376	10.1506
GOTERM_MF_DIRECT	GO:0003705~transcription factor activity, RNA polymerase II distal enhancer sequence-specific binding	6	1.52284	0.0074419	FOXF1, SOX7, FOXC1, SOX17, NR5A2, NKX2-5	313	66	16881	4.90299	0.974653	0.263804	10.1765
GOTERM_CC_DIRECT	GO:0005901~caveola	6	1.52284	0.00762334	CDH13, CAV2, CAV1, NOS3, PRKCDBP, SELE	345	65	18224	4.87599	0.864301	0.142419	9.52414
UP_SEQ_FEATURE	DNA-binding region:HMG box	5	1.26904	0.00778944	SOX5, SOX7, SOX6, SOX17, TCF7L1	360	44	20063	6.33302	0.999946	0.558901	11.9389
GOTERM_BP_DIRECT	GO:0030593~neutrophil chemotaxis	6	1.52284	0.00790824	CCL2, LGALS3, CCL20, PDE4B, EDN1, ITGA1	316	66	16792	4.83084	1	0.254434	12.6784
GOTERM_MF_DIRECT	GO:0005201~extracellular matrix structural constituent	6	1.52284	0.00792338	HAPLN1, HAPLN3, COL15A1, TINAGL1, TFPI2, COL5A2	313	67	16881	4.82981	0.980036	0.259969	10.8005
GOTERM_CC_DIRECT	GO:0030666~endocytic vesicle membrane	6	1.52284	0.00812377	CAV1, STAB1, COLEC12, NOS3, WLS, STAB2	345	66	18224	4.80211	0.881039	0.141071	10.119
GOTERM_MF_DIRECT	GO:0005540~hyaluronic acid binding	4	1.01523	0.00842015	HAPLN1, HAPLN3, STAB1, STAB2	313	23	16881	9.37964	0.984396	0.257075	11.4401
UP_SEQ_FEATURE	domain:TSP type-1 2	5	1.26904	0.00843122	SEMA5B, ADAMTS9, UNC5B, ADAMTS12, SPON1	360	45	20063	6.19228	0.999976	0.558704	12.8605
UP_SEQ_FEATURE	domain:TSP type-1 1	5	1.26904	0.00843122	SEMA5B, ADAMTS9, UNC5B, ADAMTS12, SPON1	360	45	20063	6.19228	0.999976	0.558704	12.8605
GOTERM_BP_DIRECT	GO:0007267~cell-cell signaling	12	3.04569	0.00873906	PCDH1, NRP1, CXCL5, CCL20, STAB1, EFNA1, EDN1, EFNB2, GATA4, FZD1, CARTPT, CXCL10	316	254	16792	2.51052	1	0.272653	13.9187
BIOCARTA	h_alkPathway:ALK in cardiac myocytes	5	1.26904	0.00878168	SMAD6, GATA4, FZD1, TGFBR3, NKX2-5	38	37	1625	5.77881	0.455894	0.455894	8.69964
GOTERM_BP_DIRECT	GO:0035556~intracellular signal transduction	16	4.06091	0.00939721	GPR182, ADCY4, SGK1, NRG3, NUAK2, PREX2, EDN1, NPR1, ARHGAP29, SDCBP2, TNS2, RPS6KA2, DCLK2, RAPGEF5, TGFBR3, PLA2G4C	316	403	16792	2.10975	1	0.285363	14.8895
GOTERM_MF_DIRECT	GO:0008201~heparin binding	9	2.28426	0.00988039	LPL, NRP1, CCL2, SOST, CCDC80, LIPG, TGFBR3, FN1, CXCL10	313	160	16881	3.03373	0.992443	0.27797	13.2956
GOTERM_BP_DIRECT	GO:0007156~homophilic cell adhesion via plasma membrane adhesion molecules	9	2.28426	0.0100014	CDH13, ME3, PCDH1, CADM1, PCDH12, PCDH17, CD200, CDH5, PCDH18	316	158	16792	3.02692	1	0.296063	15.7715
GOTERM_CC_DIRECT	GO:0043235~receptor complex	8	2.03046	0.0104343	PTPRB, RAMP2, GPRC5C, NRP1, LIFR, NPR1, TGFBR3, ITPR3	345	127	18224	3.32744	0.935279	0.166825	12.8193
UP_SEQ_FEATURE	domain:EGF-like 16	3	0.761421	0.0105776	STAB1, NOTCH4, STAB2	360	9	20063	18.5769	0.999998	0.61481	15.8771
UP_KEYWORDS	Proteoglycan	5	1.26904	0.0106035	NRP1, SPOCK3, CXCR4, HSPG2, TGFBR3	362	49	20581	5.80139	0.959157	0.115737	13.277
UP_SEQ_FEATURE	propeptide:Removed in mature form	11	2.79188	0.0106409	LYPD6B, CDH13, RGMA, CPM, RGMB, RND1, EFNA1, PRND, CA4, PLA2G4C, NT5E	360	237	20063	2.58665	0.999999	0.591707	15.9645
GOTERM_MF_DIRECT	GO:0043236~laminin binding	4	1.01523	0.0106425	LGALS3, ADGRG6, TINAGL1, ECM1	313	25	16881	8.62927	0.994826	0.280366	14.2496
GOTERM_BP_DIRECT	GO:0070098~chemokine-mediated signaling pathway	6	1.52284	0.010685	CCL2, CXCL5, CCL20, CXCR4, ACKR3, CXCL10	316	71	16792	4.49064	1	0.308139	16.7591
GOTERM_BP_DIRECT	GO:0000226~microtubule cytoskeleton organization	6	1.52284	0.010685	EML1, CRMP1, CAMSAP2, DCLK2, MID1, PHLDB2	316	71	16792	4.49064	1	0.308139	16.7591
UP_SEQ_FEATURE	domain:TSP type-1 5	4	1.01523	0.0108882	SEMA5B, ADAMTS9, ADAMTS12, SPON1	360	26	20063	8.57393	0.999999	0.576589	16.3054
GOTERM_BP_DIRECT	GO:0002040~sprouting angiogenesis	4	1.01523	0.0110784	CDH13, RAMP2, NRP1, LOXL2	316	25	16792	8.50228	1	0.312839	17.3226
UP_SEQ_FEATURE	active site:Charge relay system	10	2.53807	0.0111508	PLAT, KLK6, LPL, NAALAD2, MASP1, BCHE, HTRA1, LIPG, HTRA3, PRSS23	360	203	20063	2.74535	0.999999	0.563286	16.666
SMART	SM00034:CLECT	7	1.77665	0.0112606	MRC1, CLEC1A, THBD, CD93, COLEC12, SELE, CLEC14A	221	86	10057	3.70404	0.892571	0.310522	13.2022
GOTERM_BP_DIRECT	GO:0048617~embryonic foregut morphogenesis	3	0.761421	0.011575	FOXF1, GATA4, SOX17	316	9	16792	17.7131	1	0.319702	18.0286
GOTERM_BP_DIRECT	GO:0061314~Notch signaling involved in heart development	3	0.761421	0.011575	HEY1, DLL4, HEY2	316	9	16792	17.7131	1	0.319702	18.0286
UP_KEYWORDS	Notch signaling pathway	5	1.26904	0.0121708	DTX4, HEY1, DLL4, NOTCH4, HEY2	362	51	20581	5.57388	0.974616	0.127211	15.095
GOTERM_BP_DIRECT	GO:0032496~response to lipopolysaccharide	9	2.28426	0.0123339	THBD, CYP1A1, CXCL5, LY96, EDN1, ACP5, SCGB1A1, SELE, CXCL10	316	164	16792	2.91618	1	0.33206	19.0967
GOTERM_BP_DIRECT	GO:0048843~negative regulation of axon extension involved in axon guidance	4	1.01523	0.0123524	SEMA5B, NRP1, SEMA6D, SEMA3G	316	26	16792	8.17527	1	0.32788	19.1226
UP_KEYWORDS	Hyaluronic acid	3	0.761421	0.0125798	HAPLN1, HAPLN3, STAB2	362	10	20581	17.0561	0.977582	0.126842	15.5635
GOTERM_MF_DIRECT	GO:0008009~chemokine activity	5	1.26904	0.0126259	CCL2, CXCL5, CCL20, CXCL16, CXCL10	313	49	16881	5.50336	0.998072	0.3077	16.6866
GOTERM_CC_DIRECT	GO:0030141~secretory granule	6	1.52284	0.01297	PLAT, CPE, CRHBP, CARTPT, SCG5, SCGB1A1	345	74	18224	4.28296	0.96687	0.191809	15.6962
INTERPRO	IPR000832:GPCR, family 2, secretin-like	5	1.26904	0.0130191	ADGRF5, ADGRG6, CALCRL, ADGRL2, ADGRL4	340	50	18559	5.45853	0.999875	0.410693	17.8884
UP_KEYWORDS	Tumor suppressor	9	2.28426	0.0130926	MAF, DFNA5, CADM1, MAFB, RPS6KA2, EFNA1, PRKCDBP, HPGD, MTUS1	362	177	20581	2.89086	0.980817	0.12745	16.1477
GOTERM_MF_DIRECT	GO:0019838~growth factor binding	4	1.01523	0.013173	A2M, NRP1, OSMR, LIFR	313	27	16881	7.99006	0.998532	0.304033	17.3474
GOTERM_MF_DIRECT	GO:0016918~retinal binding	3	0.761421	0.0138926	RBP5, ALDH1A2, RBP1	313	10	16881	16.1799	0.998975	0.303903	18.2091
GOTERM_BP_DIRECT	GO:0003184~pulmonary valve morphogenesis	3	0.761421	0.0142909	HEY1, SMAD6, HEY2	316	10	16792	15.9418	1	0.363933	21.7908
GOTERM_BP_DIRECT	GO:0003214~cardiac left ventricle morphogenesis	3	0.761421	0.0142909	CPE, FOXF1, HEY2	316	10	16792	15.9418	1	0.363933	21.7908
UP_SEQ_FEATURE	domain:EGF-like	6	1.52284	0.0143687	PLAT, TMEFF1, NRG3, ADAM19, SELE, CLEC14A	360	80	20063	4.17979	1	0.635741	20.9672
UP_KEYWORDS	Signal-anchor	16	4.06091	0.0150137	GGTA1P, GCNT2, COLEC12, CLEC1A, CSGALNACT1, SEMA5B, KIAA1161, NAALAD2, DYSF, FAM198B, DIO3, ASPHD2, GALNT18, CHST15, GCNT1, SGCB	362	455	20581	1.99925	0.989308	0.140389	18.3028
GOTERM_BP_DIRECT	GO:0001569~patterning of blood vessels	4	1.01523	0.0151426	NRP1, DLL4, NOTCH4, EDN1	316	28	16792	7.59132	1	0.376097	22.9367
INTERPRO	IPR013806:Kringle-like fold	4	1.01523	0.0155335	MRC1, PLAT, MMP9, FN1	340	29	18559	7.52901	0.999978	0.449345	20.9789
UP_SEQ_FEATURE	glycosylation site:O-linked (Xyl...) (chondroitin sulfate)	3	0.761421	0.0157833	THBD, CXCR4, HSPG2	360	11	20063	15.1992	1	0.65065	22.7913
UP_KEYWORDS	Lipoprotein	25	6.34518	0.015818	CAV1, CPM, EFNA1, F2RL1, PRND, RGMA, RGMB, PPP1R16B, UNC5B, TIAM1, NOS3, NT5E, IL1A, LPL, APOLD1, RFTN2, HID1, LYPD6B, CDH13, RND1, CA4, DSP, PLA2G4C, ARL4C, GAP43	362	852	20581	1.66824	0.991632	0.142986	19.1897
UP_SEQ_FEATURE	domain:C-type lectin	6	1.52284	0.0158479	CLEC1A, THBD, CD93, COLEC12, SELE, CLEC14A	360	82	20063	4.07785	1	0.633302	22.8737
GOTERM_BP_DIRECT	GO:0001937~negative regulation of endothelial cell proliferation	4	1.01523	0.0166599	CAV2, CAV1, ACVRL1, NR2F2	316	29	16792	7.32955	1	0.400136	24.9391
GOTERM_MF_DIRECT	GO:0043565~sequence-specific DNA binding	18	4.56853	0.0167287	MAF, EPAS1, SOX7, SOX6, PRDM16, TCF7L1, FOXF1, HOXA6, HEY2, GATA4, HOXA10, HOXA9, FOXC1, SOX17, NR5A2, NR2F2, NKX2-5, ETV4	313	518	16881	1.87412	0.999752	0.339664	21.5247
GOTERM_MF_DIRECT	GO:0008970~phosphatidylcholine 1-acylhydrolase activity	3	0.761421	0.0167744	PLA2G16, LIPG, PLA2G4C	313	11	16881	14.709	0.999757	0.327218	21.5772
UP_SEQ_FEATURE	lipid moiety-binding region:GPI-anchor amidated serine	5	1.26904	0.0168005	LYPD6B, CPM, EFNA1, CA4, NT5E	360	55	20063	5.06641	1	0.637006	24.0786
GOTERM_BP_DIRECT	GO:0001503~ossification	6	1.52284	0.017235	SOST, MMP9, STC1, FOXC1, ECM1, COL5A2	316	80	16792	3.98544	1	0.405749	25.6852
GOTERM_BP_DIRECT	GO:0051489~regulation of filopodium assembly	3	0.761421	0.0172522	MYO10, PPP1R16B, GAP43	316	11	16792	14.4925	1	0.401206	25.7074
GOTERM_BP_DIRECT	GO:0001886~endothelial cell morphogenesis	3	0.761421	0.0172522	NOTCH4, HEG1, STC1	316	11	16792	14.4925	1	0.401206	25.7074
GOTERM_BP_DIRECT	GO:0071356~cellular response to tumor necrosis factor	7	1.77665	0.0175093	CCL2, CCL20, CRHBP, GATA3, EDN1, HAS2, ADAMTS12	316	110	16792	3.38159	1	0.401028	26.0386
INTERPRO	IPR020894:Cadherin conserved site	7	1.77665	0.0175856	CDH13, ME3, PCDH1, PCDH12, PCDH17, CDH5, PCDH18	340	113	18559	3.38139	0.999995	0.473014	23.4202
GOTERM_BP_DIRECT	GO:0071773~cellular response to BMP stimulus	4	1.01523	0.0182593	ACVRL1, GATA3, ADAMTS12, TMEM100	316	30	16792	7.08523	1	0.409387	26.9967
GOTERM_CC_DIRECT	GO:0005622~intracellular	37	9.39086	0.0188064	GPR182, ADCY4, CAV2, CAV1, CCL2, NRG3, EFNA1, CRHBP, PREX2, RASGEF1B, ABI3, RGL1, CCL20, HSD17B6, RAPGEF5, DCLK2, RAMP2, KL, SMAD7, PIK3C2B, ADGRG6, DOCK9, NPR1, NPR3, ARHGAP29, MID1, RCAN2, NLRP1, DOCK4, CSGALNACT1, CLEC1A, SH2D3C, TNS2, RND1, HSPB8, IL3RA, BCAR3	345	1332	18224	1.46731	0.992954	0.252846	21.9882
GOTERM_MF_DIRECT	GO:0005515~protein binding	182	46.1929	0.018837	GNA14, ADCY4, A2M, RARRES2, SNCAIP, CADM1, MASP1, EFNA1, WFS1, MMP9, CRHBP, F2RL1, EDN1, SHE, KLHL3, FAM124B, CXCL10, MMRN2, BRINP1, DYSF, UNC5B, TIAM1, GATA3, GATA4, C8ORF4, HTRA3, IL1A, SPON1, CYP1A1, DYX1C1, EFNB2, LIFR, CORO6, USHBP1, PRKCDBP, MECOM, RSPH9, VEGFC, TNS2, RND1, THBD, DLL4, HSPB8, CD300LG, CARTPT, DSP, EMP1, RBP5, CAV2, IFIH1, IL1R1, CAV1, SNX7, SOX5, IL32, SOX7, SOX6, IL33, GPR…	313	8785	16881	1.11734	0.999914	0.346415	23.908
GOTERM_BP_DIRECT	GO:0007165~signal transduction	33	8.37563	0.0188885	GNA14, CCL2, ACVRL1, NRP1, SPOCK3, CXCL5, CRHBP, RASSF8, GPR143, SCGB1A1, SHE, CXCL10, RGMB, UNC5B, CCL20, GATA3, PDE4B, NR2F2, MRC1, EPAS1, ARHGAP28, COL15A1, RAPH1, ECM1, VEGFC, MYO10, THBD, FCGR2B, RPS6KA2, DLL4, CARTPT, MADCAM1, BCAR3	316	1161	16792	1.51042	1	0.415374	27.7915
UP_SEQ_FEATURE	domain:TSP type-1 4	4	1.01523	0.0192022	SEMA5B, ADAMTS9, ADAMTS12, SPON1	360	32	20063	6.96632	1	0.669428	27.0382
INTERPRO	IPR024731:EGF domain, merozoite surface protein 1-like	3	0.761421	0.0194551	STAB1, NID2, STAB2	340	12	18559	13.6463	0.999999	0.490277	25.583
GOTERM_MF_DIRECT	GO:0048185~activin binding	3	0.761421	0.0198862	ACVRL1, SMAD7, TGFBR3	313	12	16881	13.4832	0.999949	0.349282	25.0688
INTERPRO	IPR009071:High mobility group (HMG) box domain	5	1.26904	0.0202307	SOX5, SOX7, SOX6, SOX17, TCF7L1	340	57	18559	4.78818	0.999999	0.487085	26.4633
GOTERM_BP_DIRECT	GO:0086004~regulation of cardiac muscle cell contraction	3	0.761421	0.020449	PDE4B, GATA4, STC1	316	12	16792	13.2848	1	0.43619	29.7278
GOTERM_BP_DIRECT	GO:0009190~cyclic nucleotide biosynthetic process	3	0.761421	0.020449	ADCY4, NPR1, NPR3	316	12	16792	13.2848	1	0.43619	29.7278
UP_KEYWORDS	Alternative promoter usage	6	1.52284	0.0211138	SGK1, MYO10, DYSF, IL4I1, MECOM, PRDM16	362	90	20581	3.79024	0.998342	0.18132	24.811
INTERPRO	IPR002126:Cadherin	7	1.77665	0.0212858	CDH13, ME3, PCDH1, PCDH12, PCDH17, CDH5, PCDH18	340	118	18559	3.23811	1	0.488749	27.6454
GOTERM_BP_DIRECT	GO:0007219~Notch signaling pathway	7	1.77665	0.0213058	DTX4, HEY1, DLL4, NOTCH4, HEY2, FOXC1, TMEM100	316	115	16792	3.23456	1	0.444925	30.7701
GOTERM_MF_DIRECT	GO:0030165~PDZ domain binding	6	1.52284	0.0215725	CADM1, FZD1, TGFBR3, USHBP1, ARHGAP29, DOCK4	313	86	16881	3.76276	0.999978	0.360504	26.8999
GOTERM_BP_DIRECT	GO:0003007~heart morphogenesis	4	1.01523	0.0217052	FLRT2, ALDH1A2, TGFBR3, NKX2-5	316	32	16792	6.64241	1	0.44636	31.2509
GOTERM_MF_DIRECT	GO:0005085~guanyl-nucleotide exchange factor activity	7	1.77665	0.0223575	SH2D3C, TIAM1, RASGEF1B, DOCK9, RAPGEF5, DOCK4, BCAR3	313	118	16881	3.19941	0.999985	0.359168	27.738
GOTERM_BP_DIRECT	GO:0001822~kidney development	6	1.52284	0.0228252	ALDH1A2, TNS2, SULF2, WFS1, GATA3, HAS2	316	86	16792	3.70739	1	0.458462	32.5826
INTERPRO	IPR015919:Cadherin-like	7	1.77665	0.0229028	CDH13, ME3, PCDH1, PCDH12, PCDH17, CDH5, PCDH18	340	120	18559	3.18414	1	0.498948	29.4226
GOTERM_BP_DIRECT	GO:0007596~blood coagulation	9	2.28426	0.0231301	PLAT, VWF, THBD, PROCR, GATA3, GATA4, F2RL1, DOCK9, TFPI2	316	184	16792	2.5992	1	0.458275	32.9408
GOTERM_MF_DIRECT	GO:0004620~phospholipase activity	3	0.761421	0.0232185	LPL, LIPG, PLA2G4C	313	13	16881	12.4461	0.99999	0.358885	28.6471
GOTERM_MF_DIRECT	GO:0005041~low-density lipoprotein receptor activity	3	0.761421	0.0232185	STAB1, CXCL16, STAB2	313	13	16881	12.4461	0.99999	0.358885	28.6471
GOTERM_BP_DIRECT	GO:0071526~semaphorin-plexin signaling pathway	4	1.01523	0.023552	SEMA5B, NRP1, SEMA6D, SEMA3G	316	33	16792	6.44112	1	0.45977	33.4336
GOTERM_BP_DIRECT	GO:0060038~cardiac muscle cell proliferation	3	0.761421	0.0238713	TGFBR3, FOXC1, NKX2-5	316	13	16792	12.2629	1	0.459777	33.8043
GOTERM_BP_DIRECT	GO:0014032~neural crest cell development	3	0.761421	0.0238713	ALDH1A2, EDN1, FOXC1	316	13	16792	12.2629	1	0.459777	33.8043
GOTERM_BP_DIRECT	GO:0050901~leukocyte tethering or rolling	3	0.761421	0.0238713	MADCAM1, GCNT1, SELE	316	13	16792	12.2629	1	0.459777	33.8043
GOTERM_BP_DIRECT	GO:0003215~cardiac right ventricle morphogenesis	3	0.761421	0.0238713	GATA3, HEY2, GATA4	316	13	16792	12.2629	1	0.459777	33.8043
GOTERM_BP_DIRECT	GO:0060317~cardiac epithelial to mesenchymal transition	3	0.761421	0.0238713	HEY1, HEY2, TGFBR3	316	13	16792	12.2629	1	0.459777	33.8043
GOTERM_BP_DIRECT	GO:0006898~receptor-mediated endocytosis	9	2.28426	0.0244862	MRC1, MASP1, ENPP2, STAB1, CXCL16, COLEC12, STAB2, LOXL2, TINAGL1	316	186	16792	2.57125	1	0.463887	34.5128
KEGG_PATHWAY	hsa04062:Chemokine signaling pathway	9	2.28426	0.0246574	ADCY4, CCL2, CXCL5, CCL20, TIAM1, CXCR4, CXCL16, GRK5, CXCL10	132	186	6910	2.53299	0.990616	0.789074	26.6174
GOTERM_BP_DIRECT	GO:0051216~cartilage development	5	1.26904	0.024669	CSGALNACT1, DLX2, SULF2, EDN1, SOX6	316	59	16792	4.50333	1	0.46198	34.722
UP_KEYWORDS	Hydroxylation	6	1.52284	0.0259578	THBD, MASP1, EPAS1, FCN3, COL15A1, COL5A2	362	95	20581	3.59075	0.999626	0.212661	29.6337
INTERPRO	IPR019804:Ras guanine-nucleotide exchange factor, conserved site	3	0.761421	0.0261891	RASGEF1B, RAPGEF5, RGL1	340	14	18559	11.6968	1	0.531654	32.9096
INTERPRO	IPR000562:Fibronectin, type II, collagen-binding	3	0.761421	0.0261891	MRC1, MMP9, FN1	340	14	18559	11.6968	1	0.531654	32.9096
UP_SEQ_FEATURE	domain:GPS	4	1.01523	0.0262382	ADGRF5, ADGRG6, ADGRL2, ADGRL4	360	36	20063	6.19228	1	0.765891	35.0978
GOTERM_MF_DIRECT	GO:0030676~Rac guanyl-nucleotide exchange factor activity	3	0.761421	0.0267622	TIAM1, PREX2, FARP1	313	14	16881	11.5571	0.999998	0.390009	32.2775
GOTERM_BP_DIRECT	GO:0007160~cell-matrix adhesion	6	1.52284	0.0271364	TIAM1, ITGA1, MADCAM1, SGCE, NID2, ADAMTS12	316	90	16792	3.54262	1	0.490258	37.4852
UP_SEQ_FEATURE	splice variant	158	40.1015	0.0274212	CADM1, MASP1, EFNA1, OSMR, RASGEF1B, KLHL4, KLHL3, FAM124B, RGL1, BRINP1, DYSF, UNC5B, GATA3, PDE4B, RAPGEF5, HTRA3, MTUS1, LINC00305, TMEFF1, DYX1C1, SIPA1L2, APOLD1, CORO6, USHBP1, COLEC12, ZNF503, MECOM, FARP1, ADAMTS9, TNS2, PARP14, CD300LG, DSP, MADCAM1, CGNL1, CAV2, EMCN, IFIH1, CAV1, ENPP2, SNX7, SOX5, AFAP1L2, IL32, LRIG3, SOX6, PRUNE2, SEMA5B, HOXA10, HEG1, FN1, PLAT, SMAD6, CCDC80, ADGR…	360	7760	20063	1.13472	1	0.76662	36.368
GOTERM_BP_DIRECT	GO:0060065~uterus development	3	0.761421	0.0275096	GATA3, HOXA10, HOXA9	316	14	16792	11.387	1	0.490583	37.8934
GOTERM_BP_DIRECT	GO:0009395~phospholipid catabolic process	3	0.761421	0.0275096	ENPP2, LIPG, PLA2G4C	316	14	16792	11.387	1	0.490583	37.8934
INTERPRO	IPR000203:GPS domain	4	1.01523	0.0276531	ADGRF5, ADGRG6, ADGRL2, ADGRL4	340	36	18559	6.06503	1	0.536751	34.4107
UP_SEQ_FEATURE	domain:TSP type-1 3	4	1.01523	0.0281847	SEMA5B, ADAMTS9, ADAMTS12, SPON1	360	37	20063	6.02492	1	0.762202	37.1752
UP_SEQ_FEATURE	domain:PH 2	4	1.01523	0.0281847	MYO10, TIAM1, AFAP1L2, FARP1	360	37	20063	6.02492	1	0.762202	37.1752
SMART	SM00398:HMG	5	1.26904	0.0300729	SOX5, SOX7, SOX6, SOX17, TCF7L1	221	54	10057	4.21359	0.997559	0.576552	31.7348
UP_SEQ_FEATURE	domain:PH 1	4	1.01523	0.0302057	MYO10, TIAM1, AFAP1L2, FARP1	360	38	20063	5.86637	1	0.77274	39.2661
GOTERM_BP_DIRECT	GO:0050727~regulation of inflammatory response	5	1.26904	0.030481	IL1R1, ADAMTS12, SCGB1A1, SELE, NLRP1	316	63	16792	4.2174	1	0.522412	41.0553
GOTERM_BP_DIRECT	GO:0007411~axon guidance	8	2.03046	0.0305437	FLRT3, FLRT2, NRP1, CRMP1, EFNA1, GATA3, EFNB2, SPTAN1	316	159	16792	2.67367	1	0.518714	41.1204
UP_KEYWORDS	Heparan sulfate	3	0.761421	0.0313059	NRP1, SPOCK3, HSPG2	362	16	20581	10.66	0.999928	0.244704	34.625
GOTERM_BP_DIRECT	GO:0010667~negative regulation of cardiac muscle cell apoptotic process	3	0.761421	0.0313547	HAND2, HEY2, NKX2-5	316	15	16792	10.6278	1	0.523721	41.9558
GOTERM_BP_DIRECT	GO:0034332~adherens junction organization	4	1.01523	0.031763	CDH13, CADM1, DSP, CDH5	316	37	16792	5.74478	1	0.524031	42.3722
BIOCARTA	h_nfatPathway:NFAT and Hypertrophy of the heart (Transcription in the broken heart)	5	1.26904	0.0319033	HAND2, EDN1, GATA4, FKBP1A-SDCBP2, NKX2-5	38	54	1625	3.95955	0.893244	0.673264	28.4351
SMART	SM00303:GPS	4	1.01523	0.0321406	ADGRF5, ADGRG6, ADGRL2, ADGRL4	221	32	10057	5.68835	0.998397	0.55267	33.5321
UP_SEQ_FEATURE	domain:DH	5	1.26904	0.0335474	PLEKHG1, TIAM1, PREX2, ARHGEF15, FARP1	360	68	20063	4.09783	1	0.795534	42.5806
GOTERM_BP_DIRECT	GO:0060326~cell chemotaxis	5	1.26904	0.0336645	CCL2, CXCL5, CCL20, DOCK4, CXCL10	316	65	16792	4.08763	1	0.540734	44.2745
GOTERM_BP_DIRECT	GO:0001657~ureteric bud development	4	1.01523	0.0340204	BMPER, SMAD7, SMAD6, FOXC1	316	38	16792	5.5936	1	0.540278	44.6239
UP_KEYWORDS	Receptor	40	10.1523	0.0342308	GPR182, RARRES2, IL1R1, ACVRL1, GPRC5C, NRP1, OSMR, F2RL1, ADGRF5, GPR143, GPR4, PROCR, UNC5B, CD93, CXCR4, CALCRL, NR2F2, MRC1, RAMP2, EFNB2, ADGRG6, LIFR, FZD1, ITGA1, NPR1, ACKR3, COLEC12, STAB2, NPR3, ITPR3, THBD, FCGR2B, STAB1, NOTCH4, CD300LG, TGFBR3, ADGRL2, NR5A2, IL3RA, ADGRL4	362	1648	20581	1.37994	0.999971	0.258104	37.2141
GOTERM_BP_DIRECT	GO:0090280~positive regulation of calcium ion import	3	0.761421	0.0353976	CCL2, LGALS3, STC1	316	16	16792	9.96361	1	0.550513	45.9567
UP_SEQ_FEATURE	short sequence motif:YRPW motif	2	0.507614	0.035468	HEY1, HEY2	360	2	20063	55.7306	1	0.80208	44.4079
UP_SEQ_FEATURE	domain:FAS1 5	2	0.507614	0.035468	STAB1, STAB2	360	2	20063	55.7306	1	0.80208	44.4079
UP_SEQ_FEATURE	domain:FAS1 7	2	0.507614	0.035468	STAB1, STAB2	360	2	20063	55.7306	1	0.80208	44.4079
UP_SEQ_FEATURE	domain:FAS1 6	2	0.507614	0.035468	STAB1, STAB2	360	2	20063	55.7306	1	0.80208	44.4079
INTERPRO	IPR002330:Lipoprotein lipase	2	0.507614	0.0361995	LPL, LIPG	340	2	18559	54.5853	1	0.621986	42.5659
INTERPRO	IPR000159:Ras-association	4	1.01523	0.0362922	MYO10, RASSF8, RAPH1, RGL1	340	40	18559	5.45853	1	0.609074	42.6489
UP_SEQ_FEATURE	domain:EGF-like 10	3	0.761421	0.0363755	STAB1, NOTCH4, STAB2	360	17	20063	9.8348	1	0.799071	45.2522
SMART	SM00059:FN2	3	0.761421	0.0364658	MRC1, MMP9, FN1	221	14	10057	9.75145	0.999337	0.556525	37.152
GOTERM_MF_DIRECT	GO:0030617~transforming growth factor beta receptor, inhibitory cytoplasmic mediator activity	2	0.507614	0.0366241	SMAD7, SMAD6	313	2	16881	53.9329	1	0.480879	41.4965
GOTERM_BP_DIRECT	GO:0055017~cardiac muscle tissue growth	2	0.507614	0.0371671	CCM2L, HEG1	316	2	16792	53.1392	1	0.564219	47.6247
GOTERM_BP_DIRECT	GO:0003057~regulation of the force of heart contraction by chemical signal	2	0.507614	0.0371671	CAV1, NOS3	316	2	16792	53.1392	1	0.564219	47.6247
GOTERM_BP_DIRECT	GO:0036304~umbilical cord morphogenesis	2	0.507614	0.0371671	HEY1, HEY2	316	2	16792	53.1392	1	0.564219	47.6247
GOTERM_BP_DIRECT	GO:2000820~negative regulation of transcription from RNA polymerase II promoter involved in smooth muscle cell differentiation	2	0.507614	0.0371671	HEY1, HEY2	316	2	16792	53.1392	1	0.564219	47.6247
INTERPRO	IPR003961:Fibronectin, type III	9	2.28426	0.0372502	PTPRB, FLRT3, FLRT2, IGDCC3, OSMR, LIFR, MID1, IL3RA, FN1	340	207	18559	2.37327	1	0.605471	43.5005
SMART	SM00280:KAZAL	4	1.01523	0.0375702	TMEFF1, SPOCK3, HTRA1, HTRA3	221	34	10057	5.35374	0.999471	0.529705	38.0467
INTERPRO	IPR000716:Thyroglobulin type-1	3	0.761421	0.0377626	SPOCK3, NID2, IGFBP3	340	17	18559	9.6327	1	0.597711	43.9511
GOTERM_MF_DIRECT	GO:0004180~carboxypeptidase activity	3	0.761421	0.0385735	NAALAD2, CPM, CPE	313	17	16881	9.51757	1	0.486947	43.1746
UP_SEQ_FEATURE	domain:EGF-like 5	4	1.01523	0.0390298	THBD, STAB1, DLL4, STAB2	360	42	20063	5.30767	1	0.811148	47.6532
GOTERM_BP_DIRECT	GO:0031589~cell-substrate adhesion	3	0.761421	0.0396295	VWF, SORBS3, SMAD6	316	17	16792	9.37751	1	0.583797	49.8656
KEGG_PATHWAY	hsa05202:Transcriptional misregulation in cancer	8	2.03046	0.040067	MAF, PLAT, MMP9, TSPAN7, IGFBP3, ETV5, HPGD, ETV4	132	168	6910	2.49278	0.999522	0.85217	39.7635
UP_SEQ_FEATURE	domain:Cadherin 5	6	1.52284	0.0404313	CDH13, PCDH1, PCDH12, PCDH17, CDH5, PCDH18	360	105	20063	3.1846	1	0.812159	48.8807
UP_SEQ_FEATURE	domain:TSP type-1 6	3	0.761421	0.0404477	ADAMTS9, ADAMTS12, SPON1	360	18	20063	9.28843	1	0.802215	48.8949
INTERPRO	IPR000219:Dbl homology (DH) domain	5	1.26904	0.040905	PLEKHG1, TIAM1, PREX2, ARHGEF15, FARP1	340	71	18559	3.84403	1	0.615199	46.6417
KEGG_PATHWAY	hsa04610:Complement and coagulation cascades	5	1.26904	0.0414298	PLAT, VWF, A2M, THBD, MASP1	132	69	6910	3.79337	0.999634	0.794537	40.815
GOTERM_BP_DIRECT	GO:0016337~single organismal cell-cell adhesion	6	1.52284	0.0415366	EMCN, CD93, FOXF1, FBLIM1, DSP, CDH5	316	101	16792	3.15679	1	0.597162	51.5387
SMART	SM00112:CA	7	1.77665	0.0417233	CDH13, ME3, PCDH1, PCDH12, PCDH17, CDH5, PCDH18	221	116	10057	2.7461	0.999774	0.533857	41.3076
GOTERM_BP_DIRECT	GO:0071300~cellular response to retinoic acid	5	1.26904	0.0424411	ALDH1A2, BRINP1, CCL2, CYP26B1, YAP1	316	70	16792	3.79566	1	0.601087	52.3137
GOTERM_MF_DIRECT	GO:0005520~insulin-like growth factor binding	3	0.761421	0.0428761	HTRA1, HTRA3, IGFBP3	313	18	16881	8.98882	1	0.512608	46.7211
UP_SEQ_FEATURE	domain:EGF-like 6	4	1.01523	0.0438791	STAB1, DLL4, NOTCH4, STAB2	360	44	20063	5.06641	1	0.818739	51.7865
GOTERM_BP_DIRECT	GO:0001709~cell fate determination	3	0.761421	0.0440421	GATA3, CYP26B1, NOTCH4	316	18	16792	8.85654	1	0.61088	53.6569
GOTERM_BP_DIRECT	GO:0007043~cell-cell junction assembly	3	0.761421	0.0440421	CLDN5, HEG1, CDH5	316	18	16792	8.85654	1	0.61088	53.6569
GOTERM_BP_DIRECT	GO:0002690~positive regulation of leukocyte chemotaxis	3	0.761421	0.0440421	CXCL5, F2RL1, CXCL10	316	18	16792	8.85654	1	0.61088	53.6569
GOTERM_BP_DIRECT	GO:0071347~cellular response to interleukin-1	5	1.26904	0.044337	CCL2, CCL20, EDN1, HAS2, ADAMTS12	316	71	16792	3.7422	1	0.609329	53.9004
GOTERM_BP_DIRECT	GO:0002576~platelet degranulation	6	1.52284	0.0445677	VEGFC, VWF, A2M, RARRES2, ECM1, FN1	316	103	16792	3.09549	1	0.607266	54.0901
GOTERM_MF_DIRECT	GO:0046332~SMAD binding	4	1.01523	0.0448399	ACVRL1, TGFBR3, PRDM16, COL5A2	313	43	16881	5.01701	1	0.517175	48.2704
INTERPRO	IPR013098:Immunoglobulin I-set	7	1.77665	0.044999	IGDCC3, IL1R1, CADM1, UNC5B, HSPG2, LRIG3, PALLD	340	141	18559	2.70991	1	0.639003	49.9665
COG_ONTOLOGY	Cell division and chromosome partitioning	5	1.26904	0.0457691	CEP112, DSP, COLEC12, PHLDB2, MTUS1	25	117	2026	3.46325	0.430043	0.430043	26.0229
UP_SEQ_FEATURE	short sequence motif:Cysteine switch	4	1.01523	0.0464111	ADAMTS9, MMP9, ADAM19, ADAMTS12	360	45	20063	4.95383	1	0.827187	53.8209
GOTERM_BP_DIRECT	GO:0031623~receptor internalization	4	1.01523	0.046511	RAMP2, CAV1, ACKR3, CALCRL	316	43	16792	4.94319	1	0.619345	55.6588
GOTERM_MF_DIRECT	GO:0004016~adenylate cyclase activity	3	0.761421	0.047348	ADCY4, NPR1, NPR3	313	19	16881	8.51572	1	0.525633	50.1881
UP_SEQ_FEATURE	domain:EGF-like 3	5	1.26904	0.0473815	STAB1, DLL4, NOTCH4, HSPG2, STAB2	360	76	20063	3.66648	1	0.824816	54.5791
UP_SEQ_FEATURE	domain:IGFBP N-terminal	3	0.761421	0.0490735	HTRA1, HTRA3, IGFBP3	360	20	20063	8.35958	1	0.827189	55.8731
GOTERM_CC_DIRECT	GO:0009897~external side of plasma membrane	9	2.28426	0.049261	CDH13, EMCN, ITGA1, TGFBR3, HEG1, STAB2, CLEC14A, CDH5, CXCL10	345	213	18224	2.23197	0.999998	0.519284	48.3506
GOTERM_BP_DIRECT	GO:0048015~phosphatidylinositol-mediated signaling	6	1.52284	0.0493566	KL, CA8, PIK3C2B, FGF23, NPR3, GPR143	316	106	16792	3.00788	1	0.637799	57.865
GOTERM_CC_DIRECT	GO:0005856~cytoskeleton	13	3.29949	0.0496243	SORBS3, RND1, FILIP1, DSP, OSBPL10, SGCE, NOS3, KLHL4, RAPH1, KLHL3, CABYR, FARP1, SGCB	345	371	18224	1.85095	0.999998	0.503005	48.6081
GOTERM_BP_DIRECT	GO:0030334~regulation of cell migration	5	1.26904	0.0503053	SGK1, ENPP2, CXCR4, ABI3, LDB2	316	74	16792	3.59049	1	0.641091	58.5773
KEGG_PATHWAY	hsa04668:TNF signaling pathway	6	1.52284	0.0503967	CCL2, CCL20, MMP9, EDN1, SELE, CXCL10	132	106	6910	2.96312	0.999937	0.800444	47.3238
UP_KEYWORDS	Cytokine	8	2.03046	0.0506854	CCL2, CXCL5, CCL20, CXCL16, IL32, IL33, IL1A, CXCL10	362	190	20581	2.39384	1	0.351737	50.0965
UP_SEQ_FEATURE	domain:Cadherin 4	6	1.52284	0.050889	CDH13, PCDH1, PCDH12, PCDH17, CDH5, PCDH18	360	112	20063	2.98557	1	0.830174	57.223
UP_SEQ_FEATURE	domain:Cadherin 3	6	1.52284	0.050889	CDH13, PCDH1, PCDH12, PCDH17, CDH5, PCDH18	360	112	20063	2.98557	1	0.830174	57.223
INTERPRO	IPR000867:Insulin-like growth factor-binding protein, IGFBP	3	0.761421	0.0509091	HTRA1, HTRA3, IGFBP3	340	20	18559	8.18779	1	0.673761	54.4264
INTERPRO	IPR027231:Semaphorin	3	0.761421	0.0509091	SEMA5B, SEMA6D, SEMA3G	340	20	18559	8.18779	1	0.673761	54.4264
INTERPRO	IPR001811:Chemokine interleukin-8-like domain	4	1.01523	0.0515251	CCL2, CXCL5, CCL20, CXCL10	340	46	18559	4.74655	1	0.667022	54.8692
UP_KEYWORDS	Metalloprotease	7	1.77665	0.0517725	NAALAD2, ADAMTS9, CPM, CPE, MMP9, ADAM19, ADAMTS12	362	152	20581	2.61826	1	0.350163	50.8547
UP_KEYWORDS	Blood coagulation	4	1.01523	0.051862	VWF, THBD, PROCR, TFPI2	362	48	20581	4.7378	1	0.34324	50.9167
UP_KEYWORDS	Hemostasis	4	1.01523	0.051862	VWF, THBD, PROCR, TFPI2	362	48	20581	4.7378	1	0.34324	50.9167
SMART	SM00211:TY	3	0.761421	0.0522228	SPOCK3, NID2, IGFBP3	221	17	10057	8.03061	0.999974	0.585433	48.8601
UP_SEQ_FEATURE	region of interest:Transcriptional repression and interaction with NCOR1 and SIN3A	2	0.507614	0.0527287	HEY1, HEY2	360	3	20063	37.1537	1	0.833115	58.5513
UP_SEQ_FEATURE	chain:60S ribosomal protein L32	2	0.507614	0.0527287	SNORA7A, SNORA7B	360	3	20063	37.1537	1	0.833115	58.5513
GOTERM_BP_DIRECT	GO:0014911~positive regulation of smooth muscle cell migration	3	0.761421	0.0533764	NRP1, SEMA6D, HAS2	316	20	16792	7.97089	1	0.659604	60.806
GOTERM_BP_DIRECT	GO:0071385~cellular response to glucocorticoid stimulus	3	0.761421	0.0533764	HEY1, EDN1, STC1	316	20	16792	7.97089	1	0.659604	60.806
INTERPRO	IPR009496:Repulsive guidance molecule, C-terminal	2	0.507614	0.0538062	RGMA, RGMB	340	3	18559	36.3902	1	0.672385	56.4744
INTERPRO	IPR025232:Domain of unknown function DUF4174	2	0.507614	0.0538062	SRPX, CCDC80	340	3	18559	36.3902	1	0.672385	56.4744
INTERPRO	IPR001612:Caveolin	2	0.507614	0.0538062	CAV2, CAV1	340	3	18559	36.3902	1	0.672385	56.4744
INTERPRO	IPR021934:Sox C-terminal transactivation domain	2	0.507614	0.0538062	SOX7, SOX17	340	3	18559	36.3902	1	0.672385	56.4744
INTERPRO	IPR010536:Repulsive guidance molecule, N-terminal	2	0.507614	0.0538062	RGMA, RGMB	340	3	18559	36.3902	1	0.672385	56.4744
INTERPRO	IPR006715:PEA3-type ETS-domain transcription factor, N-terminal	2	0.507614	0.0538062	ETV5, ETV4	340	3	18559	36.3902	1	0.672385	56.4744
INTERPRO	IPR018361:Caveolin, conserved site	2	0.507614	0.0538062	CAV2, CAV1	340	3	18559	36.3902	1	0.672385	56.4744
INTERPRO	IPR001170:Natriuretic peptide receptor	2	0.507614	0.0538062	NPR1, NPR3	340	3	18559	36.3902	1	0.672385	56.4744
GOTERM_MF_DIRECT	GO:0005089~Rho guanyl-nucleotide exchange factor activity	5	1.26904	0.0542479	PLEKHG1, TIAM1, PREX2, ARHGEF15, FARP1	313	77	16881	3.50214	1	0.564626	55.1281
GOTERM_MF_DIRECT	GO:0030674~protein binding, bridging	5	1.26904	0.0542479	FLRT3, FLRT2, CAV2, CAV1, DSP	313	77	16881	3.50214	1	0.564626	55.1281
UP_SEQ_FEATURE	compositionally biased region:Ser-rich	14	3.5533	0.0543301	SCHIP1, ADGRG6, SIPA1L2, FRZB, SHE, CDH5, RGL1, DOCK4, NCKAP5, KIAA1462, DCLK2, HEG1, ZNF608, JPH1	360	441	20063	1.76922	1	0.834541	59.676
GOTERM_MF_DIRECT	GO:0016941~natriuretic peptide receptor activity	2	0.507614	0.0544316	NPR1, NPR3	313	3	16881	35.9553	1	0.5551	55.2532
GOTERM_MF_DIRECT	GO:0004924~oncostatin-M receptor activity	2	0.507614	0.0544316	OSMR, LIFR	313	3	16881	35.9553	1	0.5551	55.2532
GOTERM_MF_DIRECT	GO:0035939~microsatellite binding	2	0.507614	0.0544316	HEY1, HEY2	313	3	16881	35.9553	1	0.5551	55.2532
GOTERM_BP_DIRECT	GO:0022617~extracellular matrix disassembly	5	1.26904	0.0545171	A2M, HTRA1, MMP9, HSPG2, FN1	316	76	16792	3.496	1	0.663777	61.6047
GOTERM_BP_DIRECT	GO:0030324~lung development	5	1.26904	0.0545171	ALDH1A2, EPAS1, FOXF1, HEG1, NOS3	316	76	16792	3.496	1	0.663777	61.6047
GOTERM_BP_DIRECT	GO:0045165~cell fate commitment	4	1.01523	0.0549431	GATA3, HEY2, GATA4, GAP43	316	46	16792	4.6208	1	0.662953	61.8991
GOTERM_BP_DIRECT	GO:2000391~positive regulation of neutrophil extravasation	2	0.507614	0.0552309	IL1R1, IL1A	316	3	16792	35.4262	1	0.661202	62.0967
GOTERM_BP_DIRECT	GO:0003278~apoptotic process involved in heart morphogenesis	2	0.507614	0.0552309	HAND2, NKX2-5	316	3	16792	35.4262	1	0.661202	62.0967
GOTERM_BP_DIRECT	GO:0090500~endocardial cushion to mesenchymal transition	2	0.507614	0.0552309	ACVRL1, HAS2	316	3	16792	35.4262	1	0.661202	62.0967
GOTERM_BP_DIRECT	GO:0003199~endocardial cushion to mesenchymal transition involved in heart valve formation	2	0.507614	0.0552309	EFNA1, HEY2	316	3	16792	35.4262	1	0.661202	62.0967
GOTERM_BP_DIRECT	GO:0019065~receptor-mediated endocytosis of virus by host cell	2	0.507614	0.0552309	CAV2, CAV1	316	3	16792	35.4262	1	0.661202	62.0967
GOTERM_BP_DIRECT	GO:0090271~positive regulation of fibroblast growth factor production	2	0.507614	0.0552309	CCM2L, HEG1	316	3	16792	35.4262	1	0.661202	62.0967
GOTERM_BP_DIRECT	GO:2001212~regulation of vasculogenesis	2	0.507614	0.0552309	HEY1, HEY2	316	3	16792	35.4262	1	0.661202	62.0967
UP_SEQ_FEATURE	domain:Cadherin 2	6	1.52284	0.0558123	CDH13, PCDH1, PCDH12, PCDH17, CDH5, PCDH18	360	115	20063	2.90768	1	0.835248	60.6914
UP_SEQ_FEATURE	domain:Cadherin 1	6	1.52284	0.0558123	CDH13, PCDH1, PCDH12, PCDH17, CDH5, PCDH18	360	115	20063	2.90768	1	0.835248	60.6914
SMART	SM00121:IB	3	0.761421	0.0579244	HTRA1, HTRA3, IGFBP3	221	18	10057	7.58446	0.999992	0.595145	52.5762
GOTERM_BP_DIRECT	GO:0030879~mammary gland development	3	0.761421	0.0582824	CAV1, NOTCH4, HOXA9	316	21	16792	7.59132	1	0.677786	64.1337
GOTERM_BP_DIRECT	GO:0031016~pancreas development	3	0.761421	0.0582824	ALDH1A2, WFS1, FOXF1	316	21	16792	7.59132	1	0.677786	64.1337
GOTERM_BP_DIRECT	GO:0055117~regulation of cardiac muscle contraction	3	0.761421	0.0582824	SMAD7, NKX2-5, GJA5	316	21	16792	7.59132	1	0.677786	64.1337
UP_SEQ_FEATURE	domain:N-terminal Ras-GEF	3	0.761421	0.0582945	RASGEF1B, RAPGEF5, RGL1	360	22	20063	7.59962	1	0.841178	62.3382
GOTERM_MF_DIRECT	GO:0097110~scaffold protein binding	4	1.01523	0.0588078	CAV2, DSP, NOS3, NLRP1	313	48	16881	4.49441	1	0.573428	58.1384
GOTERM_CC_DIRECT	GO:0030667~secretory granule membrane	3	0.761421	0.0589365	CPE, CA4, ITPR3	345	21	18224	7.54617	1	0.547387	54.8181
UP_KEYWORDS	Immunoglobulin domain	16	4.06091	0.0590964	CEACAM21, HAPLN1, IGDCC3, IL1R1, HAPLN3, CADM1, ADGRF5, HSPG2, LRIG3, PALLD, FCGR2B, UNC5B, SEMA3G, CD300LG, MADCAM1, CD200	362	546	20581	1.66604	1	0.374106	55.6919
UP_SEQ_FEATURE	compositionally biased region:Poly-Thr	4	1.01523	0.0601155	NRG3, GATA3, GATA4, ZNF608	360	50	20063	4.45844	1	0.843397	63.505
INTERPRO	IPR000651:Ras-like guanine nucleotide exchange factor, N-terminal	3	0.761421	0.0604469	RASGEF1B, RAPGEF5, RGL1	340	22	18559	7.44345	1	0.705383	60.8492
GOTERM_BP_DIRECT	GO:0050728~negative regulation of inflammatory response	5	1.26904	0.0611812	FOXF1, GATA3, ACP5, CALCRL, NT5E	316	79	16792	3.36324	1	0.692382	65.973
SMART	SM00325:RhoGEF	5	1.26904	0.0613709	PLEKHG1, TIAM1, PREX2, ARHGEF15, FARP1	221	68	10057	3.34609	0.999996	0.589842	54.7004
GOTERM_BP_DIRECT	GO:0071222~cellular response to lipopolysaccharide	6	1.52284	0.0616658	MRC1, CCL2, CCL20, CXCL16, PDE4B, CXCL10	316	113	16792	2.82155	1	0.691762	66.2717
GOTERM_MF_DIRECT	GO:0005104~fibroblast growth factor receptor binding	3	0.761421	0.0617041	FLRT3, FLRT2, KL	313	22	16881	7.35449	1	0.581228	59.9516
GOTERM_BP_DIRECT	GO:0042493~response to drug	11	2.79188	0.0618186	VEGFC, LPL, CYP1A1, BCHE, GATA3, GATA4, FZD1, SMTNL1, SCGB1A1, ABCG2, BCAR3	316	304	16792	1.9228	1	0.689149	66.3653
INTERPRO	IPR001849:Pleckstrin homology domain	10	2.53807	0.0618842	MYO10, PLEKHG1, TIAM1, PREX2, DOCK9, OSBPL10, AFAP1L2, RAPH1, PHLDB2, FARP1	340	271	18559	2.01422	1	0.703973	61.7403
GOTERM_MF_DIRECT	GO:0005088~Ras guanyl-nucleotide exchange factor activity	6	1.52284	0.0622574	KL, RASGEF1B, FGF23, RAPGEF5, IL3RA, SPTAN1	313	115	16881	2.81389	1	0.57461	60.2896
GOTERM_CC_DIRECT	GO:0005604~basement membrane	5	1.26904	0.0623441	CCDC80, HSPG2, NID2, LOXL2, MMRN2	345	79	18224	3.34324	1	0.550696	56.9118
INTERPRO	IPR002350:Kazal domain	4	1.01523	0.063132	TMEFF1, SPOCK3, HTRA1, HTRA3	340	50	18559	4.36682	1	0.701529	62.4986
GOTERM_BP_DIRECT	GO:0008037~cell recognition	3	0.761421	0.0633376	CSGALNACT1, CADM1, CD200	316	22	16792	7.24626	1	0.69474	67.2832
GOTERM_BP_DIRECT	GO:0055074~calcium ion homeostasis	3	0.761421	0.0633376	CAV1, KL, WFS1	316	22	16792	7.24626	1	0.69474	67.2832
GOTERM_BP_DIRECT	GO:0001558~regulation of cell growth	5	1.26904	0.0634942	SGK1, NRG3, HTRA1, HTRA3, IGFBP3	316	80	16792	3.3212	1	0.692196	67.3765
GOTERM_BP_DIRECT	GO:0009952~anterior/posterior pattern specification	5	1.26904	0.0634942	ALDH1A2, HOXA6, HOXA10, HOXA9, NR2F2	316	80	16792	3.3212	1	0.692196	67.3765
INTERPRO	IPR001478:PDZ domain	7	1.77665	0.0652726	TIAM1, HTRA1, PREX2, SIPA1L2, HTRA3, SDCBP2, AHNAK	340	155	18559	2.46514	1	0.704344	63.7668
GOTERM_BP_DIRECT	GO:0035023~regulation of Rho protein signal transduction	5	1.26904	0.0658525	PLEKHG1, TIAM1, PREX2, ARHGEF15, FARP1	316	81	16792	3.2802	1	0.70241	68.7512
GOTERM_MF_DIRECT	GO:0030215~semaphorin receptor binding	3	0.761421	0.0667788	SEMA5B, SEMA6D, SEMA3G	313	23	16881	7.03473	1	0.591323	62.9536
SMART	SM00199:SCY	4	1.01523	0.067278	CCL2, CXCL5, CCL20, CXCL10	221	43	10057	4.23319	0.999999	0.599368	58.1386
UP_SEQ_FEATURE	short sequence motif:Box 1 motif	3	0.761421	0.0680579	OSMR, LIFR, IL3RA	360	24	20063	6.96632	1	0.872394	68.2084
UP_KEYWORDS	Complement activation lectin pathway	2	0.507614	0.0683421	MASP1, FCN3	362	4	20581	28.4268	1	0.411938	61.1695
GOTERM_BP_DIRECT	GO:0035924~cellular response to vascular endothelial growth factor stimulus	3	0.761421	0.0685346	RAMP2, NRP1, DLL4	316	23	16792	6.93121	1	0.713894	70.2484
UP_KEYWORDS	Heparin-binding	5	1.26904	0.0691258	LPL, NRP1, SOST, LIPG, FN1	362	88	20581	3.23032	1	0.40793	61.6037
UP_KEYWORDS	Cytoskeleton	28	7.1066	0.0695104	TPPP3, KLHL4, KLHL3, SORBS3, CRMP1, CAMSAP2, DCLK2, NOS3, MTUS1, SYNPO, CEP112, FILIP1, FBLIM1, MID1, PALLD, RAPH1, CABYR, RSPH9, MYO10, RND1, EML1, SVIL, DSP, OSBPL10, FBXL7, SGCE, SGCB, SPTAN1	362	1138	20581	1.39886	1	0.402262	61.8151
UP_SEQ_FEATURE	domain:FAS1 4	2	0.507614	0.0696813	STAB1, STAB2	360	4	20063	27.8653	1	0.872773	69.097
UP_SEQ_FEATURE	domain:FAS1 1	2	0.507614	0.0696813	STAB1, STAB2	360	4	20063	27.8653	1	0.872773	69.097
UP_SEQ_FEATURE	domain:FAS1 2	2	0.507614	0.0696813	STAB1, STAB2	360	4	20063	27.8653	1	0.872773	69.097
UP_SEQ_FEATURE	domain:FAS1 3	2	0.507614	0.0696813	STAB1, STAB2	360	4	20063	27.8653	1	0.872773	69.097
SMART	SM00229:RasGEFN	3	0.761421	0.0699289	RASGEF1B, RAPGEF5, RGL1	221	20	10057	6.82602	0.999999	0.590404	59.602
GOTERM_BP_DIRECT	GO:0019722~calcium-mediated signaling	4	1.01523	0.0704823	CXCR4, EDN1, RCAN2, SELE	316	51	16792	4.16778	1	0.720948	71.293
INTERPRO	IPR013592:Maf transcription factor, N-terminal	2	0.507614	0.0710922	MAF, MAFB	340	4	18559	27.2926	1	0.726696	67.0153
INTERPRO	IPR000782:FAS1 domain	2	0.507614	0.0710922	STAB1, STAB2	340	4	18559	27.2926	1	0.726696	67.0153
INTERPRO	IPR001940:Peptidase S1C	2	0.507614	0.0710922	HTRA1, HTRA3	340	4	18559	27.2926	1	0.726696	67.0153
INTERPRO	IPR000083:Fibronectin, type I	2	0.507614	0.0710922	PLAT, FN1	340	4	18559	27.2926	1	0.726696	67.0153
GOTERM_MF_DIRECT	GO:0030246~carbohydrate binding	8	2.03046	0.0720071	CLEC1A, EMCN, LGALS3, CD93, FCN3, GALNT18, ADGRL2, CLEC14A	313	196	16881	2.20134	1	0.61045	65.8265
GOTERM_MF_DIRECT	GO:0001077~transcriptional activator activity, RNA polymerase II core promoter proximal region sequence-specific binding	9	2.28426	0.0722387	EPAS1, MAFB, HAND2, CEBPD, GATA3, HOXA10, NR5A2, NKX2-5, ETV4	313	236	16881	2.05676	1	0.602382	65.9488
GOTERM_BP_DIRECT	GO:0060841~venous blood vessel development	2	0.507614	0.072957	ACVRL1, FOXF1	316	4	16792	26.5696	1	0.730389	72.5705
GOTERM_BP_DIRECT	GO:1903142~positive regulation of establishment of endothelial barrier	2	0.507614	0.072957	CLDN5, CDH5	316	4	16792	26.5696	1	0.730389	72.5705
GOTERM_BP_DIRECT	GO:1901509~regulation of endothelial tube morphogenesis	2	0.507614	0.072957	ADAMTS12, CXCL10	316	4	16792	26.5696	1	0.730389	72.5705
GOTERM_BP_DIRECT	GO:0060355~positive regulation of cell adhesion molecule production	2	0.507614	0.072957	CAV1, COLEC12	316	4	16792	26.5696	1	0.730389	72.5705
GOTERM_BP_DIRECT	GO:2000741~positive regulation of mesenchymal stem cell differentiation	2	0.507614	0.072957	SOX5, SOX6	316	4	16792	26.5696	1	0.730389	72.5705
GOTERM_BP_DIRECT	GO:0042904~9-cis-retinoic acid biosynthetic process	2	0.507614	0.072957	ALDH1A2, CYP1A1	316	4	16792	26.5696	1	0.730389	72.5705
GOTERM_BP_DIRECT	GO:0070232~regulation of T cell apoptotic process	2	0.507614	0.072957	LGALS3, GIMAP8	316	4	16792	26.5696	1	0.730389	72.5705
GOTERM_BP_DIRECT	GO:0070294~renal sodium ion absorption	2	0.507614	0.072957	SGK1, KLHL3	316	4	16792	26.5696	1	0.730389	72.5705
GOTERM_BP_DIRECT	GO:0035799~ureter maturation	2	0.507614	0.072957	ALDH1A2, GATA3	316	4	16792	26.5696	1	0.730389	72.5705
GOTERM_BP_DIRECT	GO:0010193~response to ozone	2	0.507614	0.072957	EDN1, SCGB1A1	316	4	16792	26.5696	1	0.730389	72.5705
GOTERM_BP_DIRECT	GO:0038165~oncostatin-M-mediated signaling pathway	2	0.507614	0.072957	OSMR, LIFR	316	4	16792	26.5696	1	0.730389	72.5705
INTERPRO	IPR003599:Immunoglobulin subtype	15	3.80711	0.0730183	CEACAM21, HAPLN1, IL1R1, IGDCC3, HAPLN3, CADM1, ADGRF5, HSPG2, LRIG3, PALLD, FCGR2B, UNC5B, CD300LG, MADCAM1, CD200	340	497	18559	1.64744	1	0.72756	68.029
UP_SEQ_FEATURE	DNA-binding region:Basic motif	7	1.77665	0.0731508	MAF, HEY1, EPAS1, MAFB, HAND2, CEBPD, HEY2	360	163	20063	2.39334	1	0.879998	70.9183
KEGG_PATHWAY	hsa04270:Vascular smooth muscle contraction	6	1.52284	0.0750832	RAMP2, ADCY4, NPR1, CALCRL, ITPR3, PLA2G4C	132	119	6910	2.63942	1	0.875704	61.9976
UP_KEYWORDS	Activator	18	4.56853	0.0756147	MAF, EPAS1, CEBPD, MAFB, SOX5, SOX7, SOX6, WWTR1, PRDM16, TCF7L1, FOXF1, GATA3, NOTCH4, GATA4, YAP1, SOX17, NR2F2, ETV4	362	661	20581	1.54821	1	0.422216	65.0302
UP_KEYWORDS	Lipid-binding	8	2.03046	0.0761017	RBP5, DYSF, RBP1, TIAM1, SNX7, OSBPL10, GRK5, NR5A2	362	209	20581	2.17621	1	0.417066	65.2756
UP_KEYWORDS	Microsome	6	1.52284	0.0770796	KLK6, FLRT2, CYP1A1, PIK3C2B, CYP26B1, HSD17B6	362	129	20581	2.64435	1	0.414183	65.7635
UP_SEQ_FEATURE	site:Not glycosylated	3	0.761421	0.078314	PLAT, FN1, ABCG2	360	26	20063	6.43045	1	0.892115	73.4432
UP_SEQ_FEATURE	domain:EGF-like 8	3	0.761421	0.078314	STAB1, DLL4, STAB2	360	26	20063	6.43045	1	0.892115	73.4432
UP_KEYWORDS	Autocatalytic cleavage	4	1.01523	0.0783687	KLK6, RGMA, RGMB, MASP1	362	57	20581	3.98973	1	0.412712	66.3971
BBID	109.Chemokine_families	3	0.761421	0.0788715	CCL2, CCL20, CXCL10	8	27	388	5.38889	0.835924	0.835924	47.4276
INTERPRO	IPR000859:CUB domain	4	1.01523	0.0791716	NRP1, MASP1, CRHBP, ADGRG6	340	55	18559	3.96984	1	0.748436	71.0763
GOTERM_BP_DIRECT	GO:0034612~response to tumor necrosis factor	3	0.761421	0.0793263	CXCL16, UBD, SELE	316	25	16792	6.37671	1	0.757576	75.6167
GOTERM_BP_DIRECT	GO:0070372~regulation of ERK1 and ERK2 cascade	3	0.761421	0.0793263	TIAM1, TGFBR3, FN1	316	25	16792	6.37671	1	0.757576	75.6167
GOTERM_BP_DIRECT	GO:0055010~ventricular cardiac muscle tissue morphogenesis	3	0.761421	0.0793263	SMAD7, TGFBR3, FOXC1	316	25	16792	6.37671	1	0.757576	75.6167
UP_SEQ_FEATURE	short sequence motif:Cell attachment site	5	1.26904	0.0805659	VWF, ENPP2, PCDH17, COL5A2, FN1	360	91	20063	3.06212	1	0.894039	74.4787
UP_SEQ_FEATURE	compositionally biased region:Poly-Gly	10	2.53807	0.0810265	SCHIP1, DLX2, TMEFF1, CCM2L, SMAD7, SMAD6, HOXA10, SIPA1L2, CORO6, FOXC1	360	292	20063	1.90858	1	0.890412	74.6858
GOTERM_BP_DIRECT	GO:0007186~G-protein coupled receptor signaling pathway	24	6.09137	0.0817859	GPR182, RAMP2, CCL2, GPRC5C, CXCL5, ENPP2, F2RL1, PREX2, ADGRF5, EDN1, ADGRG6, FZD1, NPR1, ACKR3, FRZB, GPR143, ITPR3, GPR4, CXCL10, CCL20, CXCR4, CARTPT, ADGRL2, ADGRL4	316	899	16792	1.41862	1	0.765371	76.7055
KEGG_PATHWAY	hsa04512:ECM-receptor interaction	5	1.26904	0.0826547	VWF, HSPG2, ITGA1, COL5A2, FN1	132	87	6910	3.00853	1	0.866892	65.679
UP_SEQ_FEATURE	domain:Laminin EGF-like 2	3	0.761421	0.083612	STAB1, HSPG2, STAB2	360	27	20063	6.19228	1	0.893342	75.8192
SMART	SM00554:FAS1	2	0.507614	0.0846839	STAB1, STAB2	221	4	10057	22.7534	1	0.641345	66.923
SMART	SM00058:FN1	2	0.507614	0.0846839	PLAT, FN1	221	4	10057	22.7534	1	0.641345	66.923
GOTERM_MF_DIRECT	GO:0042803~protein homodimerization activity	20	5.07614	0.0851075	FLRT3, CAV2, MASP1, CADM1, CEBPD, GIMAP7, NPR3, MECOM, WWTR1, SDCBP2, MID1, ABCG2, CDH13, VWF, HAND2, HEY2, NR2F2, NKX2-5, CD200, HPGD	313	730	16881	1.47761	1	0.656093	72.1404
KEGG_PATHWAY	hsa05205:Proteoglycans in cancer	8	2.03046	0.0851125	CAV2, CAV1, TIAM1, MMP9, FZD1, HSPG2, ITPR3, FN1	132	200	6910	2.09394	1	0.842491	66.8016
GOTERM_BP_DIRECT	GO:0000122~negative regulation of transcription from RNA polymerase II promoter	20	5.07614	0.0851904	MAF, CAV1, SMAD7, EFNA1, WFS1, EDN1, SOX6, WWTR1, PRDM16, SCGB1A1, DLX2, SORBS3, HEY1, DLL4, GATA3, FOXF1, HEY2, SOX17, NR2F2, NKX2-5	316	720	16792	1.47609	1	0.776727	78.1371
KEGG_PATHWAY	hsa05323:Rheumatoid arthritis	5	1.26904	0.0853806	CCL2, CXCL5, CCL20, ACP5, IL1A	132	88	6910	2.97435	1	0.81155	66.922
GOTERM_CC_DIRECT	GO:0031093~platelet alpha granule lumen	4	1.01523	0.0854144	VEGFC, VWF, A2M, FN1	345	55	18224	3.84169	1	0.653279	68.8932
INTERPRO	IPR009003:Trypsin-like cysteine/serine peptidase domain	6	1.52284	0.0857213	PLAT, KLK6, MASP1, HTRA1, HTRA3, PRSS23	340	128	18559	2.55869	1	0.768642	74.0206
UP_KEYWORDS	Cell projection	19	4.82234	0.0857309	CPT1C, FLRT3, GDPD5, PALMD, ARHGEF15, PALLD, RAPH1, RSPH9, CABYR, FARP1, SPRY4, DOCK4, MYO10, SVIL, SGCE, SPATA6, ARL4C, GAP43, SYNPO	362	721	20581	1.49822	1	0.435666	69.8122
GOTERM_BP_DIRECT	GO:0007565~female pregnancy	5	1.26904	0.0863174	RAMP2, THBD, CRHBP, SCGB1A1, HPGD	316	89	16792	2.98535	1	0.778352	78.5925
GOTERM_BP_DIRECT	GO:0007517~muscle organ development	5	1.26904	0.0863174	SGCE, SOX6, JPH1, SGCB, CXCL10	316	89	16792	2.98535	1	0.778352	78.5925
UP_SEQ_FEATURE	domain:Fibronectin type-II 1	2	0.507614	0.0863314	MMP9, FN1	360	5	20063	22.2922	1	0.896483	76.9598
UP_SEQ_FEATURE	topological domain:Lumenal, vesicle	2	0.507614	0.0863314	SLC32A1, SLC18A1	360	5	20063	22.2922	1	0.896483	76.9598
UP_SEQ_FEATURE	domain:Fibronectin type-II 2	2	0.507614	0.0863314	MMP9, FN1	360	5	20063	22.2922	1	0.896483	76.9598
GOTERM_BP_DIRECT	GO:0090090~negative regulation of canonical Wnt signaling pathway	7	1.77665	0.0869236	CAV1, SOST, FZD1, SOX17, FRZB, WWTR1, NKX2-5	316	163	16792	2.28205	1	0.777856	78.8337
BBID	33.GProt-coupled_Rec_T_Cell_med_Inflamm	2	0.507614	0.0874451	CCL2, CXCL10	8	5	388	19.4	0.866433	0.634532	51.1378
BBID	34.Chemokines_in_EAE	2	0.507614	0.0874451	CCL2, CXCL10	8	5	388	19.4	0.866433	0.634532	51.1378
INTERPRO	IPR020479:Homeodomain, metazoa	5	1.26904	0.0880033	DLX2, HOXA6, HOXA10, HOXA9, NKX2-5	340	92	18559	2.96659	1	0.769987	74.9789
BIOCARTA	h_hopPathway:Hop Pathway in Cardiac Development	2	0.507614	0.0880918	GATA4, NKX2-5	38	4	1625	21.3816	0.998276	0.880084	61.3856
UP_SEQ_FEATURE	domain:EGF-like 7	3	0.761421	0.0890156	STAB1, DLL4, STAB2	360	28	20063	5.97113	1	0.89934	78.036
GOTERM_MF_DIRECT	GO:0005134~interleukin-2 receptor binding	2	0.507614	0.0890683	GATA3, ECM1	313	5	16881	21.5732	1	0.664722	73.8241
GOTERM_MF_DIRECT	GO:0032027~myosin light chain binding	2	0.507614	0.0890683	CXCR4, SPATA6	313	5	16881	21.5732	1	0.664722	73.8241
GOTERM_MF_DIRECT	GO:0000988~transcription factor activity, protein binding	2	0.507614	0.0890683	HEY1, HEY2	313	5	16881	21.5732	1	0.664722	73.8241
INTERPRO	IPR003598:Immunoglobulin subtype 2	9	2.28426	0.0891582	CEACAM21, IGDCC3, FCGR2B, CADM1, UNC5B, ADGRF5, HSPG2, LRIG3, PALLD	340	250	18559	1.96507	1	0.766827	75.4513
INTERPRO	IPR013088:Zinc finger, NHR/GATA-type	4	1.01523	0.0895608	GATA3, GATA4, NR5A2, NR2F2	340	58	18559	3.7645	1	0.760777	75.614
GOTERM_BP_DIRECT	GO:0002138~retinoic acid biosynthetic process	2	0.507614	0.0903514	ALDH1A2, RBP1	316	5	16792	21.2557	1	0.788394	80.1504
GOTERM_BP_DIRECT	GO:0051891~positive regulation of cardioblast differentiation	2	0.507614	0.0903514	GATA4, NKX2-5	316	5	16792	21.2557	1	0.788394	80.1504
GOTERM_BP_DIRECT	GO:0033600~negative regulation of mammary gland epithelial cell proliferation	2	0.507614	0.0903514	GATA3, ETV4	316	5	16792	21.2557	1	0.788394	80.1504
GOTERM_BP_DIRECT	GO:0003161~cardiac conduction system development	2	0.507614	0.0903514	NKX2-5, GJA5	316	5	16792	21.2557	1	0.788394	80.1504
GOTERM_BP_DIRECT	GO:0070836~caveola assembly	2	0.507614	0.0903514	CAV2, CAV1	316	5	16792	21.2557	1	0.788394	80.1504
GOTERM_BP_DIRECT	GO:0003100~regulation of systemic arterial blood pressure by endothelin	2	0.507614	0.0903514	EDN1, NOS3	316	5	16792	21.2557	1	0.788394	80.1504
GOTERM_BP_DIRECT	GO:0036438~maintenance of lens transparency	2	0.507614	0.0903514	GCNT2, FOXC1	316	5	16792	21.2557	1	0.788394	80.1504
GOTERM_BP_DIRECT	GO:0072178~nephric duct morphogenesis	2	0.507614	0.0903514	GATA3, EFNB2	316	5	16792	21.2557	1	0.788394	80.1504
GOTERM_BP_DIRECT	GO:0050920~regulation of chemotaxis	2	0.507614	0.0903514	CXCR4, EFNB2	316	5	16792	21.2557	1	0.788394	80.1504
GOTERM_BP_DIRECT	GO:0014031~mesenchymal cell development	2	0.507614	0.0903514	HEY2, FOXC1	316	5	16792	21.2557	1	0.788394	80.1504
GOTERM_BP_DIRECT	GO:0090080~positive regulation of MAPKKK cascade by fibroblast growth factor receptor signaling pathway	2	0.507614	0.0903514	KL, FGF23	316	5	16792	21.2557	1	0.788394	80.1504
GOTERM_BP_DIRECT	GO:0097070~ductus arteriosus closure	2	0.507614	0.0903514	FOXF1, HPGD	316	5	16792	21.2557	1	0.788394	80.1504
GOTERM_BP_DIRECT	GO:0045602~negative regulation of endothelial cell differentiation	2	0.507614	0.0903514	ACVRL1, NOTCH4	316	5	16792	21.2557	1	0.788394	80.1504
GOTERM_BP_DIRECT	GO:0060349~bone morphogenesis	3	0.761421	0.0906035	CYP26B1, ACP5, HAS2	316	27	16792	5.90436	1	0.786506	80.2441
GOTERM_BP_DIRECT	GO:0014065~phosphatidylinositol 3-kinase signaling	3	0.761421	0.0906035	GATA3, EDN1, PREX2	316	27	16792	5.90436	1	0.786506	80.2441
GOTERM_BP_DIRECT	GO:0010575~positive regulation of vascular endothelial growth factor production	3	0.761421	0.0906035	SULF2, GATA4, IL1A	316	27	16792	5.90436	1	0.786506	80.2441
GOTERM_CC_DIRECT	GO:0033093~Weibel-Palade body	2	0.507614	0.0908941	VWF, EDN1	345	5	18224	21.1293	1	0.660872	71.2445
GOTERM_BP_DIRECT	GO:0071346~cellular response to interferon-gamma	4	1.01523	0.0914124	MRC1, CCL2, CCL20, EDN1	316	57	16792	3.72907	1	0.786751	80.542
GOTERM_MF_DIRECT	GO:0046982~protein heterodimerization activity	14	3.5533	0.0917704	CAV2, CAV1, EPAS1, CEBPD, ABTB2, SOX6, SDCBP2, MID1, CABYR, HAND2, HEY2, NOTCH4, SOX17, NKX2-5	313	465	16881	1.62379	1	0.667585	74.9178
INTERPRO	IPR026823:Complement Clr-like EGF domain	3	0.761421	0.0921755	THBD, CD93, NID2	340	28	18559	5.84842	1	0.763582	76.6463
GOTERM_BP_DIRECT	GO:0007264~small GTPase mediated signal transduction	9	2.28426	0.0934534	SH2D3C, RND1, RASGEF1B, DOCK9, RAPGEF5, ARL4C, RGL1, DOCK4, BCAR3	316	246	16792	1.94412	1	0.791568	81.275
UP_SEQ_FEATURE	short sequence motif:WSXWS motif	3	0.761421	0.0945196	OSMR, LIFR, IL3RA	360	29	20063	5.76523	1	0.909121	80.0969
GOTERM_BP_DIRECT	GO:0009887~organ morphogenesis	5	1.26904	0.0947005	VEGFC, NRP1, CCL2, GATA3, EFNB2	316	92	16792	2.888	1	0.793361	81.7101
GOTERM_CC_DIRECT	GO:0045121~membrane raft	8	2.03046	0.0961453	CAV2, CAV1, RGMB, UNC5B, ITGA1, RFTN2, SELE, AHNAK	345	206	18224	2.05139	1	0.666902	73.3427
GOTERM_BP_DIRECT	GO:0032689~negative regulation of interferon-gamma production	3	0.761421	0.0964082	GATA3, IL33, SCGB1A1	316	28	16792	5.69349	1	0.79675	82.2903
GOTERM_BP_DIRECT	GO:0016050~vesicle organization	3	0.761421	0.0964082	CAV2, CAV1, SNX7	316	28	16792	5.69349	1	0.79675	82.2903
GOTERM_BP_DIRECT	GO:2000352~negative regulation of endothelial cell apoptotic process	3	0.761421	0.0964082	RAMP2, GATA3, ANGPTL4	316	28	16792	5.69349	1	0.79675	82.2903
GOTERM_BP_DIRECT	GO:0051482~positive regulation of cytosolic calcium ion concentration involved in phospholipase C-activating G-protein coupled signaling pathway	3	0.761421	0.0964082	EDN1, F2RL1, GPR4	316	28	16792	5.69349	1	0.79675	82.2903
GOTERM_BP_DIRECT	GO:0006955~immune response	13	3.29949	0.0987741	IL1R1, CCL2, CXCL5, ENPP2, SMAD6, IL32, TINAGL1, CXCL10, FCGR2B, CCL20, TGFBR3, MADCAM1, IL1A	316	421	16792	1.64088	1	0.802302	83.0657
GOTERM_BP_DIRECT	GO:0009612~response to mechanical stimulus	4	1.01523	0.0989005	CCL2, SOST, GATA4, PIEZO2	316	59	16792	3.60266	1	0.800091	83.1062
