# Supplementary material for: Biphasic modulation of insulin signaling enables highly efficient hematopoietic differentiation from human pluripotent stem cells
Source: Stem Cell Res Ther. 2018 Jul 27;9:205. doi: 10.1186/s13287-018-0934-x (PMC6062919; doi:10.1186/s13287-018-0934-x)
Supplement: Supplementary file 6 — Table S2. DEseq2 gene list of significantly differentially expressed genes in day 8 HEPs in presence or absence of insulin (XLSX 303 kb) [file 13287_2018_934_MOESM6_ESM.xlsx]

## Sheet: 5H-ins.up
	baseMean	log2FoldChange	lfcSE	stat	pvalue	padj
CYP1A1	7538.78	-1.96013	0.201529	-9.72631	2.32877e-22	2.87394e-18
EDN1	1975.93	-1.89228	0.200791	-9.42411	4.33759e-21	2.67651e-17
GNA14	702.206	-2.0367	0.217447	-9.36644	7.50208e-21	3.0861e-17
GIMAP4	1334.93	-1.84498	0.206237	-8.94593	3.68819e-19	9.40406e-16
LIPG	928.102	-1.57422	0.178875	-8.80065	1.36027e-18	2.79785e-15
GIMAP8	1268.2	-1.60242	0.183051	-8.75396	2.05986e-18	3.63153e-15
CD93	9246.15	-1.46409	0.171018	-8.56101	1.11881e-17	1.7259e-14
RFLNB	827.76	-1.5992	0.204655	-7.81415	5.53359e-15	7.58778e-12
COL15A1	943.193	-1.98989	0.255299	-7.79435	6.47384e-15	7.98937e-12
A2M	2077.75	-1.85938	0.24389	-7.62384	2.46236e-14	2.76255e-11
GIMAP6	784.249	-1.51569	0.202063	-7.50107	6.32971e-14	6.50958e-11
SEC14L1	7354.08	-1.20984	0.164885	-7.33749	2.17639e-13	2.06606e-10
LPL	5362.63	-1.23864	0.17072	-7.25538	4.00535e-13	3.29534e-10
GALNT18	594.142	-1.41415	0.198569	-7.1217	1.06607e-12	8.22277e-10
CXCR4	639.187	-1.44483	0.206811	-6.98623	2.8238e-12	2.04991e-09
EFNB2	1628.14	-1.2535	0.182991	-6.85006	7.38197e-12	5.06116e-09
HEY1	2119.29	-1.13156	0.172475	-6.56069	5.35582e-11	3.47874e-08
RASSF2	1268.02	-1.23027	0.188984	-6.5099	7.52028e-11	4.64039e-08
GJA5	9152.59	-1.07101	0.164855	-6.4967	8.20995e-11	4.82472e-08
PREX1	1865.82	-1.16153	0.179352	-6.47624	9.40362e-11	5.275e-08
ESM1	97.066	-2.89429	0.459784	-6.29488	3.07631e-10	1.51859e-07
FZD4	525.378	-1.52263	0.249158	-6.11112	9.8936e-10	4.52211e-07
LRRC4	360.506	-1.70162	0.283232	-6.00788	1.8797e-09	8.18867e-07
ABL2	693.543	-1.14347	0.190886	-5.99035	2.09386e-09	8.18867e-07
ITPRIPL2	224.348	-1.86391	0.312327	-5.96781	2.40466e-09	8.72822e-07
VSIG10	1249.96	-1.1909	0.200998	-5.92495	3.12387e-09	1.07088e-06
MRC1	351.571	-1.662	0.28537	-5.82402	5.74495e-09	1.81791e-06
BMF	491.542	-1.11824	0.193182	-5.78854	7.09994e-09	2.19051e-06
SELE	1461.67	-1.30172	0.226772	-5.74021	9.45596e-09	2.71386e-06
FGD5	1325.84	-1.02348	0.180095	-5.683	1.32354e-08	3.62973e-06
TMEM100	1420.48	-1.39297	0.247143	-5.63628	1.73763e-08	4.54143e-06
AGFG2	540.672	-1.35553	0.246464	-5.49991	3.79995e-08	8.51837e-06
DAB2	1797.78	-1.17171	0.213279	-5.49379	3.93398e-08	8.51837e-06
CD300LG	691.307	-1.13529	0.206653	-5.49371	3.93567e-08	8.51837e-06
OSMR	224.874	-1.68841	0.308925	-5.46545	4.61743e-08	9.32783e-06
NTNG1	124.661	-2.42821	0.444498	-5.46282	4.68621e-08	9.32783e-06
PRICKLE2	705.548	-1.45566	0.267763	-5.43637	5.43782e-08	1.06521e-05
NOTCH4	1175.85	-1.36191	0.252425	-5.3953	6.84078e-08	1.29433e-05
ROBO4	3006.35	-1.20437	0.223466	-5.38951	7.06497e-08	1.30133e-05
SULF2	479.085	-1.05059	0.196219	-5.35417	8.59485e-08	1.51527e-05
CEACAM1	244.592	-1.77088	0.331628	-5.33996	9.29671e-08	1.61593e-05
SLC45A4	191.153	-1.76884	0.332421	-5.32108	1.03154e-07	1.7203e-05
OIT3	856.222	-1.30028	0.244494	-5.31826	1.04763e-07	1.72384e-05
MYO1E	500.121	-1.07912	0.204351	-5.28072	1.28678e-07	2.03592e-05
NEO1	235.561	-1.5746	0.299757	-5.25292	1.49703e-07	2.28141e-05
PLEKHG1	486.752	-1.27979	0.246969	-5.18199	2.19533e-07	3.11409e-05
PLAGL1	349.943	-1.27095	0.250406	-5.07556	3.86349e-07	4.9154e-05
RYBP	342.114	-1.33262	0.262819	-5.0705	3.96774e-07	4.99652e-05
SUSD4	78.8618	-2.33744	0.462089	-5.05841	4.22768e-07	5.17572e-05
CACHD1	201.007	-1.4699	0.291034	-5.05063	4.40362e-07	5.17572e-05
MARF1	288.741	-1.24315	0.245949	-5.05449	4.31548e-07	5.17572e-05
LINGO2	42.1894	-2.97318	0.587694	-5.05907	4.21308e-07	5.17572e-05
SORT1	348.603	-1.47886	0.29388	-5.0322	4.8489e-07	5.39102e-05
IRF2BP2	642.206	-1.38263	0.275202	-5.02406	5.05907e-07	5.57446e-05
EPAS1	805.219	-1.23076	0.245294	-5.0175	5.23469e-07	5.71693e-05
SPIN4	2206.32	-1.07748	0.215198	-5.00692	5.5308e-07	5.88411e-05
ADGRL4	451.653	-1.52254	0.306879	-4.96137	6.99965e-07	7.06868e-05
SLC25A30	628.85	-1.15375	0.232606	-4.96011	7.04519e-07	7.06868e-05
FOS	239.414	-1.36204	0.274744	-4.95749	7.141e-07	7.10702e-05
SETBP1	499.168	-1.83706	0.371525	-4.94465	7.62801e-07	7.35448e-05
ABTB2	140.403	-1.66502	0.336681	-4.9454	7.59863e-07	7.35448e-05
FAM171A1	537.745	-1.00574	0.204459	-4.91903	8.69759e-07	8.07045e-05
MAF	323.435	-1.83155	0.372763	-4.91344	8.94924e-07	8.13065e-05
SORBS2	75.0786	-2.03824	0.417082	-4.8869	1.02434e-06	8.90816e-05
SEMA3G	1529.53	-1.09655	0.225113	-4.87112	1.10969e-06	9.48047e-05
SOX7	1170.43	-1.47732	0.306228	-4.82426	1.40524e-06	0.000113347
NR5A2	151.924	-1.75842	0.364862	-4.8194	1.43988e-06	0.000114297
CSGALNACT1	120.084	-2.16277	0.450861	-4.79699	1.6107e-06	0.000121949
ACSM3	198.74	-1.44218	0.30401	-4.74384	2.09703e-06	0.000153133
MMP1	170.022	-1.42508	0.301026	-4.73408	2.20055e-06	0.000157889
SNCAIP	373.983	-1.12209	0.238016	-4.71436	2.42476e-06	0.000170079
ADGRF5	866.233	-1.1157	0.23669	-4.71377	2.43181e-06	0.000170079
WIPF1	401.568	-1.34072	0.284216	-4.71725	2.3905e-06	0.000170079
AL158206.1	498.899	-1.27925	0.271428	-4.71304	2.44049e-06	0.000170079
SASH1	1095.37	-1.16708	0.247794	-4.70988	2.47867e-06	0.00017089
WWC3	616.299	-1.09597	0.233012	-4.70349	2.55747e-06	0.000173431
SHE	411.732	-1.4819	0.315033	-4.70396	2.55164e-06	0.000173431
FRZB	105.521	-1.98149	0.421653	-4.69933	2.6102e-06	0.000175068
IGF1R	4914.12	-1.2281	0.265868	-4.61922	3.85182e-06	0.000236494
NRP1	8204.81	-1.09195	0.238233	-4.58354	4.57173e-06	0.000272363
FGF12	69.0462	-2.18019	0.481294	-4.52985	5.90261e-06	0.00033111
SHROOM2	237.473	-1.18847	0.262778	-4.52272	6.10509e-06	0.000337894
IRGQ	1588.31	-1.33766	0.29622	-4.51576	6.30892e-06	0.000347582
SNX29	214.444	-1.36688	0.303911	-4.49762	6.87173e-06	0.000370407
MAST4	1058.26	-1.34274	0.301269	-4.45695	8.31333e-06	0.000436246
PPARA	98.6304	-1.79747	0.406891	-4.41756	9.98212e-06	0.000504874
SPRY4	869.418	-1.25976	0.287151	-4.38709	1.14879e-05	0.000569368
SLC26A2	295.321	-1.16979	0.2683	-4.36002	1.30054e-05	0.00062451
NHSL1	443.403	-1.63449	0.375757	-4.34986	1.36223e-05	0.000647689
UNC5B	1956.38	-1.37392	0.316524	-4.34065	1.42063e-05	0.000669158
LINC00294	98.3956	-1.68936	0.389981	-4.33191	1.4782e-05	0.000691002
VWF	617.631	-1.09279	0.253921	-4.30368	1.67987e-05	0.000758623
TIMP2	284.039	-1.26929	0.300234	-4.22768	2.36116e-05	0.000968805
TTC28	347.629	-1.18851	0.28303	-4.19924	2.67814e-05	0.00104087
PHACTR1	642.286	-1.23282	0.2936	-4.19898	2.68116e-05	0.00104087
PCDHGB6	828.283	-1.06404	0.253095	-4.20413	2.62091e-05	0.00104087
NBPF11	186.959	-1.16792	0.277947	-4.20197	2.64605e-05	0.00104087
ADCY1	59.0547	-2.02181	0.482298	-4.19204	2.76453e-05	0.00106284
ELK3	1311.23	-1.03126	0.246377	-4.18571	2.8427e-05	0.00108612
PIK3IP1	277.999	-1.03473	0.249052	-4.1547	3.2572e-05	0.00119634
SPAG9	262.317	-1.30144	0.315804	-4.12105	3.77154e-05	0.00134522
SATB1	260.928	-1.29983	0.31639	-4.10833	3.98537e-05	0.00140927
TP53INP2	227.295	-1.73421	0.423715	-4.09287	4.26072e-05	0.00148956
RUNX1T1	697.499	-1.0033	0.245388	-4.08861	4.33968e-05	0.00149598
CRIM1	329.912	-1.12491	0.275048	-4.08985	4.31659e-05	0.00149598
TSPAN7	300.488	-1.29509	0.322953	-4.01016	6.06773e-05	0.00192994
RNF144A	249.029	-1.00384	0.253149	-3.96543	7.3264e-05	0.00224355
ARHGAP26	59.2269	-2.1553	0.545678	-3.94975	7.82313e-05	0.00237796
NPTXR	30.8402	-2.65079	0.674644	-3.92917	8.52379e-05	0.00252866
ERV3-1	62.4481	-1.61055	0.41001	-3.92808	8.56261e-05	0.00253408
AP000347.1	26.4823	-4.63394	1.18634	-3.9061	9.37986e-05	0.00271093
CLCN4	405.297	-1.03066	0.264563	-3.89573	9.7904e-05	0.00277755
CXCL2	170.373	-2.05022	0.526551	-3.89368	9.87365e-05	0.00278198
TSPAN18	4003.6	-1.07386	0.276002	-3.89078	9.99213e-05	0.00278501
FOXO1	430.812	-1.31806	0.343048	-3.84219	0.00012194	0.00324324
IL17RA	289.19	-1.2237	0.318712	-3.83951	0.000123282	0.00327188
AP003119.3	42.051	-2.36844	0.620974	-3.81408	0.000136693	0.00356643
PLEKHA7	76.8477	-1.45897	0.384532	-3.79413	0.000148159	0.00374157
FBN1	287.118	-1.04251	0.275615	-3.78248	0.000155275	0.00385563
C1QTNF3	146.999	-1.49653	0.396238	-3.77685	0.000158822	0.00392531
FNBP1	589.665	-1.21919	0.323827	-3.76494	0.000166587	0.00404695
PRKX	187.675	-1.0961	0.291184	-3.76429	0.000167023	0.00404957
USP31	164.15	-1.27665	0.339654	-3.75868	0.00017081	0.00410911
EOGT	175.005	-1.09774	0.292665	-3.75085	0.00017624	0.00419879
RNF213	454.955	-1.03601	0.276298	-3.74961	0.000177109	0.00421138
SYTL4	159.846	-1.17688	0.314892	-3.73741	0.000185928	0.00433751
TNFRSF11A	118.815	-1.51448	0.409671	-3.69683	0.000218311	0.00488962
GAB1	195.065	-1.1066	0.300177	-3.68648	0.000227374	0.00505589
NCOA6	225.336	-1.32769	0.361392	-3.67383	0.000238945	0.00521696
FOXL2NB	28.7659	-4.39145	1.19617	-3.67126	0.000241356	0.00524396
CSNK2A2	3340.37	-1.00314	0.274249	-3.65776	0.000254424	0.00543227
ADAM12	166.783	-1.32016	0.361773	-3.64914	0.000263124	0.00558901
AC093616.1	35.3556	-3.22441	0.885372	-3.64187	0.000270668	0.00569049
HECTD4	204.903	-1.33072	0.366647	-3.62944	0.000284032	0.00590107
VSIG1	21.1105	-3.85856	1.06345	-3.62835	0.000285234	0.00590615
FKRP	70.9994	-1.59971	0.441032	-3.6272	0.000286508	0.0059226
GRK5	229.391	-1.27738	0.354394	-3.60439	0.000312882	0.00629899
TNFSF10	79.4582	-1.72447	0.478585	-3.60328	0.00031423	0.00630677
FUT4	29.113	-3.39514	0.945687	-3.59013	0.000330509	0.00652611
OPHN1	194.528	-1.17192	0.326646	-3.58773	0.00033357	0.00655508
AL359075.1	63.8822	-1.56675	0.437864	-3.57817	0.000346014	0.00677931
BORCS7	118.775	-1.26321	0.353604	-3.57237	0.000353761	0.00687522
SNX18	132.921	-1.34825	0.37799	-3.5669	0.000361231	0.00699835
ABCA1	623.94	-1.1457	0.321327	-3.56552	0.000363139	0.00702429
TANC2	137.822	-1.34347	0.37862	-3.54835	0.000387656	0.00737001
TRIM65	105.559	-1.33872	0.378024	-3.54136	0.000398075	0.00752318
MFHAS1	340.959	-1.40199	0.39802	-3.52241	0.000427641	0.00784178
MYO6	571.703	-1.0146	0.289435	-3.50546	0.000455813	0.00818712
AHR	61.4245	-1.95971	0.56042	-3.49687	0.000470752	0.00836542
ETV6	337.126	-1.04125	0.299533	-3.47624	0.000508495	0.00885096
AC020661.1	23.3895	-2.79307	0.803996	-3.47398	0.000512804	0.00888836
GBP2	18.8386	-3.19935	0.923216	-3.46544	0.000529373	0.00908622
IL7R	88.0138	-1.29046	0.373169	-3.45812	0.000543957	0.00927205
DENND3	131.052	-1.1213	0.324917	-3.45102	0.000558462	0.00945402
AL358781.1	190.228	-2.59151	0.753671	-3.43852	0.000584913	0.00978261
XIAP	101.917	-1.37256	0.401231	-3.42088	0.000624192	0.0102846
ZFP36L2	400.287	-1.31585	0.385458	-3.41373	0.000640804	0.0104883
AFF1	715.542	-1.06887	0.314029	-3.40374	0.000664693	0.0108219
SLC9A1	415.596	-1.08924	0.320609	-3.39741	0.000680282	0.0109982
WASF1	240.655	-1.14348	0.338427	-3.3788	0.000728039	0.0116236
ARL10	144.686	-1.24717	0.370446	-3.36668	0.000760794	0.0120371
ATXN7L1	61.8385	-1.63422	0.486384	-3.35993	0.000779614	0.0123033
ZNF562	526.745	-1.0782	0.321446	-3.35423	0.000795855	0.0124957
AC010186.3	17.5108	-2.72456	0.814516	-3.34501	0.000822807	0.0127246
GIMAP1	108.64	-1.56018	0.466671	-3.3432	0.000828174	0.0127597
KCNJ2	46.7411	-1.66819	0.500785	-3.33115	0.000864866	0.0131607
BAHCC1	105.34	-1.2842	0.3861	-3.32607	0.000880791	0.0133536
RNF144B	92.3054	-1.58806	0.47862	-3.318	0.000906636	0.0136449
SEMA5B	56.8441	-2.39743	0.724682	-3.30826	0.000938788	0.0139754
CA3	100.443	-1.15237	0.348538	-3.30628	0.000945437	0.0140236
SLFN5	196.191	-1.04183	0.315479	-3.30236	0.000958743	0.0141259
HIPK2	2009.01	-1.05119	0.318456	-3.30091	0.000963719	0.0141586
AEBP2	177.454	-1.21441	0.36915	-3.28976	0.00100274	0.0145074
FAT4	95.8129	-1.21069	0.369482	-3.27673	0.00105018	0.0150877
ATXN2	248.032	-1.1588	0.354283	-3.27083	0.00107231	0.0153341
ASAP2	145.867	-1.39604	0.428706	-3.2564	0.00112834	0.0158479
LRRC37A17P	45.3627	-2.13662	0.661669	-3.22914	0.00124161	0.0170442
SYT15	156.911	-1.01766	0.315644	-3.22407	0.00126383	0.017192
ZNF652	323.794	-1.03054	0.320773	-3.21266	0.00131511	0.0177763
EPB41L4A	201.542	-1.06798	0.332772	-3.20936	0.00133033	0.0179132
LRP11	46.398	-1.823	0.568791	-3.20505	0.00135038	0.0180873
WISP1	73.4018	-1.30927	0.408908	-3.20185	0.00136546	0.0182371
SOX13	183.954	-1.07865	0.337734	-3.19378	0.00140423	0.018574
PCDHA12	70.2371	-1.70103	0.532582	-3.19394	0.00140347	0.018574
SERTAD2	204.357	-1.0353	0.324416	-3.19126	0.00141652	0.0186875
GTF2IP1	180.534	-1.26453	0.396622	-3.18824	0.00143141	0.0187925
CAV2	225.888	-1.10507	0.346843	-3.18609	0.00144208	0.0189125
TRIO	196.813	-1.09952	0.345583	-3.18165	0.0014644	0.0191038
RCOR3	144.717	-1.09244	0.343416	-3.18111	0.00146712	0.0191144
REPS2	23.809	-3.32067	1.04555	-3.17601	0.00149313	0.0193558
SERPINB9P1	36.3869	-1.89239	0.597165	-3.16895	0.00152989	0.0196262
MLLT1	162.612	-1.03448	0.327207	-3.16155	0.0015693	0.0200069
AL121753.2	136.784	-1.14316	0.361821	-3.15947	0.00158055	0.0200872
KIAA1147	81.7465	-1.43517	0.455205	-3.15281	0.00161709	0.0204683
PIEZO2	103.517	-1.26525	0.401558	-3.15084	0.00162799	0.0205851
SLC46A3	127.463	-1.11178	0.353004	-3.14949	0.00163553	0.0206382
BCL6	68.5786	-1.88007	0.598994	-3.13871	0.00169693	0.0211107
INAFM2	69.4223	-1.59619	0.508757	-3.13743	0.00170434	0.0211602
TYW1B	59.3482	-2.12213	0.680764	-3.11728	0.0018253	0.0221713
FGD1	291.938	-1.13794	0.365142	-3.11644	0.0018305	0.0222126
RAI2	69.4282	-1.56978	0.504724	-3.11019	0.0018697	0.0225772
SALL1	387.737	-1.01674	0.327581	-3.10377	0.00191071	0.0229156
GPR4	460.586	-1.12537	0.362912	-3.10095	0.00192902	0.0231127
PRDM1	198.1	-1.1905	0.384069	-3.09969	0.00193725	0.0231628
ANKRD9	30.4628	-2.18508	0.706265	-3.09385	0.00197577	0.0234903
HTR7P1	33.9298	-2.08547	0.674854	-3.09025	0.00199987	0.0236855
TCTN2	46.5147	-1.62285	0.525725	-3.08688	0.00202271	0.0239102
LRRFIP1	161.039	-1.00506	0.329358	-3.05159	0.00227635	0.0260332
AC025423.2	133.871	-1.37911	0.451967	-3.05134	0.00227825	0.0260332
PALMD	65.9952	-2.07047	0.67982	-3.04562	0.00232201	0.0264353
TBC1D2B	171.047	-1.02743	0.337667	-3.04273	0.00234446	0.0266418
ZNF43	63.7354	-1.3156	0.433067	-3.03787	0.00238257	0.0269507
ZNF366	93.4899	-1.33222	0.439101	-3.03396	0.00241365	0.0271587
NPR2	143.34	-1.13776	0.376954	-3.01831	0.0025419	0.0280336
NLRC3	114.885	-1.25246	0.415012	-3.01787	0.00254554	0.0280487
SRGAP1	791.926	-1.02605	0.340414	-3.01413	0.00257717	0.0283719
ETV1	98.7804	-1.15589	0.383672	-3.0127	0.00258932	0.0284061
ZFHX2	127.74	-1.43322	0.478248	-2.99681	0.00272817	0.0294119
LRRC37A16P	34.0057	-2.15975	0.723566	-2.98486	0.00283705	0.0302486
NACAD	112.622	-1.32839	0.445933	-2.97891	0.00289276	0.03055
PDZD2	68.8269	-1.31327	0.44234	-2.96893	0.0029884	0.0313072
CORO2B	61.0223	-1.79129	0.603624	-2.96755	0.00300183	0.0313945
SLIT2	88.4631	-1.25362	0.423735	-2.95849	0.00309148	0.0321686
OLFML2B	42.2462	-1.78024	0.604251	-2.94619	0.00321713	0.0330855
DOCK5	113.439	-1.20786	0.410106	-2.94524	0.003227	0.0331317
VHL	136.962	-1.02602	0.348554	-2.94364	0.0032438	0.0332766
GATS	20.8148	-2.27982	0.776378	-2.93649	0.0033195	0.0338282
BTG1	113.982	-1.07761	0.367042	-2.93593	0.00332554	0.0338618
ZNF791	151.11	-1.00535	0.342599	-2.93449	0.00334095	0.0339906
AC013564.1	30.3348	-2.07232	0.707733	-2.92811	0.00341027	0.0344404
RBM26	92.8491	-1.23479	0.422048	-2.92572	0.00343663	0.0345595
EXOSC6	404.874	-1.01843	0.352232	-2.89135	0.00383595	0.037571
NOVA1	49.0411	-1.57193	0.543809	-2.89059	0.00384514	0.0376013
ZNF497	37.5378	-1.88313	0.653177	-2.88303	0.00393871	0.0382436
KIAA1217	312.845	-1.10798	0.385318	-2.8755	0.00403395	0.0390761
MTSS1L	130.766	-1.00794	0.350799	-2.87327	0.00406251	0.0392843
PCDHB10	45.6939	-1.91188	0.665753	-2.87176	0.00408194	0.0393557
S1PR3	53.6913	-1.24178	0.43251	-2.8711	0.00409044	0.0394068
LINC00680	29.791	-1.88846	0.657825	-2.87076	0.00409487	0.0394124
RBM24	72.0356	-1.54187	0.53773	-2.86736	0.0041391	0.0396637
NHSL2	202.098	-1.14057	0.398511	-2.86209	0.00420863	0.0400452
MYO15B	80.3676	-1.26507	0.443534	-2.85226	0.00434091	0.0409253
ALDH1A3	58.8405	-1.24749	0.438303	-2.84617	0.00442487	0.0413692
ANKHD1-EIF4EBP3	207.804	-1.26583	0.445528	-2.84118	0.00449469	0.041895
GTF2IP12	20.0478	-2.21156	0.786812	-2.81078	0.00494211	0.0449451
AC019080.1	23.0382	-2.25038	0.802995	-2.80249	0.00507103	0.0458473
CLIP3	979.044	-1.67394	0.598278	-2.79793	0.00514311	0.0463417
PCDHGA11	148.123	-1.28496	0.460161	-2.79242	0.00523146	0.0468856
DDC	23.9477	-1.92421	0.690691	-2.78592	0.00533756	0.0473076
SEMA6C	91.2988	-1.1986	0.431458	-2.77802	0.00546914	0.0481268
SYNGAP1	72.2252	-1.2385	0.446326	-2.77487	0.00552243	0.0484036
EXOC8	19.8697	-2.06089	0.745117	-2.76586	0.00567733	0.0493995
TIGD1	63.8628	-1.24187	0.449297	-2.76403	0.00570916	0.049513

## Sheet: 5iP-ins.up
5	baseMean	log2FoldChange	lfcSE	stat	pvalue	padj
EDN1	1975.93	-1.60366	0.199621	-8.03353	9.47041e-16	9.5689e-12
CXCR4	639.187	-1.5325	0.200638	-7.63815	2.20359e-14	6.34652e-11
ESM1	97.066	-2.95096	0.387202	-7.62124	2.51248e-14	6.34652e-11
GIMAP4	1334.93	-1.2046	0.196907	-6.1176	9.49931e-10	1.19976e-06
MMP1	170.022	-1.8202	0.300676	-6.05369	1.41569e-09	1.58935e-06
TMEM100	1420.48	-1.35821	0.24318	-5.5852	2.33427e-08	1.67944e-05
PRND	2240.6	-1.33585	0.239686	-5.57335	2.49892e-08	1.67944e-05
COL15A1	943.193	-1.37632	0.247428	-5.5625	2.65944e-08	1.67944e-05
CCL3L3	49.2568	-2.68466	0.487484	-5.50717	3.64649e-08	2.1673e-05
DIO3	461.734	-1.35919	0.255739	-5.31476	1.06798e-07	5.39545e-05
RFLNB	827.76	-1.00595	0.19669	-5.11437	3.14789e-07	0.000138288
ACSM3	198.74	-1.49678	0.304956	-4.90818	9.19276e-07	0.000371535
SELE	1461.67	-1.0753	0.22874	-4.70097	2.58925e-06	0.000817557
GIMAP1	108.64	-2.21856	0.48034	-4.61873	3.86089e-06	0.00118213
ANGPT2	110.917	-1.6163	0.359059	-4.50148	6.7483e-06	0.00184283
EPAS1	805.219	-1.01381	0.238732	-4.24666	2.16981e-05	0.00456746
OSMR	224.874	-1.23131	0.292924	-4.20351	2.62808e-05	0.00520668
SLC45A4	191.153	-1.40713	0.335959	-4.1884	2.80931e-05	0.0054587
RGPD6	114.541	-7.06994	1.74592	-4.04941	5.13476e-05	0.00910204
IL3RA	97.3837	-1.55374	0.402643	-3.85886	0.000113916	0.0174395
MTUS1	55.9592	-1.85079	0.50584	-3.65884	0.000253357	0.0336832
LXN	135.743	-1.27842	0.360995	-3.54139	0.000398027	0.0451872

## Sheet: 8H-ins.up
	baseMean	log2FoldChange	lfcSE	stat	pvalue	padj
GJA5	9152.59	-1.70712	0.164505	-10.3773	3.14593e-25	1.67725e-21
SLC45A4	191.153	-2.34152	0.290634	-8.05658	7.84586e-16	1.67321e-12
CU633967.1	128.301	-2.87934	0.357312	-8.05833	7.73407e-16	1.67321e-12
CXCR4	639.187	-1.50726	0.189205	-7.96632	1.63472e-15	2.90517e-12
THBS1	817.845	-1.64887	0.208877	-7.89398	2.927e-15	4.45865e-12
IGFBP3	114.373	-2.45528	0.35275	-6.9604	3.39319e-12	3.61815e-09
SORBS2	75.0786	-2.97354	0.427126	-6.96173	3.36125e-12	3.61815e-09
SERINC5	1090.64	-1.29885	0.193178	-6.72361	1.77272e-11	1.57521e-08
PRND	2240.6	-1.41925	0.219955	-6.45249	1.1003e-10	7.82165e-08
RFLNB	827.76	-1.21065	0.189786	-6.37902	1.78223e-10	1.18775e-07
COL15A1	943.193	-1.47601	0.241374	-6.11502	9.65448e-10	5.41819e-07
ESM1	97.066	-2.19151	0.366292	-5.98296	2.19115e-09	1.16821e-06
EDN1	1975.93	-1.1111	0.193147	-5.75261	8.78747e-09	4.46194e-06
ANGPT2	110.917	-2.29642	0.405782	-5.65925	1.52032e-08	7.04835e-06
ENPP2	249.156	-1.55833	0.276217	-5.64168	1.68403e-08	7.18273e-06
CTGF	118.639	-1.46927	0.282648	-5.19823	2.01198e-07	6.50114e-05
SPP1	653.053	-1.44587	0.282796	-5.11275	3.17505e-07	9.67302e-05
APLN	57.5151	-2.18593	0.434059	-5.03603	4.75282e-07	0.000136971
CDC42EP3	100.403	-1.61615	0.321249	-5.03082	4.88392e-07	0.000137045
INSR	242.169	-1.48984	0.307846	-4.83956	1.30127e-06	0.000283173
EFEMP1	83.8683	-2.02386	0.42847	-4.72346	2.31869e-06	0.000433757
CARTPT	73.077	-2.05464	0.438543	-4.68515	2.7975e-06	0.000514305
ATP2B1	165.737	-1.62684	0.360359	-4.51449	6.34694e-06	0.00109054
ANKRD1	68.5335	-2.22549	0.496798	-4.47967	7.47573e-06	0.00118976
AL158206.1	498.899	-1.12288	0.256551	-4.37684	1.2041e-05	0.00171274
AEBP2	177.454	-1.59177	0.365539	-4.35457	1.33329e-05	0.00187064
HIST1H1E	299.759	-1.69791	0.399461	-4.2505	2.13295e-05	0.00267572
HS6ST1	310.37	-1.35926	0.332017	-4.09396	4.24075e-05	0.00471033
MTX3	57.3955	-1.76713	0.435484	-4.05785	4.95267e-05	0.00544436
STK17B	213.075	-1.13485	0.281236	-4.03522	5.45522e-05	0.00583122
KCNJ2	46.7411	-2.23572	0.560216	-3.99082	6.58459e-05	0.00650106
GCNT2	373.6	-1.01927	0.256234	-3.97788	6.95336e-05	0.00680217
ROMO1	144.245	-1.87001	0.470402	-3.97535	7.02758e-05	0.00681228
CCL3L3	49.2568	-2.84706	0.720666	-3.9506	7.79549e-05	0.00730841
AKAP12	1365	-1.02954	0.263098	-3.91316	9.10963e-05	0.00837379
TMTC3	114.172	-1.65009	0.422724	-3.90347	9.48246e-05	0.00856401
TSPAN2	48.2771	-2.02962	0.521245	-3.89379	9.86921e-05	0.00864414
ITLN2	103.072	-1.70825	0.44247	-3.86072	0.000113052	0.00949648
ADGRL4	451.653	-1.14393	0.296592	-3.85691	0.000114831	0.00956593
RNF144B	92.3054	-1.4551	0.380243	-3.82675	0.000129846	0.0103185
C1QTNF3	146.999	-1.13798	0.298814	-3.80831	0.000139917	0.0105811
SETX	404.58	-1.08328	0.286545	-3.78048	0.000156529	0.0115907
SERPINE1	540.331	-1.04129	0.278004	-3.7456	0.00017996	0.0127927
THSD4	48.3967	-1.80669	0.486299	-3.71518	0.000203062	0.013778
DDX21	393.032	-1.20086	0.323828	-3.70834	0.000208622	0.0139908
PAN3	659.747	-1.17934	0.320969	-3.67431	0.000238496	0.0155066
WASHC4	178.346	-1.42079	0.391623	-3.62795	0.000285679	0.0175068
FAM84B	148.234	-1.02727	0.283814	-3.61952	0.000295156	0.0178821
GALNT1	134.093	-1.45912	0.403393	-3.61712	0.000297905	0.0179467
HS3ST3B1	274.459	-1.08926	0.305735	-3.56274	0.000366997	0.0206682
NDUFS6	301.397	-1.31412	0.369089	-3.56045	0.000370216	0.0206682
FKBP2	267.194	-1.14121	0.320423	-3.56157	0.000368641	0.0206682
CXADR	94.9903	-1.41372	0.39773	-3.55448	0.000378732	0.0210335
H19	261.317	-1.05018	0.297259	-3.53287	0.000411074	0.0222121
CYTOR	98.93	-1.40405	0.397226	-3.53464	0.000408329	0.0222121
SETBP1	499.168	-1.24406	0.353067	-3.52358	0.000425757	0.0228133
SEMA5B	56.8441	-1.48939	0.425894	-3.49709	0.000470355	0.0238828
SPRED1	69.6895	-1.43219	0.416395	-3.43949	0.000582812	0.0282478
CSGALNACT1	120.084	-1.09306	0.31819	-3.43524	0.000592021	0.0284357
SEMA5A	78.6333	-3.84871	1.12502	-3.42101	0.0006239	0.0296357
UQCRQ	400.264	-1.25427	0.366963	-3.41797	0.000630901	0.0296357
NDUFA13	935.107	-1.09616	0.321644	-3.408	0.000654415	0.0302079
FRZB	105.521	-1.15531	0.339486	-3.40311	0.000666239	0.0306212
CNOT6	159.912	-1.08582	0.321188	-3.38064	0.000723171	0.0326745
MTUS1	55.9592	-1.49799	0.446073	-3.35818	0.000784565	0.0350034
ATP5I	141.132	-1.65103	0.493417	-3.34612	0.00081951	0.0362591
ABCA4	202.98	-1.11562	0.333785	-3.34233	0.000830768	0.0364436
NOL8	75.3822	-1.84146	0.552012	-3.3359	0.000850228	0.0367044
MTERF1	46.0356	-2.18793	0.663171	-3.29919	0.000969635	0.0402304
SEC63	222.455	-1.18484	0.360878	-3.28321	0.00102631	0.0420904
NDUFB2	500.672	-1.11414	0.342295	-3.2549	0.00113431	0.044143
CCDC174	92.6889	-1.07861	0.33296	-3.23947	0.00119754	0.045578
FZD6	143.926	-1.13252	0.350785	-3.22854	0.00124425	0.0468815
RPL36AL	469.892	-1.10664	0.342724	-3.22894	0.00124248	0.0468815
OTUD4	86.9666	-1.54911	0.482994	-3.20731	0.00133983	0.0494347

## Sheet: 8iP-ins.up
	baseMean	log2FoldChange	lfcSE	stat	pvalue	padj
GJA5	9152.59	-2.8071	0.165168	-16.9954	8.89e-65	1.25e-60
PRND	2240.6	-3.18995	0.22143	-14.4062	4.73e-47	2.21e-43
ENPP2	249.156	-3.69731	0.305033	-12.121	8.17e-34	2.29e-30
SLC45A4	191.153	-3.62022	0.324488	-11.1567	6.64e-29	9.31e-26
ESM1	97.066	-5.34789	0.494656	-10.8113	3.04e-27	3.55e-24
CXCR4	639.187	-2.04506	0.190488	-10.7359	6.9e-27	7.44e-24
EDN1	1975.93	-2.10859	0.198391	-10.6285	2.2e-26	2.2e-23
ADGRL4	451.653	-3.09495	0.291684	-10.6106	2.66e-26	2.49e-23
LIPG	928.102	-1.93194	0.184609	-10.465	1.25e-25	1.03e-22
PJA2	502.027	-2.57644	0.257036	-10.0237	1.2e-23	9.34e-21
SLC39A10	397.578	-2.54553	0.256633	-9.91895	3.44e-23	2.54e-20
THBS1	817.845	-2.13184	0.221501	-9.62452	6.3e-22	4.42e-19
LPL	5362.63	-1.55993	0.165357	-9.43369	3.96e-21	2.52e-18
FNDC3B	892.636	-2.18703	0.233572	-9.36344	7.72e-21	4.51e-18
VSIR	2798.72	-1.45034	0.156286	-9.28002	1.69e-20	9.5e-18
DNAJC3	2075.06	-1.91204	0.208203	-9.18355	4.17e-20	2.25e-17
ADAM10	952.217	-2.421	0.264377	-9.1574	5.32e-20	2.76e-17
ANGPT2	110.917	-4.00826	0.440062	-9.10839	8.36e-20	4.19e-17
EMP1	989.252	-1.76666	0.194425	-9.08659	1.02e-19	4.86e-17
GJA1	1403.66	-2.03249	0.225348	-9.01932	1.89e-19	8.56e-17
CXADR	94.9903	-4.26322	0.474148	-8.99133	2.44e-19	1.07e-16
TFPI	4382.8	-1.77258	0.197329	-8.98286	2.64e-19	1.12e-16
TMEM30A	1152.24	-2.44	0.272268	-8.96173	3.2e-19	1.32e-16
2017-09-07	405.518	-2.27987	0.259909	-8.77181	1.76e-18	6.66e-16
ADAMTS9	536.666	-2.06321	0.235403	-8.76458	1.87e-18	6.92e-16
COL15A1	943.193	-2.11778	0.243566	-8.69491	3.47e-18	1.25e-15
RRM2B	253.945	-2.77987	0.320096	-8.68449	3.8e-18	1.33e-15
2017-03-07	255.778	-2.56789	0.295785	-8.68161	3.9e-18	1.33e-15
TMEM100	1420.48	-2.04062	0.235257	-8.67402	4.17e-18	1.39e-15
FLT1	2442.76	-2.13405	0.250644	-8.51428	1.68e-17	5.09e-15
SOX6	155.276	-2.68385	0.317543	-8.45193	2.87e-17	8.37e-15
LYSMD3	69.7194	-3.37159	0.40143	-8.39895	4.5e-17	1.24e-14
SEMA5A	78.6333	-4.1563	0.495083	-8.39516	4.65e-17	1.25e-14
CD93	9246.15	-1.40298	0.168291	-8.3366	7.65e-17	1.99e-14
MATR3	930.229	-1.91161	0.230575	-8.29062	1.13e-16	2.82e-14
IQGAP1	960.393	-1.87239	0.226202	-8.27753	1.26e-16	3.09e-14
MYO1E	500.121	-1.61428	0.195068	-8.27552	1.28e-16	3.09e-14
COL11A1	634.425	-2.21991	0.268536	-8.2667	1.38e-16	3.27e-14
SAMD8	199.815	-2.35403	0.285851	-8.23519	1.79e-16	4.19e-14
GCNT2	373.6	-2.12216	0.2589	-8.19682	2.47e-16	5.58e-14
MDM2	2736.92	-1.92322	0.234632	-8.19675	2.47e-16	5.58e-14
EFNB2	1628.14	-1.41271	0.173833	-8.1268	4.41e-16	9.81e-14
KIF5B	557.918	-2.72459	0.338739	-8.04332	8.74e-16	1.89e-13
ANXA1	3087.33	-1.57912	0.197005	-8.01563	1.1e-15	2.26e-13
SERINC5	1090.64	-1.54416	0.192651	-8.01535	1.1e-15	2.26e-13
TROVE2	459.086	-2.52553	0.315377	-8.00798	1.17e-15	2.37e-13
AKAP12	1365	-2.09621	0.263266	-7.96232	1.69e-15	3.33e-13
SMARCA1	817.911	-2.19714	0.276244	-7.95359	1.81e-15	3.53e-13
PCAT14	2649.63	-1.32288	0.167436	-7.90083	2.77e-15	5.09e-13
ITGB1	4321.63	-1.7348	0.219739	-7.89484	2.91e-15	5.16e-13
ARHGAP29	285.995	-2.66205	0.342426	-7.77409	7.6e-15	1.27e-12
TBL1XR1	421.88	-2.26574	0.291965	-7.76033	8.47e-15	1.4e-12
TNPO1	1199.29	-1.7058	0.220564	-7.73379	1.04e-14	1.68e-12
SCAMP1	133.85	-2.51505	0.325428	-7.72845	1.09e-14	1.73e-12
BIRC2	305.298	-2.08417	0.271063	-7.68888	1.48e-14	2.22e-12
PPP1CB	1104.39	-1.77842	0.231313	-7.68839	1.49e-14	2.22e-12
TCF4	904.368	-1.73471	0.227115	-7.63804	2.21e-14	3.16e-12
ETNK1	741.488	-2.32777	0.306398	-7.59721	3.03e-14	4.2e-12
PRSS23	6760.63	-1.01975	0.134669	-7.57225	3.67e-14	5e-12
SEL1L	1673.93	-1.65726	0.219703	-7.54321	4.59e-14	6.16e-12
ZDHHC20	216.444	-1.92472	0.255185	-7.54243	4.61e-14	6.16e-12
PKN2	153.079	-2.4761	0.328988	-7.52641	5.22e-14	6.77e-12
TMTC3	114.172	-2.89636	0.384827	-7.5264	5.22e-14	6.77e-12
EFCAB14	1151.78	-1.63908	0.218632	-7.49697	6.53e-14	8.32e-12
MECOM	302.663	-2.20358	0.294979	-7.47029	8e-14	1.01e-11
IGFBP3	114.373	-2.66424	0.356842	-7.46618	8.26e-14	1.03e-11
CDC42EP3	100.403	-2.44885	0.329587	-7.43005	1.09e-13	1.35e-11
TOPORS	227.71	-1.97869	0.266985	-7.41125	1.25e-13	1.51e-11
NUDT4	260.043	-1.60719	0.217113	-7.40255	1.34e-13	1.6e-11
CCNT2	310.077	-1.86555	0.254341	-7.33485	2.22e-13	2.64e-11
ANXA3	422.355	-1.52325	0.207805	-7.33019	2.3e-13	2.71e-11
PHACTR2	498.563	-2.03183	0.277439	-7.3235	2.42e-13	2.8e-11
TNFRSF12A	888.996	-1.74025	0.237749	-7.3197	2.49e-13	2.86e-11
MYO6	571.703	-2.07528	0.284367	-7.29788	2.92e-13	3.31e-11
WASHC4	178.346	-2.6557	0.364762	-7.28066	3.32e-13	3.64e-11
XPO1	1157.03	-1.75386	0.240941	-7.2792	3.36e-13	3.65e-11
BCLAF1	271.856	-1.89371	0.260926	-7.25763	3.94e-13	4.22e-11
CSGALNACT1	120.084	-2.35664	0.325397	-7.24235	4.41e-13	4.68e-11
VPS26A	447.115	-1.68029	0.232198	-7.23648	4.6e-13	4.85e-11
ZNF451	380.939	-1.72308	0.23848	-7.22528	5e-13	5.23e-11
SLC26A2	295.321	-1.82121	0.25242	-7.215	5.39e-13	5.56e-11
UBA6	201.285	-2.22132	0.308228	-7.20672	5.73e-13	5.87e-11
DOCK9	224.197	-1.90474	0.264758	-7.19426	6.28e-13	6.38e-11
RC3H1	724.857	-1.91145	0.265725	-7.19333	6.32e-13	6.38e-11
ATP2B1	165.737	-2.37404	0.331665	-7.15793	8.19e-13	8.14e-11
KIDINS220	249.332	-2.0242	0.282777	-7.1583	8.17e-13	8.14e-11
SLC38A1	695.236	-1.39199	0.195051	-7.13655	9.57e-13	9.25e-11
ADGRF5	866.233	-1.59604	0.223943	-7.12699	1.03e-12	9.78e-11
LCOR	223.914	-1.95016	0.273612	-7.12747	1.02e-12	9.78e-11
SETX	404.58	-2.00678	0.281742	-7.12276	1.06e-12	1e-10
RGPD8	64.7167	-3.51296	0.494619	-7.10236	1.23e-12	1.15e-10
OCLN	192.63	-1.87955	0.265406	-7.08181	1.42e-12	1.33e-10
LIFR	294.285	-2.09975	0.296851	-7.07342	1.51e-12	1.4e-10
RAD21	1243.35	-1.44917	0.20494	-7.07117	1.54e-12	1.42e-10
ABCA1	623.94	-2.27876	0.322516	-7.06556	1.6e-12	1.47e-10
HSP90B1	7181.35	-1.80336	0.255352	-7.06223	1.64e-12	1.48e-10
ZNF770	124.774	-2.74476	0.388609	-7.06304	1.63e-12	1.48e-10
BMPR2	396.16	-2.16945	0.308666	-7.02846	2.09e-12	1.88e-10
EXOC5	210.47	-2.40264	0.342157	-7.02203	2.19e-12	1.93e-10
BBX	238.583	-2.14059	0.306315	-6.9882	2.78e-12	2.41e-10
SLC30A7	675.689	-1.50914	0.216074	-6.98436	2.86e-12	2.45e-10
NRP1	8204.81	-1.65718	0.237362	-6.98167	2.92e-12	2.46e-10
AHNAK	2232.72	-1.589	0.227606	-6.98136	2.92e-12	2.46e-10
BROX	572.702	-2.00091	0.287172	-6.96764	3.22e-12	2.67e-10
PLD1	211.151	-2.21678	0.319122	-6.94648	3.75e-12	3.07e-10
ZNF761	128.643	-1.9877	0.286625	-6.93485	4.07e-12	3.31e-10
SNRK	1653.33	-1.46587	0.211574	-6.92841	4.26e-12	3.45e-10
DSG2	323.992	-1.67436	0.242341	-6.90909	4.88e-12	3.92e-10
PLS3	1148.25	-1.62073	0.234596	-6.90857	4.9e-12	3.92e-10
STAG2	136.344	-2.777	0.40206	-6.90694	4.95e-12	3.94e-10
UTRN	248.634	-2.43559	0.352676	-6.90604	4.98e-12	3.95e-10
SBNO1	785.358	-1.60069	0.232557	-6.88303	5.86e-12	4.54e-10
VCAN	136.805	-2.79952	0.408197	-6.85826	6.97e-12	5.37e-10
NMD3	150.54	-2.30513	0.336315	-6.85408	7.18e-12	5.5e-10
PRKAA1	171.965	-2.12551	0.310513	-6.84516	7.64e-12	5.82e-10
STK17B	213.075	-1.75429	0.256434	-6.8411	7.86e-12	5.92e-10
CARD8	517.665	-1.56085	0.228346	-6.83546	8.17e-12	6.13e-10
MCAM	2040.16	-1.32175	0.193843	-6.81865	9.19e-12	6.78e-10
CD46	764.166	-1.44933	0.212846	-6.80928	9.81e-12	7.16e-10
ZBTB33	107.903	-2.51299	0.369014	-6.81002	9.76e-12	7.16e-10
SCAF11	370.735	-2.53294	0.372251	-6.80439	1.01e-11	7.37e-10
SKIL	410.38	-2.36869	0.348633	-6.79422	1.09e-11	7.83e-10
ARFGEF1	92.6908	-2.54884	0.375337	-6.79081	1.12e-11	7.98e-10
NUCKS1	4861.16	-1.21043	0.179171	-6.75572	1.42e-11	9.96e-10
ABCA4	202.98	-2.33042	0.344913	-6.75655	1.41e-11	9.96e-10
HECTD1	296.779	-1.71099	0.25352	-6.74893	1.49e-11	1.03e-09
TANC1	375.112	-1.44026	0.213438	-6.7479	1.5e-11	1.03e-09
IRF6	128.713	-3.02353	0.448107	-6.74734	1.51e-11	1.03e-09
EGFL8	458.015	-1.44676	0.215575	-6.71116	1.93e-11	1.3e-09
THOC2	137.923	-2.37997	0.354729	-6.70927	1.96e-11	1.31e-09
CEP170	276.849	-2.2511	0.336265	-6.6944	2.17e-11	1.43e-09
PPP1R12A	510.998	-2.35931	0.352745	-6.68843	2.26e-11	1.48e-09
ZNF518B	323.67	-1.65732	0.247915	-6.68504	2.31e-11	1.51e-09
EDEM3	134.404	-3.16902	0.475152	-6.66949	2.57e-11	1.67e-09
CEBPZ	86.2149	-2.7012	0.405425	-6.66265	2.69e-11	1.75e-09
PTBP3	596.381	-1.58146	0.237861	-6.64867	2.96e-11	1.91e-09
TAX1BP1	447.676	-2.13332	0.320992	-6.64602	3.01e-11	1.94e-09
ARPP19	844.916	-1.32349	0.199311	-6.64032	3.13e-11	2e-09
PDE4D	277.931	-1.76374	0.266667	-6.61403	3.74e-11	2.38e-09
U2SURP	166.586	-2.36369	0.357649	-6.60898	3.87e-11	2.46e-09
MYCBP2	225.406	-2.10605	0.318982	-6.60239	4.05e-11	2.56e-09
YES1	143.468	-2.42684	0.367786	-6.59851	4.15e-11	2.61e-09
LPCAT2	124.962	-2.23564	0.33921	-6.59074	4.38e-11	2.74e-09
SLC38A2	1683.44	-1.66278	0.252433	-6.58702	4.49e-11	2.8e-09
KLF6	1858.78	-1.03706	0.157472	-6.58566	4.53e-11	2.81e-09
SYNJ2	163.543	-1.78992	0.272049	-6.57939	4.72e-11	2.9e-09
RAPGEF6	64.6379	-3.05751	0.464735	-6.57903	4.74e-11	2.9e-09
ZNF702P	98.8485	-2.72668	0.414417	-6.57956	4.72e-11	2.9e-09
BIRC6	221.399	-2.00966	0.306354	-6.55994	5.38e-11	3.25e-09
REST	221.86	-2.14468	0.32736	-6.55142	5.7e-11	3.43e-09
ABCE1	358.869	-1.82503	0.279103	-6.53891	6.2e-11	3.67e-09
UBXN2B	102.005	-2.62495	0.402173	-6.52693	6.71e-11	3.95e-09
MTX3	57.3955	-2.72598	0.417827	-6.52418	6.84e-11	4.01e-09
DCP2	324.956	-1.9627	0.302116	-6.49651	8.22e-11	4.76e-09
ZEB2	524.588	-1.38644	0.213542	-6.49258	8.44e-11	4.87e-09
HEY1	2119.29	-1.09044	0.168332	-6.47793	9.3e-11	5.3e-09
UACA	92.4794	-3.34433	0.516461	-6.47549	9.45e-11	5.34e-09
TUG1	629.748	-1.65996	0.256528	-6.47085	9.75e-11	5.49e-09
ZBTB38	158.94	-2.12133	0.329021	-6.44742	1.14e-10	6.38e-09
RSF1	116.001	-2.54985	0.395729	-6.44344	1.17e-10	6.5e-09
ZBTB21	101.334	-2.28503	0.35462	-6.44359	1.17e-10	6.5e-09
LMAN1	267.842	-1.83685	0.285385	-6.43641	1.22e-10	6.78e-09
ZC3H13	256.249	-2.15437	0.335061	-6.4298	1.28e-10	7.05e-09
FNDC3A	244.988	-1.84441	0.287616	-6.41275	1.43e-10	7.74e-09
SETBP1	499.168	-2.26427	0.353794	-6.39996	1.55e-10	8.38e-09
RAI14	378.621	-1.8123	0.283712	-6.3878	1.68e-10	9.01e-09
ANTXR1	349.8	-1.98938	0.312082	-6.37455	1.84e-10	9.78e-09
NCKAP1	341.158	-1.91224	0.301586	-6.34062	2.29e-10	1.21e-08
MYCT1	876.983	-1.36007	0.214527	-6.33985	2.3e-10	1.21e-08
RNF6	67.0776	-2.71685	0.428919	-6.33417	2.39e-10	1.24e-08
MBNL2	94.9213	-2.59999	0.41095	-6.32678	2.5e-10	1.3e-08
CD164	1869.89	-1.41239	0.223339	-6.32398	2.55e-10	1.32e-08
EIF5B	126.838	-2.28815	0.362051	-6.31996	2.62e-10	1.35e-08
MAPK6	248.736	-2.3874	0.377883	-6.31783	2.65e-10	1.36e-08
FRYL	84.1759	-2.55033	0.403745	-6.31668	2.67e-10	1.37e-08
DDX21	393.032	-1.95767	0.311007	-6.29464	3.08e-10	1.57e-08
CDK17	232.419	-2.20996	0.351773	-6.28234	3.34e-10	1.66e-08
CLIC4	1853.13	-1.43113	0.227765	-6.28335	3.31e-10	1.66e-08
FAR1	95.1389	-2.54375	0.404894	-6.28251	3.33e-10	1.66e-08
ABL2	693.543	-1.1584	0.184554	-6.27679	3.46e-10	1.71e-08
MAN2A1	183.652	-1.89183	0.301828	-6.26791	3.66e-10	1.8e-08
KIF1B	476.554	-1.51157	0.241544	-6.25794	3.9e-10	1.9e-08
PHF6	334.408	-1.62724	0.2603	-6.2514	4.07e-10	1.97e-08
TMEM123	479.464	-1.76891	0.283187	-6.24643	4.2e-10	2.03e-08
IL6ST	368.386	-2.10643	0.337436	-6.24246	4.31e-10	2.08e-08
UBXN7	413.444	-1.52875	0.245418	-6.22916	4.69e-10	2.25e-08
STXBP3	135.704	-2.45883	0.395476	-6.2174	5.05e-10	2.42e-08
ACTR2	2088.69	-1.29455	0.208286	-6.21523	5.12e-10	2.44e-08
CRIM1	329.912	-1.58649	0.255498	-6.20941	5.32e-10	2.53e-08
SHOC2	227.965	-2.53017	0.409193	-6.18332	6.28e-10	2.97e-08
HIF1A	448.619	-2.1132	0.342546	-6.16908	6.87e-10	3.24e-08
TLK1	212.522	-2.42545	0.393389	-6.16553	7.02e-10	3.3e-08
CCPG1	60.6919	-2.60729	0.424158	-6.14698	7.9e-10	3.7e-08
IPO11	1107.5	-1.21291	0.197727	-6.13425	8.56e-10	3.99e-08
GIMAP4	1334.93	-1.1589	0.189034	-6.13064	8.75e-10	4.06e-08
SMARCA5	875.391	-1.85985	0.303617	-6.12566	9.03e-10	4.18e-08
ZNF146	126.783	-2.54322	0.415813	-6.11627	9.58e-10	4.42e-08
SSFA2	433.926	-1.47994	0.242148	-6.11169	9.86e-10	4.53e-08
TCF12	506.237	-1.7231	0.281995	-6.11039	9.94e-10	4.55e-08
COPB1	977.858	-1.50864	0.246944	-6.10924	1e-09	4.57e-08
PLAG1	72.0191	-2.50914	0.410735	-6.10889	1e-09	4.57e-08
DDX52	599.663	-1.30954	0.214426	-6.10719	1.01e-09	4.6e-08
ZRANB2	237.283	-1.71588	0.28161	-6.09312	1.11e-09	4.96e-08
DSP	843.195	-1.85935	0.305654	-6.08319	1.18e-09	5.23e-08
QKI	567.444	-1.53367	0.252126	-6.08297	1.18e-09	5.23e-08
SF3B1	1597.82	-1.3369	0.219827	-6.08161	1.19e-09	5.25e-08
FZD6	143.926	-2.07985	0.342005	-6.08133	1.19e-09	5.25e-08
USP9X	286.102	-1.87804	0.308861	-6.08053	1.2e-09	5.26e-08
SORBS2	75.0786	-4.29617	0.708353	-6.06502	1.32e-09	5.74e-08
GNAQ	178.407	-1.70176	0.280531	-6.06622	1.31e-09	5.74e-08
NEAT1	277.149	-1.49624	0.246687	-6.06533	1.32e-09	5.74e-08
CHD2	346.387	-1.6034	0.264424	-6.06375	1.33e-09	5.77e-08
FAM198B	938.601	-1.53304	0.252852	-6.06298	1.34e-09	5.78e-08
BAZ2B	94.3941	-2.4618	0.406109	-6.06193	1.34e-09	5.8e-08
PCTP	2495.59	-1.06536	0.175766	-6.06123	1.35e-09	5.81e-08
RAB8B	293.684	-1.67889	0.277843	-6.0426	1.52e-09	6.5e-08
LIMS1	537.391	-1.31297	0.218149	-6.0187	1.76e-09	7.49e-08
TMX1	437.319	-1.36442	0.226863	-6.0143	1.81e-09	7.65e-08
PDLIM5	896.496	-1.10581	0.18443	-5.99584	2.02e-09	8.52e-08
GALNT7	326.102	-1.48243	0.247504	-5.98952	2.1e-09	8.83e-08
PLXDC2	294.759	-1.33728	0.223467	-5.98424	2.17e-09	9.1e-08
PPIL4	179.269	-2.34993	0.393591	-5.97049	2.37e-09	9.84e-08
USP15	95.1598	-2.14562	0.359769	-5.96388	2.46e-09	1.02e-07
TJP1	701.585	-1.39051	0.233477	-5.95566	2.59e-09	1.06e-07
MMP16	103.701	-2.29823	0.385967	-5.95448	2.61e-09	1.07e-07
AKAP2	1226.29	-1.22933	0.206538	-5.95208	2.65e-09	1.08e-07
NLGN4Y	105.867	-5.45379	0.916652	-5.94969	2.69e-09	1.09e-07
MAN1A2	207.85	-1.76286	0.296502	-5.94552	2.76e-09	1.12e-07
TMOD2	138.758	-2.22966	0.37539	-5.93957	2.86e-09	1.15e-07
AEBP2	177.454	-2.07723	0.349838	-5.9377	2.89e-09	1.16e-07
IGF2BP3	426.608	-1.46836	0.247734	-5.92718	3.08e-09	1.23e-07
SLC25A24	489.446	-1.37017	0.231676	-5.91419	3.34e-09	1.32e-07
SMIM11B	56.5482	-4.27892	0.723651	-5.91296	3.36e-09	1.33e-07
ZMAT3	192.178	-1.80718	0.306053	-5.9048	3.53e-09	1.39e-07
LIN7C	382.83	-1.71945	0.291338	-5.90192	3.59e-09	1.41e-07
ST6GALNAC3	362.566	-1.36949	0.232402	-5.89277	3.8e-09	1.48e-07
ERBIN	108.519	-2.5325	0.43012	-5.8879	3.91e-09	1.52e-07
TACC1	728.737	-1.27839	0.217487	-5.87801	4.15e-09	1.6e-07
N4BP2	68.096	-2.48119	0.422178	-5.87712	4.17e-09	1.61e-07
DNAJC10	735.239	-1.57358	0.26812	-5.86894	4.39e-09	1.68e-07
ASCC3	461.96	-1.62127	0.276743	-5.85839	4.67e-09	1.78e-07
IPO7	468.807	-1.51895	0.259494	-5.8535	4.81e-09	1.82e-07
WWC2	146.93	-1.80206	0.307928	-5.85221	4.85e-09	1.83e-07
KTN1	114.149	-2.58929	0.443445	-5.83904	5.25e-09	1.97e-07
NIPBL	175.609	-2.28288	0.392252	-5.81993	5.89e-09	2.19e-07
ATP11C	49.8684	-2.97293	0.511233	-5.81522	6.06e-09	2.25e-07
NBN	99.1452	-2.367	0.407096	-5.81435	6.09e-09	2.25e-07
NFAT5	138.041	-2.04894	0.352501	-5.81259	6.15e-09	2.26e-07
DDAH1	331.651	-1.75633	0.302137	-5.81303	6.14e-09	2.26e-07
USP53	28.0255	-4.43654	0.763479	-5.81095	6.21e-09	2.28e-07
PAN3	659.747	-1.84023	0.317076	-5.80376	6.48e-09	2.37e-07
IBTK	178.774	-1.91872	0.330984	-5.79701	6.75e-09	2.46e-07
ZFYVE16	56.2339	-2.69502	0.465282	-5.79222	6.95e-09	2.52e-07
PPP4R3B	301.006	-1.73508	0.300475	-5.77446	7.72e-09	2.78e-07
PDS5B	166.065	-2.51748	0.436343	-5.7695	7.95e-09	2.85e-07
LARP4	152.032	-1.79969	0.311961	-5.76897	7.98e-09	2.85e-07
AP1AR	118.393	-1.99097	0.34582	-5.75723	8.55e-09	3.05e-07
TOP2B	187.821	-1.95723	0.340043	-5.75583	8.62e-09	3.07e-07
DIAPH2	69.1859	-2.92756	0.508988	-5.75172	8.83e-09	3.13e-07
JMJD1C	87.5306	-2.30631	0.401004	-5.75134	8.85e-09	3.13e-07
AGPS	209.637	-1.82871	0.318119	-5.7485	9e-09	3.17e-07
ZDBF2	50.1523	-2.70571	0.470655	-5.74883	8.99e-09	3.17e-07
BNIP2	252.814	-1.93556	0.336829	-5.74641	9.12e-09	3.2e-07
ELK4	107.699	-2.10072	0.365974	-5.74008	9.46e-09	3.31e-07
CWC22	57.8584	-2.86287	0.498779	-5.73977	9.48e-09	3.31e-07
PRPF40A	435.631	-1.79805	0.31336	-5.73799	9.58e-09	3.34e-07
MGA	270.604	-1.58844	0.276874	-5.73707	9.63e-09	3.35e-07
GRPEL2	271.629	-1.5119	0.263715	-5.7331	9.86e-09	3.41e-07
CUL2	304.11	-1.59836	0.278898	-5.731	9.98e-09	3.44e-07
PGM2L1	125.985	-2.16145	0.377168	-5.73075	1e-08	3.44e-07
PDGFB	507.286	-1.08575	0.189571	-5.72743	1.02e-08	3.49e-07
DDX3X	925.897	-1.33474	0.233033	-5.72767	1.02e-08	3.49e-07
PTPN12	164.349	-2.16282	0.378015	-5.72153	1.06e-08	3.58e-07
KIF5C	70.1699	-2.23653	0.391493	-5.71284	1.11e-08	3.74e-07
HSPA13	221.179	-1.7858	0.312652	-5.71177	1.12e-08	3.75e-07
IDE	277.813	-1.78162	0.311984	-5.71062	1.13e-08	3.77e-07
PIK3CA	49.1889	-2.67066	0.467999	-5.70656	1.15e-08	3.84e-07
SREK1	128.247	-2.56961	0.450391	-5.7053	1.16e-08	3.86e-07
PIK3C2A	129.721	-2.29414	0.402222	-5.70367	1.17e-08	3.88e-07
COPS2	87.9773	-2.19411	0.384862	-5.70103	1.19e-08	3.93e-07
SMURF2	534.061	-1.13114	0.198517	-5.69797	1.21e-08	3.99e-07
RECQL	92.4765	-2.16534	0.380196	-5.69531	1.23e-08	4.03e-07
DST	108.508	-2.77657	0.488494	-5.68393	1.32e-08	4.29e-07
MBNL1	145.473	-2.03176	0.358487	-5.66759	1.45e-08	4.69e-07
PTPRB	971.733	-1.06105	0.187248	-5.66657	1.46e-08	4.71e-07
LNPEP	135.178	-1.79249	0.316548	-5.66262	1.49e-08	4.8e-07
TNRC6B	506.081	-1.48298	0.262403	-5.65152	1.59e-08	5.09e-07
TAOK1	154.337	-1.81402	0.321388	-5.64434	1.66e-08	5.28e-07
CGGBP1	296.057	-1.29633	0.230265	-5.62974	1.8e-08	5.7e-07
MIER1	178.154	-2.01217	0.357749	-5.62453	1.86e-08	5.83e-07
SELE	1461.67	-1.21755	0.216506	-5.62365	1.87e-08	5.85e-07
FAM126B	120.115	-2.13777	0.380606	-5.61676	1.95e-08	6.08e-07
PRTG	500.091	-1.42915	0.254762	-5.60974	2.03e-08	6.3e-07
AC005261.2	132.547	-2.0714	0.369411	-5.60731	2.05e-08	6.37e-07
SCYL2	87.7461	-2.42674	0.433643	-5.59617	2.19e-08	6.74e-07
DNAJB14	76.2304	-3.00769	0.538379	-5.58657	2.32e-08	7.09e-07
ZNF644	79.9334	-2.19653	0.394416	-5.56905	2.56e-08	7.79e-07
TMX3	86.0694	-2.19928	0.394955	-5.56844	2.57e-08	7.8e-07
XIST	140.865	-1.65799	0.297832	-5.56686	2.59e-08	7.85e-07
KITLG	64.3051	-2.35707	0.424047	-5.55851	2.72e-08	8.22e-07
CARTPT	73.077	-2.27702	0.409695	-5.55784	2.73e-08	8.24e-07
WDR36	375.468	-1.51399	0.273438	-5.53685	3.08e-08	9.21e-07
TMED5	277.318	-1.33733	0.241579	-5.53579	3.1e-08	9.22e-07
GNA13	200.461	-1.594	0.288383	-5.52736	3.25e-08	9.6e-07
PCMTD1	130.99	-1.82016	0.329277	-5.52773	3.24e-08	9.6e-07
LTN1	91.8243	-2.21617	0.401629	-5.51795	3.43e-08	1.01e-06
CALD1	743.48	-1.5783	0.286125	-5.51611	3.47e-08	1.02e-06
SMAD5	423.297	-1.28139	0.23281	-5.504	3.71e-08	1.08e-06
EFR3A	226.937	-1.99388	0.362327	-5.503	3.73e-08	1.08e-06
ABTB2	140.403	-1.73877	0.31606	-5.5014	3.77e-08	1.09e-06
PTPN11	387.716	-1.36636	0.248402	-5.50059	3.79e-08	1.09e-06
UFM1	258.169	-1.67758	0.305184	-5.49695	3.86e-08	1.11e-06
CTDSPL2	147.197	-2.21146	0.402492	-5.49441	3.92e-08	1.12e-06
MGEA5	309.09	-1.37998	0.251412	-5.48894	4.04e-08	1.15e-06
CD2AP	48.0421	-2.56164	0.467163	-5.4834	4.17e-08	1.19e-06
SEC62	92.8984	-2.20914	0.403077	-5.4807	4.24e-08	1.2e-06
AFF4	299.657	-1.65117	0.301332	-5.47957	4.26e-08	1.21e-06
ARID2	145.466	-1.6185	0.295866	-5.4704	4.49e-08	1.27e-06
USF3	115.463	-2.29022	0.419045	-5.46533	4.62e-08	1.3e-06
ZMYM2	140.24	-2.00391	0.366815	-5.463	4.68e-08	1.31e-06
UFL1	63.4511	-3.01985	0.553111	-5.45975	4.77e-08	1.32e-06
MINDY2	57.2603	-2.53308	0.463922	-5.46014	4.76e-08	1.32e-06
SLC4A7	50.9034	-2.61146	0.478604	-5.4564	4.86e-08	1.35e-06
TRIP12	1191.27	-1.04172	0.190953	-5.4554	4.89e-08	1.35e-06
LRP6	187.273	-1.56981	0.288273	-5.44555	5.16e-08	1.42e-06
SEMA3G	1529.53	-1.18055	0.216943	-5.44176	5.28e-08	1.45e-06
MARVELD2	66.9498	-2.53678	0.466524	-5.43763	5.4e-08	1.48e-06
FOXN2	48.7991	-3.41208	0.627823	-5.43478	5.49e-08	1.49e-06
WDFY1	460.66	-1.21982	0.224558	-5.43208	5.57e-08	1.51e-06
HERC1	804.717	-1.3927	0.256409	-5.43156	5.59e-08	1.51e-06
NCOA3	309.227	-1.45657	0.268275	-5.42937	5.66e-08	1.53e-06
SERINC1	531.435	-1.46835	0.27058	-5.42666	5.74e-08	1.55e-06
MIER3	70.239	-2.3596	0.435073	-5.42345	5.85e-08	1.57e-06
MTMR6	353.824	-1.28654	0.237547	-5.41593	6.1e-08	1.64e-06
CANX	13886.4	-1.00382	0.185475	-5.41214	6.23e-08	1.66e-06
OTUD4	86.9666	-2.56313	0.473595	-5.41207	6.23e-08	1.66e-06
RAB3B	417.974	-1.25119	0.23115	-5.41289	6.2e-08	1.66e-06
WDR44	146.139	-1.71079	0.317151	-5.39424	6.88e-08	1.82e-06
LPP	425.519	-2.00229	0.371315	-5.39243	6.95e-08	1.84e-06
LAMB1	1377.1	-1.2006	0.223436	-5.37335	7.73e-08	2.03e-06
PTEN	294.381	-1.6209	0.301721	-5.37218	7.78e-08	2.03e-06
SEC63	222.455	-1.894	0.353501	-5.35785	8.42e-08	2.19e-06
PCM1	126.208	-1.98711	0.370976	-5.35644	8.49e-08	2.2e-06
RANBP2	123.151	-2.35386	0.439738	-5.35285	8.66e-08	2.24e-06
YTHDF3	566.573	-1.41632	0.264829	-5.34807	8.89e-08	2.3e-06
HELLPAR	314.455	-1.52154	0.28475	-5.34342	9.12e-08	2.35e-06
DENND3	131.052	-1.67466	0.31373	-5.33791	9.4e-08	2.41e-06
SACM1L	311.659	-1.70744	0.320662	-5.32472	1.01e-07	2.56e-06
SCOC	122.095	-2.03978	0.383344	-5.32103	1.03e-07	2.61e-06
SKIV2L2	66.3434	-2.93589	0.55202	-5.31845	1.05e-07	2.64e-06
CAPZA2	1017.66	-1.2838	0.241793	-5.3095	1.1e-07	2.75e-06
NKTR	119.67	-2.07512	0.391037	-5.3067	1.12e-07	2.79e-06
RLF	107.151	-2.13181	0.40176	-5.30617	1.12e-07	2.79e-06
PBRM1	207.04	-1.64304	0.309827	-5.30309	1.14e-07	2.84e-06
FNBP1L	380.452	-1.76774	0.33368	-5.29771	1.17e-07	2.91e-06
NUCB2	155.772	-1.80341	0.340531	-5.29587	1.18e-07	2.94e-06
ARRDC3	647.021	-1.42092	0.268316	-5.2957	1.19e-07	2.94e-06
DENND4C	93.7097	-2.26545	0.428177	-5.29092	1.22e-07	3.01e-06
PLOD2	32.6632	-3.34987	0.634232	-5.28177	1.28e-07	3.15e-06
OSTM1	89.9061	-1.99937	0.378723	-5.27925	1.3e-07	3.19e-06
MLLT10	130.417	-1.54789	0.293381	-5.27605	1.32e-07	3.24e-06
SLF2	156.724	-1.70229	0.322989	-5.27043	1.36e-07	3.34e-06
LIN28B	230.564	-1.49225	0.283569	-5.26238	1.42e-07	3.47e-06
GPBP1	269.227	-1.48075	0.281629	-5.25779	1.46e-07	3.55e-06
WWTR1	2593.38	-1.37624	0.261982	-5.25318	1.49e-07	3.63e-06
STRN3	136.303	-1.75909	0.335109	-5.24931	1.53e-07	3.69e-06
SUCO	121.866	-1.93405	0.368493	-5.24855	1.53e-07	3.7e-06
GAB1	195.065	-1.4781	0.281962	-5.24218	1.59e-07	3.82e-06
NPR3	92.1663	-2.21816	0.423155	-5.24195	1.59e-07	3.82e-06
TTC37	93.2173	-2.25979	0.431187	-5.24087	1.6e-07	3.84e-06
PHF3	105.402	-2.00363	0.382448	-5.23897	1.61e-07	3.86e-06
DCC	39.8772	-3.07831	0.587584	-5.23893	1.62e-07	3.86e-06
CDC27	231.073	-1.47307	0.281665	-5.22985	1.7e-07	4.04e-06
SCFD1	134.377	-1.86499	0.357134	-5.22211	1.77e-07	4.2e-06
PNISR	135.693	-1.69164	0.324104	-5.21943	1.79e-07	4.25e-06
WDR43	705.547	-1.04685	0.200842	-5.21232	1.86e-07	4.4e-06
ITGA1	97.8316	-2.21252	0.424532	-5.21168	1.87e-07	4.41e-06
RMND5A	934.449	-1.23936	0.238166	-5.20378	1.95e-07	4.59e-06
ZNF292	80.9497	-2.45224	0.471357	-5.20251	1.97e-07	4.62e-06
ZNF148	109.969	-2.26537	0.435799	-5.1982	2.01e-07	4.71e-06
THUMPD1	151.778	-1.79764	0.345865	-5.19753	2.02e-07	4.72e-06
MCC	355.472	-1.46775	0.282963	-5.18708	2.14e-07	4.98e-06
ACSM3	198.74	-1.33454	0.257435	-5.18401	2.17e-07	5.05e-06
ARMCX3	657.455	-1.04809	0.202217	-5.18303	2.18e-07	5.05e-06
CBSL	638.274	-3.28097	0.632979	-5.18337	2.18e-07	5.05e-06
B4GALT6	45.8433	-2.33833	0.451283	-5.18151	2.2e-07	5.08e-06
STARD4	333.606	-1.4077	0.271779	-5.17957	2.22e-07	5.12e-06
DCUN1D4	129.702	-1.72767	0.333799	-5.17577	2.27e-07	5.22e-06
CUL5	123.179	-1.75008	0.338175	-5.17507	2.28e-07	5.23e-06
CLIP1	139.915	-1.93806	0.374811	-5.17077	2.33e-07	5.33e-06
SOCS4	82.7851	-2.10418	0.407161	-5.16794	2.37e-07	5.39e-06
SHTN1	161.907	-2.33381	0.451596	-5.16791	2.37e-07	5.39e-06
BAZ1A	83.6002	-2.04924	0.396556	-5.1676	2.37e-07	5.39e-06
LINC01833	32.2583	-3.80234	0.736903	-5.15989	2.47e-07	5.6e-06
UBR2	261.013	-1.39798	0.270977	-5.15904	2.48e-07	5.61e-06
CD55	264.239	-1.14389	0.221744	-5.15863	2.49e-07	5.62e-06
STAG1	90.8275	-2.34383	0.455313	-5.14772	2.64e-07	5.91e-06
TANK	130.623	-1.98565	0.38585	-5.14617	2.66e-07	5.94e-06
AL158206.1	498.899	-1.31909	0.256682	-5.13901	2.76e-07	6.17e-06
PUM2	239.492	-1.36363	0.265484	-5.13637	2.8e-07	6.24e-06
WDFY3	93.7162	-1.63623	0.318619	-5.13538	2.82e-07	6.26e-06
TBC1D8B	45.3851	-2.44527	0.476391	-5.13292	2.85e-07	6.33e-06
XRN1	88.3104	-2.00276	0.390312	-5.13117	2.88e-07	6.38e-06
CHORDC1	308.869	-1.58195	0.308474	-5.12832	2.92e-07	6.46e-06
ST8SIA4	249.815	-1.25908	0.245615	-5.12624	2.96e-07	6.53e-06
SYT11	255.856	-1.255	0.24487	-5.12514	2.97e-07	6.55e-06
2017-09-11	1365.94	-1.13354	0.221419	-5.11942	3.06e-07	6.73e-06
CALCRL	185.461	-1.49419	0.292179	-5.11397	3.15e-07	6.9e-06
DTNA	99.4745	-1.70051	0.332478	-5.11467	3.14e-07	6.9e-06
RFX7	82.7966	-2.13151	0.416789	-5.11413	3.15e-07	6.9e-06
ZNF160	124.534	-1.74648	0.34208	-5.10547	3.3e-07	7.18e-06
RYBP	342.114	-1.29022	0.252787	-5.10399	3.33e-07	7.23e-06
SASH1	1095.37	-1.23433	0.24197	-5.10118	3.38e-07	7.31e-06
UBXN4	295.581	-1.54271	0.302503	-5.09981	3.4e-07	7.36e-06
DGKH	33.3686	-3.27993	0.643609	-5.09616	3.47e-07	7.48e-06
PHLDB2	157.211	-1.63569	0.320983	-5.09586	3.47e-07	7.48e-06
TOR1AIP2	724.099	-1.27068	0.249719	-5.08846	3.61e-07	7.74e-06
ANP32E	653.817	-1.3382	0.263013	-5.08797	3.62e-07	7.75e-06
DNTTIP2	81.2816	-2.42829	0.477521	-5.08519	3.67e-07	7.84e-06
PSIP1	103.161	-1.90822	0.375539	-5.08129	3.75e-07	7.99e-06
ARIH1	261.968	-1.36094	0.268026	-5.07765	3.82e-07	8.13e-06
WNK3	86.6942	-2.21304	0.436035	-5.07538	3.87e-07	8.22e-06
DDI2	150.671	-1.62118	0.319697	-5.07099	3.96e-07	8.39e-06
TAF2	321.93	-1.42638	0.281689	-5.06367	4.11e-07	8.71e-06
TMED7	250.902	-1.75306	0.346588	-5.05805	4.24e-07	8.96e-06
SC5D	977.662	-1.11347	0.220267	-5.05508	4.3e-07	9.07e-06
MAMDC2	89.6231	-3.10914	0.61533	-5.05281	4.35e-07	9.16e-06
MYEF2	48.6223	-2.60855	0.51673	-5.04819	4.46e-07	9.37e-06
CPNE8	113.07	-1.8092	0.358559	-5.04575	4.52e-07	9.48e-06
CCAR1	245.715	-1.84016	0.365047	-5.04089	4.63e-07	9.68e-06
SMARCAD1	135.221	-2.13384	0.423279	-5.04121	4.63e-07	9.68e-06
ZNF24	268.396	-1.40188	0.278089	-5.04112	4.63e-07	9.68e-06
PRPF4B	80.8306	-2.61059	0.517934	-5.0404	4.65e-07	9.69e-06
NLGN4X	282.895	-1.42763	0.283256	-5.04007	4.65e-07	9.69e-06
SLFN5	196.191	-1.41753	0.281447	-5.03658	4.74e-07	9.83e-06
BRWD3	47.4933	-2.87873	0.571646	-5.03585	4.76e-07	9.85e-06
ARHGAP5	84.0322	-2.33142	0.463006	-5.03541	4.77e-07	9.86e-06
TEAD1	115.14	-1.82769	0.363014	-5.03476	4.78e-07	9.88e-06
TTC3	242.838	-1.78743	0.355367	-5.02982	4.91e-07	1.01e-05
GSTM1	263.078	-5.3524	1.06501	-5.02567	5.02e-07	1.03e-05
PCDH1	323.849	-1.17675	0.234408	-5.02009	5.16e-07	1.05e-05
CHCHD2	646.869	-1.91462	0.381674	-5.01637	5.27e-07	1.07e-05
ATP6V1C1	257.012	-1.28559	0.256426	-5.01351	5.34e-07	1.08e-05
PARP14	263.918	-1.49867	0.299357	-5.00628	5.55e-07	1.12e-05
VCPIP1	120.913	-1.46533	0.293249	-4.99688	5.83e-07	1.17e-05
ZMPSTE24	682.506	-1.21329	0.242976	-4.99345	5.93e-07	1.18e-05
ZNF449	46.0162	-2.44295	0.489107	-4.99471	5.89e-07	1.18e-05
TM9SF3	190.043	-1.56493	0.313514	-4.99158	5.99e-07	1.19e-05
BCAT1	1107.96	-1.12008	0.224725	-4.98421	6.22e-07	1.23e-05
ABCG1	87.0899	-1.90825	0.382848	-4.98436	6.22e-07	1.23e-05
SLC7A11	93.8054	-1.93368	0.388511	-4.97715	6.45e-07	1.27e-05
2017-09-10	211.683	-1.30075	0.261319	-4.97763	6.44e-07	1.27e-05
RP2	394.648	-1.24441	0.250094	-4.97578	6.5e-07	1.28e-05
LARP7	37.2102	-2.77857	0.558628	-4.97392	6.56e-07	1.28e-05
CDK19	53.7283	-2.34969	0.473143	-4.96613	6.83e-07	1.34e-05
GMFB	205.787	-1.22821	0.247422	-4.96403	6.9e-07	1.35e-05
LRRC40	75.6307	-2.32788	0.469484	-4.95838	7.11e-07	1.38e-05
VPS13C	42.3995	-2.37852	0.480047	-4.95476	7.24e-07	1.4e-05
EDIL3	440.326	-1.352	0.27294	-4.95345	7.29e-07	1.41e-05
COL4A3BP	321.108	-1.27723	0.257992	-4.95065	7.4e-07	1.42e-05
TWSG1	230.185	-1.67638	0.338624	-4.95058	7.4e-07	1.42e-05
SMC5	79.9542	-2.65214	0.535925	-4.94872	7.47e-07	1.43e-05
APOOL	118.958	-2.16975	0.438728	-4.94554	7.59e-07	1.45e-05
EPRS	629.67	-1.36608	0.276293	-4.94432	7.64e-07	1.46e-05
TMOD3	512.103	-1.29845	0.262868	-4.93954	7.83e-07	1.5e-05
MEF2A	230.025	-1.50058	0.303958	-4.93679	7.94e-07	1.51e-05
YTHDC1	136.971	-1.58367	0.321179	-4.93082	8.19e-07	1.56e-05
CPD	148.236	-1.7361	0.352555	-4.92432	8.47e-07	1.61e-05
METTL14	128.75	-1.7969	0.364866	-4.92482	8.44e-07	1.61e-05
RDX	1239.65	-1.38446	0.281287	-4.9219	8.57e-07	1.62e-05
USP47	279.264	-1.92669	0.391461	-4.92179	8.58e-07	1.62e-05
RNF19A	266.313	-1.48503	0.301975	-4.91774	8.76e-07	1.66e-05
ATRX	94.8888	-2.4671	0.502113	-4.91343	8.95e-07	1.69e-05
CLTC	2117.84	-1.12933	0.230047	-4.90914	9.15e-07	1.72e-05
FAM84B	148.234	-1.43043	0.291459	-4.90784	9.21e-07	1.73e-05
RASGRF2	54.445	-2.78802	0.5683	-4.9059	9.3e-07	1.75e-05
FYTTD1	853.432	-1.0761	0.219969	-4.89208	9.98e-07	1.86e-05
NCOR1	487.983	-1.59957	0.326951	-4.89237	9.96e-07	1.86e-05
RICTOR	32.5701	-2.65098	0.542121	-4.89003	1.01e-06	1.87e-05
PSMD12	845.359	-1.00182	0.204876	-4.88988	1.01e-06	1.87e-05
ZNF638	188.61	-1.7842	0.364954	-4.88882	1.01e-06	1.88e-05
GPCPD1	87.1135	-1.90628	0.389902	-4.88913	1.01e-06	1.88e-05
MIA3	321.374	-1.63606	0.334803	-4.88663	1.03e-06	1.89e-05
OSBPL8	72.2443	-2.38281	0.488302	-4.87979	1.06e-06	1.95e-05
RPS6KA3	157.271	-1.58367	0.324505	-4.88027	1.06e-06	1.95e-05
MTUS1	55.9592	-2.62461	0.538171	-4.8769	1.08e-06	1.97e-05
KIF3A	41.7389	-2.77675	0.569884	-4.87248	1.1e-06	2.01e-05
SFT2D2	1022.95	-1.14994	0.23602	-4.87222	1.1e-06	2.01e-05
ABCD3	89.9878	-1.91313	0.392823	-4.87022	1.11e-06	2.02e-05
ZEB1	93.7905	-2.29504	0.471468	-4.86787	1.13e-06	2.05e-05
WASL	263.034	-1.41975	0.291931	-4.86332	1.15e-06	2.09e-05
MBTPS2	293.347	-1.26559	0.26061	-4.85626	1.2e-06	2.16e-05
ITGA6	88.7635	-1.96624	0.405101	-4.8537	1.21e-06	2.18e-05
PRRG1	159.177	-1.46556	0.302019	-4.85253	1.22e-06	2.19e-05
ZNF585A	72.5869	-2.00374	0.412926	-4.85254	1.22e-06	2.19e-05
TSNAX	152.695	-1.46418	0.301884	-4.85012	1.23e-06	2.21e-05
PDP1	435.676	-1.15103	0.237318	-4.85017	1.23e-06	2.21e-05
RPS4Y1	503.787	-7.12038	1.46854	-4.84861	1.24e-06	2.22e-05
PREPL	131.45	-1.69158	0.348997	-4.84699	1.25e-06	2.23e-05
SLC12A2	85.9817	-1.98525	0.410005	-4.84202	1.29e-06	2.29e-05
KPNA4	266.844	-1.44037	0.297612	-4.83975	1.3e-06	2.31e-05
REEP3	107.166	-1.66376	0.344141	-4.83452	1.33e-06	2.36e-05
TBK1	74.1201	-2.77342	0.574122	-4.83071	1.36e-06	2.4e-05
CCDC82	62.987	-2.48651	0.515244	-4.82589	1.39e-06	2.45e-05
ZC3H11A	526.055	-1.21965	0.252912	-4.82243	1.42e-06	2.48e-05
HSD17B12	833.253	-1.03886	0.215461	-4.82155	1.42e-06	2.49e-05
SORT1	348.603	-1.36311	0.283554	-4.80723	1.53e-06	2.66e-05
SGCB	484.598	-1.07603	0.223875	-4.80637	1.54e-06	2.67e-05
NF1	119.879	-1.73164	0.360613	-4.80194	1.57e-06	2.72e-05
KPNA3	315.425	-1.38297	0.288485	-4.7939	1.64e-06	2.82e-05
KLHL24	224.934	-1.40556	0.293186	-4.79409	1.63e-06	2.82e-05
ZBTB44	129.824	-1.83718	0.383256	-4.79361	1.64e-06	2.82e-05
NUFIP2	175.654	-1.35552	0.282821	-4.79288	1.64e-06	2.83e-05
RBMS1	274.1	-1.37215	0.286391	-4.79118	1.66e-06	2.85e-05
NAA15	188.518	-1.53497	0.320413	-4.79058	1.66e-06	2.86e-05
TOPBP1	119.733	-1.63638	0.341903	-4.78609	1.7e-06	2.91e-05
CTTNBP2NL	514.837	-1.02672	0.214671	-4.78275	1.73e-06	2.96e-05
FAM208A	83.3991	-1.9064	0.39871	-4.78143	1.74e-06	2.97e-05
ZBTB11	60.3284	-2.20812	0.462164	-4.77779	1.77e-06	3.01e-05
ELF1	438.849	-1.34353	0.281385	-4.77469	1.8e-06	3.05e-05
PDS5A	100.771	-1.95678	0.409839	-4.77452	1.8e-06	3.05e-05
POLI	53.2707	-2.28325	0.478553	-4.77115	1.83e-06	3.09e-05
RPRD1A	494.527	-1.02169	0.214216	-4.76945	1.85e-06	3.11e-05
NEDD4	146.647	-1.65133	0.34665	-4.76368	1.9e-06	3.19e-05
INO80D	95.7288	-1.84476	0.38741	-4.76178	1.92e-06	3.21e-05
RNF13	136.886	-1.40195	0.2946	-4.75882	1.95e-06	3.25e-05
ATP2B4	915.438	-1.02888	0.216701	-4.74792	2.06e-06	3.42e-05
ASPH	361.823	-1.4836	0.312462	-4.74811	2.05e-06	3.42e-05
ZC3H15	139.813	-1.4939	0.314775	-4.74591	2.08e-06	3.45e-05
AZIN1	1345.92	-1.0605	0.223653	-4.7417	2.12e-06	3.51e-05
TRUB1	204.735	-1.5466	0.326507	-4.73681	2.17e-06	3.58e-05
MPDZ	312.128	-1.41011	0.297948	-4.73275	2.21e-06	3.64e-05
PTPRK	453.375	-1.23128	0.260146	-4.73303	2.21e-06	3.64e-05
NFIB	76.9397	-2.17184	0.45919	-4.72973	2.25e-06	3.7e-05
KDM5A	577.217	-1.08417	0.229369	-4.72678	2.28e-06	3.72e-05
TOX3	18.3206	-4.34663	0.919569	-4.72681	2.28e-06	3.72e-05
ARHGAP12	68.4299	-2.16321	0.457528	-4.72804	2.27e-06	3.72e-05
STK38L	69.2859	-2.16203	0.457743	-4.72323	2.32e-06	3.78e-05
ACAP2	178.279	-1.84665	0.391221	-4.72023	2.36e-06	3.84e-05
ICE1	82.5737	-1.90252	0.403554	-4.71442	2.42e-06	3.93e-05
NFE2L2	68.0624	-2.01596	0.428048	-4.70966	2.48e-06	4.02e-05
TRIM33	62.4232	-2.32671	0.494085	-4.70914	2.49e-06	4.02e-05
RBMS3	285.752	-1.16273	0.247258	-4.70249	2.57e-06	4.14e-05
FRMD6	362.315	-1.13691	0.2418	-4.70185	2.58e-06	4.15e-05
CUL4B	258.981	-1.69037	0.360145	-4.6936	2.68e-06	4.31e-05
SAR1B	504.779	-1.00503	0.214273	-4.69044	2.73e-06	4.36e-05
TBC1D15	113.218	-1.91543	0.408549	-4.68837	2.75e-06	4.4e-05
BOD1L1	74.7287	-2.46499	0.52585	-4.68764	2.76e-06	4.41e-05
CYBRD1	161.266	-1.42774	0.304783	-4.68446	2.81e-06	4.47e-05
DDX46	112.812	-2.11463	0.45154	-4.68315	2.82e-06	4.49e-05
FAT1	166.206	-1.80784	0.386096	-4.68236	2.84e-06	4.5e-05
NAA25	177.391	-1.34731	0.288137	-4.67596	2.93e-06	4.61e-05
MET	25.1479	-2.85985	0.61176	-4.6748	2.94e-06	4.63e-05
ZNF281	170.97	-1.47996	0.316577	-4.67487	2.94e-06	4.63e-05
MSI2	478.523	-1.07205	0.229431	-4.67263	2.97e-06	4.66e-05
DPY19L4	130.176	-1.41278	0.302703	-4.66721	3.05e-06	4.77e-05
TRAPPC6B	89.8621	-1.77796	0.38099	-4.66668	3.06e-06	4.77e-05
TBC1D23	94.4682	-1.99051	0.426706	-4.66483	3.09e-06	4.81e-05
ZKSCAN1	405.325	-1.12417	0.241113	-4.66242	3.13e-06	4.84e-05
PRPF38B	249.442	-1.54268	0.330938	-4.66155	3.14e-06	4.84e-05
DNAJC13	54.8164	-2.04113	0.437831	-4.66191	3.13e-06	4.84e-05
BAG4	527.289	-1.16924	0.250758	-4.66281	3.12e-06	4.84e-05
APC	80.3743	-2.13859	0.459084	-4.65838	3.19e-06	4.91e-05
TRAM1	507.221	-1.2466	0.267791	-4.65514	3.24e-06	4.97e-05
KLHL9	627.627	-1.05455	0.226529	-4.65526	3.24e-06	4.97e-05
TCAF1	356.68	-1.35033	0.29033	-4.65101	3.3e-06	5.06e-05
DAB1	22.1032	-3.5558	0.765043	-4.64785	3.35e-06	5.13e-05
PRR14L	255.353	-1.30644	0.28113	-4.6471	3.37e-06	5.14e-05
PDGFD	62.552	-2.12332	0.457073	-4.64549	3.39e-06	5.16e-05
NOL8	75.3822	-2.3241	0.500347	-4.64498	3.4e-06	5.17e-05
EIF3A	898.95	-1.35395	0.291541	-4.64411	3.42e-06	5.18e-05
TRIQK	73.2946	-1.93769	0.417516	-4.641	3.47e-06	5.25e-05
RNF138	195.331	-1.42199	0.30648	-4.63974	3.49e-06	5.28e-05
USP24	106.092	-1.68419	0.363261	-4.63632	3.55e-06	5.35e-05
RBPJ	315.248	-1.32343	0.285431	-4.6366	3.54e-06	5.35e-05
RAPGEF2	182.416	-1.47132	0.317432	-4.63508	3.57e-06	5.37e-05
SNX13	102.635	-1.85865	0.401255	-4.63209	3.62e-06	5.43e-05
USP33	519.608	-1.24411	0.268657	-4.63086	3.64e-06	5.46e-05
ZFC3H1	79.833	-2.16799	0.468303	-4.62947	3.67e-06	5.49e-05
KIAA1551	286.61	-2.77193	0.598935	-4.62809	3.69e-06	5.52e-05
GCC2	59.7126	-2.49546	0.539494	-4.62555	3.74e-06	5.57e-05
AL390728.6	85.3467	-1.85749	0.401562	-4.62566	3.73e-06	5.57e-05
ARHGAP18	106.331	-1.96826	0.425656	-4.62406	3.76e-06	5.61e-05
ACER3	177.009	-1.35812	0.294219	-4.61604	3.91e-06	5.82e-05
MOSPD2	61.5385	-2.11741	0.459002	-4.61307	3.97e-06	5.89e-05
FAM91A1	37.2467	-2.52852	0.548733	-4.60793	4.07e-06	6.03e-05
EEA1	34.6557	-2.79796	0.608053	-4.6015	4.19e-06	6.21e-05
PIP4K2C	384.447	-1.06335	0.231265	-4.59797	4.27e-06	6.29e-05
ITGAV	176.041	-1.62706	0.354545	-4.58913	4.45e-06	6.53e-05
TOP1	267.908	-1.60626	0.350015	-4.58912	4.45e-06	6.53e-05
KRAS	191.049	-1.73268	0.377833	-4.58584	4.52e-06	6.61e-05
ADAM9	183.762	-1.61518	0.352213	-4.58579	4.52e-06	6.61e-05
TMEM135	193.59	-1.50772	0.329523	-4.57547	4.75e-06	6.93e-05
DMTF1	99.828	-1.93813	0.423933	-4.57179	4.84e-06	7.04e-05
WRN	83.8269	-1.91682	0.419492	-4.56937	4.89e-06	7.11e-05
SLC25A30	628.85	-1.01459	0.22222	-4.5657	4.98e-06	7.23e-05
ZNF654	86.582	-2.2944	0.502601	-4.56505	4.99e-06	7.24e-05
AGPAT5	294.906	-1.1918	0.261213	-4.56257	5.05e-06	7.32e-05
C5orf51	260.98	-1.365	0.299291	-4.56077	5.1e-06	7.37e-05
IFNAR1	322.725	-1.24607	0.273274	-4.55979	5.12e-06	7.39e-05
ARID4A	39.1344	-2.72974	0.598712	-4.55935	5.13e-06	7.4e-05
AC125257.1	153.564	-1.50315	0.329803	-4.55772	5.17e-06	7.44e-05
SRGAP2B	716.155	-1.21559	0.266775	-4.55661	5.2e-06	7.48e-05
NEDD1	129.561	-2.05063	0.450154	-4.55539	5.23e-06	7.51e-05
PNPLA8	116.283	-1.79267	0.393597	-4.55459	5.25e-06	7.53e-05
SETD7	208.07	-1.43089	0.314663	-4.54737	5.43e-06	7.77e-05
PARD6B	164.797	-1.35361	0.297778	-4.54569	5.48e-06	7.81e-05
N4BP2L2	113.124	-1.56366	0.343978	-4.54581	5.47e-06	7.81e-05
MACF1	674.107	-1.43041	0.314721	-4.54501	5.49e-06	7.83e-05
TFRC	424.892	-1.34603	0.296219	-4.54404	5.52e-06	7.86e-05
GOLGA4	43.0932	-2.69546	0.593325	-4.54298	5.55e-06	7.89e-05
IMPA1	83.7521	-1.76228	0.388204	-4.53957	5.64e-06	8e-05
EPB41L5	534.689	-1.00729	0.221966	-4.53807	5.68e-06	8.03e-05
CNST	253.506	-1.14915	0.253223	-4.53809	5.68e-06	8.03e-05
KIF2A	134	-1.60262	0.353184	-4.53762	5.69e-06	8.04e-05
UGGT2	90.4931	-1.79082	0.394702	-4.53715	5.7e-06	8.05e-05
CMTR2	76.6782	-2.12626	0.46909	-4.53273	5.82e-06	8.2e-05
PCNP	1052.41	-1.00361	0.221624	-4.52843	5.94e-06	8.35e-05
EOGT	175.005	-1.35007	0.29816	-4.528	5.95e-06	8.36e-05
CNOT6	159.912	-1.39687	0.308869	-4.52255	6.11e-06	8.56e-05
TMF1	69.6786	-2.35841	0.521621	-4.52132	6.15e-06	8.58e-05
PGGT1B	218.906	-1.33266	0.294774	-4.52096	6.16e-06	8.58e-05
CASP3	380.325	-1.09307	0.241796	-4.52065	6.16e-06	8.58e-05
C16orf72	319.781	-1.22976	0.272029	-4.52068	6.16e-06	8.58e-05
ARID4B	108.077	-1.96885	0.435606	-4.5198	6.19e-06	8.59e-05
TPP2	436.972	-1.36626	0.302286	-4.51974	6.19e-06	8.59e-05
CCSER2	88.2643	-1.93445	0.428211	-4.51752	6.26e-06	8.67e-05
SWAP70	461.071	-1.19204	0.263949	-4.5162	6.3e-06	8.71e-05
KIAA1217	312.845	-1.73401	0.384756	-4.50678	6.58e-06	9.06e-05
ULBP1	208.364	-1.15128	0.255479	-4.50635	6.6e-06	9.07e-05
NAA50	618.293	-1.09454	0.243083	-4.50275	6.71e-06	9.17e-05
MALAT1	2630.64	-2.23434	0.496209	-4.50281	6.71e-06	9.17e-05
ASNSD1	298.073	-1.14888	0.255346	-4.4993	6.82e-06	9.31e-05
GNB4	783.227	-1.05879	0.235412	-4.4976	6.87e-06	9.37e-05
PIAS1	284.626	-1.25154	0.278452	-4.49462	6.97e-06	9.47e-05
DKK1	101.117	-2.38345	0.530353	-4.49408	6.99e-06	9.47e-05
SLU7	152.216	-1.40098	0.311916	-4.49154	7.07e-06	9.58e-05
ZC3H7A	262.232	-1.2207	0.27198	-4.48821	7.18e-06	9.69e-05
AMD1	498.847	-1.32559	0.295355	-4.48814	7.18e-06	9.69e-05
SP3	58.6479	-2.22456	0.495624	-4.48839	7.18e-06	9.69e-05
BRCC3	152.805	-1.29682	0.288919	-4.48851	7.17e-06	9.69e-05
PLCL1	22.6258	-3.40656	0.759599	-4.48468	7.3e-06	9.83e-05
SMG1	238.488	-1.53421	0.342363	-4.48122	7.42e-06	9.98e-05
TWF1	97.1764	-2.10886	0.470705	-4.48021	7.46e-06	0.00010014
NCOA2	104.09	-1.61949	0.361901	-4.47496	7.64e-06	0.000102509
ZDHHC21	62.2249	-2.05	0.458558	-4.47054	7.8e-06	0.000104077
ITSN2	71.3914	-2.09941	0.469913	-4.46766	7.91e-06	0.00010529
SRSF11	403.698	-1.1611	0.260094	-4.46415	8.04e-06	0.000106828
STT3B	185.411	-1.23768	0.277285	-4.46356	8.06e-06	0.000107022
CTR9	333.456	-1.18379	0.265311	-4.46192	8.12e-06	0.000107743
LEO1	160.764	-1.71412	0.384228	-4.4612	8.15e-06	0.000108002
RBM7	410.83	-1.16363	0.261067	-4.45721	8.3e-06	0.000109925
RANBP6	54.6789	-2.30147	0.516501	-4.45588	8.35e-06	0.000110402
RIF1	83.7527	-2.29978	0.516664	-4.4512	8.54e-06	0.000112519
FRMD4B	328.037	-1.30294	0.292924	-4.44804	8.67e-06	0.000113973
GAN	163.036	-1.67969	0.377949	-4.44422	8.82e-06	0.000115692
ZNF652	323.794	-1.43322	0.322617	-4.4425	8.89e-06	0.00011651
PPAT	249.004	-1.37706	0.310093	-4.44081	8.96e-06	0.000117321
NEMF	62.2006	-2.3282	0.52487	-4.43577	9.17e-06	0.000119764
ATE1	208.324	-1.19073	0.268632	-4.43257	9.31e-06	0.000121215
TRIM2	51.0945	-2.50926	0.566146	-4.43217	9.33e-06	0.000121328
PLS1	41.7651	-2.4705	0.558089	-4.42671	9.57e-06	0.000124324
PAPD4	129.579	-1.59007	0.359709	-4.42044	9.85e-06	0.000127632
FAM126A	407.573	-1.17025	0.265003	-4.41601	1.01e-05	0.000130153
FILIP1	41.6492	-2.40496	0.544725	-4.415	1.01e-05	0.000130645
KIAA1671	317.151	-1.03354	0.234167	-4.4137	1.02e-05	0.000131309
RGPD6	114.541	-7.89311	1.78851	-4.41324	1.02e-05	0.000131468
RFTN2	156.715	-1.42273	0.322441	-4.41236	1.02e-05	0.000131879
ZNF83	53.9587	-2.06826	0.468805	-4.41178	1.03e-05	0.000132114
SLK	56.8999	-2.45065	0.555779	-4.40939	1.04e-05	0.000133332
ACSL4	158.274	-1.71797	0.389888	-4.40631	1.05e-05	0.000134871
TMEM200A	83.3019	-2.16947	0.492405	-4.40587	1.05e-05	0.00013502
PDCD4	346.494	-1.18121	0.268268	-4.40311	1.07e-05	0.000136437
SLMAP	40.0657	-2.27705	0.5174	-4.40095	1.08e-05	0.000137616
VPS36	391.261	-1.12488	0.255716	-4.39893	1.09e-05	0.00013878
ACVR2B	536.908	-1.16951	0.266204	-4.3933	1.12e-05	0.000141906
SMC3	88.2517	-2.07697	0.473029	-4.3908	1.13e-05	0.000143195
CLDN12	185.406	-1.26136	0.287666	-4.38479	1.16e-05	0.000146638
KLHL28	55.0199	-1.80162	0.411037	-4.38311	1.17e-05	0.000147641
BZW1	1575.37	-1.04109	0.237625	-4.38125	1.18e-05	0.000148642
YOD1	111.026	-1.73843	0.39698	-4.37914	1.19e-05	0.000149817
PEG10	148.43	-1.7076	0.390489	-4.37298	1.23e-05	0.000153555
RLIM	162.374	-1.38942	0.317975	-4.36959	1.24e-05	0.000155685
VEPH1	172.558	-1.48088	0.338921	-4.36939	1.25e-05	0.000155687
MXD1	92.2299	-1.70026	0.389392	-4.36644	1.26e-05	0.000157385
MYSM1	39.0516	-2.84897	0.654037	-4.35598	1.32e-05	0.000164363
C4orf32	118.821	-1.87226	0.429976	-4.35433	1.33e-05	0.000165456
PPP3CA	372.685	-1.28851	0.296047	-4.35239	1.35e-05	0.000166636
ZNF322	106.628	-1.64329	0.377605	-4.35188	1.35e-05	0.000166873
ZFX	138.535	-1.47238	0.338389	-4.35115	1.35e-05	0.000167281
CAP2	270.792	-1.15416	0.265398	-4.34877	1.37e-05	0.000168517
HEATR1	622.846	-1.13314	0.260554	-4.34895	1.37e-05	0.000168517
PPIP5K2	88.1208	-1.88258	0.4333	-4.34475	1.39e-05	0.000171329
ANKRD17	443.947	-1.13012	0.260323	-4.34121	1.42e-05	0.000173813
SLC30A9	154.58	-1.53954	0.35539	-4.33199	1.48e-05	0.000180307
CHD9	60.7513	-1.97518	0.456145	-4.33015	1.49e-05	0.000181664
IFIT5	65.457	-1.66829	0.385373	-4.32902	1.5e-05	0.000182438
MTDH	302.985	-1.17773	0.272229	-4.32623	1.52e-05	0.000184437
FAM76B	34.4808	-2.43621	0.563347	-4.32452	1.53e-05	0.000185712
MSRB3	260.503	-1.14272	0.264354	-4.32269	1.54e-05	0.0001871
PICALM	247.137	-1.20107	0.277998	-4.32042	1.56e-05	0.000188707
ANO6	317.415	-1.1083	0.256726	-4.31706	1.58e-05	0.000191271
UNC5B	1956.38	-1.35535	0.313993	-4.3165	1.59e-05	0.000191595
RAD17	93.7693	-1.73711	0.402644	-4.31426	1.6e-05	0.000193077
FNIP1	95.075	-1.65263	0.383107	-4.31375	1.61e-05	0.000193324
USO1	234.941	-2.63093	0.61008	-4.31244	1.61e-05	0.000194313
GOLGB1	75.7456	-1.8186	0.421879	-4.3107	1.63e-05	0.000195675
BLZF1	44.6567	-2.1701	0.503646	-4.30879	1.64e-05	0.000197038
ENAH	447.867	-1.20446	0.279524	-4.30895	1.64e-05	0.000197038
NRCAM	11.7323	-4.27878	0.993326	-4.30753	1.65e-05	0.000197989
SLC25A36	192.28	-1.36893	0.317815	-4.3073	1.65e-05	0.000198024
ATAD2B	145.994	-1.84446	0.428534	-4.30413	1.68e-05	0.000200257
MORC3	58.4617	-2.0357	0.473078	-4.30309	1.68e-05	0.000200973
FCHO2	54.5413	-2.04424	0.475144	-4.30236	1.69e-05	0.000201467
DNAJC2	42.8633	-2.47738	0.575859	-4.30206	1.69e-05	0.000201569
ASXL2	233.416	-1.67541	0.389748	-4.2987	1.72e-05	0.00020447
SNX14	732.994	-1.02801	0.239185	-4.29798	1.72e-05	0.000204961
CAV2	225.888	-1.33754	0.311398	-4.29527	1.74e-05	0.000206781
DENND4A	34.0997	-2.2635	0.527704	-4.28933	1.79e-05	0.000211139
SNRNP48	118.619	-1.45215	0.338567	-4.2891	1.79e-05	0.000211177
UBR1	91.5326	-1.52194	0.3549	-4.28837	1.8e-05	0.000211695
EXOC1	203.723	-1.60673	0.3749	-4.28575	1.82e-05	0.000213852
ZNF268	58.1508	-2.00614	0.46847	-4.28232	1.85e-05	0.000216997
ZNF121	223.852	-1.52233	0.355649	-4.28043	1.87e-05	0.00021848
RSRC2	186.921	-1.53127	0.358222	-4.27464	1.91e-05	0.000223677
SECISBP2L	87.5196	-1.56872	0.367383	-4.27	1.95e-05	0.000228191
ELOVL4	157.867	-1.26706	0.296874	-4.268	1.97e-05	0.000229861
ARID5B	352.835	-1.15354	0.270551	-4.26365	2.01e-05	0.000233747
FCGR2B	65.5613	-1.82309	0.428243	-4.25713	2.07e-05	0.000239526
DYNLT3	79.0843	-1.86335	0.437845	-4.25572	2.08e-05	0.00024065
TMEM267	47.6692	-1.79181	0.421081	-4.25526	2.09e-05	0.000240945
RRP15	66.3919	-1.86177	0.437708	-4.25345	2.11e-05	0.0002425
SENP6	39.7799	-2.34292	0.550876	-4.25308	2.11e-05	0.000242704
GOLT1B	333.723	-1.10056	0.258802	-4.25253	2.11e-05	0.000243097
AFDN	501.238	-1.09046	0.256507	-4.25119	2.13e-05	0.000244158
PCDH17	227.319	-1.30585	0.30749	-4.24681	2.17e-05	0.000247562
UPF3B	36.1458	-2.45886	0.579336	-4.24428	2.19e-05	0.000249966
BLOC1S6	210.129	-1.44425	0.340345	-4.24347	2.2e-05	0.000250658
MSH2	325.355	-1.42754	0.336559	-4.24157	2.22e-05	0.000252389
TULP4	673.639	-1.40411	0.331321	-4.23791	2.26e-05	0.000256118
CNTN4	22.8856	-2.96513	0.700043	-4.23564	2.28e-05	0.000258303
TMEM181	95.4012	-1.46638	0.346237	-4.2352	2.28e-05	0.000258475
MED13	140.149	-1.66728	0.393717	-4.23472	2.29e-05	0.000258527
ZHX1	35.3808	-2.58582	0.610823	-4.23333	2.3e-05	0.000259706
IFI16	503.635	-1.37034	0.323763	-4.23252	2.31e-05	0.000260225
LPGAT1	65.4176	-1.9965	0.47187	-4.23103	2.33e-05	0.000261534
SERPINE1	540.331	-1.54443	0.365086	-4.23031	2.33e-05	0.000262168
POLK	32.1987	-3.5313	0.834961	-4.2293	2.34e-05	0.000263136
MEGF10	21.1903	-4.43827	1.05014	-4.22636	2.37e-05	0.000265742
DLD	421.185	-1.2298	0.291118	-4.22439	2.4e-05	0.000266871
IFIT3	220.584	-1.06823	0.252875	-4.22433	2.4e-05	0.000266871
RASA2	38.5748	-2.38033	0.563763	-4.22221	2.42e-05	0.000268756
FRZB	105.521	-1.42296	0.337234	-4.21951	2.45e-05	0.000270958
HLTF	113.963	-1.46875	0.348166	-4.21853	2.46e-05	0.000271462
MTERF1	46.0356	-2.15067	0.510123	-4.21597	2.49e-05	0.000273908
HERC4	138.433	-1.21051	0.287276	-4.21377	2.51e-05	0.000276163
SPDL1	208.93	-1.50451	0.357154	-4.21249	2.53e-05	0.000277506
GGNBP2	126.6	-1.42995	0.339534	-4.21151	2.54e-05	0.000278079
G2E3	61.3308	-1.98859	0.472453	-4.20908	2.56e-05	0.000279761
ARHGAP21	92.9479	-1.87885	0.446636	-4.20668	2.59e-05	0.000282092
ROCK2	48.4053	-2.837	0.674389	-4.20677	2.59e-05	0.000282092
PEAK1	270.614	-1.05804	0.251511	-4.20675	2.59e-05	0.000282092
HINT3	42.2258	-2.15438	0.512369	-4.20474	2.61e-05	0.000284079
DGKE	28.1803	-2.26065	0.537763	-4.2038	2.62e-05	0.000284596
EXOC6	59.6861	-1.8386	0.437468	-4.20282	2.64e-05	0.000285618
GALNT1	134.093	-1.56474	0.372655	-4.1989	2.68e-05	0.000290149
GPC6	248.815	-1.12074	0.267035	-4.19696	2.71e-05	0.000292423
SLITRK4	93.0475	-1.56183	0.372339	-4.19463	2.73e-05	0.000295212
HECW2	77.73	-1.70251	0.406642	-4.18675	2.83e-05	0.000305183
INTS6	103.929	-1.80024	0.430357	-4.18314	2.88e-05	0.000309355
AC012321.1	30.7026	-2.52562	0.604561	-4.17761	2.95e-05	0.000316491
C9orf72	128.751	-1.41915	0.340142	-4.17223	3.02e-05	0.000322321
TTC21B	56.3894	-1.85348	0.444505	-4.16976	3.05e-05	0.000324851
ARHGEF12	230.607	-1.05757	0.253732	-4.16806	3.07e-05	0.000326287
SUCLA2	233.55	-1.21145	0.291128	-4.16122	3.17e-05	0.000335449
C1QTNF3	146.999	-1.26527	0.304111	-4.16056	3.17e-05	0.000336062
CREB1	286.242	-1.12498	0.270513	-4.15867	3.2e-05	0.000338445
MMP1	170.022	-1.68722	0.405758	-4.15818	3.21e-05	0.000338662
ITCH	286.015	-1.00556	0.241909	-4.15675	3.23e-05	0.000340282
CDC14A	66.7089	-1.93725	0.466216	-4.15526	3.25e-05	0.000341991
MANEA	33.0009	-2.6964	0.649261	-4.15303	3.28e-05	0.000344575
PCF11	90.2546	-1.74554	0.420563	-4.15049	3.32e-05	0.000347889
RPAP3	51.9141	-2.02122	0.487167	-4.14893	3.34e-05	0.000350004
ACBD5	117.375	-1.37759	0.332088	-4.14825	3.35e-05	0.000350784
NCOA7	53.3696	-2.02286	0.487858	-4.14642	3.38e-05	0.000353075
ATP8A1	29.3773	-2.69303	0.649949	-4.14345	3.42e-05	0.000357153
ZNF347	57.1254	-2.2591	0.545885	-4.13841	3.5e-05	0.000364814
COG6	113.205	-1.88679	0.456294	-4.13504	3.55e-05	0.000369663
FGD4	16.7836	-3.76617	0.910899	-4.13457	3.56e-05	0.000370145
DLG1	74.1269	-1.86697	0.451715	-4.13306	3.58e-05	0.000372302
BCAP29	347.052	-1.24485	0.301316	-4.13137	3.61e-05	0.00037478
UBA3	512.542	-1.00785	0.24397	-4.13105	3.61e-05	0.000375022
TVP23B	124.717	-1.57986	0.382575	-4.12954	3.63e-05	0.000377217
RAP2C	291.117	-1.21054	0.293499	-4.12452	3.72e-05	0.000384963
ZKSCAN8	103.491	-1.48171	0.359298	-4.12389	3.73e-05	0.000385569
DDX18	356.335	-1.04145	0.252639	-4.1223	3.75e-05	0.000387839
SHPRH	72.6383	-1.56591	0.38078	-4.11236	3.92e-05	0.000403732
MMRN1	128.729	-1.53924	0.374386	-4.11136	3.93e-05	0.000404881
HAP1	70.6285	-1.82248	0.443381	-4.11041	3.95e-05	0.00040626
CASP8AP2	25.2164	-3.1546	0.767573	-4.10984	3.96e-05	0.000406661
PHIP	94.7537	-1.7918	0.43608	-4.10888	3.98e-05	0.000408053
P2RY1	213.307	-1.34821	0.328338	-4.10618	4.02e-05	0.000412548
DEK	239.909	-1.29335	0.315591	-4.09818	4.16e-05	0.000425519
ASH1L	118.542	-1.72126	0.420219	-4.09609	4.2e-05	0.000428128
NCK1	232.188	-1.07063	0.261465	-4.09472	4.23e-05	0.000430345
ZNF468	186.24	-1.14688	0.280274	-4.09198	4.28e-05	0.000434831
TRAF5	80.1066	-1.50041	0.366781	-4.09074	4.3e-05	0.000436858
SCAPER	35.7768	-2.51412	0.616013	-4.08128	4.48e-05	0.000452398
MFSD4A	13.5778	-4.20408	1.03081	-4.07844	4.53e-05	0.000456653
MIGA1	59.5906	-1.69306	0.415994	-4.06991	4.7e-05	0.000470984
RPS6KB1	161.369	-1.32066	0.324653	-4.06792	4.74e-05	0.000474355
SMC4	66.711	-1.79672	0.44178	-4.067	4.76e-05	0.00047565
NAMPT	307.714	-1.03207	0.253853	-4.06563	4.79e-05	0.000477657
USP8	134.179	-1.94922	0.479877	-4.06192	4.87e-05	0.000484297
SMAD9	117.217	-1.30933	0.32241	-4.06105	4.89e-05	0.000485407
CRYBG3	39.071	-2.98334	0.736435	-4.05106	5.1e-05	0.000503759
PRKACB	68.8584	-1.97541	0.487797	-4.04965	5.13e-05	0.000506077
PIKFYVE	57.3369	-1.87733	0.463608	-4.04939	5.14e-05	0.0005063
CASC4	163.006	-1.39312	0.344059	-4.04908	5.14e-05	0.000506613
THOC1	129.996	-1.2869	0.317871	-4.0485	5.15e-05	0.000507507
CYP1B1	57.494	-5.96219	1.47315	-4.04725	5.18e-05	0.000509868
ZZZ3	76.3953	-2.00235	0.495488	-4.04117	5.32e-05	0.000521437
RBM26	92.8491	-1.71591	0.424762	-4.03969	5.35e-05	0.000523846
HAUS6	71.6855	-2.18687	0.54161	-4.03771	5.4e-05	0.000526235
WDR75	217.911	-1.14099	0.282871	-4.03359	5.49e-05	0.000534806
CEP135	31.3067	-2.65557	0.658413	-4.0333	5.5e-05	0.000535113
DCUN1D1	85.2667	-1.69979	0.421504	-4.03268	5.51e-05	0.000536146
UBE2W	211.004	-1.02479	0.254158	-4.0321	5.53e-05	0.000537089
AC010733.2	81.1804	-1.68623	0.418694	-4.02736	5.64e-05	0.000546147
ARL5B	45.5435	-2.20901	0.548548	-4.02702	5.65e-05	0.000546179
MAP1B	2456.73	-1.96194	0.487587	-4.02377	5.73e-05	0.000552626
TET2	69.15	-1.82715	0.454078	-4.02387	5.72e-05	0.000552626
ARNT2	20.8608	-3.78081	0.940808	-4.01869	5.85e-05	0.00056198
ARHGAP28	287.626	-1.14396	0.285251	-4.01037	6.06e-05	0.000579768
HECA	69.6556	-1.60542	0.400451	-4.00903	6.1e-05	0.000581876
EFEMP1	83.8683	-2.42073	0.603986	-4.00793	6.13e-05	0.000584199
KLF3	202.851	-1.28359	0.320317	-4.00724	6.14e-05	0.000585112
PRICKLE2	705.548	-1.0567	0.263775	-4.00605	6.17e-05	0.000587676
LRRC8C	238.586	-1.20113	0.299867	-4.00555	6.19e-05	0.000588503
RNF217	77.6456	-1.7867	0.446137	-4.00483	6.21e-05	0.000589918
AC007406.5	92.1564	-2.01862	0.504171	-4.00384	6.23e-05	0.000591984
PARG	207.284	-1.16518	0.291054	-4.00332	6.25e-05	0.000592881
OTUD6B	24.4391	-2.80594	0.701635	-3.99915	6.36e-05	0.000602207
ZMYM5	60.8153	-1.69531	0.424121	-3.99722	6.41e-05	0.000605892
RALGAPA1	34.1299	-2.33134	0.583777	-3.99355	6.51e-05	0.000613713
CLK1	98.7065	-1.51528	0.37949	-3.99295	6.53e-05	0.000614853
PHAX	271.114	-1.10004	0.27567	-3.99041	6.6e-05	0.000619803
CCNYL1	110.489	-1.24419	0.311903	-3.98904	6.63e-05	0.000622139
CHD1	62.3447	-2.07083	0.519292	-3.9878	6.67e-05	0.000624574
NOC3L	62.4982	-1.98431	0.497638	-3.98746	6.68e-05	0.000625035
ADGRL2	275.138	-1.13167	0.283838	-3.98705	6.69e-05	0.000625301
C5orf24	117.399	-1.30543	0.327526	-3.98574	6.73e-05	0.000628341
SEC24A	210.886	-1.30304	0.327144	-3.98307	6.8e-05	0.000634164
PANX1	45.2463	-1.83769	0.4615	-3.982	6.83e-05	0.000636601
DSC2	311.065	-1.21134	0.304221	-3.98179	6.84e-05	0.000636758
EMB	51.2435	-2.11744	0.532462	-3.97671	6.99e-05	0.000648785
ROCK1	59.8688	-2.1488	0.540417	-3.97619	7e-05	0.000649754
ACVR2A	189.187	-1.02504	0.257969	-3.97349	7.08e-05	0.0006563
SRGAP2C	597.476	-1.04496	0.263006	-3.97316	7.09e-05	0.000656355
CAMSAP2	44.2837	-2.32427	0.585453	-3.97004	7.19e-05	0.000664581
MYOF	167.164	-1.24531	0.314059	-3.96521	7.33e-05	0.000676819
CD109	362.78	-1.24879	0.315068	-3.96356	7.38e-05	0.000680626
RCOR3	144.717	-1.29418	0.326686	-3.96153	7.45e-05	0.000686007
SLC9A7	64.2793	-2.05347	0.518627	-3.95944	7.51e-05	0.000690213
CXCL1	131.022	-1.33349	0.336868	-3.9585	7.54e-05	0.000692476
TRPM7	76.3709	-1.93981	0.490559	-3.95428	7.68e-05	0.000702961
KMT2A	434.496	-1.29403	0.327419	-3.95221	7.74e-05	0.000708625
QSER1	73.0003	-1.90951	0.4833	-3.95099	7.78e-05	0.000711764
FMR1	52.5263	-1.76209	0.446102	-3.94998	7.82e-05	0.000713869
FAT4	95.8129	-1.33099	0.336978	-3.9498	7.82e-05	0.000713944
ALG10B	53.17	-1.95604	0.495525	-3.94742	7.9e-05	0.000720133
ZNF260	37.197	-2.15084	0.544871	-3.94743	7.9e-05	0.000720133
SRBD1	61.0603	-1.82159	0.461526	-3.94688	7.92e-05	0.000721291
RFX3	76.6823	-1.83175	0.464193	-3.94611	7.94e-05	0.00072309
ZCCHC6	73.0125	-1.62808	0.41264	-3.94552	7.96e-05	0.00072309
C1GALT1	200.763	-1.06189	0.269146	-3.94541	7.97e-05	0.00072309
SETD2	168.447	-1.43655	0.364085	-3.94563	7.96e-05	0.00072309
AL138756.1	61.0991	-1.60492	0.406748	-3.94574	7.96e-05	0.00072309
RAB18	315.558	-1.06595	0.27022	-3.94476	7.99e-05	0.000723924
TRAPPC8	47.027	-2.13059	0.540342	-3.94304	8.05e-05	0.000728674
KRR1	63.0445	-1.8645	0.473892	-3.93444	8.34e-05	0.000751375
ZNF267	19.3973	-3.07249	0.781127	-3.9334	8.38e-05	0.000754095
RIOK2	100.781	-1.45102	0.369001	-3.93228	8.41e-05	0.000756228
SLC39A6	150.526	-1.40628	0.357682	-3.93164	8.44e-05	0.000757611
LRRFIP1	161.039	-1.24339	0.316677	-3.92636	8.62e-05	0.000772078
EIF3J	154.151	-1.1923	0.303685	-3.92611	8.63e-05	0.000772401
ARL15	48.1739	-1.98386	0.505573	-3.92399	8.71e-05	0.000778254
CHM	34.8341	-2.53971	0.647339	-3.92331	8.73e-05	0.000779453
NCOA1	114.441	-1.15591	0.294709	-3.92221	8.77e-05	0.000781818
EHBP1	69.8808	-2.02095	0.515254	-3.92224	8.77e-05	0.000781818
CCDC88A	41.4888	-2.53293	0.645856	-3.92182	8.79e-05	0.000782299
KAT6B	64.5712	-1.66207	0.42382	-3.92164	8.79e-05	0.000782387
AKAP11	45.9253	-2.23571	0.570193	-3.92098	8.82e-05	0.000784042
MLF1	251.819	-1.06376	0.271436	-3.919	8.89e-05	0.000789663
NPAT	29.0336	-2.83003	0.722311	-3.91802	8.93e-05	0.000792226
PCDHA12	70.2371	-2.09253	0.534135	-3.9176	8.94e-05	0.000793107
SMC6	50.2634	-2.32469	0.593858	-3.91456	9.06e-05	0.000801637
AFTPH	103.576	-1.39254	0.355837	-3.91342	9.1e-05	0.00080442
UBR5	210.622	-1.33284	0.340681	-3.91227	9.14e-05	0.000807655
GPAM	113.703	-1.30827	0.334457	-3.91162	9.17e-05	0.000808905
CEP350	56.3306	-1.83683	0.470166	-3.90677	9.35e-05	0.000823731
PTER	79.0344	-1.43962	0.36885	-3.903	9.5e-05	0.000835372
PPP2R5E	84.1395	-1.47401	0.377907	-3.90047	9.6e-05	0.000843362
RB1	100.792	-1.67308	0.428987	-3.90006	9.62e-05	0.000844264
ARMT1	232.247	-1.24311	0.318886	-3.8983	9.69e-05	0.000849764
TNKS2	98.0038	-1.39751	0.35864	-3.8967	9.75e-05	0.000853374
LATS1	145.36	-1.6297	0.418316	-3.89585	9.79e-05	0.000855843
CAND1	285.537	-1.15785	0.297219	-3.89562	9.79e-05	0.000856019
BICD1	223.619	-1.1973	0.307355	-3.8955	9.8e-05	0.000856019
HELZ	235.022	-1.44276	0.370507	-3.89402	9.86e-05	0.000860716
ANKIB1	81.3802	-1.5378	0.395093	-3.89225	9.93e-05	0.000865421
NUS1	203.942	-1.06049	0.272721	-3.88856	0.00010084	0.000875399
AQP1	61.6661	-1.74807	0.449565	-3.88835	0.000100926	0.000875612
FER	55.6932	-1.91295	0.492007	-3.88805	0.000101054	0.000876177
KMT2E	190.115	-1.7937	0.461583	-3.88596	0.000101925	0.00088311
TRIM22	123.805	-1.39291	0.358625	-3.88403	0.000102738	0.000888576
TSPAN2	48.2771	-1.89497	0.488135	-3.88207	0.000103571	0.000894126
LARP1B	61.7094	-1.96517	0.506369	-3.88092	0.000104064	0.000897828
DAAM1	324.453	-1.39435	0.359362	-3.88008	0.000104424	0.000899832
FKTN	26.7124	-2.08686	0.538518	-3.87519	0.000106543	0.000914719
APPBP2	95.7534	-1.28515	0.331901	-3.8721	0.000107903	0.000925828
KL	68.7641	-1.90359	0.491805	-3.87062	0.000108559	0.000929976
PHC3	117.007	-1.51096	0.390374	-3.87056	0.000108586	0.000929976
PMAIP1	180.169	-1.22694	0.317737	-3.8615	0.000112692	0.000959286
C18orf54	78.1322	-1.85027	0.479285	-3.86049	0.00011316	0.000962104
PHF14	125.632	-1.48936	0.386759	-3.85088	0.000117693	0.000997011
AL136370.1	43.5384	-2.72018	0.706716	-3.84905	0.000118577	0.00100269
C12orf4	102.342	-1.4281	0.371081	-3.84848	0.000118853	0.00100376
RNF219	120.583	-1.52755	0.397107	-3.8467	0.000119719	0.00100809
TMEM154	70.6462	-1.59651	0.415075	-3.84632	0.000119907	0.00100906
GNG12	731.824	-1.00525	0.26152	-3.84388	0.000121107	0.00101793
ITGA2	50.7747	-2.07156	0.53913	-3.84241	0.000121831	0.00102219
INSR	242.169	-1.07538	0.279899	-3.84204	0.000122015	0.0010225
UCHL5	251.525	-1.19294	0.311255	-3.83267	0.000126761	0.00105975
BDP1	58.9489	-2.12797	0.555412	-3.83133	0.000127453	0.00106426
FGD6	94.2709	-1.69368	0.44239	-3.82848	0.000128935	0.00107344
TMEM67	54.5494	-1.76797	0.462413	-3.82337	0.000131642	0.00109273
TRIP11	51.792	-1.78424	0.467062	-3.82014	0.000133378	0.00110583
LRBA	68.5117	-1.78135	0.466449	-3.81895	0.000134022	0.00111052
BMP2K	85.0696	-1.36703	0.358832	-3.80967	0.000139154	0.00114829
SH3BGRL	268.016	-1.14177	0.29973	-3.80931	0.000139355	0.00114927
IKZF5	172.176	-1.0339	0.271632	-3.80625	0.000141089	0.00116152
BEND4	38.1745	-2.0567	0.541695	-3.79679	0.000146581	0.00120325
PREX2	38.3992	-2.23664	0.58919	-3.79613	0.000146975	0.00120573
ZNF765	86.952	-1.483	0.390693	-3.79582	0.000147156	0.00120651
GNPTAB	122.298	-1.32188	0.348746	-3.79039	0.000150411	0.00123103
ZIC3	118.58	-1.28212	0.338335	-3.78949	0.000150955	0.00123477
PPP4R3A	124.578	-1.25598	0.331539	-3.78834	0.000151658	0.00123907
ARHGEF10	129.067	-1.18034	0.311671	-3.78714	0.000152394	0.00124291
RPAP2	112.385	-1.521	0.401896	-3.78455	0.000153988	0.001253
ERGIC2	139.738	-1.31616	0.347813	-3.78411	0.00015426	0.00125449
MOB1B	96.5461	-1.68891	0.446579	-3.7819	0.000155638	0.00126327
TPR	129.684	-1.37777	0.36441	-3.78083	0.000156307	0.00126745
ERO1A	229.786	-1.07617	0.284791	-3.77883	0.000157568	0.00127694
OSBPL3	88.0644	-1.46636	0.388235	-3.777	0.00015873	0.00128487
TWISTNB	85.7684	-1.72358	0.456562	-3.77512	0.000159928	0.00129307
MAK16	222.896	-1.13186	0.300033	-3.77244	0.000161662	0.00130558
ZNF28	59.6796	-1.92666	0.51127	-3.76838	0.000164307	0.0013239
CEACAM1	244.592	-1.18983	0.315843	-3.76717	0.000165111	0.00132885
MIB1	83.5376	-1.81124	0.48084	-3.76682	0.000165338	0.00132923
SLC35F5	187.82	-1.12924	0.299786	-3.76681	0.000165347	0.00132923
LEPR	171.086	-1.39838	0.371279	-3.7664	0.000165621	0.00133066
FAM171B	85.552	-1.62951	0.432664	-3.76622	0.000165741	0.00133086
CKAP2	271.499	-1.3831	0.367686	-3.76162	0.000168817	0.00135324
SLC22A4	40.6338	-1.94981	0.51896	-3.75716	0.000171854	0.00137444
CCDC47	310.244	-1.06992	0.284805	-3.75668	0.000172179	0.00137626
ZBTB1	194.009	-1.25494	0.334085	-3.75633	0.00017242	0.0013774
CCDC6	249.531	-1.09473	0.291671	-3.75329	0.000174529	0.00139266
RECK	238.036	-1.04992	0.279976	-3.75004	0.000176805	0.00140842
USP34	102.145	-1.9492	0.520093	-3.74779	0.000178398	0.00141869
CDKL5	26.1339	-2.42259	0.646733	-3.74589	0.000179759	0.00142745
VPS13B	119.636	-1.79634	0.480025	-3.74218	0.000182428	0.00144379
DPY19L3	183.79	-1.25156	0.334569	-3.74081	0.00018343	0.00144966
SP4	49.529	-1.75467	0.469245	-3.73934	0.000184501	0.00145648
RNMT	107.774	-1.29494	0.346394	-3.73835	0.000185235	0.00146062
ESCO1	29.7917	-2.31557	0.619625	-3.73705	0.00018619	0.00146733
GDAP2	184.086	-1.06986	0.286323	-3.73655	0.000186564	0.00146945
KMT2C	148.123	-1.53421	0.410655	-3.73602	0.000186957	0.0014709
AC006548.3	74.9439	-1.56597	0.419225	-3.7354	0.000187416	0.00147368
KIAA1586	81.9459	-1.66706	0.446564	-3.73309	0.000189142	0.00148642
MYO9A	77.9665	-1.8675	0.500409	-3.73195	0.000190006	0.00149154
HIVEP2	34.6309	-2.00405	0.537292	-3.7299	0.000191553	0.00150032
OPA1	167.121	-1.604	0.430223	-3.7283	0.000192778	0.00150823
ZNF616	65.4977	-1.88004	0.504522	-3.72638	0.000194253	0.00151808
UTP14C	114.098	-1.44523	0.387828	-3.72647	0.000194181	0.00151808
DHX29	73.6064	-1.79236	0.481057	-3.72588	0.000194635	0.00152021
SLC10A7	76.1032	-1.42551	0.383078	-3.72121	0.000198269	0.00154429
CDC42BPA	101.707	-1.46938	0.394985	-3.72009	0.000199152	0.00154945
FAM208B	80.9506	-1.738	0.467216	-3.7199	0.0001993	0.00154975
DOCK11	27.5061	-2.81377	0.756651	-3.71871	0.000200242	0.0015562
MTF2	220.314	-1.11705	0.300434	-3.71812	0.000200713	0.001559
NPIPB12	65.632	-2.28111	0.613541	-3.71794	0.000200857	0.00155926
AKAP9	41.6855	-1.917	0.515633	-3.71776	0.000200999	0.0015595
CELF2	124.557	-1.11051	0.299205	-3.71153	0.000206013	0.00159575
TRIM59	182.785	-1.04612	0.281894	-3.71102	0.000206424	0.00159805
TNFRSF10A	73.115	-1.53235	0.413145	-3.709	0.000208083	0.00160823
LRIF1	59.8566	-1.74133	0.469574	-3.70832	0.000208637	0.00161074
SOS1	89.8031	-1.94961	0.526062	-3.70605	0.000210516	0.00161989
THAP5	46.8531	-1.91918	0.517881	-3.70583	0.000210701	0.00162042
GPRIN3	17.7186	-3.03291	0.818886	-3.7037	0.000212479	0.00163051
SLTM	112.968	-1.70106	0.459514	-3.70187	0.000214012	0.00163959
ZCCHC11	124.063	-1.11297	0.300673	-3.70158	0.000214258	0.00164058
ABLIM1	705.475	-1.10573	0.298781	-3.7008	0.000214919	0.00164205
ELMOD2	60.3518	-1.68724	0.456296	-3.69769	0.000217573	0.00165961
DNAJB4	126.327	-1.19028	0.321953	-3.69706	0.000218108	0.0016614
AC091959.3	71.9617	-1.6682	0.451225	-3.69706	0.000218112	0.0016614
NOP58	163.21	-1.2885	0.34879	-3.6942	0.000220579	0.00167707
CDK12	247.55	-1.11492	0.301861	-3.69348	0.000221204	0.00168091
MED1	430.801	-1.01909	0.276002	-3.69232	0.000222214	0.00168402
SRP54	357.008	-1.0342	0.280269	-3.69001	0.000224241	0.00169847
KIAA1147	81.7465	-1.64646	0.446322	-3.68895	0.000225184	0.00170468
BACH1	98.1352	-1.44732	0.392612	-3.68639	0.00022746	0.00172099
SRFBP1	33.7671	-2.05212	0.556843	-3.68528	0.000228451	0.00172755
GSN-AS1	38.1922	-1.99371	0.541343	-3.68289	0.000230603	0.0017387
PRPF39	47.6535	-1.87105	0.508217	-3.6816	0.00023177	0.00174606
KIF16B	97.4102	-1.31042	0.356083	-3.68011	0.000233136	0.00175446
TRMT10A	27.6164	-2.72374	0.740191	-3.67978	0.000233435	0.00175577
SNX4	145.934	-1.48333	0.403263	-3.67833	0.000234764	0.00176388
DLGAP5	105.38	-1.83942	0.500492	-3.67522	0.000237649	0.00178173
ETV1	98.7804	-1.36515	0.371715	-3.67258	0.000240116	0.00179926
DCAF17	42.2071	-1.93637	0.527572	-3.67033	0.000242237	0.00181419
CDC5L	196.969	-1.13896	0.310365	-3.66974	0.000242795	0.00181625
CADM2	10.9313	-3.7212	1.01402	-3.66975	0.000242789	0.00181625
HS2ST1	270.197	-1.12211	0.306025	-3.66671	0.00024569	0.00183319
TGFB2	21.8806	-5.81469	1.58655	-3.66499	0.000247343	0.00184357
KLHL4	246.766	-1.10228	0.300777	-3.66477	0.00024756	0.00184421
ZNF813	53.9619	-1.91692	0.52434	-3.65587	0.00025631	0.00190635
ASAP2	145.867	-1.43822	0.393552	-3.65447	0.000257717	0.00191503
ASAP1	347.916	-1.30975	0.358488	-3.65353	0.000258657	0.00191872
USPL1	160.339	-1.26908	0.347989	-3.64688	0.000265444	0.00196386
ZDHHC2	47.4378	-1.67233	0.458635	-3.64631	0.000266032	0.00196718
GULP1	110.533	-1.30783	0.358885	-3.64415	0.000268282	0.00198173
PPWD1	83.3177	-1.62585	0.446335	-3.64266	0.000269831	0.00199212
TRMT11	59.358	-1.57723	0.433123	-3.64153	0.000271019	0.00199984
MDFIC	47.9032	-1.94919	0.535741	-3.63831	0.000274438	0.00201975
AC022150.4	38.9592	-2.36779	0.651925	-3.63199	0.000281245	0.00206551
KPNA5	68.6132	-1.55326	0.427759	-3.63115	0.000282158	0.00207005
RASSF8	41.9938	-1.94791	0.536532	-3.63056	0.000282806	0.00207286
ZUFSP	52.4676	-1.65492	0.456225	-3.62741	0.000286275	0.00209177
AC008264.2	13.4686	-4.04626	1.11587	-3.62611	0.000287718	0.00209985
KDM6A	139.736	-1.08076	0.298688	-3.61837	0.000296461	0.0021558
WNT5A	130.039	-1.68326	0.465245	-3.618	0.000296884	0.00215776
ECT2	104.23	-2.00609	0.554732	-3.61633	0.000298808	0.00217061
SND1-IT1	28.038	-2.10212	0.581571	-3.61455	0.000300865	0.0021839
RC3H2	249.036	-1.14885	0.317891	-3.61397	0.000301544	0.00218709
KCNQ1OT1	158.992	-1.188	0.329121	-3.60961	0.000306662	0.00221733
SMG1P5	98.9764	-1.21199	0.335898	-3.60821	0.000308313	0.00222697
AC015813.1	57.0066	-2.21562	0.614109	-3.60786	0.000308729	0.00222883
AP4E1	47.2003	-2.03562	0.56444	-3.60643	0.000310435	0.00223838
ZNF334	18.3966	-3.08754	0.856137	-3.60636	0.000310523	0.00223838
VEZT	183.249	-1.05549	0.293106	-3.60103	0.000316954	0.00227765
AASS	124.173	-1.14886	0.319392	-3.59702	0.000321879	0.00231185
RAB3GAP2	175.105	-1.29528	0.360178	-3.59622	0.000322869	0.00231778
FAS	140.461	-1.18032	0.328356	-3.59464	0.000324839	0.00232716
PTPRG	159.437	-1.16261	0.323444	-3.59447	0.000325055	0.00232752
TIPARP	123.202	-1.24439	0.346223	-3.59418	0.00032542	0.00232894
RBAK	14.0548	-3.29855	0.918339	-3.59187	0.000328317	0.00234847
KAT6A	174.003	-1.18006	0.328661	-3.59049	0.000330056	0.0023573
CDK6	103.945	-1.21748	0.339388	-3.58728	0.000334142	0.00238527
TOGARAM1	72.1598	-1.51241	0.421656	-3.58682	0.000334733	0.00238758
ATL2	219.244	-1.17676	0.328183	-3.58568	0.000336207	0.00239514
FAM13B	43.6698	-1.90777	0.532832	-3.58043	0.000343033	0.00243633
CPEB4	81.4623	-1.61137	0.450072	-3.58025	0.000343264	0.00243674
SPAST	51.4629	-1.58648	0.444206	-3.5715	0.000354942	0.00250186
PIGA	57.3431	-1.78741	0.50048	-3.57139	0.00035509	0.00250186
IFT88	20.051	-3.09599	0.867439	-3.56912	0.000358186	0.00252097
DYRK2	107.135	-1.08136	0.303145	-3.56714	0.000360905	0.00253374
ZNF501	24.456	-2.7881	0.7818	-3.56625	0.000362121	0.00253941
ZDHHC17	74.2129	-1.84423	0.518068	-3.55981	0.000371117	0.00259246
SPRED2	152.684	-1.11976	0.314551	-3.55987	0.000371033	0.00259246
UHRF1BP1L	47.1889	-2.02726	0.569628	-3.55892	0.00037238	0.00259971
COL25A1	131.154	-1.16736	0.328019	-3.55882	0.000372527	0.00259971
IGFBP5	983.955	-1.06359	0.299035	-3.55673	0.000375505	0.00261919
STAM2	118.082	-1.31502	0.369796	-3.55608	0.000376433	0.00262436
NSD3	197.65	-1.02908	0.289658	-3.55273	0.00038125	0.00264742
GLS	89.9993	-1.43806	0.405551	-3.54594	0.000391219	0.00271127
ZBTB10	29.8719	-2.06636	0.583119	-3.54363	0.000394661	0.00273377
EPC2	34.7216	-1.78393	0.503463	-3.54332	0.000395117	0.00273557
SPOPL	21.8923	-2.64534	0.746854	-3.54197	0.000397145	0.0027469
REV3L	35.5916	-2.21873	0.626693	-3.54037	0.000399565	0.00275956
AGL	44.7352	-2.11248	0.596673	-3.54044	0.000399467	0.00275956
PAPOLG	146.803	-1.23117	0.348045	-3.53739	0.000404109	0.00278795
RB1CC1	48.2668	-2.49976	0.706887	-3.5363	0.000405777	0.00279283
PRKD3	217.209	-1.0619	0.30066	-3.53188	0.000412621	0.00283298
ZNF382	21.7562	-2.70512	0.766173	-3.53069	0.000414478	0.00284295
B3GNT2	73.2239	-1.417	0.401434	-3.52984	0.000415811	0.0028493
FAM214A	31.2558	-2.50277	0.70906	-3.5297	0.000416024	0.00284937
EBLN3P	150.789	-1.10327	0.312688	-3.52834	0.000418174	0.00285851
ZNF614	73.73	-1.44058	0.408327	-3.528	0.00041871	0.00285938
BRMS1L	64.7316	-1.46748	0.416218	-3.52576	0.000422276	0.00287759
AC127459.1	40.7055	-2.07769	0.589284	-3.52578	0.000422236	0.00287759
AC019322.4	79.8937	-1.36953	0.388445	-3.52568	0.000422402	0.00287759
HCFC2	57.5376	-1.61207	0.458293	-3.51756	0.000435535	0.00295414
ZSWIM6	152.559	-1.08504	0.308495	-3.51722	0.000436097	0.00295589
LRRC58	43.3377	-1.69168	0.481128	-3.51607	0.000437982	0.00296434
MAP4K5	80.8128	-1.50532	0.428454	-3.51339	0.000442427	0.00298932
RAP2A	50.5452	-1.60242	0.456549	-3.50986	0.000448346	0.00302639
FILIP1L	26.7437	-2.34266	0.668719	-3.5032	0.000459707	0.00309414
MPP5	118.747	-1.3028	0.372066	-3.50153	0.000462589	0.00311176
ZNF597	44.6497	-1.69444	0.483927	-3.50143	0.00046277	0.00311176
PSMA3-AS1	117.602	-1.26207	0.360536	-3.50054	0.00046432	0.0031207
PCSK5	109.282	-1.2959	0.370272	-3.49987	0.00046549	0.00312706
ZNF300	22.2245	-2.70456	0.773272	-3.49755	0.000469556	0.00315286
ING3	167.727	-1.01027	0.289156	-3.49385	0.000476115	0.00318774
CPEB2	23.303	-2.77191	0.793567	-3.49298	0.000477658	0.00319654
PUM3	97.8264	-1.34215	0.384669	-3.48911	0.000484632	0.00323725
SPRED1	69.6895	-1.36167	0.39035	-3.48833	0.000486041	0.0032449
RSBN1	155.494	-1.05213	0.301952	-3.48444	0.00049317	0.00328624
ZNF791	151.11	-1.11536	0.32037	-3.48148	0.000498646	0.00331957
MKL2	152.834	-1.40221	0.402808	-3.48109	0.000499369	0.0033228
ME2	172.222	-1.04382	0.300053	-3.4788	0.000503661	0.00334502
AFF1	715.542	-1.07823	0.310118	-3.47686	0.000507325	0.00336665
DOCK4	248.859	-1.15805	0.333197	-3.47556	0.000509788	0.0033809
CDYL2	71.035	-1.54618	0.444992	-3.47463	0.000511553	0.0033894
RASA1	44.35	-1.84309	0.530703	-3.47291	0.000514845	0.00340638
SLC35B3	220.744	-1.11257	0.32076	-3.46856	0.000523257	0.00345389
BPTF	265.285	-1.18152	0.341276	-3.46207	0.000536042	0.00353495
PANK3	88.7989	-1.37511	0.397456	-3.45978	0.000540609	0.00355908
SDAD1	126.414	-1.48204	0.428354	-3.45984	0.000540493	0.00355908
ENPEP	19.1355	-2.7316	0.789833	-3.45845	0.000543298	0.00357439
SH3BGRL2	105.188	-1.24992	0.361597	-3.45667	0.000546891	0.00359466
CASD1	33.7431	-2.18621	0.632771	-3.45498	0.000550337	0.00361223
CCDC14	67.5465	-1.61158	0.46656	-3.45418	0.000551977	0.0036213
LIN9	39.2289	-2.14846	0.622191	-3.45305	0.000554277	0.00363299
FLVCR1	55.6349	-1.5049	0.436115	-3.45069	0.000559165	0.0036616
GXYLT1	23.8001	-2.15293	0.624853	-3.44549	0.000570021	0.00371534
SH3D19	131.507	-1.00104	0.291462	-3.43455	0.000593528	0.0038578
CAPN7	88.3135	-1.52625	0.444605	-3.43283	0.000597311	0.00388058
SENP7	32.4885	-2.0401	0.595729	-3.42455	0.000615829	0.00397328
IPP	110.422	-1.20841	0.352956	-3.42369	0.000617774	0.00398216
SUSD4	78.8618	-1.31125	0.383063	-3.42306	0.000619198	0.0039895
JRKL	31.4139	-2.07319	0.605863	-3.42187	0.00062192	0.00400336
ATXN1	97.0694	-1.30679	0.381913	-3.42169	0.000622343	0.00400424
AL513534.1	14.0467	-3.57671	1.04545	-3.42121	0.000623438	0.00400945
DZIP3	66.1866	-1.59563	0.467336	-3.4143	0.000639461	0.00409185
SLX4IP	171.923	-1.12634	0.329925	-3.41392	0.000640353	0.00409569
MME	139.605	-1.33898	0.392329	-3.41291	0.000642731	0.00410715
NR3C1	88.1722	-1.34355	0.393952	-3.41045	0.000648565	0.0041362
PURA	57.2685	-1.49169	0.437404	-3.41032	0.00064886	0.0041362
ZNF431	35.5474	-1.93448	0.567257	-3.41024	0.000649048	0.0041362
TAF1	117.76	-1.21472	0.356369	-3.40861	0.000652944	0.00415914
RBM25	165.23	-1.18726	0.348755	-3.40428	0.000663381	0.00421223
DICER1	116.268	-1.43424	0.421592	-3.40196	0.000669033	0.00424235
PRKG1	13.7332	-2.74047	0.805969	-3.40022	0.000673323	0.00426377
AC021078.1	87.3751	-1.30817	0.384826	-3.39939	0.000675351	0.00427469
ZMYM6	54.1803	-2.05271	0.603886	-3.39918	0.000675887	0.00427615
NHLRC2	68.3138	-1.59665	0.470314	-3.39486	0.000686629	0.00433628
FZD3	81.369	-1.20543	0.355156	-3.39409	0.000688581	0.00434548
WDPCP	85.4044	-1.24163	0.365828	-3.39404	0.000688707	0.00434548
DDX10	127.416	-1.47712	0.435316	-3.3932	0.000690811	0.0043568
GOLGA6L9	17.4979	-2.52016	0.742759	-3.39297	0.000691399	0.00435855
FBXO30	43.7438	-1.9275	0.568209	-3.39223	0.000693269	0.00436837
PPP4R2	61.6788	-1.35964	0.40083	-3.39208	0.000693653	0.00436883
LRRC8B	96.4425	-1.29388	0.38151	-3.39148	0.000695156	0.00437633
TOP2A	307.251	-1.22036	0.360509	-3.38512	0.000711475	0.00446903
NECTIN3	38.051	-1.70014	0.502829	-3.38114	0.000721853	0.00452611
LMBRD1	235.483	-1.01263	0.29956	-3.3804	0.000723811	0.00453383
PABPC4L	32.1695	-2.2948	0.679818	-3.37561	0.000736514	0.00459953
WAPL	163.105	-1.03825	0.307608	-3.37523	0.000737546	0.00460392
CEP85L	44.2023	-2.10473	0.623664	-3.37479	0.000738732	0.00460927
PRSS51	27.1242	-2.57965	0.764838	-3.3728	0.00074407	0.00463021
FAM135A	40.733	-2.12419	0.630257	-3.37035	0.000750738	0.00466136
NIPAL1	27.0945	-2.71608	0.806841	-3.36632	0.000761789	0.00471536
SAMD4A	63.8263	-1.56407	0.465467	-3.36022	0.000778804	0.00480371
HOOK3	100.69	-1.85252	0.551601	-3.35844	0.00078384	0.00483052
PPP2R3A	55.5086	-1.67355	0.499008	-3.35374	0.000797259	0.0048918
STK26	166.768	-1.09523	0.32657	-3.35374	0.000797273	0.0048918
DPP8	145.895	-1.18372	0.353056	-3.35278	0.000800042	0.00490022
ZNF559	44.3663	-1.5555	0.464029	-3.35217	0.00080182	0.00490682
MAP7D3	87.5673	-1.41996	0.423771	-3.35079	0.000805825	0.00492594
PAWR	82.2997	-1.45599	0.43484	-3.34834	0.000812966	0.00495772
PLCB4	31.7495	-1.77932	0.531886	-3.34531	0.000821918	0.00499867
FAM133B	42.3636	-1.58597	0.474117	-3.3451	0.000822534	0.00499867
L3MBTL3	103.269	-1.24455	0.372079	-3.34485	0.000823261	0.00500092
INTS13	121.517	-1.12655	0.337223	-3.34068	0.000835722	0.00506783
PPIG	71.3179	-1.45306	0.43567	-3.33524	0.000852273	0.00513176
AC068448.1	62.0974	-1.71594	0.514681	-3.33399	0.000856112	0.00514916
PRKCI	50.2547	-1.68753	0.506256	-3.33334	0.000858088	0.00515883
HIPK3	92.1241	-1.33286	0.400301	-3.32965	0.000869548	0.00521655
ZNF217	129.896	-1.01728	0.305575	-3.32907	0.000871359	0.00522517
ZNF30	80.7801	-1.4295	0.429567	-3.32778	0.000875419	0.00524279
CSE1L	509.248	-1.03262	0.310523	-3.32542	0.000882863	0.00528286
KDM5D	288.376	-10.7593	3.23822	-3.32259	0.00089185	0.00532754
CREBRF	26.4128	-2.40105	0.722735	-3.32217	0.000893211	0.0053334
UPF2	58.9092	-2.16867	0.652853	-3.32183	0.000894291	0.00533757
RNF144B	92.3054	-1.31438	0.39578	-3.321	0.000896967	0.00534899
ADCYAP1R1	24.1377	-2.33812	0.704088	-3.32078	0.000897676	0.00535094
RAP1GAP	37.614	-1.62689	0.49091	-3.31403	0.000919625	0.0054632
DR1	220.079	-1.01278	0.306087	-3.3088	0.000936984	0.00555221
ACADSB	62.9813	-1.42125	0.429866	-3.30626	0.0009455	0.00559321
RABGAP1L	60.4866	-1.38592	0.419223	-3.30591	0.000946685	0.00559786
SULF1	123.325	-1.13222	0.342539	-3.30537	0.00094852	0.00560439
SCD5	16.0084	-4.12903	1.24944	-3.3047	0.000950793	0.00561504
C1orf27	63.7246	-1.25799	0.381086	-3.30106	0.000963213	0.00568121
SMC2	41.887	-1.86478	0.566271	-3.29309	0.000990918	0.0058177
APAF1	118.281	-1.08226	0.328774	-3.2918	0.000995485	0.00583718
INSIG2	128.826	-1.01946	0.309826	-3.29041	0.00100041	0.00585869
ZNF41	54.6804	-1.57734	0.479592	-3.28892	0.00100574	0.0058801
FOXP1	365.553	-1.03778	0.315576	-3.28854	0.00100709	0.00588552
ZNF84	34.8669	-1.99391	0.606519	-3.28746	0.00101096	0.00590074
MAGI3	47.8745	-1.59827	0.486192	-3.28733	0.00101143	0.00590103
DOCK5	113.439	-1.29387	0.394208	-3.2822	0.00102999	0.00598893
CROT	140.758	-1.00247	0.305685	-3.27943	0.00104017	0.00604109
HS6ST2	69.893	-1.3299	0.405554	-3.27923	0.00104091	0.0060429
NR2C2	136.591	-1.15766	0.353053	-3.27901	0.00104173	0.00604515
ZC2HC1A	59.0448	-1.55911	0.475729	-3.2773	0.00104805	0.00607928
LGR4	28.3892	-1.83673	0.560615	-3.27627	0.00105187	0.00609643
RAB21	112.72	-1.07336	0.327893	-3.27351	0.00106221	0.00614873
TTC33	76.2239	-1.21392	0.371142	-3.27078	0.00107252	0.00619816
MFAP3L	17.3979	-2.6883	0.821961	-3.27059	0.00107323	0.00619973
PRSS35	57.7138	-1.5635	0.478069	-3.27045	0.00107376	0.00620024
THSD4	48.3967	-1.70451	0.521532	-3.26828	0.00108204	0.00623773
REL	26.1248	-2.53351	0.775503	-3.26693	0.00108721	0.00625728
RPGR	54.9126	-1.77775	0.544776	-3.26327	0.00110133	0.00632297
ZNF195	71.2089	-1.4226	0.436189	-3.26144	0.00110846	0.00635347
TERF1	94.2713	-1.25754	0.385743	-3.26005	0.00111394	0.00637444
SPEN	284.229	-1.27844	0.392856	-3.25421	0.00113707	0.00648301
EVI5	114.794	-1.3176	0.405068	-3.25279	0.00114277	0.00651284
IL1A	20.3925	-2.63516	0.810922	-3.24959	0.00115573	0.00657337
FBXO45	140.453	-1.12843	0.347567	-3.24665	0.00116772	0.00663351
PLEKHA1	106.064	-1.32681	0.408877	-3.245	0.0011745	0.0066693
POU2F1	144.451	-1.11943	0.345217	-3.2427	0.00118403	0.006699
FOXO1	430.812	-1.07446	0.331392	-3.24227	0.00118581	0.00670634
RIMS2	19.9133	-2.24133	0.691572	-3.24092	0.00119145	0.00673011
CLK4	44.5131	-1.45262	0.448486	-3.23895	0.00119969	0.00677393
CHMP2B	154.109	-1.01207	0.312501	-3.23863	0.00120105	0.0067789
DDHD1	66.5172	-1.49106	0.460621	-3.23707	0.00120764	0.00679966
FBXO28	376.462	-1.06355	0.328893	-3.23373	0.00122184	0.0068713
SOCS5	77.4545	-1.45117	0.449043	-3.23169	0.00123059	0.00691223
IFT80	24.8979	-2.36143	0.731163	-3.22969	0.00123925	0.00694969
TMEM106B	101.531	-1.12753	0.349291	-3.22807	0.0012463	0.00697253
EIF4G3	199.71	-1.01135	0.313602	-3.22495	0.00125995	0.00702927
TSC22D2	94.9024	-1.39382	0.432481	-3.22286	0.00126919	0.00707233
TGFBR1	113.936	-1.21609	0.377402	-3.22227	0.0012718	0.00708407
LTV1	130.674	-1.06923	0.332105	-3.21956	0.00128385	0.00713988
SGTB	80.7238	-1.15425	0.358663	-3.21821	0.00128994	0.00716409
TMEM161B	40.1757	-1.52466	0.474117	-3.21578	0.0013009	0.00721753
LUC7L3	89.5399	-1.40715	0.438375	-3.20992	0.00132774	0.00736056
AHCTF1	49.8655	-2.10482	0.656524	-3.20601	0.00134587	0.00743172
TMED8	133.94	-1.00974	0.315064	-3.20488	0.00135119	0.00745817
KLHL8	71.8995	-1.43025	0.44654	-3.20296	0.00136023	0.00749622
ACADM	100.198	-1.20585	0.37671	-3.20101	0.00136946	0.00753824
ATP7A	93.291	-1.38878	0.434232	-3.19824	0.0013827	0.0075962
UBE3A	144.331	-1.04767	0.327652	-3.19752	0.00138615	0.00760963
CLOCK	67.8799	-1.39998	0.437835	-3.1975	0.00138623	0.00760963
ANKRD50	65.7335	-1.56587	0.489819	-3.19684	0.00138942	0.00761539
ALDH1A3	58.8405	-2.79549	0.876562	-3.18915	0.0014269	0.00779621
ZNF788	60.7613	-1.6229	0.509121	-3.18766	0.00143431	0.00783062
ZNF507	55.6469	-1.5943	0.500374	-3.18622	0.00144146	0.00786048
SPATA13	106.323	-1.10264	0.34625	-3.18452	0.00144994	0.00790362
ZMYM1	61.2847	-1.75207	0.550331	-3.18366	0.00145425	0.00791788
TTC14	33.4748	-2.07408	0.651508	-3.1835	0.00145506	0.00791925
MAML3	219.387	-1.04167	0.327357	-3.18206	0.00146231	0.00795252
PTPRD	111.103	-1.15898	0.364298	-3.1814	0.00146563	0.00796749
DHX36	79.2319	-1.19637	0.376581	-3.17693	0.00148844	0.0080727
AC025423.2	133.871	-1.4347	0.451784	-3.17563	0.0014951	0.00809943
AGTPBP1	100.45	-1.28153	0.403808	-3.17362	0.00150552	0.00814013
FASTKD2	167.648	-1.34931	0.425367	-3.1721	0.0015134	0.00817959
CCP110	40.9746	-2.22192	0.701162	-3.1689	0.00153015	0.00825106
AC138035.1	12.7156	-4.4946	1.41834	-3.16891	0.00153013	0.00825106
ZBED6	71.4686	-1.30765	0.412938	-3.1667	0.0015418	0.00829474
PTAR1	73.5012	-1.336	0.422144	-3.1648	0.0015519	0.00833305
SGK3	50.9882	-1.71221	0.541457	-3.16223	0.00156564	0.00838758
PLPP2	132.953	-1.07092	0.339295	-3.1563	0.00159786	0.00852762
DCLRE1A	51.8596	-1.43033	0.453465	-3.15421	0.00160933	0.00857456
SOS2	40.1186	-1.6526	0.524236	-3.1524	0.00161934	0.00860953
PAQR3	98.8483	-1.12138	0.35572	-3.15243	0.00161916	0.00860953
PDGFA	84.2765	-1.26961	0.403548	-3.14612	0.00165451	0.00875709
LAMA4	27.8612	-1.79953	0.57225	-3.14465	0.00166285	0.00879081
NIPA1	84.5715	-1.20952	0.384773	-3.14345	0.00166966	0.00881682
GREM1	30.5023	-2.81144	0.89482	-3.14191	0.0016785	0.00886016
CLEC2D	30.7366	-1.83165	0.583304	-3.14014	0.0016887	0.00891064
CU633967.1	128.301	-1.00248	0.319502	-3.13762	0.00170323	0.00897382
MFAP3	158.284	-1.12125	0.357432	-3.13697	0.00170705	0.00899055
CERS6-AS1	41.6907	-1.81959	0.581021	-3.13171	0.00173794	0.00912581
DUBR	36.4475	-1.73169	0.552943	-3.13177	0.00173758	0.00912581
AC005261.4	32.6063	-1.79847	0.574797	-3.12888	0.00175472	0.00919945
RBBP6	57.2492	-1.5114	0.483319	-3.12712	0.00176525	0.00923465
MPHOSPH10	40.4409	-1.8325	0.586123	-3.12647	0.00176916	0.00924562
LZTFL1	56.5443	-1.42901	0.457045	-3.12662	0.00176829	0.00924562
NBPF8	157.516	-1.00228	0.3208	-3.12432	0.00178217	0.00929573
ZNF12	18.5257	-2.13182	0.68254	-3.12336	0.00178797	0.00931871
PAXBP1	47.5133	-1.67809	0.537358	-3.12285	0.00179111	0.00932812
AL136164.3	10.7802	-3.23603	1.0364	-3.12239	0.00179392	0.00933929
FAM102B	30.7145	-1.89016	0.606243	-3.11783	0.0018219	0.00947792
LMBRD2	34.5576	-1.89065	0.606953	-3.11499	0.0018395	0.0095447
FANCM	31.6855	-2.04865	0.658205	-3.11248	0.00185521	0.00961602
ZNF252P	43.7303	-1.58283	0.509398	-3.10724	0.0018884	0.0097519
IL1RAP	59.6651	-1.30718	0.420755	-3.10674	0.00189161	0.00976092
GABPA	62.6005	-1.41564	0.45593	-3.10496	0.00190304	0.00981266
ESF1	12.9037	-2.49497	0.803723	-3.10427	0.00190749	0.00983198
TRIM36	17.0789	-2.78278	0.896754	-3.10317	0.0019146	0.00985037
ZNF808	50.3207	-1.58777	0.511688	-3.103	0.00191568	0.00985037
FEM1B	89.9064	-1.19909	0.386704	-3.1008	0.00193001	0.00991524
KDM7A	45.0497	-1.75574	0.566587	-3.09881	0.00194303	0.00996753
ZNF600	17.8726	-2.6515	0.85592	-3.09784	0.00194936	0.00998542
GUF1	124.068	-1.09179	0.352456	-3.09767	0.00195046	0.00998738
CACNA2D1	21.7717	-2.09566	0.677055	-3.09526	0.00196639	0.0100469
AMMECR1	90.9686	-1.26061	0.407602	-3.09274	0.00198316	0.0100885
AC105233.5	63.4365	-1.55337	0.503552	-3.08482	0.00203675	0.0103162
LIG4	21.5292	-2.95856	0.961483	-3.07708	0.00209042	0.0105501
YTHDC2	31.8551	-1.95538	0.635709	-3.0759	0.00209865	0.01058
NAB1	103.743	-1.1588	0.377414	-3.07035	0.00213806	0.0107517
MGLL	92.3321	-1.23007	0.401162	-3.06627	0.00216744	0.0108838
HDHD2	231.776	-1.01482	0.331059	-3.06536	0.00217406	0.0109131
GOLIM4	92.0575	-1.19423	0.389947	-3.06255	0.00219462	0.0109849
ATF1	72.921	-1.18209	0.38626	-3.06035	0.00221078	0.0110578
RAB11FIP2	30.2954	-1.95573	0.639751	-3.05702	0.00223548	0.0111456
ZFP1	28.7209	-2.06297	0.674804	-3.05714	0.00223463	0.0111456
NRIP1	49.8926	-1.44435	0.472904	-3.05421	0.00225657	0.0112348
ATRNL1	10.1076	-3.16801	1.03742	-3.05374	0.00226007	0.0112402
AL031985.3	15.8715	-3.30018	1.0807	-3.05375	0.00225998	0.0112402
ZFP62	93.3398	-1.32003	0.432564	-3.05163	0.00227601	0.0113134
DDX60L	18.2877	-2.37659	0.779248	-3.04985	0.00228958	0.0113744
PAPD5	60.3487	-1.29313	0.42459	-3.0456	0.00232214	0.0115081
SLIT2	88.4631	-1.24077	0.407559	-3.04439	0.00233156	0.0115466
SYNM	69.632	-1.56904	0.515419	-3.04419	0.00233304	0.0115499
RFC1	139.595	-1.32469	0.43544	-3.0422	0.0023486	0.0116146
DCAF10	98.5587	-1.10728	0.364254	-3.03984	0.002367	0.0116891
ZNF780A	38.6267	-1.93779	0.637642	-3.03899	0.00237371	0.0117181
NUDT12	45.3599	-1.6696	0.549903	-3.03616	0.0023961	0.0117996
R3HCC1L	120.855	-1.2375	0.407699	-3.03533	0.00240275	0.0118281
DENND5B	46.4501	-1.60678	0.529767	-3.03299	0.00242146	0.0119035
TXNDC16	44.7917	-1.50675	0.497732	-3.02723	0.00246806	0.0120987
SLITRK6	12.0755	-3.32566	1.09883	-3.02654	0.0024737	0.0121178
ZNF302	44.072	-1.83498	0.606553	-3.02525	0.00248428	0.0121654
PARP15	36.7557	-1.66833	0.551752	-3.02369	0.0024971	0.0122239
EGLN1	84.5989	-1.39961	0.463008	-3.02287	0.00250388	0.0122485
VPS50	29.9147	-1.68299	0.557003	-3.0215	0.00251524	0.0122998
FIGN	58.6141	-1.72651	0.571916	-3.01882	0.0025376	0.012379
ZC3H12C	16.2175	-2.54013	0.841514	-3.01853	0.00254006	0.0123867
KNTC1	76.9079	-1.41163	0.468082	-3.01578	0.00256323	0.0124823
FAM199X	68.1626	-1.32786	0.44072	-3.01293	0.00258735	0.0125754
C2orf69	27.3161	-2.25125	0.747207	-3.01289	0.00258774	0.0125754
CREB5	44.9327	-1.58253	0.525408	-3.012	0.00259535	0.0125993
ZNF235	14.7743	-2.68632	0.892747	-3.00905	0.00262065	0.0127001
PALB2	81.0025	-1.03071	0.342733	-3.00734	0.00263545	0.0127647
TCERG1	224.325	-1.06798	0.355472	-3.0044	0.00266104	0.0128736
FAM8A1	59.9483	-1.36977	0.45635	-3.00158	0.00268585	0.0129668
RNF170	100.618	-1.14366	0.381502	-2.99777	0.00271959	0.0131101
UGDH-AS1	65.0013	-1.56704	0.523236	-2.9949	0.00274535	0.0132086
PUS7L	19.9504	-2.17757	0.727449	-2.99343	0.00275861	0.0132587
XIAP	101.917	-1.10169	0.368281	-2.99143	0.00277674	0.0133367
LARGE1	29.6317	-3.57936	1.19688	-2.99058	0.00278451	0.0133649
MAP4K3	38.1416	-1.63465	0.546823	-2.98935	0.00279568	0.013408
TAF9B	90.3261	-1.58964	0.531792	-2.98921	0.00279703	0.013408
C1orf132	9.31446	-4.26912	1.42886	-2.98779	0.00281002	0.0134515
CSNK1G3	58.8822	-1.35047	0.452325	-2.98562	0.00283006	0.0135279
WDR35	46.4092	-1.53826	0.515875	-2.98184	0.00286523	0.0136774
SMARCA2	47.2057	-1.38412	0.464431	-2.98025	0.00288013	0.0137298
SEC24B	83.0328	-1.06075	0.356252	-2.97753	0.00290577	0.0138098
ABCA5	16.4173	-3.13424	1.05298	-2.97654	0.00291521	0.0138406
AC007743.1	45.6576	-1.6548	0.556353	-2.97438	0.00293583	0.0139196
C3orf58	107.316	-1.1781	0.396267	-2.97298	0.00294924	0.013969
TMEM87B	213.586	-1.10876	0.373086	-2.97187	0.00295996	0.0140056
PDIK1L	24.4116	-2.02682	0.682106	-2.97142	0.0029643	0.0140167
SYNE1	128.216	-1.01972	0.343336	-2.97003	0.00297773	0.0140612
PDZD2	68.8269	-1.24262	0.418922	-2.96623	0.00301479	0.0141837
GTF2A1	69.2603	-1.47153	0.496929	-2.96124	0.00306402	0.0143767
NECAB1	22.6595	-2.10242	0.710961	-2.95715	0.00310493	0.0145443
MAN1A1	62.9899	-1.13235	0.383052	-2.95612	0.00311533	0.0145833
RSBN1L	73.7022	-1.28987	0.436662	-2.95393	0.00313754	0.0146726
AC022929.2	16.0395	-2.52504	0.855184	-2.95262	0.00315087	0.0147202
NCAM1	85.6607	-1.25416	0.425374	-2.94837	0.00319455	0.014889
AHRR	74.1089	-1.28935	0.437384	-2.94787	0.00319967	0.0149035
COMMD8	109.54	-1.02692	0.348651	-2.94541	0.00322529	0.0149929
AC016582.2	64.6862	-4.50448	1.53224	-2.9398	0.00328422	0.0152114
PCGF5	35.6873	-1.71924	0.585057	-2.93858	0.00329717	0.0152612
TTTY15	144.786	-9.54031	3.25043	-2.93509	0.00333448	0.0154136
FNIP2	89.7002	-1.04281	0.355471	-2.93361	0.00335045	0.015467
WDR47	89.4361	-1.38206	0.47132	-2.93231	0.00336452	0.0155217
DBT	67.1109	-1.31035	0.446943	-2.93181	0.00336995	0.0155366
LINC01021	89.4154	-1.27889	0.436306	-2.93119	0.00337668	0.0155625
AC087473.1	42.691	-1.34131	0.458317	-2.9266	0.00342687	0.0157627
DDX3Y	68.2982	-9.52645	3.25551	-2.92626	0.00343069	0.0157751
USP38	78.2969	-1.33375	0.455958	-2.92517	0.00344273	0.0158253
TAF1B	62.1701	-1.45465	0.498278	-2.91936	0.00350755	0.0160653
GOLGA8A	57.517	-1.31048	0.448918	-2.91919	0.00350939	0.0160685
GLCE	115.927	-1.02787	0.352343	-2.91723	0.00353151	0.0161434
LRP12	69.4911	-1.13706	0.390136	-2.91453	0.00356221	0.0162625
RBM27	91.7981	-1.45019	0.497646	-2.9141	0.00356714	0.0162797
MAPK13	115.152	-1.00332	0.344333	-2.9138	0.00357063	0.0162903
EP300	548.175	-1.00038	0.343651	-2.91103	0.0036024	0.0164193
THAP9-AS1	70.1189	-1.34207	0.46108	-2.91071	0.0036061	0.0164308
CEP120	18.7934	-2.12686	0.730841	-2.91015	0.00361254	0.0164548
ZNF14	12.1882	-2.65671	0.91372	-2.90757	0.00364247	0.0165696
LCORL	62.2169	-1.10063	0.378873	-2.90502	0.00367234	0.016673
CSPP1	26.9926	-2.2283	0.767358	-2.90386	0.00368589	0.0167237
PCDHA11	83.7493	-1.1822	0.407306	-2.90248	0.00370219	0.0167813
FAM105A	19.1782	-2.24884	0.775435	-2.90011	0.00373037	0.0168927
MBOAT2	59.3448	-1.27092	0.43845	-2.89867	0.00374743	0.0169371
C10orf35	27.558	-2.29624	0.792147	-2.89875	0.00374649	0.0169371
ADCY1	59.0547	-1.20615	0.416195	-2.89803	0.00375518	0.0169612
STEAP1	57.3786	-1.31881	0.455498	-2.89532	0.0037877	0.0170751
SIX3	12.129	-3.68041	1.27164	-2.89423	0.00380088	0.017107
NDUFA5	180.477	-1.19004	0.411608	-2.89119	0.00383781	0.0172455
STON1	86.9979	-1.20197	0.415729	-2.89125	0.00383715	0.0172455
DMXL2	22.9704	-2.00062	0.692092	-2.89069	0.00384402	0.0172624
MBD5	118.595	-1.15167	0.398767	-2.88809	0.00387592	0.0173889
YAF2	87.9182	-1.03214	0.357512	-2.88701	0.0038892	0.0174318
STXBP5	100.334	-1.05535	0.365545	-2.88705	0.00388867	0.0174318
ZNF621	80.2759	-1.06935	0.370566	-2.88572	0.00390525	0.017487
KCTD9	43.6825	-1.4459	0.501073	-2.88561	0.00390655	0.0174872
CRNKL1	177.138	-1.01098	0.351105	-2.87944	0.00398384	0.0177666
FSBP	16.3752	-2.99116	1.03888	-2.87921	0.00398671	0.0177666
FAM35A	97.8247	-1.2432	0.432089	-2.87718	0.00401249	0.0178758
FNBP4	123.643	-1.00501	0.349347	-2.87683	0.00401698	0.0178885
APPL1	113.79	-1.12615	0.391471	-2.87672	0.00401835	0.0178885
BBS10	30.8512	-1.67668	0.583378	-2.8741	0.00405185	0.0179939
FBXL3	28.241	-1.67261	0.582188	-2.87296	0.0040664	0.0180414
NIPAL2	43.8416	-1.33476	0.465818	-2.86542	0.00416453	0.0184069
TRNT1	158.116	-1.03501	0.361247	-2.86511	0.00416866	0.0184194
AKT3	89.9491	-1.19897	0.418544	-2.86462	0.00417506	0.0184394
ADAMTSL1	36.6594	-2.24539	0.78385	-2.86456	0.00417583	0.0184394
SUSD5	78.7994	-1.1033	0.386099	-2.85755	0.00426932	0.0187785
MON2	199.629	-1.07662	0.376998	-2.85577	0.00429322	0.0188627
STON2	92.7737	-1.22111	0.428535	-2.84951	0.00437869	0.0191782
ZNF518A	31.61	-1.61864	0.568025	-2.8496	0.00437741	0.0191782
ALCAM	59.7868	-1.92226	0.675471	-2.84581	0.00442982	0.0193718
LMLN	33.6486	-1.75933	0.618255	-2.84565	0.00443216	0.019376
IQGAP2	68.6535	-1.18861	0.417762	-2.84519	0.00443847	0.0193915
SIDT1	11.9546	-2.56542	0.901865	-2.84457	0.00444711	0.0194172
ZNF823	53.448	-1.61273	0.568257	-2.83803	0.00453934	0.019746
SYNJ1	60.724	-1.63302	0.575799	-2.8361	0.00456688	0.0198535
ARMCX4	25.246	-2.11309	0.745365	-2.83498	0.00458289	0.0199046
PHF20L1	35.7591	-1.62556	0.573415	-2.83487	0.00458445	0.0199052
GALC	269.149	-1.0593	0.373734	-2.83438	0.00459148	0.0199296
SEPSECS	56.6905	-1.48076	0.522736	-2.83271	0.00461547	0.0200151
AL133243.2	19.9705	-2.1874	0.772382	-2.83202	0.00462553	0.0200463
GPSM2	43.46	-1.62417	0.574095	-2.8291	0.00466785	0.0201836
PLEKHA3	56.3523	-1.29429	0.457843	-2.82693	0.0046997	0.0202675
ZNF711	13.8636	-3.07228	1.08669	-2.8272	0.00469576	0.0202675
ICE2	90.8409	-1.17845	0.417106	-2.82529	0.00472371	0.0203398
TTC19	93.1134	-1.14757	0.406267	-2.82467	0.00473294	0.0203671
THAP9	27.8407	-2.40692	0.85277	-2.82247	0.00476547	0.0204568
TOM1L1	46.1813	-1.50229	0.532352	-2.82199	0.00477268	0.0204815
UHMK1	151.835	-1.02919	0.364825	-2.82106	0.00478646	0.0205343
MX2	38.1792	-2.8498	1.01105	-2.81865	0.0048226	0.0206641
CELSR1	26.6597	-1.90569	0.676627	-2.81646	0.00485564	0.020764
CRYBG2	44.1271	-2.0282	0.720137	-2.81641	0.0048563	0.020764
LYRM7	95.1894	-1.04072	0.36956	-2.8161	0.00486101	0.0207778
ZNF571	17.9681	-2.54074	0.902372	-2.81562	0.00486829	0.0207963
ZNF253	28.8867	-1.70454	0.605461	-2.81528	0.00487352	0.0208123
DLL4	5842.86	-1.28151	0.455728	-2.81201	0.00492328	0.0209928
ZBTB8A	55.1379	-1.35847	0.483194	-2.81143	0.00493224	0.0210119
NTNG1	124.661	-1.00427	0.357601	-2.80834	0.00497969	0.021169
PALMD	65.9952	-1.49929	0.534387	-2.80562	0.00502198	0.021318
CCDC138	46.0815	-1.50427	0.536195	-2.80545	0.0050247	0.0213215
ZNF100	10.3907	-3.52487	1.25679	-2.80467	0.00503683	0.0213665
NEK1	29.3037	-1.6636	0.593313	-2.80392	0.00504851	0.0214096
ST8SIA3	16.9129	-3.00048	1.07077	-2.80218	0.00507588	0.0215062
HAUS3	77.3457	-1.36234	0.486777	-2.7987	0.00513085	0.0217043
MBTD1	24.1875	-1.87423	0.670093	-2.79697	0.00515841	0.0217784
LNPK	39.6886	-1.47682	0.528192	-2.796	0.005174	0.0218229
PLEKHA8	70.5236	-1.25971	0.452286	-2.7852	0.00534953	0.0224552
CENPF	91.7389	-1.65889	0.59567	-2.78491	0.00535422	0.0224638
ZBTB6	17.6672	-2.54079	0.912427	-2.78465	0.00535863	0.0224726
AC005072.1	22.699	-2.07144	0.744188	-2.78349	0.00537769	0.0225262
ZNF460	40.3564	-1.48331	0.533006	-2.78291	0.00538738	0.0225575
CEP83	24.4106	-1.87655	0.674826	-2.78079	0.00542267	0.0226807
C2CD5	84.3726	-1.20389	0.433431	-2.77759	0.00547636	0.0228439
CYB5R4	82.3004	-1.10099	0.396669	-2.7756	0.00551001	0.0229638
PPP1R9A	20.1244	-2.38122	0.85841	-2.77399	0.00553734	0.0230388
ERI2	48.6323	-1.41708	0.510793	-2.77429	0.00553232	0.0230388
RIPK4	65.9074	-1.67097	0.603378	-2.76936	0.00561668	0.023346
SCAI	41.8369	-1.38405	0.499829	-2.76905	0.00562207	0.0233614
ATG2B	28.8381	-1.80017	0.650446	-2.7676	0.00564711	0.0234516
AC008878.3	27.7625	-6.60896	2.38897	-2.76645	0.0056671	0.0235166
ZNF420	23.3221	-2.15724	0.779845	-2.76625	0.00567056	0.0235211
RASAL2	111.565	-1.01792	0.368408	-2.76303	0.00572671	0.0237049
SMCHD1	22.8891	-1.93795	0.701994	-2.76064	0.00576891	0.0238551
BRAF	47.9877	-1.35939	0.492629	-2.75947	0.0057895	0.0239154
IKBIP	60.348	-1.27918	0.46368	-2.75876	0.00580207	0.0239391
LIN54	76.3454	-1.28507	0.465991	-2.75772	0.00582062	0.0240015
AL627309.7	18.0689	-9.26145	3.36076	-2.75576	0.00585557	0.0241173
FRS2	84.3926	-1.12646	0.408807	-2.75549	0.00586041	0.024123
CNOT6L	56.4249	-1.14703	0.416419	-2.75452	0.00587782	0.0241805
HERC5	42.5617	-1.37454	0.499437	-2.75218	0.00592002	0.0243186
XKR4	17.5204	-2.08868	0.759434	-2.75031	0.00595382	0.0244429
TET1	78.956	-1.22645	0.44618	-2.74877	0.0059819	0.0245151
SIRT1	32.5731	-1.76431	0.64344	-2.742	0.0061067	0.0249609
POU2F2	89.8849	-1.14905	0.419523	-2.73894	0.00616372	0.0251573
ENPP4	15.624	-2.64653	0.966348	-2.7387	0.00616833	0.0251632
TGS1	59.0283	-1.04275	0.381757	-2.73145	0.0063057	0.0256397
RALGPS2	68.9611	-1.19473	0.437461	-2.73105	0.00631331	0.0256633
AL590867.1	20.5613	-1.97422	0.724378	-2.72541	0.00642226	0.0260683
ZNF181	15.2402	-2.3948	0.880412	-2.72009	0.00652647	0.0263996
ATP13A3	47.7979	-1.43796	0.529276	-2.71685	0.00659069	0.0266133
SH3RF2	51.1996	-2.35574	0.867308	-2.71615	0.00660456	0.026654
WWP1	51.1641	-1.48412	0.546566	-2.71535	0.00662054	0.0266877
PHTF2	84.7184	-1.0477	0.386029	-2.71406	0.00664647	0.0267846
LINC00506	39.7896	-1.43946	0.530464	-2.71359	0.00665575	0.0268102
KIN	56.3773	-1.28224	0.47256	-2.71339	0.00665982	0.0268152
GRAMD1C	21.934	-2.15275	0.793489	-2.71301	0.00666744	0.0268382
AL022323.3	10.6557	-3.07328	1.13342	-2.71151	0.00669778	0.0269371
BRWD1	91.4665	-1.10904	0.409473	-2.70846	0.00675965	0.0271704
DEPDC1	57.4353	-1.74783	0.646042	-2.70544	0.00682141	0.0273637
APLN	57.5151	-1.43346	0.529963	-2.70483	0.00683404	0.0273908
LEMD3	66.1838	-1.10867	0.409931	-2.70452	0.00684024	0.0274079
CEP112	10.299	-2.8302	1.0469	-2.70341	0.00686315	0.0274839
BTAF1	64.8697	-1.40064	0.518331	-2.70222	0.00688789	0.0275751
SKAP2	137.356	-1.07864	0.399205	-2.70196	0.00689322	0.0275886
MAML2	31.1084	-1.61477	0.597727	-2.70152	0.00690234	0.0276094
ARFGEF3	20.492	-2.29028	0.848211	-2.70014	0.0069311	0.0277007
EPS8	53.5687	-1.27993	0.474239	-2.69892	0.00695639	0.0277859
LRRFIP2	64.4352	-1.24665	0.463214	-2.6913	0.00711736	0.0282678
TTBK2	38.9427	-1.47435	0.547994	-2.69046	0.0071354	0.0283154
ALDH1L2	42.3696	-1.39945	0.520376	-2.68931	0.00716007	0.0283892
ODF2L	44.6476	-1.2765	0.474762	-2.68872	0.00717267	0.0284151
CAB39	53.1552	-1.19464	0.444664	-2.6866	0.00721833	0.0285556
BMT2	18.8697	-1.75468	0.653288	-2.68591	0.00723321	0.0286064
SREK1IP1	34.1693	-1.76726	0.660334	-2.67631	0.00744382	0.0292988
NAA30	100.457	-1.0606	0.396757	-2.67316	0.00751406	0.0295173
TDGF1	43.5099	-2.08208	0.778975	-2.67285	0.00752102	0.0295275
CASK	100.17	-1.06128	0.397233	-2.67169	0.00754699	0.0295969
RHOQ	45.4185	-1.43652	0.53785	-2.67085	0.00756583	0.0296542
TCAIM	68.1264	-1.19348	0.447243	-2.66853	0.0076183	0.0298432
RBBP8	41.7203	-1.77467	0.665424	-2.66697	0.00765385	0.0299657
LRPPRC	530.118	-1.64886	0.618728	-2.66492	0.00770068	0.0301238
UTY	101.756	-8.66357	3.2532	-2.66309	0.00774259	0.0302624
SBF2	71.5135	-1.09166	0.410072	-2.66211	0.00776521	0.0303423
STXBP4	41.2156	-1.25253	0.470624	-2.66142	0.00778111	0.030396
RABEP1	112.666	-1.17007	0.440066	-2.65886	0.00784052	0.0305769
PNN	109.682	-1.03346	0.389216	-2.65523	0.00792553	0.0307971
ZNF354A	19.5015	-1.7881	0.674148	-2.65238	0.00799264	0.0309635
PRRC2C	741.04	-1.58077	0.598601	-2.64078	0.00827149	0.0317803
NIN	45.5528	-1.36092	0.516126	-2.6368	0.00836918	0.0321116
ITGA4	30.9275	-1.57804	0.598616	-2.63614	0.00838539	0.032147
ZNF75A	82.1399	-1.22083	0.463128	-2.63606	0.00838756	0.032147
NFXL1	44.3561	-1.51941	0.577074	-2.63296	0.00846432	0.0324057
CAB39L	68.036	-1.14257	0.433994	-2.63268	0.00847137	0.0324239
ZFP36L2	400.287	-1.00158	0.380462	-2.63254	0.00847492	0.0324286
HIST1H2AC	68.9317	-1.25347	0.476262	-2.6319	0.00849093	0.0324721
DMXL1	41.1301	-1.34539	0.512059	-2.62741	0.00860375	0.0328052
CWF19L2	24.5593	-2.09302	0.796813	-2.62674	0.00862067	0.0328518
TBC1D31	45.2025	-1.37457	0.523589	-2.62529	0.00865748	0.0329652
PDE11A	9.23431	-3.57664	1.36283	-2.62443	0.00867948	0.0330221
STAC	41.4732	-1.53504	0.5851	-2.62356	0.00870165	0.0330885
EIF1AY	51.0738	-4.0873	1.55829	-2.62293	0.0087176	0.0331222
TRPM6	16.4584	-2.16411	0.826418	-2.61867	0.0088274	0.0334452
GOPC	45.5208	-1.43757	0.549748	-2.61496	0.00892382	0.0337684
PRKY	33.2746	-8.59226	3.2863	-2.61457	0.00893403	0.0337979
LUM	19.1342	-3.34996	1.28243	-2.61219	0.00899637	0.0339513
NFE2L3	20.8851	-2.18964	0.838735	-2.61065	0.00903714	0.034096
STRBP	45.5362	-1.43147	0.548485	-2.60987	0.00905765	0.034155
USP12	24.9043	-1.93665	0.742299	-2.60899	0.00908099	0.0342246
SEMA5B	56.8441	-1.1502	0.440952	-2.60845	0.00909533	0.0342602
USP9Y	17.7206	-8.68311	3.33225	-2.60578	0.00916658	0.0344638
FSIP2	18.278	-1.97825	0.759177	-2.60579	0.00916639	0.0344638
ATP11B	24.0641	-2.02934	0.77911	-2.60469	0.00919572	0.0345455
AK9	16.7946	-2.29504	0.881352	-2.604	0.0092143	0.0345968
NPY1R	10.5781	-2.81787	1.08279	-2.60241	0.00925702	0.0347293
TLR5	20.1487	-1.85139	0.712443	-2.59865	0.00935919	0.035047
PLEKHA5	53.0331	-1.18807	0.457451	-2.59715	0.00939998	0.0351809
KNL1	35.6696	-1.6886	0.650749	-2.59486	0.00946306	0.0353887
COL14A1	15.9345	-2.54277	0.981224	-2.59143	0.00955782	0.0356669
PDZD8	48.3087	-1.27543	0.492207	-2.59124	0.00956295	0.0356671
ANKHD1-EIF4EBP3	207.804	-1.12912	0.435891	-2.59036	0.00958753	0.0357492
ATF7IP2	82.2212	-1.08641	0.419779	-2.58806	0.00965171	0.0359312
SNHG20	70.1194	-1.26175	0.487552	-2.58792	0.00965568	0.0359365
HAGLR	22.5444	-2.08914	0.807469	-2.58727	0.00967405	0.035992
TRMT13	36.3458	-1.38594	0.535784	-2.58674	0.00968878	0.0360217
RUFY2	27.6756	-1.94765	0.752936	-2.58674	0.00968886	0.0360217
PKD2	67.0839	-1.2423	0.480307	-2.58648	0.00969617	0.0360393
IFIT2	65.7049	-1.40855	0.544727	-2.58579	0.0097155	0.0361016
KIAA1841	84.4127	-1.05131	0.406773	-2.58452	0.0097516	0.0362165
ZNF573	17.6147	-2.09322	0.810849	-2.58152	0.00983671	0.0364843
INTU	37.7525	-1.43513	0.556345	-2.57957	0.00989237	0.0366326
HIVEP1	46.9549	-1.49058	0.578312	-2.57747	0.00995268	0.0367879
SUZ12	31.3928	-1.63305	0.633697	-2.57701	0.00996585	0.0368269
KCTD12	18.1472	-1.86279	0.723078	-2.57619	0.00998945	0.0369044
ABHD18	52.104	-1.15898	0.450239	-2.57415	0.0100486	0.0370547
MPHOSPH9	83.9351	-1.25536	0.487992	-2.5725	0.0100966	0.0371826
PRKAR2B	59.4199	-1.0857	0.4222	-2.57152	0.0101254	0.0372789
DIS3	40.8286	-1.60277	0.62373	-2.56966	0.0101798	0.0374299
TRPA1	28.425	-3.09406	1.20485	-2.56801	0.0102285	0.0375499
ZNF480	20.8572	-1.91572	0.745977	-2.56807	0.0102266	0.0375499
FAM3C	53.4474	-1.18044	0.460285	-2.56459	0.0103297	0.0378622
FAM172A	116.334	-1.07244	0.4182	-2.56442	0.0103347	0.0378705
VPS13A	20.9369	-1.76152	0.687009	-2.56404	0.0103461	0.0378853
MSANTD3-TMEFF1	35.667	-1.5377	0.600788	-2.55947	0.0104831	0.038314
ZNF440	24.2453	-1.85191	0.723848	-2.55843	0.0105147	0.0384097
FGF12	69.0462	-1.08382	0.423706	-2.55795	0.0105291	0.0384287
SESN3	55.4101	-1.2712	0.496971	-2.55789	0.0105309	0.0384287
ZNF189	51.2581	-1.65432	0.646936	-2.55717	0.0105529	0.038499
ARHGEF37	10.3658	-2.47284	0.967076	-2.55703	0.0105571	0.0385043
TMEM212	18.6596	-2.3238	0.909146	-2.55603	0.0105874	0.0385846
FZD5	308.065	-1.6001	0.626386	-2.5545	0.0106341	0.0387148
DENND2C	32.1496	-1.59609	0.625641	-2.55112	0.0107377	0.0390309
ZFY	8.98818	-4.47979	1.75861	-2.54734	0.0108547	0.0393385
POTEE	7.83	-4.56661	1.79272	-2.5473	0.010856	0.0393385
DACH1	104.682	-1.05515	0.414717	-2.54427	0.0109507	0.0395489
CENPC	18.9644	-2.25771	0.887506	-2.54388	0.010963	0.0395728
CCDC91	15.8662	-2.38957	0.939604	-2.54317	0.0109851	0.0396222
BMS1P1	27.3486	-1.82325	0.717248	-2.542	0.011022	0.0397183
AL022323.4	24.867	-1.75147	0.689045	-2.54188	0.0110259	0.0397183
ZNF225	28.7646	-1.86268	0.733474	-2.53953	0.0111001	0.0399445
ZNF184	39.7338	-1.45814	0.575221	-2.53491	0.0112475	0.0404333
COBLL1	9.35585	-3.66973	1.44887	-2.53283	0.0113147	0.040602
DUSP8	52.3572	-1.2578	0.496842	-2.53159	0.0113547	0.0407039
PLP1	49.7909	-1.6707	0.660356	-2.53	0.0114062	0.0408363
MAGI2-AS3	44.3605	-1.23567	0.488468	-2.52969	0.0114165	0.040857
DBF4	61.7902	-1.24613	0.493298	-2.52613	0.0115328	0.041237
CLDN11	42.6275	-1.97936	0.784249	-2.5239	0.0116063	0.0414361
AL139353.1	29.0867	-2.50297	0.991982	-2.5232	0.0116292	0.0414758
ANO5	11.2227	-2.6946	1.06858	-2.52167	0.0116799	0.0416356
DNAJC25	11.1966	-2.26472	0.899505	-2.51774	0.0118109	0.0419279
GUSBP11	30.7926	-1.59361	0.633536	-2.51542	0.0118891	0.0421668
IFT81	30.5756	-1.55377	0.617911	-2.51455	0.0119183	0.042249
LCA5	14.159	-2.3371	0.930426	-2.51185	0.0120098	0.0425031
ZNF226	73.3944	-1.01912	0.405731	-2.51182	0.012011	0.0425031
KRIT1	43.2238	-1.28691	0.512542	-2.51085	0.0120441	0.042598
ABCB10	25.9726	-1.77428	0.707111	-2.5092	0.0121005	0.0427542
ITPR2	54.2069	-1.31173	0.523203	-2.50711	0.0121724	0.0429759
PDLIM3	47.0984	-1.40537	0.560606	-2.50688	0.0121802	0.0429816
UEVLD	49.1175	-1.15826	0.462071	-2.50666	0.0121878	0.0429976
FAM160B1	46.2642	-1.36321	0.543971	-2.50603	0.0122094	0.04306
SNX16	13.8944	-2.19988	0.878032	-2.50547	0.012229	0.0430887
WISP1	73.4018	-2.90799	1.16172	-2.50318	0.0123083	0.0432922
LRRC37A3	35.8697	-1.42102	0.568464	-2.49975	0.0124281	0.0436367
RAD50	54.0623	-1.39208	0.556909	-2.49966	0.0124313	0.0436373
CCDC66	33.9755	-1.4109	0.566702	-2.48967	0.0127862	0.0446927
GLI3	120.598	-1.08394	0.435738	-2.48759	0.0128612	0.0449214
ADAM23	30.6974	-1.46016	0.587627	-2.48484	0.0129609	0.0452132
TXLNG	45.2384	-1.19461	0.481084	-2.48317	0.013022	0.0453812
ANKRD12	19.147	-2.10623	0.84873	-2.48162	0.0130785	0.0455443
SENP3-EIF4A1	14.745	-2.55715	1.03118	-2.47983	0.0131445	0.0457512
HMMR	43.117	-8.14428	3.2868	-2.47787	0.0132168	0.0459458
BNC2	27.503	-1.68723	0.680983	-2.47764	0.0132254	0.0459645
UBN2	60.6914	-1.04213	0.420773	-2.47671	0.0132601	0.0460505
ZNF277	50.6991	-1.30595	0.52741	-2.47616	0.0132803	0.0460763
AC011379.1	10.1778	-2.41015	0.9735	-2.47576	0.0132953	0.0461073
AC092821.1	26.3236	-1.55022	0.626778	-2.47332	0.0133863	0.0463399
AC034102.2	11.9801	-9.44972	3.82435	-2.47094	0.013476	0.0466041
KIAA1109	29.4647	-1.90634	0.771632	-2.47053	0.0134911	0.046645
SSX2IP	23.8399	-2.10782	0.855219	-2.46465	0.0137147	0.0472897
ERO1B	26.6297	-1.38165	0.560762	-2.46388	0.0137443	0.0473684
CA3	100.443	-1.97267	0.802239	-2.45896	0.0139342	0.0478933
CFAP97	42.8406	-1.40819	0.573583	-2.45508	0.0140853	0.0483062
ZNF816	19.9697	-1.91826	0.781596	-2.45429	0.0141163	0.0483889
MTBP	51.3979	-1.14434	0.466471	-2.45319	0.0141597	0.0485019
LAMC2	78.0367	-1.27607	0.520584	-2.45123	0.0142369	0.0487191
NPAS2	18.8371	-1.96054	0.800044	-2.45054	0.0142641	0.0487788
AF131215.5	19.302	-2.16621	0.883978	-2.45052	0.0142648	0.0487788
IGFBP1	8.37415	-2.76944	1.13043	-2.44991	0.0142892	0.0488384
SACS	33.852	-1.35905	0.55585	-2.445	0.0144853	0.0494604
KIF14	27.0331	-1.98556	0.812183	-2.44472	0.0144965	0.0494624

## Sheet: 5H-ins.dn
	baseMean	log2FoldChange	lfcSE	stat	pvalue	padj
AD000090.1	2267.78	2.29377	0.256506	8.94234	3.81009e-19	9.40406e-16
DDIT4	1141.26	1.36836	0.187871	7.28351	3.2524e-13	2.86699e-10
CRABP2	638.703	1.27399	0.197416	6.45334	1.09408e-10	5.87048e-08
EIF6	2781.04	1.31072	0.207135	6.32784	2.48625e-10	1.27845e-07
RPS2	3867.04	1.59332	0.256874	6.20271	5.54981e-10	2.63424e-07
FP236383.2	17345.1	1.66696	0.278613	5.98307	2.18966e-09	8.18867e-07
FP671120.3	17345.1	1.66696	0.278613	5.98307	2.18966e-09	8.18867e-07
FP236383.3	17345.1	1.66696	0.278613	5.98307	2.18966e-09	8.18867e-07
HIST1H1D	206.936	2.05575	0.346142	5.93905	2.86687e-09	1.01086e-06
ICAM2	1686.71	1.21391	0.20614	5.88877	3.89077e-09	1.29773e-06
TRIB3	436.46	1.4886	0.25327	5.87751	4.16474e-09	1.35255e-06
HIST1H1E	299.759	2.13773	0.370779	5.76552	8.14082e-09	2.45039e-06
MRPL4	1043.53	1.57059	0.275061	5.70997	1.12998e-08	3.16933e-06
HMBS	1136.67	1.11091	0.195996	5.66802	1.44458e-08	3.87555e-06
HIST1H1C	77.4238	2.35885	0.418722	5.63345	1.76638e-08	4.54143e-06
EXOSC4	330.627	1.45022	0.258458	5.61105	2.011e-08	5.06484e-06
MRPL12	483.418	1.54786	0.276822	5.59154	2.25067e-08	5.44619e-06
ATP6V0B	2972.3	1.17423	0.211374	5.55522	2.7727e-08	6.33664e-06
NTMT1	1458.79	1.18378	0.213086	5.55541	2.76958e-08	6.33664e-06
EEFSEC	408.587	1.23316	0.224591	5.4907	4.00345e-08	8.51837e-06
AGTRAP	732.308	1.17743	0.215318	5.46833	4.54295e-08	9.32783e-06
SDF2L1	1002.4	1.71926	0.317376	5.41711	6.05708e-08	1.16797e-05
GAMT	277.109	1.54705	0.286853	5.39318	6.92211e-08	1.29433e-05
CDK4	4312.15	1.06842	0.198521	5.38193	7.3692e-08	1.3374e-05
DDX39B	1895.2	1.23165	0.229342	5.37037	7.85735e-08	1.40533e-05
RAB34	2399.64	1.03789	0.194557	5.33463	9.57387e-08	1.61851e-05
NXT1	382.335	1.51292	0.290494	5.20811	1.90775e-07	2.8028e-05
GYPC	1000.22	1.20197	0.231803	5.18531	2.15657e-07	3.11409e-05
TMEM120A	446.442	1.17828	0.228991	5.14554	2.66752e-07	3.7409e-05
MRPL11	425.384	1.23945	0.241111	5.14056	2.73924e-07	3.7983e-05
KRT19	3558.43	1.06448	0.207239	5.13648	2.79939e-07	3.83858e-05
ARFIP2	522.9	1.30005	0.253364	5.13116	2.87967e-07	3.90527e-05
RPS19BP1	669.643	1.65524	0.324067	5.10769	3.26117e-07	4.32754e-05
RPSA	3274.45	1.1231	0.220264	5.09885	3.41718e-07	4.48633e-05
NFE2	482.829	1.17628	0.230932	5.09362	3.51299e-07	4.56356e-05
DCXR	316.421	1.56079	0.307072	5.0828	3.71915e-07	4.78104e-05
RPL10	6043.51	1.20581	0.238872	5.04794	4.46601e-07	5.19954e-05
RRP9	175.3	1.46794	0.291502	5.03578	4.75907e-07	5.39102e-05
PRELID1	311.442	2.08195	0.413624	5.03343	4.81784e-07	5.39102e-05
SIVA1	891.129	1.23234	0.244756	5.03496	4.77952e-07	5.39102e-05
MTFP1	978.067	1.14577	0.228477	5.01483	5.30794e-07	5.74607e-05
PRADC1	249.645	1.35225	0.26977	5.01262	5.36946e-07	5.76213e-05
MRPL28	1801.22	1.01846	0.203513	5.00441	5.60339e-07	5.91038e-05
RPS5	3059.87	1.30377	0.263869	4.94096	7.77376e-07	7.4369e-05
ASNA1	621.567	1.08853	0.22038	4.93931	7.83999e-07	7.44256e-05
ATG101	827.41	1.01664	0.205945	4.93648	7.95448e-07	7.49361e-05
NMRAL1	465.298	1.0633	0.215682	4.92997	8.22439e-07	7.68918e-05
WDR18	960.023	1.46741	0.299551	4.89869	9.64754e-07	8.56549e-05
GADD45GIP1	149.274	1.96959	0.402063	4.89872	9.64644e-07	8.56549e-05
ARF5	1284.08	1.11678	0.22853	4.88681	1.02481e-06	8.90816e-05
CTU2	427.036	1.47942	0.303759	4.87037	1.1139e-06	9.48047e-05
SELENOW	2673.65	1.22425	0.25174	4.86315	1.15535e-06	9.69941e-05
ARRDC1-AS1	155.881	2.25681	0.464057	4.86322	1.15492e-06	9.69941e-05
STRA6	378.332	1.31011	0.269612	4.85923	1.17841e-06	9.79283e-05
CKB	1567.44	1.19849	0.24714	4.84946	1.23799e-06	0.000101853
HIST1H1B	58.3069	2.30145	0.475911	4.83589	1.32551e-06	0.000108332
GUK1	924.923	1.29768	0.268432	4.83431	1.33607e-06	0.000108476
GCAT	386.501	1.15276	0.239289	4.81745	1.45407e-06	0.000114297
EMP3	499.271	1.41283	0.293086	4.82054	1.43168e-06	0.000114297
CHKB	277.195	1.40912	0.292732	4.81371	1.48154e-06	0.000114992
MRPS12	567.278	1.17312	0.243647	4.81482	1.47334e-06	0.000114992
PSMG3	180.864	1.36414	0.283605	4.80999	1.50937e-06	0.00011642
ACY1	468.104	1.11488	0.233891	4.76668	1.87288e-06	0.000139236
PIN1	495.01	1.57548	0.331908	4.74672	2.06737e-06	0.000151866
AC026366.1	208.308	2.03091	0.428259	4.74225	2.11353e-06	0.00015343
RRP7A	2843.29	1.03638	0.218666	4.73959	2.14156e-06	0.000154555
FBL	216.502	1.59633	0.338515	4.71569	2.40894e-06	0.000170079
RPS10	2169.46	1.36446	0.289573	4.71199	2.45313e-06	0.000170079
TRAP1	3578.93	1.34203	0.285911	4.69388	2.68075e-06	0.000178828
CENPX	781.073	1.26724	0.271331	4.67046	3.00519e-06	0.000198326
TMEM141	385.997	1.3421	0.287553	4.6673	3.05177e-06	0.000200329
DGCR6L	1039.01	1.1005	0.235986	4.66342	3.10995e-06	0.000201999
TIMM17B	815.796	1.16511	0.249904	4.66223	3.128e-06	0.000202108
PLEKHJ1	1144.36	1.16559	0.250228	4.65812	3.19113e-06	0.000205113
SF3B5	583.004	1.233	0.264785	4.65663	3.2143e-06	0.000205532
FIS1	567.622	1.19073	0.2563	4.64583	3.38706e-06	0.000214357
ATP5G3	1429.47	1.15024	0.247658	4.64447	3.40957e-06	0.000214681
MAD2L2	459.812	1.13614	0.245565	4.62664	3.71642e-06	0.000231104
RPP25L	231.781	1.35372	0.292629	4.62608	3.72658e-06	0.000231104
AURKAIP1	915.864	1.14726	0.248439	4.61789	3.87658e-06	0.000236836
WDR34	249.38	1.15613	0.251599	4.59515	4.32439e-06	0.000261604
RPL8	10205.4	1.07083	0.233291	4.59008	4.43084e-06	0.000266736
MPG	978.58	1.2924	0.282019	4.58268	4.59051e-06	0.000272363
SNHG15	402.501	1.12001	0.24434	4.58382	4.56553e-06	0.000272363
SCO2	419.943	1.22897	0.26851	4.577	4.71694e-06	0.000277199
UQCC3	255.715	1.61782	0.353588	4.57544	4.75211e-06	0.000277765
MUTYH	358.159	1.0317	0.225755	4.57001	4.877e-06	0.000282569
DERL3	354.261	1.01256	0.222309	4.55477	5.24432e-06	0.000299631
PAXX	206.206	1.39793	0.307718	4.54288	5.54912e-06	0.000314136
HAGHL	48.7869	2.22546	0.492066	4.5227	6.10569e-06	0.000337894
GSDMD	601.506	1.00381	0.223423	4.49285	7.02766e-06	0.000375448
POLR2H	231.563	1.18012	0.262799	4.49059	7.10263e-06	0.000377817
CAVIN3	57.4197	2.48656	0.554671	4.48294	7.36203e-06	0.000389935
DNPH1	150.609	1.68995	0.379235	4.4562	8.34245e-06	0.000436246
GSTP1	4451.21	1.08176	0.242813	4.45513	8.38428e-06	0.000436584
DUSP23	223.553	1.52848	0.345366	4.42569	9.61352e-06	0.00049025
SNRNP25	248.047	1.27691	0.289855	4.40534	1.05617e-05	0.000532009
CPXM1	430.156	1.45535	0.330882	4.39838	1.09059e-05	0.0005449
HSPBP1	383.575	1.56576	0.3581	4.37243	1.22873e-05	0.000601735
RPS9	2398.82	1.17567	0.269565	4.36135	1.2926e-05	0.000624308
NDUFA13	935.107	1.39457	0.322716	4.32136	1.55073e-05	0.000719455
NPM3	218.681	1.29017	0.298805	4.31775	1.57624e-05	0.000725837
POP7	355.354	1.1666	0.270541	4.31208	1.61724e-05	0.000739763
TRAF4	715.362	1.14874	0.266746	4.30651	1.65851e-05	0.000755265
ALOX12	37.9784	2.74718	0.63837	4.30343	1.68175e-05	0.000758623
ZAP70	223.892	1.25123	0.290774	4.30309	1.68433e-05	0.000758623
AC120057.3	146.751	20.5431	4.7801	4.29763	1.72633e-05	0.000771907
FAU	1346.48	1.37013	0.319718	4.28543	1.82387e-05	0.000801012
NDUFS7	925.527	1.26447	0.29512	4.28459	1.83076e-05	0.000801186
MRPL14	339.734	1.20006	0.280286	4.28157	1.8558e-05	0.000809271
AC010970.1	1560.92	2.25623	0.527896	4.27401	1.91992e-05	0.000831359
GPX4	3046.98	1.13042	0.264721	4.27024	1.95259e-05	0.000842548
MRPS34	1314.12	1.34375	0.315178	4.26346	2.01288e-05	0.00086554
TSPAN4	675.139	1.30467	0.306511	4.25652	2.07636e-05	0.000886655
ASMTL	325.707	1.30837	0.307529	4.25446	2.09551e-05	0.000888683
CENPM	252.567	1.18882	0.279615	4.25163	2.12216e-05	0.000892597
TIMM10	182.949	1.58971	0.373946	4.25118	2.12644e-05	0.000892597
SLC38A5	124.731	1.27289	0.299873	4.24475	2.18836e-05	0.000912383
PDLIM4	77.8508	1.61968	0.382656	4.23273	2.30872e-05	0.000956106
TSEN34	104.515	1.45287	0.343234	4.23289	2.30706e-05	0.000956106
CIB1	582.848	1.11288	0.262982	4.23176	2.31872e-05	0.000957032
GATA1	222.055	1.09935	0.260135	4.22609	2.37784e-05	0.000968911
NDUFA11	616.363	1.274	0.301809	4.2212	2.43004e-05	0.000983248
MRPL24	503.489	1.07486	0.25515	4.21264	2.52403e-05	0.00101133
RASSF7	96.9908	2.45494	0.584314	4.2014	2.6527e-05	0.00104087
NUDT22	479.016	1.04393	0.249386	4.18602	2.83888e-05	0.00108612
BAD	124.875	2.29787	0.549289	4.18335	2.8724e-05	0.00109408
INHBE	98.8582	1.74481	0.418132	4.17286	3.00795e-05	0.00113405
FP671120.4	62.6844	2.5451	0.610193	4.17097	3.03305e-05	0.00113772
FAM96B	739.34	1.09404	0.262555	4.16688	3.08795e-05	0.0011548
ISLR	37.8935	2.45722	0.590215	4.16326	3.13737e-05	0.00116973
OVCA2	260.982	1.21727	0.29268	4.15907	3.19548e-05	0.00118553
FDXR	1242.57	1.08695	0.263123	4.13095	3.61268e-05	0.00129346
MRPL23	78.1647	2.2191	0.537216	4.13074	3.61594e-05	0.00129346
RPL29	2192.36	1.08289	0.263188	4.11451	3.87998e-05	0.00137991
NOSIP	824.094	1.07455	0.262648	4.0912	4.29145e-05	0.0014933
MRPL55	401.317	1.00316	0.245213	4.09098	4.29563e-05	0.0014933
NDUFS8	945.924	1.08441	0.267275	4.05726	4.96515e-05	0.00166516
RPL13	8337.7	1.06402	0.26266	4.05096	5.10087e-05	0.0016902
SSR4	1018.5	1.23294	0.305737	4.03268	5.51445e-05	0.00180036
LAMTOR4	604.716	1.26381	0.31345	4.03194	5.53187e-05	0.00180129
YIF1A	1553.97	1.07871	0.267915	4.0263	5.66603e-05	0.00183529
POLR3K	320.681	1.02697	0.25517	4.02465	5.70605e-05	0.00184341
RPS11	1143.77	1.22118	0.303653	4.02161	5.78006e-05	0.0018576
TSPO	1158.87	1.1217	0.279473	4.01361	5.97961e-05	0.00190742
TMEM147	457.552	1.09768	0.274977	3.9919	6.55468e-05	0.00207414
RPS16	1544.31	1.23953	0.310626	3.99042	6.59552e-05	0.00208172
GSTZ1	191.355	1.07639	0.270183	3.98392	6.77867e-05	0.00211786
RPL18	1770.63	1.09532	0.275312	3.97847	6.93597e-05	0.00215508
NTHL1	220.173	1.43539	0.360832	3.97798	6.95018e-05	0.00215508
ECE2	157.188	1.27479	0.321375	3.96667	7.28831e-05	0.00224302
NFKBIB	173.181	1.43842	0.362737	3.96545	7.32567e-05	0.00224355
TBCB	258.703	1.45898	0.369112	3.95268	7.72812e-05	0.00236071
B9D1	112.151	1.35307	0.342923	3.9457	7.95674e-05	0.00240672
PPP1R14A	32.4908	2.52279	0.639675	3.94386	8.018e-05	0.00241758
RPL30	691.433	1.34715	0.342661	3.93143	8.44416e-05	0.00251107
VAMP5	1106.16	1.13685	0.289539	3.92641	8.62233e-05	0.00254565
RPL23	929.867	1.13511	0.28926	3.9242	8.70189e-05	0.00255691
CYBA	170.613	1.7705	0.452139	3.91582	9.00967e-05	0.0026348
TIMM8B	315.215	1.40525	0.360087	3.90251	9.51985e-05	0.00273955
CRIP2	517.871	1.04436	0.267619	3.90243	9.52328e-05	0.00273955
RND2	109.763	1.39929	0.358799	3.89994	9.6216e-05	0.0027614
MYL4	84.1235	1.54116	0.395352	3.8982	9.69101e-05	0.00276844
MTCH1	797.873	1.0631	0.272863	3.89611	9.7751e-05	0.00277755
NTS	169.294	1.1719	0.301128	3.8917	9.95423e-05	0.00278501
MRPL17	497.167	1.06022	0.272527	3.89032	0.000100113	0.00278501
CYC1	949.739	2.11819	0.544666	3.88898	0.000100667	0.00278548
MYL6	20397.9	1.00567	0.258948	3.88365	0.000102899	0.0028409
DEDD2	90.53	1.6271	0.419117	3.88221	0.000103513	0.00284598
MPST	607.461	1.24732	0.321396	3.88096	0.000104045	0.00284705
LSM10	410.493	1.11697	0.287997	3.8784	0.000105147	0.00286864
UBXN6	329.457	1.01339	0.262192	3.86506	0.000111061	0.00299318
NME2	1983.61	1.01705	0.264598	3.84376	0.000121162	0.00323648
RPA3	120.283	1.38944	0.362354	3.83447	0.000125835	0.00333246
UQCC2	241.341	1.25691	0.328325	3.82824	0.000129062	0.00338884
RPL18A	5977.23	1.08176	0.283072	3.8215	0.000132644	0.0034755
SNRPG	469.37	1.30155	0.34085	3.81855	0.00013424	0.00350986
EIF3E	776.154	1.04331	0.27377	3.8109	0.000138461	0.0035972
ISG15	1425.91	1.09212	0.286968	3.80573	0.000141387	0.00362904
HIST1H4C	1155.36	2.50533	0.659092	3.80119	0.000144005	0.00366426
EXOSC5	317.911	1.04701	0.275691	3.79778	0.000145996	0.00370729
U2AF2	821.75	1.08539	0.286121	3.79347	0.000148559	0.00374157
KPTN	268.795	1.06453	0.280618	3.79352	0.000148527	0.00374157
MZT2B	68.6393	2.17891	0.574241	3.79442	0.000147988	0.00374157
TRMT112	904.612	1.05034	0.277448	3.78574	0.000153254	0.00381312
SENP3	175.989	1.05688	0.279893	3.77602	0.000159354	0.00392531
S100A13	220.284	1.3031	0.345085	3.77615	0.000159269	0.00392531
ZNRD1	187.563	1.15894	0.306989	3.77519	0.000159885	0.00393055
HIST1H2AJ	50.8841	2.24509	0.594791	3.77459	0.00016027	0.0039322
STX10	286.816	1.11959	0.29807	3.75615	0.000172551	0.00414289
HAT1	253.418	1.161	0.309408	3.75233	0.000175197	0.00419013
ZNF511	76.9853	1.76115	0.470001	3.74711	0.000178882	0.00423299
AC067852.2	634.587	1.012	0.270092	3.74688	0.000179047	0.00423299
NSUN5P2	103.076	1.28661	0.34348	3.74582	0.000179804	0.00423412
RPL27	1335.88	1.20607	0.323992	3.72252	0.000197243	0.0045342
RNF181	846.959	1.14556	0.308076	3.71843	0.000200466	0.00459748
ABHD14A	132.887	1.24255	0.334668	3.71277	0.000205005	0.00466784
NUDT14	199.091	1.28503	0.346938	3.70391	0.000212298	0.00479847
RPS23	932.662	1.22918	0.332034	3.70198	0.00021392	0.0048263
C19orf70	203.914	1.41433	0.383553	3.68745	0.000226517	0.00504593
NME4	253.626	1.17373	0.319374	3.6751	0.000237757	0.00521696
POP5	200.667	1.26264	0.34374	3.67325	0.000239488	0.00521696
TP53I13	125.416	1.33797	0.364163	3.6741	0.000238685	0.00521696
PHLDA2	26.4117	2.77732	0.756137	3.67304	0.000239685	0.00521696
ASB1	102.349	1.47947	0.403679	3.66496	0.000247373	0.00532263
WNT11	185.096	1.63999	0.448126	3.65966	0.00025255	0.00541097
HIST2H2AA4	18.5319	3.50074	0.95692	3.65834	0.000253849	0.00542938
TSSC4	147.084	1.21015	0.331442	3.65117	0.000261046	0.00555442
RPS18	1946.29	1.09519	0.300338	3.64652	0.000265814	0.00562677
DUS3L	48.9297	2.38582	0.656053	3.63663	0.000276227	0.00578364
SELENOM	272.674	1.21244	0.33337	3.63691	0.000275925	0.00578364
MRPL54	194.059	1.23459	0.339722	3.63413	0.00027892	0.00581444
PFN1	6349.11	1.06148	0.292527	3.62864	0.000284922	0.00590615
GDF15	552.985	1.0096	0.278772	3.62159	0.000292797	0.00604248
EFNA4	206.908	1.04564	0.289077	3.61716	0.000297853	0.00610599
RPL39	273.952	1.42819	0.395089	3.61487	0.000300503	0.00615009
TUSC2	141.169	1.76859	0.489526	3.61286	0.000302839	0.00617741
FLOT1	1110.84	1.10408	0.307321	3.59258	0.000327415	0.00650783
RCE1	151.142	1.08313	0.3016	3.59126	0.000329077	0.00651868
TM7SF2	260.56	1.34753	0.375319	3.59035	0.000330231	0.00652611
C19orf53	546.619	1.00291	0.280454	3.57603	0.000348846	0.00680112
HIST1H2AH	18.8243	3.17334	0.887341	3.57624	0.000348575	0.00680112
RPS20	1537.68	1.09588	0.306529	3.57513	0.000350049	0.00681381
AC109326.1	61.6794	1.58431	0.444954	3.56062	0.000369976	0.00713417
HDHD3	159.301	1.00696	0.28381	3.54799	0.000388178	0.00737001
C19orf24	57.3412	1.95509	0.550985	3.54836	0.000387642	0.00737001
IFI27L1	58.5254	1.71413	0.483253	3.54708	0.000389532	0.00738436
TRAPPC6A	159.836	1.10043	0.310383	3.54541	0.000392008	0.0074199
GPN2	152.865	1.21202	0.342485	3.53889	0.000401814	0.00757067
C12orf57	378.836	1.22927	0.347769	3.53474	0.000408175	0.00765546
SHPK	347.739	1.18219	0.334678	3.53231	0.000411943	0.00770561
LYL1	113.846	1.37854	0.39082	3.52731	0.000419811	0.00779107
CARD19	54.7659	1.50781	0.427455	3.52741	0.000419643	0.00779107
RAC3	132.278	1.17549	0.333375	3.52603	0.000421843	0.00779336
GAS5	787.592	1.09849	0.311671	3.52452	0.000424257	0.00781457
COX6B1	415.778	1.05869	0.300957	3.51775	0.000435221	0.0079368
SUCLA2	233.55	1.06195	0.302932	3.50557	0.000455638	0.00818712
SPEG	38.2861	1.73848	0.496686	3.50017	0.00046497	0.00830419
RPS21	124.863	1.64885	0.471581	3.49644	0.000471514	0.00836542
TUBA4A	134.127	1.25205	0.358293	3.49448	0.00047498	0.00838589
UBE2M	113.96	1.16329	0.333701	3.48603	0.000490255	0.0086432
NDUFB2	500.672	1.19822	0.344113	3.48207	0.000497554	0.00873985
RBM42	111.191	1.47785	0.424465	3.48169	0.000498262	0.00873985
NT5C	426.443	1.2579	0.361695	3.47778	0.00050558	0.00882512
EMC6	329.856	1.1078	0.320125	3.46052	0.000539136	0.00921535
ATP5G1	498.677	1.13929	0.329405	3.45862	0.000542945	0.00926761
TP53TG1	142.792	1.21876	0.352605	3.45645	0.000547345	0.00931695
CENPU	61.3388	1.71923	0.498061	3.45185	0.000556759	0.00943813
CRYBB1	28.5901	2.09397	0.607679	3.44585	0.00056926	0.00959732
AC090204.1	46.9987	1.69581	0.492477	3.44343	0.000574391	0.00967062
PTGES2	112.365	1.23636	0.359461	3.43948	0.000582841	0.00978189
CCDC167	377.213	1.17575	0.341941	3.43847	0.000585007	0.00978261
HSPE1	825.834	1.00661	0.293859	3.42548	0.000613724	0.0102075
SHARPIN	171.112	1.07357	0.313512	3.42435	0.000616275	0.0102179
RITA1	96.8048	1.4263	0.416789	3.42211	0.000621366	0.0102654
PSMB10	170.075	1.19121	0.348393	3.41916	0.000628144	0.0103359
QPRT	443.631	1.82075	0.533056	3.41568	0.000636239	0.0104413
TSPAN17	176.023	1.07627	0.315139	3.41522	0.000637309	0.0104449
DDAH2	1235.45	1.10356	0.323488	3.41145	0.000646181	0.0105483
UBL5	382.35	1.31801	0.387101	3.40482	0.000662068	0.0107934
SPON1	146.945	1.05013	0.308603	3.40285	0.00066687	0.010843
COX8A	319.585	1.21827	0.3584	3.39918	0.00067589	0.0109464
HIST1H4E	45.3244	1.98	0.583394	3.39393	0.000688973	0.0110855
RPS24	786.171	1.06239	0.313282	3.39115	0.000695993	0.0111839
UXT	196.447	1.12057	0.331649	3.37879	0.000728065	0.0116236
CKS2	295.568	1.11338	0.329828	3.37565	0.000736415	0.0117015
SNRPD2	784.48	1.02365	0.303256	3.37553	0.000736738	0.0117015
RPS28	127.251	1.51096	0.447853	3.37379	0.000741415	0.0117607
SMPD2	72.0688	1.82181	0.542413	3.35872	0.000783032	0.0123258
TRIR	96.0112	1.49418	0.44564	3.3529	0.000799696	0.0125083
MAPKAPK3	175.411	1.08673	0.324569	3.34824	0.00081328	0.0126248
CISD1	97.3108	1.26502	0.378325	3.34373	0.000826591	0.0127597
CRELD2	265.446	1.27069	0.380834	3.33659	0.000848128	0.0130022
SSSCA1	232.149	1.08917	0.3267	3.33386	0.000856504	0.0131143
RPL21P16	974.524	1.13623	0.34089	3.33313	0.000858754	0.0131162
DPP7	201.872	1.19201	0.357725	3.33221	0.000861605	0.0131272
RPL24	968.17	1.08074	0.325846	3.31671	0.000910828	0.0136913
RPL21	773.316	1.03868	0.313524	3.31291	0.000923308	0.0138283
SRD5A1	89.3309	1.55308	0.469032	3.31125	0.000928785	0.0138599
NR2C2AP	108.702	1.15775	0.35117	3.29684	0.000977782	0.0142634
MRPL41	47.3736	1.99372	0.606803	3.28561	0.00101763	0.0146541
FKBP4	1222.58	1.93362	0.590428	3.27494	0.00105685	0.0151482
AC125611.3	174.541	1.1463	0.350323	3.27213	0.00106742	0.0152819
UQCRQ	400.264	1.20336	0.368391	3.26653	0.00108876	0.0154619
TSEN54	322.407	1.31831	0.403485	3.26732	0.00108571	0.0154619
NDUFB11	461.302	1.04638	0.321246	3.25726	0.00112495	0.0158479
TIMM44	312.183	1.18346	0.364573	3.24616	0.00116975	0.0162933
FUOM	103.682	1.32141	0.40738	3.24367	0.00118001	0.0164178
FAM3A	161.227	1.43798	0.444088	3.23805	0.0012035	0.0166507
RPL38	248.275	1.26506	0.391016	3.23531	0.0012151	0.0167549
PAM16	83.8817	1.59629	0.494016	3.23124	0.00123252	0.0169572
TMEM258	322.202	1.21089	0.374871	3.23016	0.0012372	0.0170025
MRPS26	68.958	1.49058	0.461785	3.22787	0.00124716	0.0170634
COX14	144.617	1.17022	0.362712	3.22629	0.00125405	0.0171218
TMEM115	181.844	1.14163	0.354011	3.22483	0.00126048	0.0171695
PEX14	147.594	1.63236	0.507206	3.21834	0.00128937	0.0174666
AGPAT2	317.549	2.11532	0.660751	3.20139	0.00136767	0.018247
GNB2	346.035	1.26986	0.397451	3.195	0.00139831	0.0185554
RN7SK	105.871	3.21424	1.00725	3.19109	0.00141735	0.0186875
CXCL5	88.5346	1.71396	0.537291	3.19001	0.00142269	0.0187379
ATP5L	756.066	1.07277	0.336359	3.18936	0.00142587	0.0187597
PPP5C	339.765	1.00145	0.315451	3.17465	0.00150016	0.0193859
CYP11A1	88.1269	1.1382	0.358524	3.17469	0.00149996	0.0193859
TXNDC17	232.718	1.11426	0.351323	3.1716	0.00151602	0.0195076
RPLP2	571.389	1.1061	0.348783	3.17132	0.00151748	0.0195076
CCDC107	161.559	1.05545	0.33428	3.15739	0.0015919	0.0201908
GOLGA2P10	26.8043	2.00578	0.636723	3.15016	0.00163183	0.0206126
LGALS1	1574.53	1.39368	0.443282	3.14401	0.00166649	0.0208582
2017-09-04	37.1937	1.79529	0.571966	3.13881	0.00169637	0.0211107
POLE4	30.5157	2.04155	0.651309	3.13454	0.00172124	0.0213057
PGF	52.6901	1.65981	0.53016	3.13077	0.00174349	0.0214835
SCAND1	229.007	1.21638	0.388541	3.13063	0.00174431	0.0214835
ZNHIT2	78.7111	3.00435	0.959585	3.13089	0.0017428	0.0214835
PPP1R14B	50.2456	1.687	0.539006	3.12983	0.00174907	0.0214992
RPUSD1	25.8005	1.92729	0.61659	3.12573	0.00177365	0.0217581
LSM4	436.888	1.63225	0.522833	3.12193	0.0017967	0.0219536
NOC4L	223.405	1.14494	0.366979	3.1199	0.00180912	0.0220835
FGFR4	116.684	1.09587	0.351441	3.11823	0.00181941	0.0221635
OXLD1	48.1152	1.59622	0.512569	3.11415	0.00184474	0.0223196
COX7A2	641.441	1.0592	0.340603	3.10978	0.00187225	0.0225778
ZBTB45	55.9331	1.67464	0.540304	3.09945	0.00193884	0.0231628
WNT5B	43.1196	1.9624	0.635707	3.08695	0.00202219	0.0239102
CORO1A	89.614	1.22764	0.398774	3.07853	0.00208024	0.0244265
CDH15	39.5683	2.016	0.655348	3.07623	0.00209637	0.0245691
NME3	106.953	1.2163	0.395982	3.0716	0.00212915	0.0248589
PEX11G	23.5561	2.4726	0.805838	3.06836	0.00215241	0.0250716
RPL39L	187.011	1.04875	0.34295	3.05803	0.00222795	0.0256964
SDSL	71.3753	1.41086	0.461405	3.05775	0.00223006	0.0256967
COX7C	240.005	1.28598	0.420808	3.05599	0.00224322	0.0258002
DDT	59.9583	1.59867	0.523256	3.05524	0.00224882	0.0258165
SIRT6	79.226	1.74413	0.571579	3.05142	0.00227762	0.0260332
MIF	2122.38	1.41074	0.463473	3.04384	0.00233579	0.0265677
SPSB2	74.1815	1.1437	0.376432	3.03825	0.00237954	0.0269507
CMTM5	113.139	1.17431	0.386546	3.03796	0.00238189	0.0269507
RPL35A	541.807	1.02973	0.339668	3.03159	0.00243273	0.0272435
AMHR2	54.7938	1.37977	0.455397	3.02981	0.00244705	0.0273315
COPS9	144.569	1.37584	0.454893	3.02453	0.00249023	0.0276118
FBXL15	292.428	2.3897	0.790975	3.02121	0.00251768	0.0278162
PCED1A	73.4624	1.44784	0.480621	3.01243	0.00259165	0.0284061
RPS17	1505.46	1.36955	0.456589	2.99952	0.00270407	0.0293242
MRPS24	320.397	1.00939	0.336717	2.99773	0.00271995	0.0293931
SSNA1	355.399	1.00378	0.334924	2.99703	0.00272623	0.0294119
SLC27A5	39.7419	1.54819	0.517439	2.99203	0.00277127	0.0297393
DSCC1	73.275	1.2469	0.418379	2.98032	0.00287951	0.0305097
MFSD3	28.1032	2.21714	0.744405	2.97841	0.00289747	0.03055
ART5	160.659	1.08539	0.365315	2.97112	0.00296717	0.031163
NDN	57.8316	1.46137	0.49408	2.95777	0.00309876	0.0322172
RPL31	828.532	1.01506	0.343518	2.9549	0.00312769	0.0324633
TMEM265	45.7069	1.48204	0.502691	2.94822	0.00319611	0.0329792
BOD1	61.6945	1.49416	0.507775	2.94256	0.00325507	0.0333092
ARID5A	98.1413	1.22032	0.415007	2.94048	0.00327708	0.0334512
EGFL7	10049.1	1.49683	0.510321	2.93311	0.00335581	0.0340856
SPR	39.4522	1.59102	0.543419	2.9278	0.00341375	0.0344473
CHCHD6	109.341	1.18542	0.405191	2.92558	0.00343813	0.0345595
RPP25	34.8086	1.68586	0.576262	2.92551	0.00343887	0.0345595
MRPL34	300.331	1.01275	0.34651	2.92271	0.00346995	0.0348152
CCR10	23.0315	3.27232	1.12312	2.91359	0.00357299	0.0355313
HIST1H3G	21.8909	2.28726	0.786503	2.90814	0.00363589	0.0360116
CDR1	19.4955	9.68274	3.33277	2.90531	0.00366889	0.0361933
TMTC3	114.172	1.14212	0.394044	2.89846	0.00375003	0.0368758
RPP21	103.43	1.19409	0.414062	2.88384	0.00392854	0.038205
ROMO1	144.245	1.36654	0.473958	2.88324	0.00393605	0.0382436
IER2	239.177	1.18631	0.412553	2.87555	0.00403329	0.0390761
POU5F1	115.2	1.09548	0.381304	2.87299	0.00406608	0.0392843
LAGE3	31.4063	1.98425	0.690796	2.87241	0.00407358	0.0393057
SLC25A10	93.7646	1.04774	0.365056	2.87009	0.00410356	0.0394408
PCYT2	80.2543	1.12352	0.39275	2.86065	0.00422771	0.0401527
RPL35	1227.05	1.49541	0.523718	2.85537	0.00429868	0.0406202
KIF11	53.1986	1.31698	0.461622	2.85294	0.00433163	0.040869
NDUFB3	216.914	1.03854	0.364421	2.84985	0.00437402	0.0410574
SNAPC2	84.6616	1.08132	0.379834	2.84684	0.00441561	0.0413452
C1orf27	63.7246	1.22291	0.429732	2.84576	0.00443061	0.0413915
RBBP6	57.2492	1.40931	0.497122	2.83494	0.00458347	0.0424659
GOLIM4	92.0575	1.08713	0.384512	2.82728	0.00469449	0.0432672
TMSB15B	34.0391	1.72742	0.611666	2.82412	0.00474101	0.0436307
PAGR1	46.1214	1.53844	0.546217	2.81655	0.00485431	0.0443756
YDJC	89.676	2.55769	0.909726	2.8115	0.00493111	0.0449113
DNTTIP2	81.2816	1.40812	0.503212	2.79826	0.0051379	0.0463417
ACOT2	83.569	1.80996	0.646988	2.79751	0.00514983	0.0463548
AL163051.1	19.833	2.65599	0.950126	2.7954	0.00518348	0.0465446
PSPC1	47.7462	1.47676	0.529494	2.789	0.00528708	0.0471104
NDUFB7	476.38	1.53064	0.549645	2.78478	0.00535645	0.0474204
BLVRB	171.233	1.01758	0.36614	2.77921	0.00544916	0.0480365
NDUFA2	191.478	1.04433	0.376128	2.77652	0.00549447	0.048227
AC005833.3	51.4167	1.41097	0.509006	2.77201	0.00557115	0.0487269
CRYM	53.0098	1.17014	0.422767	2.76782	0.0056433	0.0492184
PPM1J	18.2166	2.11398	0.764357	2.7657	0.00568008	0.0493995

## Sheet: 5iP-ins.dn
	baseMean	log2FoldChange	lfcSE	stat	pvalue	padj
DDIT4	1141.26	1.45204	0.188511	7.70266	1.33261e-14	6.34652e-11
STC2	285.297	1.79563	0.23937	7.50149	6.3095e-14	1.27502e-10
PTGS1	332.594	1.53049	0.210015	7.28752	3.15719e-13	5.31671e-10
HSPA1B	921.134	1.57665	0.231249	6.81796	9.23403e-12	1.33287e-08
SLC38A5	124.731	1.85174	0.310563	5.96252	2.48379e-09	2.50962e-06
INHBE	98.8582	2.5107	0.422203	5.94666	2.73671e-09	2.51379e-06
STRA6	378.332	1.5731	0.273853	5.74431	9.22988e-09	7.77156e-06
ENO2	628.997	1.07156	0.190103	5.63675	1.73293e-08	1.34689e-05
CLDN4	401.596	1.1486	0.238283	4.82032	1.43327e-06	0.000534128
GATA1	222.055	1.18556	0.266993	4.4404	8.97901e-06	0.00232625
TVP23C-CDRT4	130.923	1.9301	0.439594	4.39064	1.13018e-05	0.0026951
CLDN10	181.904	1.36018	0.310926	4.37462	1.21642e-05	0.00279335
HAS2	207.761	1.19942	0.285026	4.20809	2.57536e-05	0.00520668
PRSS8	249.79	1.24506	0.302474	4.11625	3.85084e-05	0.00720196
AKNA	358.306	1.02339	0.251462	4.06976	4.70608e-05	0.00849112
TREML2	46.1338	2.25228	0.563315	3.99827	6.38073e-05	0.0107452
EPHB3	65.8287	1.73068	0.445858	3.88169	0.000103732	0.0161248
CDH1	161.963	1.1234	0.303579	3.70051	0.000215162	0.0301945
ESRG	154.503	1.37117	0.370391	3.70196	0.000213944	0.0301945
RIPOR3	76.466	1.37802	0.37591	3.66583	0.000246536	0.0332133
GPR182	209.086	1.31727	0.359056	3.66871	0.000243782	0.0332133
ZAP70	223.892	1.0488	0.289021	3.62879	0.000284753	0.0364196
SPON1	146.945	1.04739	0.289265	3.62085	0.000293634	0.0366281
CA14	116.965	1.11301	0.308554	3.60719	0.000309533	0.0381405
MVP	99.5651	1.40558	0.398523	3.52696	0.00042036	0.0471924
ADD2	186.529	1.0262	0.292185	3.51216	0.000444483	0.0493523

## Sheet: 8H-ins.nd
	baseMean	log2FoldChange	lfcSE	stat	pvalue	padj
APLNR	17103.7	1.99023	0.160589	12.3933	2.8414e-35	3.02979e-31
AC120057.3	146.751	43.4387	4.78047	9.0867	1.02093e-19	3.62873e-16
GPR182	209.086	2.38402	0.33356	7.14719	8.85733e-13	1.18057e-09
SHMT2	3389.61	1.19843	0.177392	6.75584	1.42007e-11	1.37656e-08
MYO7A	1444.94	1.12456	0.168141	6.68823	2.25892e-11	1.85284e-08
OIT3	856.222	1.50172	0.225024	6.67359	2.4962e-11	1.90121e-08
CDC45	434.368	1.75118	0.279011	6.27638	3.46555e-10	2.05295e-07
NFE2	482.829	1.85627	0.295441	6.28303	3.32033e-10	2.05295e-07
CRHBP	750.186	1.06998	0.187279	5.71331	1.10803e-08	5.37041e-06
MPP1	643.009	1.07021	0.189518	5.647	1.63275e-08	7.18273e-06
SGK1	1231.53	1.01932	0.184218	5.53321	3.14414e-08	1.26294e-05
BTK	521.507	1.5749	0.300785	5.23597	1.64123e-07	5.83349e-05
STRA6	378.332	1.44747	0.277135	5.22297	1.76072e-07	6.05632e-05
GFI1B	243.222	1.72392	0.33046	5.21671	1.82133e-07	6.069e-05
MASP1	188.389	1.49878	0.290802	5.15395	2.55055e-07	7.99896e-05
ELN	57.5547	3.10805	0.623131	4.98779	6.10733e-07	0.000161369
PCK2	983.084	1.07843	0.216456	4.98221	6.28609e-07	0.000161369
FBLN2	535.288	1.52117	0.305243	4.98346	6.24577e-07	0.000161369
OAS3	213.768	1.55517	0.315881	4.92328	8.5105e-07	0.000201661
NRP2	2599.57	1.12258	0.229334	4.89494	9.8335e-07	0.000223095
IFIT1	104.531	2.1413	0.444256	4.81996	1.43587e-06	0.000304906
SLC38A5	124.731	1.81785	0.37921	4.79378	1.6367e-06	0.000323187
CNTFR	102.126	2.11562	0.444837	4.75595	1.97514e-06	0.000382925
CDC6	917.676	1.0529	0.229481	4.58817	4.47156e-06	0.00079467
TNNT1	133.884	1.56869	0.345551	4.53967	5.63419e-06	0.000984876
COL1A2	8093.68	1.0223	0.227267	4.49825	6.85147e-06	0.00112396
GATA1	222.055	2.16218	0.481779	4.48791	7.19259e-06	0.00116204
NXF3	112.562	2.15932	0.487189	4.43221	9.32731e-06	0.00142082
ART5	160.659	1.97349	0.447837	4.40671	1.04954e-05	0.00157624
CRYM	53.0098	1.98302	0.451325	4.39377	1.11401e-05	0.00164982
TRH	62.2266	2.10995	0.481591	4.38122	1.18019e-05	0.00171274
DUSP27	67.2457	2.12653	0.490631	4.33428	1.4624e-05	0.00199917
CHAF1B	418.172	1.05267	0.244674	4.30236	1.68986e-05	0.00222457
FOSB	82.7174	1.50779	0.358065	4.21094	2.54312e-05	0.00315317
SAMSN1	284.86	1.52672	0.368917	4.13837	3.49787e-05	0.00405411
SLC7A3	145.39	1.67647	0.408283	4.10614	4.02329e-05	0.00451583
ITGA2B	83.4051	2.08091	0.520862	3.99513	6.4658e-05	0.00644344
ACP5	151.931	1.17499	0.297463	3.95005	7.81355e-05	0.00730841
GRAP2	191.651	2.00036	0.511896	3.90775	9.31609e-05	0.00849038
CFP	376.415	1.0928	0.284023	3.84758	0.000119292	0.00986055
GRM2	109.433	1.36921	0.356394	3.84184	0.000122117	0.0100044
ARHGEF19	158.276	1.25168	0.327398	3.82313	0.000131768	0.0103185
ITGA10	139.123	1.40941	0.371724	3.79156	0.000149702	0.0111627
ITGB2	174.808	1.04357	0.275147	3.79276	0.000148983	0.0111627
RHAG	358.541	1.35075	0.361231	3.7393	0.000184534	0.013031
SLC6A9	325.642	1.21096	0.324494	3.73185	0.000190082	0.0133345
EPHB6	80.5398	1.46604	0.393092	3.72951	0.00019185	0.0133705
CFAP161	100.439	1.45968	0.404374	3.60972	0.000306531	0.01826
CORO2A	263.158	1.01295	0.281873	3.59364	0.000326093	0.0190007
CDC25C	240.767	1.44496	0.404925	3.56845	0.000359095	0.0205862
MCM2	395.212	1.00449	0.283043	3.54889	0.000386852	0.0213731
ARHGAP9	152.018	1.08838	0.311702	3.49175	0.000479869	0.0240227
ADAMTS1	164.12	1.35412	0.392806	3.44731	0.000566201	0.0276945
LPAR6	220.881	1.17447	0.341818	3.43595	0.000590488	0.0284357
ISLR	37.8935	1.83741	0.549358	3.34464	0.000823882	0.0363019
CPXM1	430.156	1.08393	0.324586	3.33942	0.000839529	0.0365383
CXCL5	88.5346	1.14876	0.346083	3.31932	0.000902354	0.0383339
C8orf4	444.951	1.01432	0.309406	3.27829	0.00104439	0.0424837
GATA4	140.801	1.114	0.341593	3.26118	0.00110948	0.043912
HYAL1	73.7674	1.23975	0.382095	3.24461	0.00117612	0.0454384
IGSF9	42.5662	2.20531	0.680859	3.23901	0.00119944	0.045578
TNFRSF19	128.241	1.48988	0.463259	3.21608	0.00129952	0.0482816

## Sheet: 8iP-ins.dn
	baseMean	log2FoldChange	lfcSE	stat	pvalue	padj
APLNR	17103.7	2.4715	0.160474	15.4013	1.60514e-53	1.1252e-49
CDC45	434.368	3.1396	0.243298	12.9044	4.25354e-38	1.49087e-34
GPR182	209.086	3.72019	0.317697	11.7098	1.13486e-31	2.65178e-28
MCM5	3019.35	2.08939	0.180821	11.5551	6.96016e-31	1.39402e-27
TK1	2160.63	2.67742	0.234945	11.3959	4.38137e-30	7.67835e-27
MCM7	3550.98	2.12007	0.189992	11.1587	6.49444e-29	9.30937e-26
GINS2	733.481	2.55985	0.23372	10.9526	6.45498e-28	8.22717e-25
MCM4	1816.74	1.83632	0.173767	10.5677	4.20779e-26	3.68707e-23
ASF1B	604.824	2.31221	0.243428	9.49853	2.12866e-21	1.42113e-18
MYO7A	1444.94	1.57526	0.167806	9.3874	6.15011e-21	3.7489e-18
OIT3	856.222	1.97351	0.217234	9.08473	1.03953e-19	4.85806e-17
STRA6	378.332	2.5601	0.286657	8.93085	4.22735e-19	1.69336e-16
DTL	492.178	1.92859	0.217806	8.85467	8.39354e-19	3.26882e-16
ZWINT	957.497	1.75818	0.204352	8.60367	7.72038e-18	2.5172e-15
POLD2	3716.72	1.37842	0.160624	8.58171	9.34746e-18	2.97844e-15
RRM2	1338.35	1.93636	0.226803	8.53761	1.37028e-17	4.26918e-15
HMGA1	4614.44	1.55124	0.182238	8.51217	1.70706e-17	5.09214e-15
MPP1	643.009	1.57894	0.186979	8.44448	3.05405e-17	8.73832e-15
BIRC5	1973.1	1.36523	0.161834	8.43596	3.285e-17	9.21113e-15
GINS1	515.255	1.66502	0.198761	8.37699	5.42994e-17	1.43637e-14
CDCA5	691.125	2.12385	0.25492	8.33142	7.9877e-17	2.03614e-14
LIG1	1242.39	1.39842	0.172693	8.0977	5.60097e-16	1.22696e-13
CFP	376.415	2.23959	0.278566	8.03972	9.0047e-16	1.91282e-13
CRABP2	638.703	1.92315	0.240738	7.98854	1.36544e-15	2.73477e-13
XRCC3	544.372	1.59764	0.201619	7.92403	2.29927e-15	4.41586e-13
FANCG	1149.25	1.58166	0.199862	7.91373	2.49787e-15	4.73245e-13
MCM2	395.212	2.13346	0.269745	7.90917	2.59114e-15	4.8437e-13
CHAF1B	418.172	1.82795	0.231444	7.89801	2.83396e-15	5.09385e-13
LY6E	2222.33	1.4521	0.183835	7.89891	2.81356e-15	5.09385e-13
CDC6	917.676	1.71586	0.217788	7.87855	3.31209e-15	5.80444e-13
C19orf48	5344.31	1.48447	0.188752	7.86464	3.70172e-15	6.40718e-13
HAPLN3	379.259	1.92944	0.246984	7.81199	5.62919e-15	9.62454e-13
SLC25A6	3145.94	1.49061	0.191145	7.79833	6.27321e-15	1.05964e-12
RPLP0	18711.2	1.56136	0.20147	7.74981	9.20331e-15	1.50035e-12
CD82	520.771	1.53222	0.198448	7.72099	1.15434e-14	1.81841e-12
PCLAF	413.834	2.14409	0.278364	7.70245	1.33479e-14	2.07931e-12
PCOLCE	200.849	2.73559	0.355694	7.69083	1.46182e-14	2.22227e-12
NUP62	1644.75	1.25073	0.16266	7.68923	1.48021e-14	2.22227e-12
RPL3	14712.2	1.3627	0.17746	7.67894	1.60413e-14	2.36735e-12
ACP5	151.931	2.27616	0.297444	7.65241	1.97252e-14	2.8807e-12
DDX11	365.1	1.84399	0.241101	7.64824	2.03756e-14	2.945e-12
FEN1	1181.07	1.33327	0.175027	7.61748	2.58675e-14	3.66326e-12
MCM3	3612.53	1.18285	0.155327	7.61519	2.63311e-14	3.69162e-12
RAD51	367.217	2.15611	0.284741	7.57217	3.67027e-14	4.99585e-12
CENPM	252.567	2.46684	0.327211	7.53899	4.73624e-14	6.26434e-12
EEF1G	26206.8	1.2436	0.165864	7.4977	6.49482e-14	8.32404e-12
EEF2	22899.9	1.20766	0.162742	7.42067	1.1653e-13	1.43311e-11
DHCR24	6237.08	1.29841	0.175142	7.41349	1.23018e-13	1.49975e-11
DYRK4	1052.73	1.22959	0.167862	7.32502	2.38855e-13	2.79062e-11
DHFR	384.7	1.80529	0.247149	7.30443	2.78446e-13	3.17384e-11
TIMELESS	1110.82	1.21508	0.166559	7.29522	2.98166e-13	3.34424e-11
TUBA1B	19259.6	1.28432	0.176277	7.28583	3.19697e-13	3.55726e-11
OLFML3	841.382	1.44835	0.19883	7.28439	3.23134e-13	3.56719e-11
MCM6	983.223	1.38667	0.190704	7.27132	3.55991e-13	3.83923e-11
PCNA	514.429	1.4352	0.198768	7.22049	5.18011e-13	5.37964e-11
SLC29A1	1758.91	1.2304	0.17192	7.15679	8.25859e-13	8.1539e-11
KIFC1	931.475	1.86052	0.260399	7.14486	9.00893e-13	8.83253e-11
OAZ1	8599.65	1.45083	0.203227	7.13899	9.402e-13	9.15389e-11
TCF19	363.425	1.64051	0.233502	7.02569	2.13005e-12	1.90212e-10
IMPDH2	2266.37	1.1392	0.162185	7.02408	2.15485e-12	1.91209e-10
RAD54L	316.712	2.15809	0.308469	6.99615	2.63093e-12	2.30535e-10
POLA2	658.629	1.39505	0.199508	6.99246	2.70112e-12	2.35216e-10
TGFBI	1186.19	1.49941	0.214607	6.98677	2.81283e-12	2.41938e-10
RACK1	9467.71	1.15586	0.165568	6.98116	2.92747e-12	2.45767e-10
RNASEH2A	687.612	1.60587	0.230434	6.96891	3.19415e-12	2.6656e-10
MYBL2	601.851	1.65945	0.238826	6.94839	3.69487e-12	3.04718e-10
FXYD6	1387.45	1.33679	0.193619	6.90422	5.04784e-12	3.97588e-10
IDH2	3426.23	1.14274	0.16572	6.89559	5.36399e-12	4.20129e-10
KIF2C	765.502	1.508	0.219057	6.88406	5.81721e-12	4.53096e-10
CD68	191.706	1.90378	0.278167	6.84402	7.70016e-12	5.83547e-10
MMAB	548.608	1.3007	0.190356	6.833	8.31563e-12	6.20133e-10
RPS4X	4757.89	1.40802	0.206307	6.82486	8.80138e-12	6.52885e-10
RPS2	3867.04	1.75501	0.258096	6.79984	1.04734e-11	7.56895e-10
PIMREG	810.586	1.69897	0.250368	6.78587	1.1539e-11	8.21203e-10
SHMT2	3389.61	1.19939	0.177102	6.77231	1.26745e-11	8.97458e-10
SH3GL1	424.646	1.39866	0.207177	6.75105	1.46777e-11	1.02379e-09
EEF1A1	16737.3	1.3204	0.196155	6.7314	1.6804e-11	1.14923e-09
SLC7A8	942.346	1.8687	0.27831	6.71443	1.88805e-11	1.28279e-09
DERL3	354.261	1.49671	0.222924	6.71397	1.89399e-11	1.28279e-09
GFI1B	243.222	1.93055	0.288197	6.69873	2.10235e-11	1.40357e-09
EIF4EBP1	1631.91	1.37406	0.205263	6.69415	2.1693e-11	1.43461e-09
POC1A	389.907	1.61424	0.245721	6.5694	5.0517e-11	3.07934e-09
BIN1	380.156	1.31964	0.201013	6.56494	5.20526e-11	3.15921e-09
RPL7A	2612.16	1.22287	0.186694	6.55012	5.74905e-11	3.44452e-09
GYPC	1000.22	1.52994	0.233647	6.54809	5.82773e-11	3.4768e-09
RPL10A	2309.25	1.48762	0.22741	6.54155	6.08833e-11	3.61688e-09
HAUS4	470.931	1.34547	0.206614	6.51198	7.41649e-11	4.33247e-09
FDFT1	7248.52	1.15471	0.177734	6.49686	8.20138e-11	4.76231e-09
RPL13A	7156.77	1.62068	0.249679	6.49106	8.5235e-11	4.89752e-09
SLC37A4	441.734	1.40175	0.215983	6.49008	8.57924e-11	4.90943e-09
NCAPH	272.456	1.84188	0.284378	6.47687	9.36423e-11	5.31524e-09
FERMT3	1984.9	1.12343	0.174867	6.42447	1.32326e-10	7.27532e-09
KIF18B	338.804	1.96232	0.305562	6.422	1.34495e-10	7.36569e-09
RPS3	4838.43	1.34979	0.210268	6.4194	1.36811e-10	7.46339e-09
BST2	2042.54	1.26823	0.197691	6.41522	1.40624e-10	7.64165e-09
RPS9	2398.82	1.73783	0.271822	6.39329	1.62358e-10	8.72129e-09
UHRF1	367.313	1.87244	0.294372	6.36079	2.00722e-10	1.06595e-08
NUBP2	1856.12	1.35652	0.214065	6.33695	2.34359e-10	1.22601e-08
GRAP2	191.651	2.87312	0.453359	6.33741	2.33654e-10	1.22601e-08
HIST1H1D	206.936	3.4325	0.546037	6.2862	3.25332e-10	1.64663e-08
EIF3F	2588.31	1.17372	0.186802	6.28322	3.31629e-10	1.66406e-08
GCAT	386.501	1.71981	0.273953	6.27777	3.43465e-10	1.70758e-08
ACAT2	3159.01	1.26682	0.202099	6.2683	3.65008e-10	1.80011e-08
CKS1B	1980.1	1.44054	0.229855	6.26717	3.67665e-10	1.80233e-08
IFITM1	642.455	1.72272	0.275137	6.26132	3.8174e-10	1.86481e-08
COL1A2	8093.68	1.38704	0.227272	6.10299	1.04104e-09	4.70819e-08
AMT	463.524	1.37472	0.225393	6.09919	1.06607e-09	4.8059e-08
C17orf53	290.941	1.49017	0.244355	6.09839	1.07144e-09	4.81463e-08
PDLIM1	2230.79	1.02983	0.169295	6.08307	1.17906e-09	5.23442e-08
PGD	1764.7	1.05895	0.176018	6.01614	1.7863e-09	7.58907e-08
RPSA	3274.45	1.33457	0.222281	6.00397	1.92548e-09	8.13109e-08
NNAT	476.02	1.3474	0.226012	5.96163	2.4974e-09	1.02981e-07
TMEM97	1168.66	1.31292	0.22077	5.94699	2.73118e-09	1.10989e-07
SPAG5	895.781	1.19757	0.201546	5.94192	2.81701e-09	1.13817e-07
CHAF1A	221.094	1.63498	0.275242	5.94016	2.84743e-09	1.14715e-07
AURKB	417.593	1.77964	0.300762	5.91712	3.2763e-09	1.30494e-07
LRRC75A-AS1	881.298	1.3214	0.223826	5.90371	3.55415e-09	1.3997e-07
MCM10	319.317	1.47539	0.250299	5.89452	3.75779e-09	1.47163e-07
RPS5	3059.87	1.56814	0.266222	5.89033	3.85417e-09	1.50099e-07
KIF22	2405.38	1.03736	0.176439	5.87943	4.11693e-09	1.59446e-07
TRIP13	276.453	1.68338	0.287242	5.86048	4.61528e-09	1.76311e-07
RPA3	120.283	2.27022	0.387441	5.85952	4.64205e-09	1.76852e-07
SARS2	547.051	1.30194	0.222602	5.84874	4.95323e-09	1.86678e-07
TNNT1	133.884	2.19885	0.37707	5.83141	5.49608e-09	2.0548e-07
RGS16	478.758	1.20495	0.206616	5.83184	5.48198e-09	2.0548e-07
RPL13	8337.7	1.53172	0.262837	5.82764	5.62166e-09	2.09616e-07
CCDC80	640.922	1.40531	0.242394	5.7976	6.72704e-09	2.45607e-07
TNC	605.754	1.51094	0.260673	5.79629	6.77969e-09	2.46247e-07
SPC24	225.562	1.77661	0.306865	5.78956	7.05726e-09	2.55007e-07
SELENBP1	913.278	1.0538	0.183687	5.73696	9.63905e-09	3.34504e-07
HJURP	624.593	1.31051	0.228633	5.73195	9.92854e-09	3.42852e-07
CENPO	665.3	1.16607	0.20364	5.72612	1.02755e-08	3.49691e-07
CDT1	98.7315	2.53856	0.44333	5.72611	1.02762e-08	3.49691e-07
RPL29	2192.36	1.51062	0.264061	5.72073	1.06065e-08	3.58322e-07
PGM1	834.444	1.08772	0.190614	5.70644	1.15365e-08	3.84185e-07
UBE2T	314.652	1.64629	0.288591	5.70457	1.1664e-08	3.86595e-07
CDCA7L	197.948	1.59298	0.279868	5.69192	1.25615e-08	4.10519e-07
HNRNPA1	4869.06	1.05019	0.185188	5.67096	1.41998e-08	4.61904e-07
H2AFZ	7323.89	1.17418	0.207755	5.65177	1.58804e-08	5.09052e-07
CDK1	407.48	1.39274	0.247083	5.63671	1.73328e-08	5.49787e-07
CRHBP	750.186	1.05153	0.186773	5.62999	1.80219e-08	5.69886e-07
APOBEC3B	189.132	1.89226	0.336242	5.62768	1.82653e-08	5.75461e-07
TECR	1256.05	1.13561	0.201842	5.62623	1.84191e-08	5.79005e-07
CDCA4	1020.08	1.11837	0.199307	5.61133	2.00781e-08	6.25546e-07
ZNF581	441.617	1.17129	0.209226	5.59819	2.16602e-08	6.68889e-07
SLC38A5	124.731	2.00438	0.358127	5.59684	2.18298e-08	6.72645e-07
GAD1	891.462	1.03048	0.18442	5.58769	2.30116e-08	7.05957e-07
PYCR1	3335.27	1.0711	0.191967	5.57962	2.41046e-08	7.36268e-07
RPL18A	5977.23	1.5743	0.28364	5.55035	2.85092e-08	8.57724e-07
EPHX2	245.208	1.6363	0.29523	5.54246	2.98243e-08	8.93456e-07
RPL5	5509.38	1.16259	0.210132	5.53267	3.15384e-08	9.36797e-07
ELN	57.5547	2.98241	0.539384	5.52929	3.21539e-08	9.53059e-07
PCK2	983.084	1.19988	0.217567	5.51497	3.48834e-08	1.02101e-06
XRCC1	535.823	1.03842	0.18846	5.51005	3.58737e-08	1.04781e-06
NIT1	237.019	1.39574	0.253738	5.50072	3.78247e-08	1.08969e-06
GGT5	35.756	3.28241	0.597503	5.49354	3.93945e-08	1.12717e-06
DTYMK	1064.66	1.20789	0.220214	5.48507	4.13306e-08	1.17775e-06
UBE2C	723.533	1.56645	0.285783	5.48125	4.22329e-08	1.19859e-06
FBLN2	535.288	1.64741	0.30159	5.4624	4.69742e-08	1.31453e-06
C16orf59	210.728	1.70291	0.311802	5.46151	4.72114e-08	1.31591e-06
MGMT	163.574	1.4861	0.272087	5.46184	4.71213e-08	1.31591e-06
DUT	279.248	1.42825	0.262038	5.45055	5.02132e-08	1.3858e-06
BCS1L	592.428	1.17891	0.216741	5.43927	5.34996e-08	1.46784e-06
CENPN	250.682	1.42441	0.262072	5.43518	5.47404e-08	1.49311e-06
HMGB2	865.418	1.14473	0.21102	5.42474	5.80396e-08	1.56484e-06
WRAP53	681.248	1.07176	0.198058	5.41135	6.25497e-08	1.6672e-06
CDC20	2974.46	1.05948	0.19612	5.40223	6.58177e-08	1.74766e-06
ORC6	330.341	1.17326	0.217687	5.38967	7.05861e-08	1.86018e-06
TRH	62.2266	2.4362	0.453428	5.37285	7.7503e-08	2.02722e-06
NMRAL1	465.298	1.19877	0.223153	5.37198	7.78784e-08	2.02947e-06
MRPL14	339.734	1.59938	0.298338	5.36096	8.27812e-08	2.15323e-06
ART5	160.659	1.98554	0.371724	5.34144	9.22113e-08	2.37211e-06
CDK16	391.072	1.14863	0.215089	5.34025	9.28193e-08	2.38338e-06
AARS2	742.197	1.01144	0.189482	5.33791	9.40248e-08	2.40553e-06
PMEL	190.72	1.52133	0.28505	5.33706	9.44649e-08	2.41238e-06
RFC5	437.949	1.2616	0.23648	5.33492	9.55862e-08	2.43658e-06
CDCA8	1078.56	1.09409	0.205229	5.33108	9.76312e-08	2.47969e-06
RPL8	10205.4	1.2423	0.233514	5.32004	1.03746e-07	2.62076e-06
RPL12	961.855	1.60185	0.301381	5.31503	1.06639e-07	2.68416e-06
EEF1D	2295.45	1.10404	0.207818	5.31253	1.08115e-07	2.71157e-06
RPL28	469.532	1.39038	0.263958	5.26744	1.38342e-07	3.38492e-06
SUV39H1	446.915	1.37625	0.261784	5.2572	1.46263e-07	3.56008e-06
C20orf27	913.824	1.0777	0.205144	5.25335	1.49355e-07	3.62614e-06
S100A4	322.63	1.91414	0.364514	5.25121	1.51103e-07	3.65882e-06
RANBP1	1166.62	1.33961	0.2568	5.21655	1.82283e-07	4.30962e-06
EXO1	155.466	1.87328	0.360289	5.19939	1.9994e-07	4.68755e-06
SIVA1	891.129	1.2819	0.247365	5.18224	2.19231e-07	5.06363e-06
RPL9P9	2839.49	1.20159	0.232201	5.17479	2.28168e-07	5.22699e-06
CTSH	245.767	1.47284	0.285559	5.15775	2.49937e-07	5.63362e-06
SLC32A1	27.6435	3.2584	0.632201	5.15406	2.54901e-07	5.73629e-06
SNAI1	203.383	1.36731	0.265465	5.15062	2.59625e-07	5.83323e-06
FOXRED1	813.732	1.01155	0.196459	5.14889	2.62038e-07	5.87804e-06
ADRM1	4792.37	1.03822	0.202145	5.13602	2.80619e-07	6.24489e-06
THAP7	332.697	1.2994	0.253811	5.11955	3.06266e-07	6.73484e-06
RPL18	1770.63	1.4106	0.276177	5.10759	3.26295e-07	7.12562e-06
SORD	553.106	1.08345	0.212333	5.10261	3.34992e-07	7.27027e-06
EIF3L	4329.37	1.03216	0.202446	5.09844	3.42463e-07	7.39805e-06
RPL15	8395.17	1.02316	0.20096	5.09135	3.55524e-07	7.64486e-06
HIST1H1E	299.759	2.16822	0.426371	5.0853	3.67051e-07	7.83725e-06
RPS15A	655.215	1.46405	0.289521	5.0568	4.26343e-07	9.002e-06
RPS18	1946.29	1.51502	0.300653	5.03908	4.67773e-07	9.73024e-06
CDC25C	240.767	1.68478	0.334371	5.03865	4.68826e-07	9.73768e-06
RPL19	2809.47	1.31	0.260209	5.03442	4.79298e-07	9.88199e-06
MRPL55	401.317	1.26539	0.251781	5.02578	5.01402e-07	1.02527e-05
RPL10	6043.51	1.20177	0.239151	5.02516	5.03007e-07	1.02651e-05
DSN1	212.163	1.41247	0.281645	5.01507	5.30151e-07	1.07565e-05
RPS14	4425.89	1.41621	0.282491	5.01331	5.3502e-07	1.08239e-05
ABI3	676.675	1.03146	0.205882	5.00994	5.44465e-07	1.09991e-05
COTL1	940.48	1.09331	0.218548	5.00261	5.65597e-07	1.13769e-05
PEX16	339.392	1.30182	0.260218	5.00279	5.6506e-07	1.13769e-05
GMNN	363.229	1.2616	0.252298	5.00043	5.7204e-07	1.149e-05
GP6	116.176	1.73715	0.3479	4.99325	5.93729e-07	1.1824e-05
CXorf40A	208.371	1.5306	0.306527	4.99335	5.93415e-07	1.1824e-05
SLC25A1	304.081	1.45564	0.292447	4.97746	6.44247e-07	1.26889e-05
PASK	360.659	1.3398	0.269146	4.97798	6.42497e-07	1.26889e-05
AUNIP	173.439	1.50321	0.30212	4.97554	6.50665e-07	1.27585e-05
CCNF	1453.42	1.09129	0.219892	4.96283	6.94745e-07	1.3547e-05
PROK1	129.375	1.75543	0.353754	4.96228	6.96689e-07	1.35661e-05
NFE2	482.829	1.2636	0.254847	4.95828	7.11204e-07	1.38104e-05
YIF1B	1694.68	1.01327	0.204532	4.95411	7.26631e-07	1.40515e-05
CD79B	334.659	1.2696	0.258431	4.91274	8.98142e-07	1.69475e-05
MRPS6	635.095	1.12934	0.230392	4.90184	9.49419e-07	1.77715e-05
SYNGR4	38.6608	2.43248	0.496642	4.89784	9.68936e-07	1.81127e-05
HIRIP3	147.009	1.63721	0.335455	4.88057	1.05778e-06	1.94621e-05
MDK	4834.66	1.14811	0.235492	4.87538	1.08597e-06	1.98505e-05
VAV1	147.702	1.59044	0.326342	4.87353	1.09623e-06	2.00119e-05
RPL17	2028.28	1.27668	0.262125	4.87052	1.11304e-06	2.02398e-05
RPS11	1143.77	1.48713	0.305673	4.86511	1.14396e-06	2.06945e-05
RPL27A	1634.52	1.41833	0.292616	4.84706	1.25307e-06	2.233e-05
UCP2	308.154	1.48511	0.307252	4.83354	1.34125e-06	2.3683e-05
ORC1	261.265	1.59453	0.330191	4.82911	1.37142e-06	2.41549e-05
CCHCR1	387.71	1.01225	0.209809	4.82465	1.40248e-06	2.46092e-05
MIIP	944.424	1.06546	0.221061	4.81976	1.43732e-06	2.50949e-05
SMTNL1	309.415	1.1135	0.231747	4.80483	1.54887e-06	2.68752e-05
SLC25A10	93.7646	1.97294	0.411328	4.79651	1.61452e-06	2.79451e-05
RPL11	1531.58	1.34712	0.281932	4.77819	1.7688e-06	3.00589e-05
RPS16	1544.31	1.49076	0.312222	4.77469	1.79985e-06	3.04648e-05
MASP1	188.389	1.34286	0.281411	4.77187	1.82524e-06	3.07941e-05
TMEM177	349.845	1.31818	0.276483	4.76767	1.8637e-06	3.13298e-05
NHP2	1278.94	1.08664	0.229045	4.7442	2.09334e-06	3.47321e-05
AGTRAP	732.308	1.03534	0.218288	4.74299	2.10583e-06	3.48981e-05
RPS3A	8241.22	1.11046	0.23491	4.72717	2.27667e-06	3.723e-05
RAD23A	1204.54	1.12331	0.238062	4.71858	2.37491e-06	3.8592e-05
MRPL11	425.384	1.16105	0.246574	4.70872	2.49276e-06	4.02169e-05
PALD1	301.535	1.35062	0.289016	4.67317	2.96584e-06	4.65634e-05
ARL2	1611.12	1.10105	0.23579	4.66963	3.01743e-06	4.72147e-05
EXOSC5	317.911	1.35274	0.289954	4.66536	3.08082e-06	4.79923e-05
AP2S1	1907.86	1.07881	0.231368	4.66272	3.12055e-06	4.83961e-05
ISLR	37.8935	2.45481	0.526592	4.66169	3.13631e-06	4.84047e-05
CRYL1	194.388	1.24525	0.267106	4.66202	3.13118e-06	4.84047e-05
PYCR3	741.253	1.00371	0.21559	4.65565	3.22965e-06	4.97033e-05
EIPR1	374.462	1.10231	0.236958	4.65194	3.28828e-06	5.04395e-05
CD74	287.873	1.41543	0.304421	4.64957	3.32632e-06	5.09116e-05
TRAIP	174.947	1.35858	0.292403	4.64626	3.37999e-06	5.15642e-05
CHEK2	378.644	1.15005	0.247539	4.64593	3.38545e-06	5.15666e-05
NRP2	2599.57	1.06585	0.229573	4.64275	3.43803e-06	5.21094e-05
ERVH48-1	1021.25	1.04589	0.225627	4.63548	3.56106e-06	5.36839e-05
EIF3K	783.582	1.14007	0.246049	4.6335	3.59535e-06	5.40845e-05
THTPA	178.505	1.3971	0.302605	4.6169	3.89514e-06	5.79723e-05
RPS10	2169.46	1.33997	0.29073	4.60898	4.04657e-06	6.00348e-05
DANCR	531.333	1.11708	0.242916	4.59861	4.25328e-06	6.28355e-05
TIMM17B	815.796	1.16436	0.253242	4.5978	4.26976e-06	6.29464e-05
FTH1	5241.24	1.01773	0.221384	4.59711	4.28396e-06	6.30894e-05
LRRC14	426.084	1.17582	0.255938	4.59417	4.34485e-06	6.39189e-05
CCNB2	588	1.27555	0.278007	4.5882	4.47092e-06	6.55673e-05
NRM	97.1571	1.62996	0.355283	4.58779	4.47968e-06	6.5627e-05
MUTYH	358.159	1.06227	0.232234	4.57412	4.78225e-06	6.96956e-05
R3HCC1	823.175	1.00303	0.219498	4.56967	4.88492e-06	7.10442e-05
SLC27A3	118.248	1.44543	0.317134	4.55779	5.16956e-06	7.44357e-05
BEX1	399.686	1.26563	0.278881	4.53823	5.6729e-06	8.0318e-05
RPS25	673.571	1.48169	0.327641	4.5223	6.11706e-06	8.55994e-05
RPL23A	1103.75	1.31518	0.290892	4.5212	6.14902e-06	8.58314e-05
GTF2H4	204.756	1.25326	0.277254	4.52026	6.17627e-06	8.59041e-05
TMEM223	375.065	1.30094	0.288135	4.51504	6.33049e-06	8.7528e-05
BANF1	2140.66	1.0739	0.238081	4.51064	6.46338e-06	8.91018e-05
PDE2A	170.336	1.54375	0.343342	4.49625	6.91624e-06	9.42329e-05
GAS5	787.592	1.39766	0.31126	4.49032	7.11146e-06	9.62381e-05
AC124312.3	37.9931	2.37165	0.528656	4.48618	7.25132e-06	9.76594e-05
TAC3	23.175	2.80908	0.627753	4.47481	7.64796e-06	0.000102509
ATP5G2	1238.17	1.22411	0.273611	4.47392	7.67984e-06	0.000102751
C21orf58	71.1585	2.19011	0.490043	4.46922	7.85043e-06	0.000104623
C12orf10	555.969	1.10192	0.246655	4.46745	7.9158e-06	0.000105294
RPS20	1537.68	1.36826	0.307708	4.44662	8.72301e-06	0.00011451
IQGAP3	395.462	1.17695	0.26468	4.44669	8.72021e-06	0.00011451
E2F1	50.1521	2.4212	0.545257	4.44047	8.97623e-06	0.000117394
PUSL1	299.15	1.09938	0.24858	4.42264	9.75028e-06	0.000126456
RPL14	585.618	1.27505	0.289041	4.4113	1.02751e-05	0.000132283
PI16	20.9418	3.78057	0.857662	4.40799	1.04333e-05	0.000133952
HIST1H2AJ	50.8841	4.09573	0.93021	4.40302	1.06756e-05	0.000136437
AC125611.3	174.541	1.70315	0.387398	4.39639	1.10067e-05	0.000140054
NTS	169.294	1.57611	0.358963	4.39075	1.12963e-05	0.000143195
RPL39L	187.011	1.60592	0.365972	4.38809	1.14349e-05	0.000144822
COX8A	319.585	1.60415	0.366063	4.38218	1.17498e-05	0.000148141
HILPDA	216.976	1.17566	0.268393	4.38037	1.1848e-05	0.00014911
FO538757.1	188.035	1.41879	0.325328	4.36111	1.29404e-05	0.00016098
POLD1	2072.59	1.20468	0.276551	4.35608	1.32414e-05	0.000164363
FCER1G	60.0608	2.0653	0.474475	4.35282	1.34399e-05	0.000166455
UQCC3	255.715	1.56176	0.359111	4.34898	1.36775e-05	0.000168517
GMFG	258.123	1.25956	0.28987	4.34528	1.39097e-05	0.000171065
NXF3	112.562	1.94994	0.449463	4.33838	1.43539e-05	0.00017591
FABP5	195.855	1.44397	0.332868	4.33795	1.43816e-05	0.000176096
MRPS12	567.278	1.08523	0.250316	4.33544	1.45468e-05	0.000177808
RPS19	4294.85	1.32974	0.307252	4.32784	1.5058e-05	0.000183258
NME1-NME2	378.22	1.2109	0.280271	4.32047	1.55701e-05	0.000188707
LMCD1	174.174	1.21301	0.281631	4.30709	1.65419e-05	0.000198051
PQBP1	224.132	1.093	0.254377	4.29676	1.73311e-05	0.000205742
SELL	269.422	1.21776	0.283466	4.29597	1.73934e-05	0.000206308
KLHL22	352.536	1.02026	0.237655	4.29302	1.76258e-05	0.000208534
POP7	355.354	1.1927	0.277814	4.29317	1.76136e-05	0.000208534
RPL21	773.316	1.35277	0.315209	4.29165	1.77349e-05	0.000209296
TIMP1	1477.09	1.05244	0.245293	4.29056	1.78225e-05	0.000210152
NDUFAF3	463.714	1.27205	0.297108	4.28143	1.85698e-05	0.000217683
IL32	525.212	1.13431	0.266051	4.26351	2.01236e-05	0.000233747
RPL35A	541.807	1.44606	0.339387	4.2608	2.03698e-05	0.000236411
RPL30	691.433	1.46667	0.344416	4.25842	2.05874e-05	0.000238542
MYOG	26.353	3.92156	0.921086	4.25754	2.06692e-05	0.000239291
ITGB2	174.808	1.13247	0.266423	4.25063	2.13171e-05	0.000244522
IKBKE	600.952	1.03121	0.24261	4.25049	2.13303e-05	0.000244522
RPL9	1040.76	1.16207	0.274426	4.23454	2.29023e-05	0.000258527
FOS	239.414	1.01337	0.23931	4.23457	2.28986e-05	0.000258527
SMIM11A	15.3774	4.77725	1.12854	4.23312	2.30475e-05	0.000259748
MAD2L1	449.656	1.13139	0.267387	4.2313	2.3235e-05	0.00026144
ADAMTS4	302.303	1.19796	0.283357	4.22773	2.36059e-05	0.000264764
AURKAIP1	915.864	1.06055	0.25101	4.22515	2.38782e-05	0.000266664
RPL36A	205.312	1.58497	0.375354	4.22261	2.41493e-05	0.000268523
POLR3K	320.681	1.10461	0.261696	4.22098	2.43242e-05	0.000270012
MPL	178.582	1.72945	0.410743	4.21054	2.54756e-05	0.000278602
EMP3	499.271	1.25204	0.297352	4.21063	2.54663e-05	0.000278602
SLC29A2	504.493	1.48555	0.352911	4.20942	2.56026e-05	0.000279605
CRYM	53.0098	1.9049	0.456587	4.17205	3.01866e-05	0.000322328
S100A3	77.6507	2.40587	0.576704	4.17176	3.02258e-05	0.000322501
CTSK	189.517	1.14646	0.274961	4.16954	3.0521e-05	0.000324908
NDUFA11	616.363	1.27125	0.304938	4.16887	3.06111e-05	0.000325621
COL3A1	4245.09	1.00781	0.241898	4.16625	3.09651e-05	0.000328638
FANCA	275.728	1.06379	0.255471	4.16403	3.1268e-05	0.000331602
C11orf84	181.188	1.15818	0.278509	4.1585	3.2034e-05	0.000338445
MLC1	46.2095	1.98545	0.478268	4.15133	3.30553e-05	0.000346883
RPS13	1500.03	1.29443	0.315587	4.10165	4.10207e-05	0.000420095
MRPL17	497.167	1.12228	0.273914	4.09718	4.1821e-05	0.000426732
RPL23	929.867	1.17977	0.288457	4.08993	4.31502e-05	0.000438063
TROAP	321.167	1.46088	0.357209	4.08972	4.31895e-05	0.000438146
PEMT	413.536	1.07663	0.263285	4.08921	4.32852e-05	0.000438798
COL2A1	526.632	1.44274	0.353222	4.08451	4.41695e-05	0.000446794
AIF1	20.6898	3.40278	0.834146	4.07936	4.51608e-05	0.000455835
RPS27A	1233.6	1.28192	0.314304	4.07862	4.53046e-05	0.000456628
CORO2A	263.158	1.11128	0.272949	4.07138	4.67349e-05	0.000468351
RPS12	1152.72	1.33946	0.329494	4.06519	4.79941e-05	0.000478236
STAR	108.734	1.50331	0.369933	4.06375	4.82907e-05	0.00048085
VAMP5	1106.16	1.14739	0.282887	4.056	4.99194e-05	0.000495437
RNASEH2C	285.976	1.10782	0.273177	4.05532	5.00655e-05	0.000496055
ERH	1460.66	1.0111	0.249497	4.05254	5.06644e-05	0.000500927
UBA52	900.205	1.13417	0.280039	4.05005	5.12076e-05	0.000505585
EEF2KMT	214.259	1.01306	0.250541	4.04351	5.26567e-05	0.000517342
ARHGAP9	152.018	1.21363	0.300136	4.04359	5.26391e-05	0.000517342
C7orf61	17.0017	4.42149	1.09365	4.04289	5.27971e-05	0.000518358
NEFH	99.1462	1.43319	0.354621	4.04148	5.31155e-05	0.00052112
WDR62	436.24	1.15401	0.285624	4.0403	5.33824e-05	0.000523006
CDCA2	234.64	1.21932	0.301853	4.03943	5.35803e-05	0.000523846
NAT6	152.876	1.29366	0.321694	4.02141	5.78512e-05	0.000557056
WBP1	145.544	1.22997	0.306171	4.01725	5.88823e-05	0.000565045
CRYBB1	28.5901	3.71345	0.925189	4.01372	5.97694e-05	0.000572773
NOL12	344.902	1.15104	0.287071	4.00958	6.08263e-05	0.000581312
SLC25A45	61.1615	1.679	0.4188	4.00908	6.09553e-05	0.000581876
ESPL1	370.318	1.22706	0.307227	3.99399	6.49701e-05	0.000612975
TRPT1	204.327	1.16136	0.291119	3.98932	6.62632e-05	0.000622139
EFNB1	160.889	1.24258	0.311568	3.98814	6.65924e-05	0.000624081
ASB9	156.809	1.25717	0.315457	3.98524	6.74107e-05	0.000629227
PSMC3IP	105.215	1.47598	0.370541	3.98331	6.79615e-05	0.000633946
RAC2	273.119	1.07341	0.270144	3.9735	7.08248e-05	0.0006563
GAMT	277.109	1.14142	0.287712	3.96725	7.27078e-05	0.000671518
COL6A3	183.06	1.41531	0.357803	3.95556	7.63543e-05	0.000700122
CCRL2	105.5	1.43503	0.363225	3.95078	7.78953e-05	0.000711925
GINS4	162.534	1.67264	0.425255	3.93326	8.38003e-05	0.000754095
MRPS24	320.397	1.35996	0.34582	3.93256	8.40476e-05	0.000755835
AC026366.1	208.308	1.79734	0.457179	3.93138	8.44611e-05	0.000757611
MPST	607.461	1.2789	0.32577	3.92579	8.64447e-05	0.00077293
PRPF19	958.932	1.11434	0.283995	3.92379	8.71666e-05	0.000778392
CCNB1IP1	322.899	1.01376	0.259039	3.91354	9.09529e-05	0.00080442
MELK	431.38	1.01143	0.258884	3.90687	9.35011e-05	0.000823731
ETS2	207.939	1.02361	0.262057	3.90604	9.38217e-05	0.000825725
SERINC2	325.704	1.10283	0.283555	3.88929	0.000100537	0.000873867
CNN1	186.978	1.42141	0.36628	3.88066	0.000104174	0.000898233
RPS28	127.251	1.77693	0.458102	3.87888	0.000104937	0.000903693
RPS8	2219.26	1.12775	0.290802	3.87808	0.000105282	0.000905557
SNRPD2	784.48	1.18073	0.305442	3.86566	0.00011079	0.000947122
COX6B1	415.778	1.17845	0.305017	3.86356	0.000111745	0.000953191
ANAPC11	987.768	1.15885	0.300725	3.85353	0.000116426	0.000987473
FZD10-AS1	55.9363	2.04396	0.53084	3.85043	0.000117912	0.000998269
RASL12	17.0208	3.58881	0.932561	3.84834	0.00011892	0.00100376
MVK	272.445	1.14323	0.298148	3.83443	0.000125856	0.00105407
NOP53	84.5705	1.56491	0.40837	3.8321	0.000127056	0.00106158
SKA1	224.154	1.31439	0.343506	3.8264	0.000130033	0.00108129
RPP25L	231.781	1.16723	0.305194	3.82456	0.000131007	0.0010881
ZNRD1	187.563	1.19922	0.31423	3.81635	0.000135438	0.00112072
MND1	23.0004	3.35797	0.880418	3.81407	0.000136698	0.00113002
SSR4	1018.5	1.16382	0.306836	3.79298	0.000148849	0.00121897
RPL34	786.982	1.33928	0.354563	3.77726	0.000158564	0.00128427
RPS24	786.171	1.1816	0.312922	3.77603	0.000159349	0.00128914
VTN	116.45	1.62608	0.430892	3.77375	0.00016081	0.00129945
MRPL2	443.055	1.10929	0.294074	3.77215	0.000161846	0.00130632
EPHB6	80.5398	1.46613	0.388885	3.77009	0.000163186	0.00131562
ALPL	185.114	1.347	0.357716	3.76556	0.000166175	0.00133282
PKMYT1	237.222	2.78447	0.741596	3.75469	0.000173555	0.00138567
TMEM141	385.997	1.10507	0.295545	3.7391	0.000184677	0.00145705
AC004057.1	403.364	1.36304	0.365266	3.73163	0.000190242	0.00149172
LSM7	172.888	1.40839	0.378078	3.72513	0.000195212	0.00152311
FAU	1346.48	1.19801	0.321602	3.72512	0.000195223	0.00152311
FOXH1	86.0385	2.17102	0.583214	3.72251	0.000197249	0.00153806
SLC7A5	574.233	1.27829	0.34358	3.72049	0.000198836	0.00154785
PIDD1	606.654	1.05053	0.283419	3.70662	0.000210043	0.00161809
DCPS	167.97	1.12483	0.303506	3.70611	0.000210468	0.00161989
RPS21	124.863	1.82318	0.49273	3.70015	0.000215471	0.00164537
WNT3	120.713	1.63498	0.442244	3.697	0.000218163	0.0016614
RPL24	968.17	1.20021	0.32487	3.69442	0.000220389	0.00167707
ALOX12	37.9784	2.99575	0.812959	3.68499	0.000228711	0.00172757
GSTZ1	191.355	1.05619	0.287074	3.67915	0.000234013	0.00175918
RPS7	2444.08	1.08905	0.297389	3.66205	0.000250201	0.00186289
STAP2	184.396	1.10563	0.301977	3.6613	0.000250941	0.00186741
PAXX	206.206	1.1517	0.315153	3.65443	0.000257751	0.00191503
RPLP1	3259.99	1.55127	0.424511	3.65425	0.000257933	0.00191537
ZC3H12A	153.716	1.05736	0.289473	3.6527	0.000259493	0.0019239
NTHL1	220.173	1.35718	0.372102	3.64732	0.000264989	0.00196153
ALDH1A2	32.7301	2.18153	0.598529	3.64482	0.000267576	0.00197755
AKR1C3	218.976	1.12339	0.30856	3.64075	0.000271842	0.00200485
HIGD2A	294.062	1.19664	0.329199	3.63502	0.00027796	0.00204352
MYL4	84.1235	2.01971	0.556442	3.62969	0.000283758	0.00207635
ETHE1	147.681	1.15715	0.319242	3.62469	0.000289312	0.00210709
RPLP2	571.389	1.27139	0.351818	3.61377	0.000301772	0.00218762
CCL2	70.1921	1.55174	0.429971	3.60894	0.000307451	0.00222189
FXN	140.566	1.06592	0.295828	3.60318	0.000314342	0.0022612
EMC6	329.856	1.16176	0.323121	3.59543	0.00032386	0.00232252
EME1	148.53	1.23093	0.343547	3.583	0.000339666	0.00241732
BOLA3	64.6448	1.76191	0.491852	3.58219	0.000340722	0.00242361
RAC3	132.278	1.29756	0.362242	3.58202	0.000340948	0.00242398
NUDT1	127.094	1.44899	0.404999	3.57777	0.000346544	0.00245754
BAMBI	142.614	1.07843	0.301507	3.57681	0.000347819	0.00246533
HSPE1	825.834	1.05064	0.294413	3.56861	0.000358885	0.00252462
TMEM125	131.886	1.37	0.383959	3.56809	0.000359596	0.00252709
E2F7	92.03	1.50324	0.421596	3.56559	0.000363036	0.00254234
MRPL12	483.418	1.02208	0.287005	3.56118	0.000369194	0.00258159
STAB2	32.2381	2.23335	0.628188	3.55523	0.000377653	0.00263025
SCNM1	226.797	1.04579	0.294238	3.55424	0.00037908	0.00263667
PIM3	313.24	1.03847	0.29218	3.5542	0.000379132	0.00263667
VRTN	108.007	1.49706	0.421628	3.55067	0.000384249	0.00266633
C19orf47	139.694	1.09513	0.309255	3.54117	0.000398352	0.00275389
UQCRH	467.913	1.10125	0.311557	3.53467	0.00040829	0.00280869
CIT	118.909	1.55326	0.440162	3.52884	0.000417392	0.00285734
POLR2J	316.028	1.08785	0.308308	3.52845	0.000417999	0.00285851
CREB3L4	167.244	1.02878	0.291639	3.52758	0.000419379	0.00286256
ZMAT5	371.152	1.03226	0.292825	3.52518	0.000423192	0.00288017
RHOH	45.2448	2.21482	0.629073	3.52076	0.000430306	0.00292517
SLC7A3	145.39	1.39426	0.396313	3.51809	0.000434661	0.00294964
ICAM4	122.365	1.47529	0.421107	3.50336	0.000459423	0.00309414
TMEM108	64.4327	1.44462	0.413126	3.49679	0.000470885	0.00315876
RPS23	932.662	1.1622	0.333094	3.48909	0.000484664	0.00323725
HS3ST1	101.921	1.60938	0.461525	3.48709	0.000488311	0.0032585
PPDPF	584.861	1.09991	0.31614	3.47919	0.000502934	0.00334177
LRRC55	21.0531	2.44122	0.702711	3.47401	0.000512741	0.00339567
PRIM1	62.0146	1.84298	0.53259	3.4604	0.000539372	0.00355524
FOXM1	181.74	1.3997	0.404926	3.45668	0.000546869	0.00359466
TDRD10	50.8002	1.45782	0.422999	3.44639	0.000568132	0.00370475
P2RY6	60.585	2.48204	0.720811	3.4434	0.000574453	0.00374249
LSM10	410.493	1.0037	0.292416	3.43245	0.000598153	0.00388245
CCDC74B	37.8056	3.40457	0.992419	3.43058	0.000602303	0.00390217
RPL41	1569.69	1.61231	0.470087	3.42981	0.000604006	0.00391139
RPL27	1335.88	1.11082	0.324365	3.42458	0.000615748	0.00397328
TMEM143	119.696	1.28323	0.375652	3.41602	0.000635432	0.00406978
SPC25	97.8413	1.56231	0.45842	3.40804	0.000654315	0.00416599
CDC25A	179.383	1.07776	0.316262	3.4078	0.000654897	0.00416779
NDUFS5	388.109	1.15308	0.338767	3.40375	0.000664664	0.00421846
DUSP27	67.2457	1.69064	0.497439	3.39869	0.000677104	0.00428191
RASGEF1A	27.6813	2.30902	0.680087	3.39518	0.000685845	0.00433328
SSSCA1	232.149	1.13404	0.335533	3.37981	0.000725354	0.00453791
H2AFX	101.573	1.44617	0.428705	3.37334	0.000742631	0.00462678
SNRPE	191.356	1.27367	0.377746	3.37177	0.000746873	0.00464353
P3H2	97.3716	1.32595	0.393282	3.3715	0.000747605	0.00464602
NR2C2AP	108.702	1.24507	0.369647	3.36827	0.000756406	0.00469032
COL1A1	3128.86	1.79271	0.532376	3.36738	0.000758867	0.00469934
CFAP161	100.439	1.16226	0.346282	3.3564	0.000789653	0.00485781
NDUFA2	191.478	1.27305	0.379663	3.3531	0.000799125	0.00489674
RPL31	828.532	1.14571	0.341912	3.35089	0.000805527	0.00492594
SULT1A3	411.979	2.45897	0.734178	3.34928	0.000810215	0.00494524
RASGRP4	110.611	1.03261	0.30857	3.34644	0.000818576	0.00498542
CMTM5	113.139	1.53699	0.459804	3.34271	0.000829636	0.00503528
SMCO4	62.146	1.46603	0.438903	3.34022	0.00083712	0.00507192
RPL39	273.952	1.32889	0.39787	3.34002	0.000837724	0.00507339
PCED1B	81.2486	1.37153	0.41134	3.33429	0.000855177	0.00514574
E2F8	33.5063	2.58105	0.774573	3.33223	0.00086154	0.00517736
CPXM1	430.156	1.07647	0.323506	3.32751	0.000876252	0.00524554
HEXIM2	121.392	1.15143	0.346392	3.32405	0.000887197	0.00530653
FAM102A	128.837	1.49147	0.448766	3.3235	0.000888942	0.00531243
KHK	285.486	1.04823	0.315699	3.32035	0.000899038	0.00535679
RPL38	248.275	1.29025	0.388664	3.3197	0.000901155	0.00536712
SKA3	152.021	1.15428	0.348005	3.31685	0.000910384	0.00541518
CNMD	26.9858	2.14032	0.647187	3.30711	0.000942628	0.00558329
KEL	93.2477	1.77527	0.537396	3.30346	0.000954983	0.00563741
ALKBH7	267.904	1.08295	0.328397	3.2977	0.000974815	0.00573999
TMSB15A	115.988	1.39844	0.425356	3.28771	0.00101007	0.00590052
SASH3	93.6262	1.1234	0.341791	3.28681	0.00101331	0.00590954
CD4	23.9867	2.24903	0.684721	3.28459	0.00102131	0.00595126
KDM8	124.053	1.04341	0.31775	3.28374	0.00102438	0.00596418
SELENOH	548.425	1.03223	0.31434	3.28381	0.00102415	0.00596418
NPL	103.638	1.18447	0.360893	3.28205	0.00103057	0.00598893
TICRR	59.0686	1.68786	0.514274	3.28202	0.00103066	0.00598893
CTSV	264.137	1.01151	0.309064	3.27281	0.00106483	0.00615882
GHDC	108.309	1.02782	0.314149	3.27177	0.00106877	0.00617905
GFRA3	10.1002	5.691	1.7415	3.26787	0.0010836	0.00624161
MRPL52	229.725	1.05829	0.324044	3.2659	0.00109118	0.00627752
SGF29	114.628	1.22602	0.375731	3.26301	0.00110234	0.00632615
ATP5L	756.066	1.09894	0.33708	3.26018	0.00111343	0.00637444
TBXAS1	61.8244	1.57937	0.484655	3.25875	0.00111903	0.00639055
NOS2	111.625	1.46866	0.451065	3.25598	0.00113002	0.00644856
ZNF385A	401.204	1.07997	0.33213	3.25165	0.00114736	0.00653634
RPL26	958.54	1.05924	0.32585	3.25069	0.00115126	0.00655323
GTSE1	231.404	1.05441	0.32449	3.24943	0.00115636	0.00657429
ROPN1L	68.7759	1.40964	0.433873	3.24896	0.00115827	0.00658246
FBL	216.502	1.1429	0.352438	3.24285	0.00118342	0.00669826
RPS15	1379.26	1.47428	0.454755	3.24194	0.00118721	0.00671157
NFKBIA	152.611	1.00554	0.310953	3.23374	0.00122183	0.0068713
HAUS8	95.7729	1.24404	0.384824	3.23275	0.00122606	0.0068895
HOXB-AS3	229.216	1.06517	0.329626	3.23145	0.00123164	0.00691535
PIK3R5	14.7216	3.31366	1.02612	3.2293	0.00124092	0.00695232
PRIM2	100.601	1.227	0.379959	3.22928	0.00124102	0.00695232
GRK6	117.608	1.18742	0.368529	3.22204	0.00127281	0.00708691
COL26A1	48.3268	1.90084	0.590149	3.22095	0.00127765	0.00710819
NPM3	218.681	1.01034	0.313902	3.21865	0.00128793	0.00715973
ZAP70	223.892	1.66271	0.516631	3.21838	0.00128918	0.00716383
RECQL4	88.1874	1.82156	0.566544	3.21522	0.00130345	0.00722881
GINS3	147.807	1.10831	0.345619	3.20673	0.00134252	0.00741905
PTGIR	58.6774	1.71979	0.537651	3.19871	0.00138042	0.00758665
GSTT2B	33.6134	1.65962	0.520791	3.18674	0.00143887	0.00785245
MAP4K1	60.7863	1.63844	0.514217	3.18627	0.00144119	0.00786048
RPL32	1632.4	1.41129	0.443395	3.18291	0.00145803	0.00793233
EBPL	34.7809	1.7632	0.554622	3.1791	0.00147735	0.00802186
UBA7	36.0333	1.99287	0.62702	3.17832	0.00148129	0.00803702
CPTP	61.5896	1.5255	0.480263	3.17639	0.0014912	0.0080814
ROMO1	144.245	1.52633	0.481853	3.16763	0.00153687	0.00827774
CENPL	121.685	1.01297	0.320619	3.15943	0.00158077	0.00844925
ARRDC1-AS1	155.881	1.52859	0.484011	3.15818	0.00158758	0.0084792
FP671120.4	62.6844	2.00839	0.63659	3.15492	0.00160543	0.00856472
KYAT1	151.368	1.03522	0.328208	3.15414	0.00160972	0.00857456
SSNA1	355.399	1.06563	0.338037	3.1524	0.00161935	0.00860953
WDR76	105.679	1.37932	0.437738	3.15101	0.00162704	0.00864059
MTFR2	51.6457	1.4879	0.47444	3.13611	0.00171203	0.0090134
MIF	2122.38	1.45272	0.464306	3.1288	0.00175524	0.00919945
DMKN	66.0532	1.94432	0.62215	3.12516	0.00177711	0.00927937
C4B	76.2589	1.56478	0.501066	3.1229	0.0017908	0.00932812
EBI3	79.0943	1.16147	0.372649	3.11679	0.00182831	0.00949717
HIST1H1A	16.3981	5.21795	1.67649	3.11243	0.00185556	0.00961602
SELENOM	272.674	1.01825	0.327164	3.11236	0.00185599	0.00961602
NUDT2	95.9011	1.20533	0.387831	3.10788	0.00188437	0.00974482
ARHGEF19	158.276	1.00199	0.323431	3.09798	0.00194842	0.00998424
AC116533.1	73.9817	1.69163	0.546391	3.09601	0.00196141	0.0100251
BGN	1471.19	1.47358	0.476111	3.09504	0.00196783	0.0100491
CSF3R	37.9724	1.61209	0.521163	3.09325	0.00197977	0.0100749
APLP1	132.409	1.14384	0.369859	3.09263	0.00198388	0.0100885
RAB3IL1	24.5298	2.00689	0.652065	3.07775	0.00208572	0.0105338
P2RX1	22.0404	2.38415	0.774899	3.07672	0.00209289	0.0105586
HEYL	18.1815	2.90667	0.945047	3.07569	0.00210015	0.0105838
PPIH	93.4581	1.25524	0.408588	3.07214	0.00212528	0.0107027
NR2F2	37.913	1.61899	0.527053	3.07178	0.00212787	0.0107081
SH3BP1	66.4182	1.36406	0.4454	3.06256	0.00219449	0.0109849
FAM86B1	55.3251	1.37849	0.45232	3.04759	0.00230683	0.0114403
ZNF324B	47.2782	1.54325	0.507459	3.04114	0.00235682	0.011647
SGCA	8.15465	4.39283	1.44925	3.03111	0.00243658	0.0119569
PRKAR2A-AS1	19.01	2.30834	0.761615	3.03084	0.00243871	0.0119632
CYP2T1P	66.2823	1.52825	0.506005	3.02023	0.00252582	0.0123291
APOBEC3G	113.988	1.06224	0.352173	3.01625	0.00255925	0.0124672
FZD10	21.908	2.62913	0.872439	3.01354	0.00258223	0.0125617
E2F2	26.4749	2.70168	0.897149	3.01141	0.00260038	0.0126194
RCOR2	60.1476	1.38999	0.463253	3.0005	0.00269541	0.0130085
CNTFR	102.126	1.21519	0.405067	2.99997	0.00270009	0.0130266
ALDH3B1	12.606	4.08637	1.36219	2.99984	0.0027012	0.0130275
SCUBE1	140.045	1.36475	0.456779	2.98777	0.00281022	0.0134515
UXT	196.447	1.02593	0.343419	2.98739	0.00281368	0.0134634
LSM5	116.083	1.02405	0.342988	2.98566	0.00282969	0.0135279
SNAI3-AS1	51.9568	1.29153	0.432654	2.98513	0.00283461	0.0135451
POLR2I	170.098	1.20948	0.405218	2.98475	0.00283809	0.0135571
CISD1	97.3108	1.09648	0.367423	2.98425	0.00284278	0.0135749
ATRIP	30.0479	1.82563	0.612495	2.98064	0.00287646	0.0137217
RPS29	173.709	1.26126	0.423279	2.97974	0.00288497	0.0137389
POLR2F	256.01	1.04314	0.35053	2.97589	0.00292137	0.0138652
CALML4	57.8292	1.24439	0.418622	2.97258	0.00295307	0.0139824
PRR11	126.948	1.34251	0.452551	2.96655	0.00301162	0.0141735
MC1R	50.0934	1.63223	0.551392	2.96019	0.00307451	0.0144211
SRP14-AS1	29.0363	1.93434	0.655258	2.95202	0.00315701	0.0147427
SNHG5	112.526	1.13766	0.386602	2.94271	0.0032535	0.015089
GRM2	109.433	1.01687	0.346469	2.93495	0.00333605	0.0154157
SSC4D	15.8908	2.72613	0.928904	2.93478	0.00333781	0.0154188
CHCHD1	168.843	1.00678	0.343698	2.92924	0.00339791	0.0156449
KRTCAP2	271.269	1.01225	0.346541	2.92102	0.00348892	0.0160086
TREX1	37.6751	1.59188	0.545274	2.91942	0.00350683	0.0160653
EFS	116.451	1.10968	0.380242	2.91836	0.00351876	0.0161061
WNT11	185.096	1.3655	0.468732	2.91317	0.00357777	0.0163159
FGF23	10.8248	3.16659	1.08839	2.90942	0.00362099	0.0164826
REEP4	204.237	1.01661	0.349869	2.9057	0.00366427	0.0166525
HIST1H4C	1155.36	1.91298	0.662675	2.88675	0.00389239	0.0174405
IMMP2L	72.5831	1.17171	0.406526	2.88225	0.00394846	0.0176522
ZP3	24.15	2.33241	0.80941	2.88162	0.00395637	0.0176707
AC013489.3	15.4565	3.78459	1.31706	2.87351	0.00405934	0.0180158
PKNOX2	39.2859	4.49804	1.56708	2.87033	0.00410044	0.0181659
MRPL36	253.55	1.03681	0.36122	2.87029	0.00410092	0.0181659
APOC1	49.4675	1.72188	0.59997	2.86994	0.00410555	0.0181806
CENPP	98.06	1.11498	0.388715	2.86838	0.00412575	0.0182585
PIPOX	31.3209	1.84728	0.645495	2.86181	0.00421234	0.0185812
GNAS-AS1	21.6197	3.25044	1.13583	2.86174	0.00421325	0.0185812
SIRT3	137.673	1.05839	0.369882	2.86143	0.0042173	0.0185932
PLAC1	21.94	1.86155	0.650725	2.86074	0.00422657	0.0186165
APOBEC3D	114.677	1.07842	0.376964	2.86079	0.0042258	0.0186165
AC244153.1	70.4477	1.29412	0.454922	2.8447	0.00444529	0.0194153
CD70	33.1571	2.00573	0.706194	2.8402	0.00450849	0.0196479
XIRP1	21.8086	2.22464	0.783475	2.83945	0.00451917	0.0196766
CD33	51.5194	1.4673	0.517315	2.83638	0.00456284	0.0198421
RILP	12.4506	2.8125	0.991896	2.83547	0.00457577	0.0198799
AC083798.2	71.3341	1.86668	0.658861	2.8332	0.0046085	0.0199911
ITGA10	139.123	1.05142	0.371919	2.827	0.0046986	0.0202675
AC009630.2	82.231	1.49565	0.529629	2.82395	0.00474352	0.0203984
RPL24P2	13.9062	2.88668	1.0223	2.82371	0.00474716	0.0204029
MASTL	94.3308	1.13067	0.400962	2.81989	0.00480407	0.020591
POU5F1	115.2	1.77539	0.630197	2.8172	0.00484449	0.0207389
GEMIN6	115.614	1.01061	0.359484	2.81129	0.00493432	0.0210143
ESRG	154.503	1.32841	0.472949	2.80879	0.00497285	0.0211527
IFI27L1	58.5254	1.3565	0.485	2.79691	0.00515942	0.0217784
GP1BA	103.172	1.17136	0.418809	2.79688	0.00515985	0.0217784
AL035681.1	26.1281	1.94867	0.696763	2.79675	0.00516188	0.0217784
TRG-AS1	36.6048	1.61553	0.577575	2.79709	0.00515653	0.0217784
SCAND1	229.007	1.09569	0.392267	2.79324	0.00521837	0.0219639
LRRC75B	23.818	1.93937	0.695257	2.78943	0.00528011	0.0221904
PLPP3	71.0201	1.14191	0.410495	2.7818	0.00540587	0.0226172
CENPW	125.3	1.26994	0.457015	2.77876	0.00545665	0.0228093
RGS4	24.5392	2.61349	0.940562	2.77865	0.00545851	0.0228102
ZNF488	65.5403	1.13575	0.409981	2.77025	0.00560139	0.0232893
GALNT6	83.7011	1.28987	0.46609	2.76742	0.00565024	0.0234576
MYH6	25.0714	2.32685	0.841691	2.76449	0.0057012	0.0236202
FLJ20021	21.1328	2.15229	0.780332	2.75817	0.00581266	0.0239757
UQCRQ	400.264	1.01614	0.368768	2.75551	0.00586005	0.024123
LGALS1	1574.53	1.22759	0.446522	2.74923	0.0059735	0.0244974
CR1L	44.7867	1.56754	0.572539	2.73787	0.00618392	0.0252104
HSD17B6	12.3563	2.77328	1.01383	2.73545	0.0062295	0.0253741
DGKQ	51.7373	1.34893	0.493229	2.73489	0.00624016	0.0254028
CORO1A	89.614	1.11823	0.410438	2.72448	0.00644019	0.0261185
RPP21	103.43	1.15056	0.422857	2.72091	0.0065102	0.026349
KIF24	76.0669	1.20635	0.443699	2.71885	0.00655092	0.0264909
RAVER1	47.126	1.37909	0.507579	2.717	0.00658773	0.026609
RPL10P9	35.1391	1.52776	0.564249	2.70759	0.00677735	0.0272337
HPDL	98.685	1.04861	0.387556	2.70569	0.0068162	0.027357
XPNPEP2	22.1288	1.99865	0.738819	2.70519	0.00682648	0.0273762
DBH	24.5631	4.27316	1.58252	2.70022	0.00692942	0.0277007
JTB	139.551	1.0257	0.380242	2.6975	0.00698619	0.0278652
PEX10	79.9348	1.16938	0.434116	2.6937	0.0070663	0.0281368
HLA-DPA1	64.862	1.15829	0.431693	2.68314	0.00729338	0.0287713
TVP23C-CDRT4	130.923	1.13868	0.425308	2.67731	0.00742158	0.0292277
LRRC20	24.3586	1.83276	0.685659	2.67299	0.0075178	0.0295237
TMEM258	322.202	1.00261	0.375228	2.672	0.00754009	0.0295781
AP002990.1	150.692	1.25871	0.471675	2.66861	0.00761662	0.0298432
EMILIN1	25.8862	1.89165	0.710165	2.66367	0.00772924	0.0302186
CRACR2A	61.5651	1.12352	0.42237	2.66004	0.00781323	0.0304875
ITPK1	92.8326	1.07938	0.406142	2.65765	0.00786871	0.0306698
LRTOMT	39.9844	1.36059	0.512055	2.65713	0.00788094	0.0306891
AC012146.1	18.7775	4.34404	1.63637	2.65468	0.00793848	0.0308389
COX7C	240.005	1.10778	0.418449	2.64736	0.00811232	0.0313233
ADAMTSL4	28.9896	1.82331	0.68944	2.64463	0.00817807	0.0315337
SNHG8	125.505	1.06519	0.402872	2.644	0.00819328	0.0315601
MAP3K6	128.761	1.00353	0.380066	2.6404	0.00828082	0.0318074
TIMM10	182.949	1.01947	0.387143	2.63331	0.00845578	0.0323819
CYBA	170.613	1.15919	0.440677	2.63048	0.00852645	0.0325813
NDUFA7	225.857	1.00031	0.380589	2.62831	0.00858108	0.0327454
RPL37A	550.148	1.42093	0.54069	2.628	0.00858897	0.0327666
RPL36	873.711	1.49083	0.56783	2.62549	0.00865255	0.0329554
PCYT2	80.2543	1.17114	0.446209	2.62464	0.00867402	0.0330102
AC138811.2	59.9285	1.54433	0.588699	2.62329	0.00870841	0.0331052
LINC01993	10.0089	4.46518	1.70273	2.62237	0.00873201	0.0331679
KCNE3	77.3011	1.08733	0.414693	2.62201	0.00874135	0.0331944
TMEM256	82.3029	1.35637	0.517419	2.62142	0.00875634	0.0332423
TMEM107	96.4711	1.06772	0.407319	2.62133	0.00875875	0.0332425
RPS17	1505.46	1.19725	0.456864	2.62059	0.0087779	0.0332971
HIST1H1B	58.3069	1.77664	0.678219	2.61956	0.00880421	0.0333698
PLEKHG4	43.2516	1.37105	0.523579	2.61861	0.00882887	0.0334452
KCNG1	15.4136	2.3495	0.899088	2.6132	0.00896984	0.0338877
C19orf57	63.1939	1.35644	0.51973	2.60989	0.00905714	0.034155
RPS27	946.848	1.36385	0.522987	2.60781	0.00911239	0.0342968
SLC2A4RG	59.6109	1.13432	0.435954	2.60192	0.00927026	0.0347697
LRRC29	43.5563	1.29211	0.497079	2.59941	0.00933828	0.0349874
LHPP	90.0308	1.02836	0.397162	2.58926	0.00961832	0.035845
AC093827.1	43.623	1.22808	0.474491	2.58821	0.00964764	0.0359279
LINC01503	8.39499	3.23141	1.25037	2.58436	0.00975586	0.0362228
RASGEF1B	62.8123	1.01904	0.394759	2.58141	0.00983982	0.0364862
C16orf95	38.4101	1.46179	0.566777	2.57913	0.00990481	0.0366593
TMEM201	129.385	1.08464	0.421183	2.57522	0.0100177	0.0369892
SCN4A	9.2324	8.77482	3.40787	2.57487	0.0100279	0.0370073
CLEC11A	73.6726	1.22502	0.476797	2.56927	0.0101914	0.037453
STUB1	88.4917	1.1685	0.455221	2.56688	0.0102617	0.0376522
XKR5	32.7964	1.65071	0.644402	2.56162	0.0104185	0.0381177
HOXB13	53.3529	1.57136	0.61494	2.55531	0.0106094	0.0386548
ZBTB11-AS1	46.7658	1.24193	0.487303	2.54858	0.0108163	0.0392456
EIF4EBP3	27.7994	1.76377	0.692789	2.5459	0.0108997	0.039446
AC135050.2	8.51379	4.43707	1.74357	2.54482	0.0109335	0.039541
ALDH16A1	43.0056	1.35444	0.532263	2.54468	0.0109378	0.039543
ZNF497	37.5378	1.47107	0.581302	2.53064	0.0113854	0.0407827
TMEM91	85.1126	1.03697	0.410813	2.5242	0.0115962	0.0414106
FAM71E1	19.2396	2.06672	0.820116	2.52004	0.0117342	0.0417368
AC010970.1	1560.92	1.33436	0.529473	2.52017	0.0117297	0.0417368
PCGF1	58.45	1.11913	0.44638	2.50712	0.012172	0.0429759
MAN1C1	23.4971	1.49147	0.59492	2.507	0.0121759	0.0429775
HIST1H2AH	18.8243	4.18782	1.67172	2.5051	0.0122417	0.0431192
RAB3C	39.0154	1.51141	0.604234	2.50137	0.0123713	0.0434811
TONSL	81.4914	1.21603	0.486389	2.50011	0.0124153	0.0436248
TMCO6	30.5401	1.67134	0.671217	2.49001	0.0127741	0.0446614
CX3CR1	9.66998	2.95428	1.18669	2.48951	0.0127918	0.0447011
NDOR1	116.371	1.01373	0.407603	2.48706	0.0128804	0.0449764
GTF2H5	102.481	1.01147	0.407222	2.48384	0.0129974	0.0453068
CX3CL1	30.5449	1.65039	0.666181	2.47739	0.0132348	0.0459856
AC239868.3	15.2196	8.21156	3.32641	2.4686	0.0135643	0.0468751
PLCD3	50.7035	1.31096	0.53165	2.46584	0.0136694	0.0472031
PINLYP	18.5766	1.89767	0.770502	2.4629	0.0137818	0.0474628
AC003002.1	75.9937	1.04608	0.424804	2.46251	0.0137968	0.0475026
TIMM8A	85.3873	1.04271	0.424396	2.45693	0.0140131	0.0481294
PLEKHG6	11.8783	2.85283	1.16609	2.44649	0.0144255	0.0492802
HAGHL	48.7869	1.30217	0.53285	2.44379	0.014534	0.0495661
TRAF3IP2	51.335	1.11124	0.454993	2.44232	0.0145933	0.0497322
