# Supplementary material for: Biphasic modulation of insulin signaling enables highly efficient hematopoietic differentiation from human pluripotent stem cells
Source: Stem Cell Res Ther. 2018 Jul 27;9:205. doi: 10.1186/s13287-018-0934-x (PMC6062919; doi:10.1186/s13287-018-0934-x)
Supplement: Supplementary file 8 — Table S3. DEseq2 gene list of significantly differentially expressed genes in day 8 HSPCs and ECs (XLSX 961 kb) [file 13287_2018_934_MOESM8_ESM.xlsx]

## Sheet: up_iPSC.CD43p.up.tsv
	baseMean	log2FoldChange	lfcSE	stat	pvalue	padj
GYPA	168.768	7.47367	0.551958	13.5403	9.04481e-42	4.16201e-40
ITGB3/CD61	172.558	6.61571	0.402695	16.4286	1.19349e-60	9.18469e-59
TUBAL3	22.9477	6.52635	0.899898	7.25232	4.09687e-13	4.91569e-12
DOK2	33.282	6.45697	0.7569	8.53081	1.45326e-17	2.40023e-16
GP9	63.1974	6.38779	0.659463	9.68635	3.44637e-22	7.27323e-21
CD84/SLAMF5	180.834	6.28324	0.375658	16.7259	8.48235e-63	6.97898e-61
ITGA2B/CD41	1719.2	6.23243	0.169295	36.8141	1.09965e-296	3.27219e-293
THBS1	10489.8	6.19581	0.157944	39.2278	0	0
GYPE	381.761	6.11043	0.293224	20.8388	1.92703e-96	3.47527e-94
TUBB1	182.427	6.09642	0.376001	16.2139	4.02475e-59	2.945e-57
GATA1	643.976	6.01929	0.209646	28.7116	2.73079e-181	2.03148e-178
C6orf25	581.865	6.00368	0.219417	27.3619	7.78784e-165	4.34513e-162
SPN	307.254	5.99522	0.312515	19.1838	5.05525e-82	6.88981e-80
LCN2	13.7796	5.93025	0.884284	6.70627	1.9966e-11	2.06054e-10
COL24A1	409.053	5.92873	0.238455	24.8631	1.86801e-136	7.75617e-134
CYP2F2P	70.7643	5.9241	0.498391	11.8864	1.39198e-32	4.62802e-31
GRM3	64.4214	5.9094	0.514855	11.4778	1.70566e-30	5.25048e-29
TREML2	55.7841	5.90935	0.576983	10.2418	1.28808e-24	3.07264e-23
RHAG	329.083	5.90285	0.257075	22.9616	1.12787e-116	3.14639e-114
PPBP	88.1774	5.83897	0.44548	13.1071	2.99688e-39	1.26792e-37
PLEK	2185.77	5.77075	0.158876	36.3223	7.19731e-289	1.60626e-285
PTGS1	418.227	5.75725	0.2466	23.3465	1.49694e-120	4.77256e-118
LY6G6F	10.3452	5.67236	0.922609	6.14818	7.83783e-10	6.99333e-09
HBBP1	28.1832	5.66814	0.721849	7.85225	4.08641e-15	5.71778e-14
AC114752.3	8.21203	5.64986	0.942722	5.99314	2.0583e-09	1.75329e-08
RTN1	103.321	5.6083	0.419031	13.384	7.50402e-41	3.32449e-39
NFE2	594.01	5.59052	0.197345	28.3287	1.53137e-176	1.05158e-173
SLC35D3	15.8622	5.58404	0.782959	7.13197	9.89448e-13	1.14786e-11
C11orf21	161.475	5.56447	0.34395	16.1781	7.19465e-59	5.20054e-57
NCF4	58.1972	5.5414	0.576213	9.61694	6.78154e-22	1.41611e-20
MYL4	814.82	5.48587	0.189442	28.958	2.22513e-184	1.72728e-181
TRPC6	57.5037	5.42847	0.529559	10.2509	1.17225e-24	2.80932e-23
CXCL6	79.8847	5.42372	0.719191	7.54142	4.64864e-14	6.00991e-13
HBE1	1891.94	5.35274	0.139716	38.3115	0	0
ALAS2	126.533	5.33113	0.322366	16.5375	1.96986e-61	1.55619e-59
C1orf116	67.652	5.32936	0.463099	11.508	1.2019e-30	3.74497e-29
DAPP1	85.4783	5.3233	0.433866	12.2694	1.32162e-34	4.8353e-33
SLC24A3	39.1725	5.29723	0.588099	9.00738	2.11046e-19	3.841e-18
GYPB	237.625	5.2762	0.303289	17.3966	8.75249e-68	8.40145e-66
RGS18	141.117	5.26742	0.322307	16.3429	4.88981e-60	3.69927e-58
DGKI	475.505	5.2673	0.443557	11.8751	1.59372e-32	5.28891e-31
PF4V1	23.9518	5.25348	0.622431	8.44026	3.16637e-17	5.12533e-16
PF4	233.307	5.24848	0.29533	17.7715	1.17432e-70	1.2261e-68
HBA2	15.1774	5.24704	0.833873	6.29237	3.12649e-10	2.88775e-09
HBA1	30.9494	5.2116	0.676239	7.70674	1.29073e-14	1.73008e-13
HBD	923.095	5.1954	0.239088	21.7301	1.06614e-104	2.23939e-102
TMEM40	53.4994	5.19338	0.455545	11.4004	4.16431e-30	1.26877e-28
P2RX1	226.884	5.18093	0.263863	19.6349	7.77884e-86	1.1478e-83
HEMGN	21.5983	5.14655	0.760917	6.76361	1.34592e-11	1.41104e-10
THCAT158	25.678	5.09187	0.65373	7.78896	6.75648e-15	9.31507e-14
CTD-2033D15.2	15.2422	5.08894	0.820273	6.20395	5.50619e-10	4.99023e-09
RP11-556E13.1	10.1609	5.0566	0.878533	5.75573	8.62656e-09	6.88198e-08
SLCO4A1	11.9173	5.05602	0.824204	6.13443	8.54676e-10	7.58796e-09
SEC14L5	30.0123	5.04056	0.594723	8.47547	2.34139e-17	3.81764e-16
FCGR2A	48.1368	5.0216	0.50366	9.97021	2.05785e-23	4.61569e-22
TSPAN32	169.486	5.01302	0.293255	17.0944	1.63334e-65	1.45808e-63
SLC27A2	48.1942	5.00965	0.516554	9.69822	3.06805e-22	6.50558e-21
ADGRE2	95.0138	5.00506	0.3903	12.8236	1.20931e-37	4.85192e-36
CMTM5	218.784	4.99744	0.248338	20.1235	4.5942e-90	7.25883e-88
FAM46C	106.666	4.99497	0.408357	12.2319	2.10056e-34	7.62266e-33
SPDYC	9.81712	4.99164	0.882257	5.6578	1.53322e-08	1.19799e-07
APBB1IP	128.107	4.93483	0.353847	13.9462	3.31743e-44	1.61829e-42
M1AP	10.3515	4.92204	0.908465	5.41798	6.02766e-08	4.41781e-07
SLC28A3	22.1675	4.92162	0.660272	7.45392	9.06042e-14	1.14483e-12
PRF1	5.04054	4.89967	1.00068	4.89635	9.76324e-07	6.19009e-06
TYROBP	105.224	4.88192	0.36681	13.3091	2.0489e-40	8.90049e-39
COL2A1	667.51	4.87702	0.205751	23.7035	3.32173e-124	1.07829e-121
MIR223	72.4162	4.86132	0.427287	11.3772	5.4339e-30	1.64435e-28
SMIM1	62.1375	4.84297	0.443331	10.924	8.84675e-28	2.44127e-26
GP5	15.5996	4.82922	0.7042	6.85773	6.99614e-12	7.50205e-11
HCST	3.41515	4.80941	1.06585	4.51226	6.4141e-06	3.58876e-05
TNNT1	148.804	4.79984	0.293349	16.3622	3.56103e-60	2.70548e-58
KCNJ11	5.38921	4.79577	1.02715	4.66899	3.02679e-06	1.7794e-05
GFI1B	407.014	4.76122	0.209019	22.7788	7.43544e-115	2.0114e-112
DLK1	2678.85	4.75475	0.173334	27.4311	1.16904e-165	6.73293e-163
CD226	215.211	4.75278	0.47004	10.1114	4.91569e-24	1.13538e-22
ASIC4	41.126	4.73601	0.501289	9.44766	3.46499e-21	6.95881e-20
SYK	75.9363	4.71563	0.428894	10.9949	4.0453e-28	1.12851e-26
GCSAML	66.5664	4.70452	0.40445	11.6319	2.83773e-31	8.96722e-30
RAB27B	141.476	4.70406	0.295237	15.9332	3.72748e-57	2.474e-55
TREM2	39.8166	4.67426	0.470917	9.92587	3.2129e-23	7.12585e-22
RP11-578C11.2	3.56051	4.67088	1.07256	4.3549	1.33129e-05	7.1164e-05
DUSP2	13.6465	4.66721	0.818414	5.70274	1.17894e-08	9.32185e-08
PDE3A	284.671	4.65188	0.251601	18.4891	2.52532e-76	2.9859e-74
KLF1	28.2123	4.65047	0.639388	7.27332	3.50767e-13	4.23149e-12
HPSE2	25.419	4.63491	0.613058	7.56031	4.02118e-14	5.229e-13
FOLR1	8.01341	4.63203	0.942735	4.91339	8.95129e-07	5.70569e-06
VSIG4	4.91612	4.62089	1.03156	4.47953	7.48076e-06	4.15045e-05
ADRA2A	63.8367	4.57955	0.439951	10.4092	2.25066e-25	5.55018e-24
HRC	57.9743	4.5547	0.42884	10.621	2.38021e-26	6.10579e-25
ZBTB16	229.843	4.54404	0.241648	18.8044	6.94962e-79	8.7999e-77
ALOX12	130.895	4.54299	0.314997	14.4223	3.74577e-47	1.96697e-45
SPX	47.1488	4.50366	0.495538	9.08842	1.00485e-19	1.87467e-18
GSTA2	38.5146	4.48104	0.485466	9.2304	2.69631e-20	5.19869e-19
SLC37A1	322.647	4.47747	0.236979	18.894	1.27895e-79	1.65467e-77
F2RL3	82.6276	4.45708	0.36009	12.3777	3.45167e-35	1.28925e-33
ZNF474	3.46205	4.45458	1.05018	4.24174	2.21792e-05	0.000114249
SLC52A3	5.66539	4.42607	0.960389	4.60862	4.05351e-06	2.3338e-05
CD7	14.8344	4.42447	0.715931	6.18003	6.40903e-10	5.77503e-09
LINC00173	29.1985	4.40007	0.563027	7.81503	5.49481e-15	7.62271e-14
PPP1R14C	90.973	4.3973	0.327256	13.4369	3.67562e-41	1.64473e-39
AC078842.3	3.20837	4.39047	1.07394	4.0882	4.34725e-05	0.000214824
ANGPT1	433.713	4.37511	0.197878	22.1102	2.52125e-108	6.00191e-106
CPNE7	8.67993	4.37475	0.892189	4.90339	9.41943e-07	5.98463e-06
LINC00989	5.08038	4.36906	1.02574	4.25944	2.04944e-05	0.000106492
LIPH	10.016	4.35743	0.909315	4.79199	1.65136e-06	1.01144e-05
CKM	20.1047	4.3546	0.690621	6.30535	2.87549e-10	2.66558e-09
SLA2	33.6382	4.3364	0.548147	7.91101	2.55319e-15	3.60068e-14
PTPN7	123.515	4.32995	0.368527	11.7493	7.1177e-32	2.31897e-30
GFY	5.91505	4.32073	0.943207	4.58089	4.63007e-06	2.64106e-05
RSPH1	10.7299	4.31757	0.787919	5.47972	4.26e-08	3.17173e-07
MT1L	13.2171	4.2923	0.804246	5.33705	9.44689e-08	6.77913e-07
CORO1A	107.84	4.27785	0.397913	10.7507	5.88061e-27	1.55775e-25
KEL	82.8831	4.27445	0.755841	5.65523	1.55641e-08	1.21451e-07
TRIM10	3.40411	4.27152	1.04595	4.08388	4.42898e-05	0.000218802
ATP2A3	442.46	4.25779	0.175097	24.3168	1.30285e-130	4.94917e-128
LINC01218	13.3621	4.25717	0.71871	5.92335	3.15442e-09	2.63419e-08
HIST1H3H	9.61488	4.25035	0.915113	4.64461	3.40712e-06	1.9834e-05
HDC	65.4209	4.2083	0.502791	8.36989	5.76714e-17	9.20989e-16
RP11-501J20.5	5.28539	4.20584	1.00065	4.20311	2.63278e-05	0.000134532
PTGIR	54.5833	4.15668	0.453237	9.17111	4.68171e-20	8.90173e-19
SCGN	82.801	4.15627	0.34789	11.9471	6.72493e-33	2.2569e-31
NXF3	127.394	4.1466	0.275106	15.0727	2.44716e-51	1.43722e-49
RP11-893F2.5	5.93162	4.12833	0.986941	4.18296	2.87743e-05	0.000146197
SLC38A5	80.1893	4.11922	0.358	11.5062	1.22753e-30	3.81819e-29
APOBR	15.9895	4.11913	0.726841	5.66717	1.45177e-08	1.13584e-07
KCNN4	12.5636	4.11874	0.786232	5.23857	1.61822e-07	1.13301e-06
TXK	39.5783	4.1044	0.905135	4.53457	5.77198e-06	3.24576e-05
TMEM164	1409.14	4.09547	0.139791	29.2971	1.12878e-188	9.16059e-186
GSTA1	29.3345	4.08091	0.557707	7.31729	2.53033e-13	3.09005e-12
CBFA2T3	157.219	4.07952	0.261266	15.6145	5.8033e-55	3.67419e-53
PTPN6	229.676	4.07849	0.247154	16.5018	3.56015e-61	2.78785e-59
EFHC2	130.017	4.05516	0.283563	14.3007	2.16582e-46	1.11759e-44
MIR3188	3.50593	4.05264	1.05009	3.85933	0.000113699	0.000520243
FERMT3	1052.9	4.03425	0.20458	19.7197	1.46097e-86	2.21052e-84
RP11-678G14.3	38.9275	4.03016	0.603263	6.6806	2.37964e-11	2.43893e-10
FUT6	7.16118	4.02738	0.979716	4.11077	3.94346e-05	0.000196557
TEC	147.514	4.02365	0.608802	6.60913	3.86596e-11	3.90843e-10
ARHGAP6	131.143	4.01713	0.732599	5.48339	4.1726e-08	3.10925e-07
PLD4	22.8045	4.01341	0.667988	6.00821	1.87586e-09	1.60247e-08
CYTH4	20.9033	4.01144	0.669942	5.98773	2.12786e-09	1.81167e-08
RP11-85G21.3	4.85867	3.9976	0.994424	4.02002	5.8193e-05	0.000282869
TNFAIP8L2	25.3791	3.9833	0.545318	7.30455	2.782e-13	3.38351e-12
GABRE	469.905	3.97676	0.166309	23.9119	2.30533e-126	8.39986e-124
LRRC75A	38.4995	3.97287	0.471825	8.42022	3.75783e-17	6.06074e-16
HBM	3.33904	3.95638	1.05532	3.74898	0.000177558	0.000782746
CASS4	45.7687	3.954	0.448341	8.81919	1.15289e-18	2.01406e-17
CD244	37.3173	3.95087	0.511012	7.73146	1.06319e-14	1.43913e-13
RP11-98O2.1	15.8352	3.94121	0.691488	5.6996	1.20091e-08	9.48299e-08
GAPT	34.5594	3.93201	0.507225	7.75202	9.04453e-15	1.23174e-13
SIX2	5.2938	3.90223	1.03703	3.7629	0.000167956	0.00074446
PIM1	335.482	3.90137	0.219727	17.7556	1.56123e-70	1.62059e-68
BIN2	18.9182	3.89211	0.653516	5.95565	2.59036e-09	2.18461e-08
TNNI3	8.62348	3.87872	0.854306	4.5402	5.62015e-06	3.16636e-05
CLEC4F	4.40555	3.87782	1.02005	3.80159	0.000143773	0.000643983
TUBA4A	158.017	3.86046	0.276931	13.9402	3.61043e-44	1.75642e-42
CR1L	136.819	3.85539	0.308265	12.5067	6.85852e-36	2.60536e-34
IL2RG	6.52804	3.84569	0.955396	4.02523	5.69201e-05	0.000277134
CCND3	989.609	3.83746	0.160907	23.849	1.0375e-125	3.63207e-123
PTCRA	6.86967	3.83274	0.902954	4.24467	2.18914e-05	0.000112865
SERPINE1	556.677	3.8213	0.399837	9.55715	1.21045e-21	2.49553e-20
ST8SIA6	58.9729	3.81731	0.403625	9.45757	3.15171e-21	6.34393e-20
AC005009.2	3.72306	3.81382	1.06713	3.57391	0.000351687	0.00147291
GP1BA	335.02	3.81129	0.208923	18.2425	2.37147e-74	2.67977e-72
C11orf87	17.0484	3.80991	0.626197	6.0842	1.17074e-09	1.02162e-08
IL1B	138.978	3.80971	0.293134	12.9965	1.28062e-38	5.32965e-37
CXCR2P1	7.58943	3.80964	0.958559	3.97435	7.05729e-05	0.000337352
SPTB	26.6623	3.80675	0.53356	7.13463	9.70476e-13	1.12695e-11
HBG2	13.1923	3.79743	0.696714	5.45049	5.02313e-08	3.7105e-07
MYC	662.436	3.78796	0.180414	20.9959	7.1548e-98	1.30349e-95
CSF1R	82.4686	3.77856	0.407952	9.26226	2.00144e-20	3.8968e-19
C3AR1	9.28046	3.76375	0.854861	4.40277	1.0688e-05	5.78829e-05
SLC18A2	19.5518	3.74284	0.601786	6.21956	4.98543e-10	4.53207e-09
RP5-1120P11.1	23.791	3.73345	0.6095	6.12543	9.04373e-10	8.00529e-09
C4B	3.30846	3.73022	1.08165	3.44864	0.000563418	0.0022482
FOXH1	22.7499	3.72425	0.584766	6.36879	1.90521e-10	1.79312e-09
VWDE	37.9598	3.70766	0.479716	7.72886	1.08514e-14	1.46662e-13
AP001625.6	3.76245	3.70574	1.03588	3.57739	0.000347045	0.00145518
AC093159.1	6.577	3.6907	0.96159	3.83812	0.00012398	0.000564104
SUSD3	23.5858	3.68791	0.598369	6.16326	7.12614e-10	6.38705e-09
MFSD2B	42.3437	3.68185	0.462997	7.9522	1.83222e-15	2.63385e-14
NCKAP1L	178.724	3.67861	0.254505	14.4539	2.3672e-47	1.25786e-45
HBZ	17.5026	3.67604	0.723179	5.08318	3.71175e-07	2.47922e-06
PLEKHA7	79.8444	3.67422	0.428094	8.58274	9.26381e-18	1.5472e-16
CD53	49.9398	3.67212	0.548091	6.69983	2.08656e-11	2.15089e-10
FAR2P2	12.3563	3.66251	0.822898	4.45074	8.55744e-06	4.70976e-05
UCP2	478.157	3.65687	0.442418	8.26563	1.38955e-16	2.16107e-15
SLA	55.5607	3.6563	0.444994	8.21652	2.09492e-16	3.21053e-15
RP11-432J24.5	4.52083	3.65352	0.989621	3.69183	0.000222644	0.000965531
HBQ1	19.1944	3.64024	0.613107	5.93736	2.89642e-09	2.42897e-08
PRKAR2B	938.423	3.62943	0.148512	24.4386	6.65657e-132	2.58362e-129
WAS	29.1851	3.62274	0.575065	6.29971	2.98209e-10	2.75724e-09
SH2D2A	28.0574	3.61575	0.547493	6.60419	3.99703e-11	4.03408e-10
CDH6	33.7618	3.60951	0.522796	6.90425	5.0469e-12	5.48765e-11
FZD5	95.1596	3.59704	0.326893	11.0037	3.66657e-28	1.02607e-26
LRMP	67.6206	3.58372	0.388125	9.23343	2.62109e-20	5.05913e-19
CHPF	191.702	3.57185	0.500638	7.13459	9.70787e-13	1.12695e-11
RP11-1365D11.1	3.34115	3.56895	1.05075	3.39658	0.000682346	0.0026828
ALOX15	84.8181	3.56325	0.694063	5.1339	2.83792e-07	1.92395e-06
CYP2F1	8.86562	3.54566	0.807381	4.39156	1.1254e-05	6.06851e-05
TRIM58	38.3414	3.53881	0.455247	7.77339	7.64144e-15	1.04946e-13
BTK	345.241	3.52442	0.210972	16.7057	1.19207e-62	9.76291e-61
TSPAN33	22.0513	3.52231	0.568729	6.19329	5.89202e-10	5.32638e-09
AKR1C1	230.744	3.50989	0.280204	12.5262	5.36719e-36	2.04756e-34
SDPR	568.147	3.50816	0.162421	21.5992	1.82739e-103	3.66586e-101
PNCK	6.72513	3.49658	0.918907	3.80515	0.000141717	0.000636211
DLGAP3	6.62615	3.4938	0.979394	3.56731	0.000360671	0.0015063
LCP1	275.02	3.48697	0.247699	14.0775	5.22376e-45	2.60517e-43
ZFPM1	24.6451	3.48334	0.533699	6.52678	6.71984e-11	6.59934e-10
SERPINF1	202.883	3.48152	0.249055	13.9789	2.09701e-44	1.0314e-42
CFAP45	15.1211	3.48034	0.657015	5.29721	1.17588e-07	8.3211e-07
CD180	6.70295	3.46127	0.954557	3.62604	0.000287797	0.00122137
F13A1	11.0992	3.4612	0.750176	4.61384	3.95288e-06	2.28102e-05
FCER1G	373.066	3.44441	0.201283	17.1123	1.20241e-65	1.07878e-63
CATSPER1	5.82068	3.4319	0.898419	3.81993	0.000133489	0.000602457
GLOD5	5.01177	3.43117	0.950862	3.60848	0.000307991	0.00130243
SIGLEC12	18.2493	3.4221	0.585861	5.84115	5.1842e-09	4.24581e-08
SLC6A9	55.9475	3.4221	0.466936	7.32884	2.32148e-13	2.84277e-12
CTA-360L10.1	11.12	3.41626	0.745574	4.58205	4.6044e-06	2.6281e-05
PRSS57	7.14186	3.4042	0.937645	3.63059	0.000282778	0.0012015
TSPOAP1-AS1	6.55462	3.40088	0.900942	3.7748	0.000160134	0.000712444
SYT6	10.5694	3.39633	0.78424	4.33073	1.48613e-05	7.87806e-05
GPR132	3.53499	3.39447	1.06557	3.18558	0.00144462	0.00524234
GLB1L2	27.7469	3.38876	0.556452	6.08995	1.12949e-09	9.87558e-09
SP7	5.90714	3.38646	0.893479	3.7902	0.000150527	0.000671708
SIGLEC8	5.65181	3.36727	0.987701	3.4092	0.000651544	0.00256848
MYO18B	29.9133	3.3663	0.512675	6.56615	5.1632e-11	5.14994e-10
NT5M	44.0731	3.36544	0.398571	8.44376	3.07301e-17	4.98325e-16
MED12L	41.2885	3.36317	0.4909	6.85103	7.33203e-12	7.84809e-11
MYLK	573.817	3.36112	0.157654	21.3196	7.47061e-101	1.44979e-98
IKZF1	115.771	3.3571	0.684656	4.90333	9.42242e-07	5.98463e-06
ARHGAP30	39.1186	3.34057	0.458169	7.29112	3.07379e-13	3.72317e-12
DNM3	67.5988	3.31735	0.398576	8.32299	8.57682e-17	1.35155e-15
RP1-18D14.7	9.59711	3.31684	0.792297	4.18636	2.83464e-05	0.000144146
HBB	4.2385	3.29642	1.02646	3.21146	0.00132063	0.00484856
CYTL1	150.558	3.29371	0.341441	9.6465	5.08597e-22	1.06829e-20
FOXN2	704.956	3.29343	0.154469	21.3209	7.25906e-101	1.42421e-98
SELPLG	57.8037	3.28675	0.415083	7.9183	2.40773e-15	3.40092e-14
ABCC3	40.4576	3.28573	0.459125	7.1565	8.27622e-13	9.70215e-12
RP11-410N8.3	3.7839	3.28468	1.07658	3.05102	0.00228062	0.00789267
PADI4	6.93388	3.28052	0.852965	3.84602	0.00012005	0.000547197
MICALCL	17.9214	3.27523	0.678918	4.8242	1.40569e-06	8.70828e-06
C6orf223	3.4686	3.26682	1.03595	3.15345	0.00161354	0.00580574
DNAAF3	6.60058	3.26287	0.884171	3.69032	0.000223972	0.000970344
CILP2	12.4991	3.26066	0.710579	4.58874	4.45934e-06	2.55101e-05
S100B	11.8976	3.25429	0.9971	3.26375	0.00109947	0.00411876
ALDH1A1	72.3056	3.25007	0.401432	8.09619	5.67056e-16	8.45799e-15
ST8SIA6-AS1	4.93299	3.24778	0.977067	3.32401	0.00088733	0.00339468
HIST1H2AC	91.3924	3.24751	0.399089	8.1373	4.04178e-16	6.06913e-15
RP11-303G3.6	7.49932	3.24272	0.85279	3.80249	0.000143251	0.000642128
ADGRG5	19.8533	3.24212	0.678152	4.78082	1.74585e-06	1.06675e-05
TREML1	8.6945	3.24159	0.812248	3.99088	6.58277e-05	0.000316278
C3orf52	65.8374	3.23449	0.431648	7.49334	6.71409e-14	8.55627e-13
EXOC3L4	8.52539	3.23261	0.816956	3.95689	7.59316e-05	0.000360938
PIK3AP1	22.3738	3.22033	0.628398	5.12467	2.98061e-07	2.01652e-06
CHST13	3.84322	3.18744	1.04362	3.05422	0.00225649	0.00782157
MFAP3L	100.19	3.18293	0.282529	11.2659	1.93463e-29	5.69041e-28
PIK3CB	340.068	3.18158	0.192985	16.4862	4.6124e-61	3.58042e-59
ARHGAP22	16.0668	3.17963	0.736105	4.31953	1.5636e-05	8.26668e-05
ACKR2	13.805	3.1793	0.748114	4.24975	2.14011e-05	0.000110624
CKB	1345.01	3.17621	0.145436	21.8392	9.8426e-106	2.1695e-103
FYB	135.869	3.1671	0.675967	4.68529	2.79561e-06	1.65165e-05
ELAVL4	8.6119	3.1582	0.769213	4.10576	4.02992e-05	0.000200419
RP11-1334A24.6	4.7012	3.14065	1.04967	2.99202	0.00277139	0.00939264
SELP	357.204	3.1305	0.191646	16.3348	5.57999e-60	4.2036e-58
FRRS1	8.89257	3.12403	0.821544	3.80263	0.00014317	0.000641926
PPIF	1184.63	3.11956	0.118657	26.2905	2.46022e-152	1.25499e-149
S100A4	1232.18	3.11588	0.17893	17.414	6.45718e-68	6.26557e-66
ABCC4	678.043	3.10668	0.153675	20.2159	7.08824e-91	1.16104e-88
RP11-734I18.1	12.3093	3.09492	0.685341	4.51589	6.30522e-06	3.53116e-05
LINC01094	54.3302	3.09335	0.411998	7.50816	5.99641e-14	7.68006e-13
MITF	60.0176	3.08997	0.413875	7.46594	8.27093e-14	1.0473e-12
LGALSL	532.816	3.08716	0.179252	17.2225	1.80083e-66	1.66591e-64
PGF	104.379	3.08702	0.53036	5.82061	5.8633e-09	4.77788e-08
GABRQ	17.5202	3.08615	0.6528	4.72756	2.27238e-06	1.36099e-05
PIK3R5	22.9671	3.0849	0.525386	5.87167	4.31425e-09	3.55125e-08
RP11-274A11.4	3.27843	3.08208	1.04494	2.94952	0.00318268	0.0106504
FAH	292.02	3.08095	0.200996	15.3284	4.94016e-53	2.96975e-51
TESC	37.6204	3.06502	0.445253	6.88377	5.82896e-12	6.29203e-11
RAC2	569.816	3.05832	0.159962	19.119	1.75373e-81	2.33664e-79
BCRP3	22.9322	3.05802	0.577548	5.29484	1.19122e-07	8.42634e-07
STXBP2	130.695	3.04917	0.255391	11.9392	7.39197e-33	2.47146e-31
CD300A	26.1319	3.04851	0.52467	5.81034	6.23458e-09	5.05735e-08
OSBPL6	73.5889	3.04203	0.346769	8.77248	1.74767e-18	3.02354e-17
NKG7	21.5937	3.03537	0.776103	3.91104	9.1901e-05	0.000428631
RAB37	143.404	3.02655	0.263582	11.4824	1.61782e-30	4.99732e-29
C15orf54	11.1051	3.02392	0.946296	3.19553	0.00139574	0.00508564
MIR142	8.76428	3.02347	0.842475	3.5888	0.000332203	0.00139853
GMPR	245.432	3.02095	0.201251	15.0109	6.23101e-51	3.61196e-49
RNF139-AS1	16.1402	3.02068	0.676625	4.46433	8.03188e-06	4.43692e-05
TMIGD2	19.1806	3.01698	0.563211	5.35674	8.47352e-08	6.12743e-07
ATP5HP4	9.30989	3.01438	0.752603	4.00527	6.19462e-05	0.000299401
UNC13D	141.293	3.01419	0.294562	10.2328	1.41361e-24	3.36066e-23
GPR35	4.03311	3.01345	0.976738	3.08521	0.00203406	0.00714462
MAGIX	27.3426	2.99058	0.493282	6.06263	1.33912e-09	1.16174e-08
GNAZ	9.39675	2.98802	0.750673	3.98045	6.87845e-05	0.000329597
NR4A2	18.3354	2.97807	0.622064	4.7874	1.68956e-06	1.03342e-05
ADAMTSL4	52.287	2.97552	0.420487	7.07635	1.48005e-12	1.68956e-11
PSTPIP2	450.522	2.97262	0.173422	17.141	7.33632e-66	6.64887e-64
CTD-2542L18.1	4.4274	2.97092	0.96509	3.07839	0.00208125	0.00728601
EGR3	21.8004	2.96715	0.58901	5.03752	4.71603e-07	3.1093e-06
PDE5A	186.107	2.96545	0.261077	11.3585	6.72643e-30	2.02861e-28
HPSE	69.6851	2.96333	0.371322	7.98048	1.45762e-15	2.1158e-14
NBPF4	3.25083	2.9607	1.04198	2.84142	0.00449129	0.0144326
KCNH2	69.5793	2.9556	0.368479	8.02109	1.04809e-15	1.53887e-14
GCSAM	5.8331	2.95417	0.980049	3.01431	0.0025756	0.00879756
KLF9	24.8885	2.9475	0.556927	5.29244	1.20696e-07	8.53088e-07
MYCNOS	5.54955	2.94303	0.908775	3.23846	0.00120178	0.00446269
VPS9D1-AS1	8.97549	2.94055	0.783131	3.75487	0.000173432	0.000766071
CTSW	3.58876	2.94013	1.02518	2.86791	0.0041319	0.0133969
GAL	16.2533	2.93328	0.757111	3.87431	0.000106929	0.000491911
MS4A3	20.275	2.92743	0.647072	4.52411	6.06498e-06	3.40089e-05
CLDN10	70.0023	2.92707	0.328923	8.89893	5.63853e-19	9.99706e-18
HIST1H2BK	70.9342	2.91825	0.416319	7.00967	2.38887e-12	2.66785e-11
VNN1	18.0345	2.91457	0.576923	5.05193	4.37369e-07	2.89644e-06
CELF2	793.748	2.91443	0.141175	20.644	1.10423e-94	1.95197e-92
GCC2-AS1	10.5245	2.90521	0.780822	3.72071	0.000198664	0.000869565
CST7	7.67974	2.90283	0.823998	3.52285	0.000426926	0.00175589
RP13-942N8.1	8.55549	2.90041	0.824019	3.51984	0.000431814	0.00177314
CISH	37.9602	2.89672	0.565659	5.12097	3.03972e-07	2.05495e-06
PTPRJ	43.145	2.89378	0.392376	7.37502	1.64318e-13	2.03307e-12
BSPRY	4.97491	2.89243	0.948832	3.04841	0.00230058	0.00795248
STXBP5	828.616	2.88795	0.168969	17.0916	1.71314e-65	1.52171e-63
CD6	66.1719	2.88641	0.361075	7.99394	1.30696e-15	1.9033e-14
RRM2P3	16.574	2.87325	0.64828	4.43212	9.33124e-06	5.10644e-05
DOK3	90.2469	2.84868	0.294087	9.68652	3.44057e-22	7.26958e-21
SLFNL1	4.16128	2.84849	0.98473	2.89267	0.00381986	0.0125275
RAB20	14.3883	2.84424	0.672488	4.22943	2.34288e-05	0.000120304
RP11-184M15.1	20.8994	2.83788	0.657837	4.31395	1.60361e-05	8.45817e-05
GFRA3	17.4517	2.83657	0.666779	4.25414	2.09857e-05	0.000108634
SERPINB1	626.288	2.83638	0.146698	19.3349	2.73441e-83	3.81408e-81
CTD-3094K11.1	5.60066	2.83334	0.900691	3.14574	0.00165665	0.00594769
RP11-367G6.3	3.90974	2.82967	0.99238	2.85139	0.00435283	0.014028
AF131217.1	4.01298	2.82862	1.03464	2.73391	0.00625866	0.0193019
TERT	5.63393	2.82784	0.880261	3.21251	0.00131583	0.00483988
RPS6KL1	24.5694	2.82601	0.581124	4.86301	1.15613e-06	7.24773e-06
LINC01234	22.0714	2.82463	0.508033	5.55993	2.69885e-08	2.05832e-07
SNX20	4.31221	2.82249	1.04299	2.70615	0.00680693	0.0207568
ACAP1	37.8465	2.80605	0.471829	5.94718	2.72799e-09	2.29311e-08
HYAL3	115.739	2.80101	0.304368	9.20273	3.48966e-20	6.6922e-19
ERVMER34-1	14.1547	2.79864	0.726602	3.85169	0.000117307	0.00053565
DUSP10	148.871	2.79244	0.249342	11.1992	4.11205e-29	1.19766e-27
PTPN22	15.8218	2.78386	0.693133	4.01634	5.9108e-05	0.000286535
AC079807.4	8.73666	2.78183	0.792411	3.51059	0.000447106	0.00182878
RET	4.66374	2.78052	0.978891	2.84048	0.00450452	0.0144595
RP11-88I18.2	3.64598	2.78032	1.06455	2.61172	0.00900888	0.0264939
AC005682.6	4.56143	2.78	0.979198	2.83906	0.00452471	0.0145165
RNVU1-15	4.73301	2.77961	0.994887	2.79389	0.00520775	0.0164245
C15orf53	3.31999	2.77919	1.07394	2.58784	0.00965785	0.028152
RASGRP2	161.429	2.77603	0.237531	11.687	1.48477e-31	4.76783e-30
BMP2K	238.805	2.77333	0.197562	14.0378	9.15741e-45	4.54157e-43
GNG8	4.8852	2.76302	0.935102	2.95478	0.00312892	0.010481
ELOVL7	54.8844	2.76171	0.391634	7.05175	1.76678e-12	1.99899e-11
HTR1B	8.59806	2.75432	0.982964	2.80206	0.00507776	0.0160628
HLA-DPA1	31.0448	2.75012	0.47557	5.7828	7.3468e-09	5.91654e-08
KCNQ4	14.3315	2.74553	0.654155	4.19706	2.70399e-05	0.000137895
NUP210	68.1353	2.73814	0.330578	8.28288	1.20227e-16	1.87798e-15
RP11-254B13.4	16.6794	2.73232	0.671683	4.06787	4.74454e-05	0.000233229
CNST	352.636	2.72258	0.168483	16.1594	9.74751e-59	6.93354e-57
MT1E	5.02108	2.71922	1.05587	2.57534	0.0100143	0.0290629
RP11-932O9.10	3.92707	2.71725	0.983681	2.76233	0.00573898	0.0178882
BGLT3	3.86476	2.71457	0.997631	2.72101	0.00650818	0.019948
TIMP3	5543.66	2.71111	0.133959	20.2384	4.49482e-91	7.4306e-89
PBX4	7.39676	2.71026	0.892392	3.03707	0.00238891	0.00822754
PDGFC	218.932	2.69996	0.234804	11.4988	1.33812e-30	4.14052e-29
ZNF488	9.54903	2.69939	0.820763	3.28888	0.00100587	0.00380461
RP11-219G17.4	12.3131	2.69376	0.654899	4.11325	3.90131e-05	0.000194619
CTC-756D1.3	5.19863	2.6914	0.93447	2.88013	0.00397507	0.0129651
LPAR5	45.9207	2.69026	0.403353	6.66974	2.56258e-11	2.62492e-10
MICALL2	70.5006	2.6884	0.73959	3.63499	0.000277994	0.00118202
CCDC173	42.331	2.68636	0.447098	6.00844	1.87314e-09	1.60091e-08
MR1	19.4263	2.68379	0.544666	4.9274	8.33291e-07	5.34012e-06
FAM72A	14.3029	2.68348	0.668355	4.01506	5.94318e-05	0.00028795
MPL	177.655	2.67961	0.22422	11.9508	6.43325e-33	2.16307e-31
PSD4	42.1594	2.67535	0.41375	6.46611	1.00559e-10	9.71522e-10
SLC22A3	69.0997	2.67114	0.870035	3.07016	0.00213947	0.00746492
SPINK2	4.05195	2.664	0.980973	2.71567	0.00661416	0.0202381
ACRBP	104.744	2.66202	0.289723	9.18816	3.99619e-20	7.63897e-19
GLDC	18.7739	2.65348	0.545904	4.86071	1.16967e-06	7.32748e-06
MGAM	16.8291	2.6458	0.686149	3.85602	0.000115248	0.000526789
RAP1GAP2	41.9238	2.64476	0.409364	6.46066	1.0425e-10	1.00447e-09
LEFTY2	85.2829	2.63948	0.676568	3.90127	9.56877e-05	0.000444666
GATM	67.6446	2.639	0.361882	7.29243	3.04415e-13	3.68976e-12
MLC1	111.715	2.63412	0.291041	9.0507	1.42059e-19	2.61745e-18
CDKN1C	292.994	2.63113	0.244483	10.762	5.20132e-27	1.37986e-25
RUNX1	432.649	2.62613	0.165232	15.8936	7.01623e-57	4.60543e-55
SMIM10	29.8296	2.62571	0.540717	4.85599	1.19789e-06	7.50034e-06
PARVG	28.5753	2.62273	0.502426	5.22013	1.78799e-07	1.24845e-06
SPI1	25.6709	2.61814	0.514691	5.08683	3.64107e-07	2.43566e-06
PTH2R	4.74939	2.61611	0.942481	2.77577	0.00550717	0.0172456
P2RY14	5.1327	2.61403	0.908874	2.87612	0.00402602	0.0131073
PLXNA4	84.4149	2.61363	0.397768	6.57075	5.00623e-11	5.00175e-10
ICAM5	12.2485	2.60281	0.668769	3.89195	9.94428e-05	0.0004602
CCR1	3.58208	2.59859	1.08246	2.40063	0.0163667	0.0445919
RP11-1086F11.1	3.86212	2.59218	0.980489	2.64376	0.00819911	0.0244019
SERP2	5.97668	2.5911	0.950377	2.7264	0.00640301	0.0196899
IL21R	5.19286	2.58801	0.964058	2.6845	0.0072638	0.0219661
MAX	1069.59	2.58748	0.118522	21.8313	1.17134e-105	2.55039e-103
PDZD8	362.494	2.58723	0.1669	15.5017	3.38058e-54	2.08127e-52
ATP6V1C2	8.14651	2.5834	0.904798	2.85523	0.0043006	0.0138748
GPBAR1	8.72533	2.58332	0.984018	2.62528	0.0086578	0.025571
RP11-879F14.2	28.2197	2.58265	0.545482	4.73462	2.19468e-06	1.31721e-05
MICD	5.90099	2.58077	0.880213	2.93198	0.00336811	0.0111919
RP11-121A8.1	4.8225	2.58026	0.920265	2.80383	0.00504998	0.0159862
RP11-425D10.10	4.06265	2.57822	1.0128	2.54564	0.0109079	0.0313181
MYO1F	159.119	2.57489	0.684706	3.76058	0.000169522	0.000750524
DNAJC6	95.3122	2.57416	0.286297	8.99122	2.44509e-19	4.43194e-18
MPO	9.75193	2.56039	0.957874	2.673	0.00751774	0.0226191
AGAP2	10.7987	2.55835	0.755402	3.38673	0.000707301	0.00277176
VAV1	85.0632	2.55409	0.306869	8.32307	8.57122e-17	1.35155e-15
THPO	3.51942	2.55361	1.02427	2.4931	0.0126633	0.0357341
CHST2	130.948	2.54739	0.244888	10.4023	2.42127e-25	5.94627e-24
RAP1B	2669.93	2.54563	0.137403	18.5268	1.25475e-76	1.50352e-74
CNTNAP5	21.3365	2.54304	0.68753	3.69882	0.000216608	0.00094187
RP11-849I19.1	3.72658	2.54303	1.0426	2.43913	0.0147226	0.0406963
MAP1A	266.287	2.53498	0.281983	8.98983	2.47608e-19	4.48356e-18
ARHGAP9	81.6588	2.53447	0.319348	7.93639	2.08159e-15	2.96605e-14
MGAT3-AS1	5.76421	2.53399	0.926063	2.7363	0.00621345	0.0192003
HDHD3	163.756	2.53171	0.220984	11.4566	2.17982e-30	6.67555e-29
HRAT92	4.29962	2.52796	0.997644	2.53393	0.0112791	0.0322927
RPS3AP34	22.5904	2.52726	0.528019	4.7863	1.69881e-06	1.03836e-05
SYNPO2L	49.5178	2.51859	0.617465	4.07892	4.52452e-05	0.000223275
PKLR	3.71216	2.51675	1.04967	2.39766	0.0165003	0.044908
PRKCQ	143.294	2.51446	0.247891	10.1434	3.54557e-24	8.2318e-23
HCK	66.0549	2.51367	0.701375	3.58391	0.000338486	0.00142163
ZP3	7.47993	2.51269	0.780351	3.21994	0.00128215	0.0047238
CD33	50.1781	2.5126	0.369273	6.80417	1.01636e-11	1.07374e-10
ATP8A2	11.9314	2.50166	0.714443	3.50155	0.000462562	0.00188552
CFD	23.4576	2.49789	0.486023	5.13945	2.75551e-07	1.87203e-06
SLC37A2	3.25102	2.49767	1.07923	2.31431	0.0206506	0.0545005
MINCR	20.6784	2.4957	0.58617	4.25765	2.06591e-05	0.000107226
EGR2	12.6965	2.49448	0.796694	3.13104	0.00174188	0.00621742
MIR181A1HG	33.7068	2.48897	0.477291	5.21478	1.84037e-07	1.28252e-06
CITED2	231.775	2.48861	0.303184	8.20825	2.24436e-16	3.42192e-15
AC011747.4	3.5779	2.4875	1.03283	2.40843	0.0160214	0.0437782
RHCE	5.38193	2.4815	0.905662	2.73998	0.00614427	0.0190297
LYZ	38.6518	2.47981	0.418195	5.9298	3.03299e-09	2.53992e-08
PRSS36	5.03325	2.47439	0.923235	2.68013	0.00735939	0.0222176
GP6	27.3217	2.47364	0.446919	5.53487	3.11462e-08	2.35929e-07
MDM1	236.057	2.47344	0.236956	10.4384	1.65595e-25	4.11775e-24
TUBB4A	36.3914	2.47327	0.417406	5.92534	3.11661e-09	2.60506e-08
HIST1H2BG	21.2919	2.47276	0.526498	4.69663	2.64492e-06	1.56937e-05
RP11-132A1.4	24.2882	2.46754	0.530568	4.65074	3.30739e-06	1.93101e-05
AC112198.1	4.38719	2.46505	1.07083	2.30201	0.0213348	0.0560566
LINGO1-AS1	7.05566	2.46479	0.816927	3.01715	0.00255165	0.00873078
CD46P1	3.31251	2.45261	1.00238	2.44678	0.014414	0.039992
LINC01121	3.99056	2.45059	1.04915	2.33577	0.0195032	0.0518323
PLCH1	21.1615	2.44929	0.523463	4.67902	2.88256e-06	1.69796e-05
DEGS2	9.28843	2.44617	0.727135	3.36412	0.000767893	0.00298692
CCDC162P	14.4925	2.43608	0.628001	3.8791	0.000104846	0.000483324
EYA4	6.90259	2.436	0.87401	2.78715	0.00531731	0.0167228
BRI3BP	132.135	2.436	0.285954	8.51886	1.6113e-17	2.65389e-16
FSIP1	6.40149	2.43409	1.01749	2.39226	0.0167452	0.0454981
SMIM24	70.2761	2.43008	0.302519	8.03282	9.52605e-16	1.40444e-14
TBXAS1	186.844	2.4282	0.22449	10.8165	2.87505e-27	7.68432e-26
APLP1	72.3167	2.42536	0.362359	6.69324	2.18281e-11	2.24752e-10
SIGLEC10	20.1604	2.42405	1.139	2.12823	0.0333177	0.0817107
SLC7A5	256.447	2.42319	0.278881	8.689	3.65644e-18	6.24709e-17
NFE4	8.1773	2.42228	0.950605	2.54815	0.0108296	0.0311206
HPDL	30.8359	2.42075	0.430917	5.61767	1.93551e-08	1.49273e-07
TMEM173	292.096	2.41781	0.225794	10.708	9.33203e-27	2.44661e-25
BDH1	45.0842	2.41233	0.438643	5.49953	3.8081e-08	2.85792e-07
STON2	194.135	2.41222	0.213276	11.3103	1.16694e-29	3.46663e-28
PTK2B	90.0038	2.41138	0.349648	6.89658	5.327e-12	5.76764e-11
SLFN14	20.6858	2.41099	0.507978	4.74625	2.07219e-06	1.24737e-05
INPP5J	25.3621	2.40984	0.56096	4.29593	1.73965e-05	9.11641e-05
GAD1	527.806	2.40807	0.151285	15.9175	4.79271e-57	3.16922e-55
ZNF385A	158.373	2.40652	0.236643	10.1694	2.71532e-24	6.32888e-23
IGHEP2	3.91901	2.40427	0.979802	2.45383	0.0141342	0.0393645
RUFY1	249.419	2.404	0.200402	11.9959	3.73339e-33	1.26964e-31
CBX3P2	4.12671	2.40307	1.01533	2.3668	0.0179427	0.0482744
SNORA73B	6.48962	2.40221	0.871828	2.75537	0.00586264	0.0182418
GUSBP5	3.65422	2.4009	0.96301	2.49312	0.0126625	0.0357341
RP11-477H21.2	7.28228	2.39964	0.920079	2.60808	0.00910512	0.0267505
GGT1	37.8554	2.3927	0.481862	4.96553	6.85147e-07	4.44338e-06
SLC39A3	89.6302	2.3917	0.293623	8.14548	3.77768e-16	5.69651e-15
LINC01366	7.68914	2.38622	0.756878	3.15272	0.00161758	0.0058157
2017-09-05	52.6656	2.38339	0.400148	5.95626	2.58071e-09	2.17853e-08
RP11-142C4.5	3.21337	2.38114	1.06435	2.23717	0.0252751	0.0644753
GSAP	34.1924	2.38097	0.426819	5.57841	2.42723e-08	1.85911e-07
RP11-747H7.3	7.04126	2.3797	0.8078	2.9459	0.00322013	0.0107563
LDLRAD4	96.1654	2.37799	0.294055	8.0869	6.12044e-16	9.11379e-15
HCLS1	223.135	2.37094	0.236834	10.011	1.36369e-23	3.07804e-22
DIAPH1	1023.19	2.37055	0.118644	19.9803	8.16549e-89	1.24604e-86
RP11-284F21.7	4.02606	2.36695	0.962494	2.45918	0.0139255	0.0388599
ST6GAL2	84.8408	2.36677	0.659867	3.58674	0.000334833	0.00140794
FOS	1473.67	2.36251	0.130231	18.1409	1.5149e-73	1.66957e-71
BMP8B	6.80849	2.36181	0.85403	2.76549	0.00568377	0.0177378
SNHG3	276.002	2.36143	0.23377	10.1015	5.43939e-24	1.25471e-22
NSMAF	296.586	2.35768	0.172801	13.6439	2.19583e-42	1.02361e-40
CCL4	13.606	2.35606	0.741089	3.17919	0.00147687	0.00535173
GNA15	4.21012	2.35462	0.947191	2.4859	0.0129225	0.0363853
EMX1	13.0395	2.35432	0.707668	3.32687	0.000878275	0.00336424
RP11-81H14.2	6.86477	2.34495	0.805599	2.91082	0.00360484	0.0118944
HEXIM1	290.071	2.34407	0.181132	12.9413	2.63287e-38	1.08813e-36
ARHGAP18	556.949	2.34053	0.137556	17.0151	6.34509e-65	5.52611e-63
RNU6-6P	8.5667	2.32867	0.941542	2.47325	0.013389	0.037527
RP11-299G20.5	6.11537	2.32571	0.941811	2.4694	0.0135339	0.0378855
MAPKAPK3	204.865	2.32118	0.250635	9.2612	2.02145e-20	3.93149e-19
CACNA1D	11.6793	2.31864	0.663283	3.4957	0.000472826	0.00192384
ABCA7	88.3608	2.31791	0.314787	7.36341	1.79272e-13	2.2135e-12
PDZK1IP1	5.63966	2.31443	0.844824	2.73954	0.00615255	0.0190443
PCSK6	41.4269	2.31438	0.436766	5.2989	1.16504e-07	8.25091e-07
ECHDC2	54.0652	2.31257	0.378016	6.11764	9.49709e-10	8.38166e-09
SLC43A3	207.862	2.31223	0.213346	10.838	2.27449e-27	6.14353e-26
GDPD1	79.2753	2.31188	0.339756	6.80453	1.01379e-11	1.07165e-10
TMCC1-AS1	45.2138	2.30966	0.381363	6.05632	1.39272e-09	1.2059e-08
YOD1	309.102	2.30923	0.191184	12.0786	1.37069e-33	4.7427e-32
ITPKA	3.59688	2.30913	1.03386	2.2335	0.0255161	0.064998
KBTBD8	48.6494	2.30469	0.394631	5.84012	5.21632e-09	4.27016e-08
2017-09-04	18.5446	2.29968	0.590775	3.89266	9.91523e-05	0.000459094
PRKCD	103.694	2.2927	0.301458	7.60535	2.84126e-14	3.72177e-13
NPW	32.4692	2.28823	0.578135	3.95796	7.55942e-05	0.000359626
FERMT1	34.8533	2.28695	0.491772	4.65043	3.31249e-06	1.93335e-05
SLC12A8	17.0343	2.28588	0.808701	2.8266	0.00470443	0.0150229
ZNF239	12.9864	2.28527	0.768886	2.97218	0.00295693	0.00996471
SYNGR3	49.9923	2.28521	0.349224	6.54369	6.00176e-11	5.92346e-10
MYO3B	30.0029	2.28278	0.472511	4.83118	1.35728e-06	8.43765e-06
CAPN11	10.1232	2.28113	0.792592	2.87807	0.00400122	0.0130409
VRTN	26.2038	2.27676	0.487781	4.66759	3.04752e-06	1.78982e-05
HIST1H2BF	7.44791	2.27178	0.777891	2.92044	0.00349539	0.0115718
CHRNE	10.518	2.27159	0.728838	3.11673	0.0018287	0.00648709
ATP2B2	9.61616	2.27027	0.722739	3.1412	0.00168255	0.00602976
HAGHL	69.068	2.26983	0.304394	7.45689	8.8586e-14	1.12012e-12
LINC01569	13.6476	2.26856	0.595923	3.80681	0.000140772	0.000632606
AC113404.1	44.1055	2.26722	0.417405	5.4317	5.58196e-08	4.10125e-07
HES6	19.3647	2.26517	0.645546	3.50892	0.000449928	0.00183906
RP11-10H3.1	5.79664	2.26457	0.901859	2.51101	0.0120388	0.0342207
AC017002.1	4.30793	2.26449	1.01195	2.23775	0.0252373	0.0643973
RAB33A	111.539	2.26336	0.288326	7.84998	4.16109e-15	5.81771e-14
CCDC78	9.05246	2.25942	0.782444	2.88765	0.00388136	0.0126965
AC093616.4	14.8309	2.25905	0.646465	3.49447	0.000475005	0.00193139
CD4	52.0019	2.25576	0.378142	5.96537	2.4408e-09	2.06335e-08
RNVU1-4	3.21728	2.25558	1.03514	2.17901	0.0293312	0.0731293
ADRB2	16.8378	2.25505	0.615725	3.66242	0.000249839	0.00107407
LOX	828.071	2.2516	0.572684	3.93167	8.43572e-05	0.000396371
JAML	12.4001	2.25021	0.706812	3.1836	0.00145453	0.00527616
WWC1	21.9144	2.24692	0.637747	3.52322	0.000426336	0.00175428
LGALS12	9.33596	2.24503	0.734383	3.05703	0.00223541	0.00775574
RP11-486G15.2	13.6031	2.24476	0.666641	3.36727	0.000759157	0.00295487
WT1	7.00669	2.24323	0.831901	2.69651	0.00700712	0.0212846
AC005076.5	8.00023	2.243	0.746362	3.00524	0.00265369	0.00902627
ASGR2	4.62739	2.24131	0.986875	2.27112	0.02314	0.0599267
SUCNR1	13.7922	2.23722	0.745577	3.00065	0.00269402	0.009153
U2AF1L4	7.0921	2.23391	0.89902	2.48483	0.0129613	0.0364714
SNORA71B	4.15644	2.23121	0.993749	2.24524	0.0247526	0.0633869
ACSL5	15.0123	2.22791	0.64112	3.47502	0.000510812	0.00205916
LINC00299	7.24092	2.22414	0.764817	2.90807	0.00363666	0.0119884
TAL1	516.646	2.2204	0.136398	16.2789	1.39418e-59	1.04149e-57
NTRK1	15.4087	2.21888	0.564199	3.93279	8.39642e-05	0.000394863
RPL7P6	14.4658	2.2174	0.720247	3.07867	0.00207925	0.00728044
COCH	26.5048	2.21597	0.474664	4.6685	3.03409e-06	1.78252e-05
SULT1A1	279.841	2.21581	0.19258	11.5059	1.23142e-30	3.82362e-29
TRPM2	3.22438	2.2136	1.04969	2.10882	0.0349597	0.085037
CCT8P1	5.70087	2.21273	0.962443	2.29908	0.0215005	0.0563769
CA3-AS1	3.95006	2.21169	1.02096	2.16628	0.0302901	0.0751423
FAM72B	25.5285	2.20999	0.528652	4.18043	2.90962e-05	0.000147581
ZFPM2-AS1	4.27292	2.20604	0.99746	2.21166	0.0269902	0.0681395
TMEM56	40.3832	2.20315	0.487136	4.52266	6.10664e-06	3.42209e-05
LTK	9.88641	2.20304	0.658987	3.34307	0.000828556	0.00319919
HIST1H2BN	18.093	2.1961	0.593666	3.69923	0.000216259	0.00094058
LRFN1	6.35986	2.19272	0.84927	2.58189	0.00982608	0.0285771
C16orf54	3.83931	2.18812	1.06273	2.05897	0.0394974	0.0942435
ANKLE1	10.5074	2.1871	0.679633	3.21806	0.0012906	0.00475296
PABPC1L	26.3689	2.18705	0.495316	4.41546	1.00796e-05	5.48067e-05
SMC1B	6.23139	2.18647	0.848977	2.57542	0.0100119	0.0290629
FZD7	291.432	2.18635	0.213401	10.2453	1.24294e-24	2.97075e-23
PSRC1	225.686	2.18208	0.204655	10.6623	1.52854e-26	3.97242e-25
MST1R	6.82327	2.1779	0.842857	2.58395	0.0097676	0.0284348
CMAS	719.34	2.17728	0.196226	11.0958	1.31463e-28	3.73156e-27
RP11-274H2.5	4.77327	2.17514	0.940785	2.31205	0.0207752	0.0547807
RP5-1092A3.4	9.2578	2.17482	0.757816	2.86985	0.00410663	0.0133406
MBNL1-AS1	10.3635	2.17324	0.80957	2.68443	0.00726526	0.0219668
RP11-448G15.3	22.6734	2.1718	0.558156	3.89102	9.98217e-05	0.000461714
MBP	41.5476	2.17116	0.417039	5.20613	1.92815e-07	1.34002e-06
CTD-2349P21.5	3.36647	2.16946	1.02422	2.11816	0.0341619	0.0834221
LINC01216	4.04172	2.1668	1.02604	2.11181	0.0347023	0.0845376
UNC45B	14.7205	2.16633	0.692348	3.12897	0.0017542	0.00625515
TFR2	24.0429	2.16571	0.575015	3.76636	0.000165644	0.000735126
ARRDC3-AS1	6.45495	2.16515	0.884129	2.44891	0.0143291	0.039781
MATK	5.02238	2.16392	0.91867	2.3555	0.018498	0.049507
FLNC	402.378	2.16312	0.241043	8.97399	2.85968e-19	5.16246e-18
DENND1C	8.24942	2.1616	0.782852	2.76119	0.00575911	0.0179478
CETN4P	4.70337	2.16095	0.975877	2.21437	0.0268034	0.067735
RP11-262H14.3	4.77003	2.15878	1.00715	2.14347	0.0320757	0.0790557
PROB1	9.42409	2.15821	0.696677	3.09786	0.00194922	0.00688048
SFRP5	33.4207	2.15774	0.50119	4.30524	1.66807e-05	8.77225e-05
MIR4435-2HG	413.944	2.15425	0.175167	12.2982	9.25722e-35	3.4078e-33
MMRN1	929.382	2.1529	0.159717	13.4794	2.06655e-41	9.36452e-40
BCL2L1	494.315	2.1518	0.155852	13.8066	2.32465e-43	1.10974e-41
RPS14P4	4.0269	2.15177	1.01757	2.11461	0.0344631	0.0840197
CCDC68	74.3402	2.15079	0.302987	7.09863	1.25997e-12	1.44479e-11
FAM65C	158.423	2.14911	0.281296	7.64001	2.17202e-14	2.87253e-13
STEAP3	32.3888	2.14767	0.47021	4.56748	4.93611e-06	2.8031e-05
AC006538.1	4.02707	2.14728	1.00959	2.12688	0.0334297	0.0819414
RP11-4O1.2	60.6033	2.14549	0.327155	6.55802	5.45252e-11	5.42336e-10
DENND6B	20.3986	2.14119	0.600725	3.56434	0.000364773	0.00152165
CTD-2547G23.4	4.99635	2.14097	0.964669	2.21939	0.0264604	0.0670391
OR51E1	6.96453	2.14081	0.964956	2.21855	0.026517	0.0671539
FAM83F	10.0887	2.1408	0.711307	3.00968	0.00261524	0.00891398
STOM	1071.03	2.13928	0.162604	13.1564	1.56333e-39	6.70954e-38
LAPTM5	960.836	2.13617	0.1431	14.9278	2.17269e-50	1.24331e-48
PPM1N	19.1303	2.1321	0.530865	4.01628	5.91236e-05	0.000286535
AF127936.3	4.53025	2.12882	0.900865	2.36308	0.0181238	0.0486662
STUM	4.44286	2.12782	1.01846	2.08925	0.0366855	0.0886189
AC012512.1	89.4402	2.12366	0.62858	3.3785	0.000728814	0.00284732
SHANK2	22.1061	2.12186	0.532553	3.98431	6.76766e-05	0.000324724
BDNF	11.8118	2.12149	0.785279	2.70157	0.00690135	0.0209945
ANKRD27	228.895	2.11934	0.234709	9.02965	1.72229e-19	3.15706e-18
CD47	1704.2	2.1165	0.139293	15.1946	3.84209e-52	2.28792e-50
RP11-447D11.3	5.38089	2.11639	0.923474	2.29178	0.0219186	0.0572713
RFX2	30.622	2.11615	0.551886	3.8344	0.00012587	0.000571391
GAB3	135.024	2.10719	0.255381	8.25117	1.56853e-16	2.42673e-15
RAB38	112.617	2.10714	0.257432	8.18522	2.71801e-16	4.12647e-15
DUSP27	17.5307	2.10478	0.578865	3.63604	0.000276859	0.00117795
TYMSOS	6.72946	2.10454	0.925988	2.27275	0.023041	0.059732
APOBEC3C	451.904	2.09967	0.152469	13.7711	3.80557e-43	1.80704e-41
GLRB	15.4152	2.09821	0.649016	3.23291	0.00122534	0.00453698
ISPD	94.169	2.09709	0.393831	5.32486	1.01032e-07	7.20955e-07
TFEC	20.6982	2.09694	0.589589	3.55661	0.000375677	0.00156421
CACNA2D3	10.1062	2.09653	0.792858	2.64426	0.00818691	0.0243778
CDKN2D	45.0089	2.09595	0.360356	5.81633	6.0152e-09	4.8905e-08
PRKCB	168.502	2.09348	0.298953	7.0027	2.51075e-12	2.78948e-11
UBASH3B	388.846	2.0898	0.151161	13.825	1.80139e-43	8.669e-42
LGALS9	21.4029	2.08943	0.508483	4.10915	3.9712e-05	0.000197663
CTD-2325M2.1	5.84518	2.08455	0.891649	2.33786	0.0193947	0.0515672
B3GNT7	24.9147	2.08134	0.507735	4.09926	4.1448e-05	0.000205845
RP11-429G19.3	32.0009	2.0805	0.467025	4.4548	8.39716e-06	4.63011e-05
RP11-247A12.2	6.26762	2.08003	0.811954	2.56176	0.0104144	0.030063
MFSD2A	17.0125	2.07726	0.653689	3.17775	0.00148425	0.00537629
SIGLEC9	5.79329	2.07641	0.951613	2.18199	0.0291101	0.072674
CTCFL	4.83354	2.07495	0.918438	2.25922	0.0238699	0.061426
DHRS9	49.2427	2.07208	0.7278	2.84705	0.00441262	0.0141951
GRHL1	7.14197	2.06534	0.84448	2.44569	0.0144575	0.0400937
CDH15	4.10642	2.06531	1.01343	2.03793	0.0415568	0.0982591
FHL2	141.32	2.06522	0.27642	7.4713	7.94076e-14	1.00764e-12
NFAM1	27.9311	2.0648	0.528023	3.91044	9.21297e-05	0.000429474
LAIR1	16.3255	2.06474	0.665251	3.1037	0.00191118	0.00676222
BCAS1	5.32762	2.0637	0.926655	2.22704	0.0259443	0.0659091
RP11-419I17.1	16.465	2.06115	0.644378	3.19867	0.00138062	0.00503892
SLC13A3	37.7781	2.0583	0.520763	3.95247	7.73478e-05	0.000367376
ESRP2	5.33279	2.05752	0.921816	2.23203	0.0256129	0.0651879
HMGB1P1	23.3711	2.05622	0.615164	3.34255	0.000830123	0.00320385
GPR183	8.39747	2.05261	0.895846	2.29125	0.021949	0.0573339
ENO3	59.7041	2.0522	0.382158	5.37002	7.87289e-08	5.70928e-07
C1orf228	13.65	2.05205	0.638791	3.2124	0.00131632	0.00484069
ACSL1	30.7248	2.04904	0.554198	3.6973	0.000217905	0.000946818
TOP3B	3.37005	2.04896	0.969133	2.11422	0.0344961	0.0840811
SLCO1C1	4.77318	2.04694	0.936848	2.18493	0.0288942	0.0722618
CTD-2371O3.3	6.63881	2.04462	0.900374	2.27086	0.0231554	0.0599416
KHK	49.984	2.04432	0.380428	5.37374	7.71202e-08	5.59717e-07
PRR13P5	39.4147	2.04208	0.436099	4.68261	2.83245e-06	1.6723e-05
PRKCA	89.5264	2.03888	0.350961	5.80942	6.26892e-09	5.08058e-08
GLUD2	7.56763	2.03787	0.752611	2.70773	0.00677446	0.020679
SNCA	452.633	2.03507	0.190793	10.6664	1.46222e-26	3.80562e-25
DEPDC4	15.6522	2.03151	0.58885	3.44997	0.000560653	0.00223935
PINLYP	32.5074	2.03149	0.483755	4.19942	2.67601e-05	0.000136585
RP11-676J15.1	7.27497	2.03137	0.85176	2.38491	0.0170834	0.0462832
PXN-AS1	16.526	2.02912	0.617723	3.28483	0.00102043	0.00385501
PTGES3L	19.1792	2.02675	0.628653	3.22396	0.00126431	0.00466672
ORC1	82.2518	2.02501	0.372793	5.43198	5.57327e-08	4.09655e-07
PLXNB3	12.1123	2.02499	0.664237	3.04859	0.00229916	0.0079491
PA2G4P4	4.0241	2.02382	0.990736	2.04274	0.0410777	0.0974405
RP11-713C5.1	11.1191	2.02207	0.668338	3.02552	0.00248206	0.00850571
NSUN5P2	5.09154	2.02082	0.889812	2.27107	0.0231427	0.0599267
PIM2	301.682	2.01885	0.165854	12.1725	4.35758e-34	1.556e-32
LINC00152	136.688	2.01831	0.25555	7.89791	2.83616e-15	3.99344e-14
ASPHD1	17.8385	2.01129	0.637925	3.15285	0.00161682	0.00581521
CTSZ	13.6161	2.00976	0.663257	3.03014	0.0024444	0.00839598
TSSC2	51.8401	2.00902	0.425016	4.72694	2.27929e-06	1.36467e-05
PAPPA	137.432	2.00719	0.324987	6.17623	6.56516e-10	5.89906e-09
AP003068.23	7.18406	2.00594	0.824268	2.4336	0.0149495	0.0412318
BUB1	438.354	2.00544	0.178941	11.2073	3.755e-29	1.09545e-27
AFAP1-AS1	4.60285	2.00121	0.927523	2.15758	0.0309603	0.0765815
C20orf203	8.92739	1.99898	0.75773	2.63811	0.00833688	0.0247439
ANO6	716.946	1.9974	0.14764	13.5288	1.05667e-41	4.82499e-40
PFKFB2	166.808	1.99558	0.250806	7.95668	1.76724e-15	2.54249e-14
BANK1	16.9035	1.98165	0.621806	3.18692	0.00143795	0.00522231
APOBEC3G	68.4356	1.98089	0.334507	5.92182	3.18399e-09	2.65764e-08
OTOF	7.12756	1.97981	0.932995	2.122	0.0338379	0.0828046
KCNE3	50.6494	1.97793	0.361959	5.46452	4.64159e-08	3.44865e-07
VIM-AS1	5.6774	1.97667	0.925859	2.13496	0.0327645	0.0804736
TC2N	29.33	1.97316	0.471885	4.18145	2.89661e-05	0.000147046
SENCR	89.6901	1.97172	0.268109	7.35417	1.92124e-13	2.36727e-12
ARHGDIB	2291.96	1.97067	0.119987	16.424	1.28769e-60	9.86716e-59
JAKMIP2	30.0209	1.96739	0.551309	3.56858	0.000358927	0.00150006
RP11-1078H9.5	5.62265	1.96559	0.878081	2.23851	0.0251881	0.0642992
RP11-452L6.1	10.173	1.96251	0.774212	2.53486	0.0112494	0.0322127
NRIP3	28.2466	1.95964	0.521238	3.75958	0.000170199	0.000752722
AURKA	359.346	1.95684	0.200588	9.75552	1.747e-22	3.75343e-21
RP11-506O24.2	9.60301	1.95548	0.736733	2.65426	0.00794836	0.0237506
DCXR	274.75	1.95288	0.192253	10.1579	3.05614e-24	7.11399e-23
PRPS2	131.882	1.95249	0.263095	7.42121	1.16053e-13	1.45506e-12
MCTP2	21.9809	1.95208	0.532414	3.66647	0.000245926	0.00106031
SH2D5	6.82162	1.95131	0.941109	2.07341	0.038134	0.0913518
CD164	4433.26	1.95087	0.124997	15.6073	6.48832e-55	4.09337e-53
TMEM191A	4.96124	1.94348	0.943947	2.05888	0.0395053	0.0942435
STX11	10.8821	1.94069	0.866035	2.24089	0.0250331	0.0639767
TMPRSS13	5.57386	1.94016	0.896227	2.16481	0.030402	0.0753572
GNB5	109.092	1.93656	0.295835	6.54609	5.90634e-11	5.84221e-10
ITPRIPL1	33.9109	1.93286	0.41543	4.65267	3.27667e-06	1.91495e-05
MAP1LC3B2	11.0732	1.93117	0.741761	2.6035	0.0092278	0.0270706
AUNIP	79.8113	1.92882	0.341275	5.65182	1.58761e-08	1.23778e-07
AIF1	384.257	1.9287	0.196626	9.80894	1.03043e-22	2.23811e-21
EGR1	423.951	1.92744	0.38682	4.98279	6.26748e-07	4.08582e-06
PKMYT1	120.889	1.92594	0.279085	6.9009	5.16753e-12	5.60176e-11
SLC22A18	67.9902	1.92293	0.314433	6.11557	9.62147e-10	8.47247e-09
RP11-142E9.1	22.8087	1.92142	0.541654	3.54732	0.000389171	0.00161663
AGT	8.58039	1.91652	0.836778	2.29036	0.0220005	0.0574348
MAST4-AS1	11.1924	1.91316	0.71126	2.68982	0.00714915	0.0216635
TOM1L1	50.34	1.91192	0.393241	4.86194	1.16241e-06	7.28456e-06
RASA4CP	10.3684	1.91186	0.709307	2.69539	0.00703053	0.0213474
C1GALT1P2	4.95798	1.90753	0.870239	2.19196	0.0283827	0.0711419
SNHG25	11.1586	1.90347	0.798357	2.38423	0.0171147	0.0463612
IGSF10	15.7148	1.90324	0.64974	2.92924	0.00339792	0.0112763
PRKCQ-AS1	50.4905	1.90314	0.348918	5.4544	4.9139e-08	3.63584e-07
TMBIM1	1015.04	1.90305	0.156543	12.1567	5.28611e-34	1.87259e-32
YDJC	138.706	1.90036	0.232062	8.189	2.63414e-16	4.00596e-15
NEXN	181.033	1.89949	0.336861	5.6388	1.71244e-08	1.32814e-07
CDKN2A	65.2262	1.89935	0.549437	3.45691	0.000546412	0.00218736
RBM38	296.83	1.89868	0.176886	10.7339	7.05668e-27	1.85826e-25
RP11-10N23.2	6.95656	1.89861	0.797626	2.38033	0.0172971	0.0468197
ZSCAN31	36.1893	1.89752	0.426039	4.45386	8.43408e-06	4.64903e-05
MYB	289.182	1.89405	0.165964	11.4125	3.62338e-30	1.10584e-28
RPL22L1	395.474	1.89381	0.186998	10.1275	4.17386e-24	9.65287e-23
UBE2C	925.311	1.89293	0.16138	11.7297	8.98228e-32	2.91052e-30
LRRC16A	107.265	1.89114	0.255004	7.4161	1.20619e-13	1.50913e-12
ATP8B3	42.7447	1.89058	0.358268	5.27699	1.31323e-07	9.25275e-07
MAST1	21.8617	1.88907	0.540455	3.49534	0.000473459	0.00192598
DES	83.2244	1.88779	0.652317	2.89398	0.00380395	0.0124845
SLC16A10	16.145	1.88775	0.5409	3.49001	0.000482997	0.00195853
SLC39A4	62.6145	1.88695	0.318063	5.93262	2.98139e-09	2.49788e-08
ALDH3B1	13.355	1.8868	0.728789	2.58895	0.00962697	0.0280804
OR7E12P	23.6609	1.88648	0.505011	3.73553	0.000187323	0.000823208
MYCN	330.03	1.8848	0.199148	9.46435	2.95405e-21	5.9595e-20
LINC00092	6.68925	1.88165	0.888395	2.11804	0.0341719	0.0834274
PROSER2	23.4692	1.8786	0.470847	3.98984	6.61185e-05	0.000317589
SNTB1	18.2007	1.87656	0.533623	3.51665	0.000437038	0.00179129
CLU	421.03	1.87546	0.231852	8.08904	6.01373e-16	8.96237e-15
CTC-338M12.9	5.41507	1.87346	0.910167	2.05837	0.0395548	0.0943181
GFI1	12.4012	1.86647	0.85102	2.19322	0.0282915	0.0709833
FCHO1	45.8716	1.86439	0.347425	5.36632	8.03584e-08	5.818e-07
DYNC1I1	45.8692	1.86394	0.393714	4.73424	2.19876e-06	1.31911e-05
CCDC69	45.4025	1.8588	0.391302	4.7503	2.03115e-06	1.22555e-05
NETO1	27.9951	1.8524	0.459286	4.03322	5.50166e-05	0.000268526
MCRIP2	41.8273	1.85115	0.424296	4.36287	1.28367e-05	6.87008e-05
C2orf88	219.979	1.84795	0.224046	8.2481	1.60927e-16	2.4876e-15
KALRN	263.552	1.84785	0.170367	10.8463	2.07653e-27	5.62586e-26
DHRS11	22.0446	1.8473	0.58366	3.16503	0.00155066	0.0055987
AC133644.2	13.9622	1.84689	0.687283	2.68724	0.00720455	0.0218054
SLC8A3	15.6216	1.84546	0.590133	3.1272	0.00176482	0.00628923
FBLN2	285.603	1.84467	0.223468	8.25475	1.52225e-16	2.35923e-15
MTHFD2	641.108	1.84202	0.152793	12.0557	1.81053e-33	6.2164e-32
TMEM147-AS1	32.5966	1.84124	0.48197	3.82024	0.000133324	0.000602169
KIF21B	55.3779	1.83948	0.334834	5.49371	3.93574e-08	2.94999e-07
RAB3C	117.724	1.83941	0.236781	7.76839	7.94928e-15	1.0909e-13
CPOX	305.939	1.83588	0.194052	9.46079	3.05623e-21	6.15868e-20
CTA-414D7.1	7.6202	1.83569	0.76551	2.398	0.0164847	0.0448724
HIST1H2BC	21.5491	1.83411	0.583578	3.14286	0.00167304	0.00599929
RP11-655M14.13	16.59	1.83391	0.566885	3.23506	0.00121617	0.00450581
TAGLN2	5074.19	1.83251	0.105039	17.446	3.69206e-68	3.62187e-66
TFRC	589.057	1.83199	0.146396	12.5139	6.2656e-36	2.3852e-34
SNORA70G	10.7255	1.83042	0.662	2.76498	0.00569255	0.017759
UROD	1161.64	1.82841	0.128398	14.2402	5.15998e-46	2.64731e-44
REC8	302.658	1.82819	0.199813	9.14949	5.72022e-20	1.08187e-18
RP3-467D16.3	6.27219	1.82723	0.813099	2.24725	0.0246242	0.0631122
SLC17A9	140.825	1.82644	0.308717	5.91622	3.29426e-09	2.74711e-08
GRIK4	9.39628	1.82595	0.768051	2.37738	0.0174362	0.0471029
RP11-840I19.3	5.99884	1.82512	0.878929	2.07653	0.0378448	0.0908052
CD300C	7.41972	1.82464	0.832098	2.19281	0.0283209	0.0710332
ZNF296	8.34654	1.82304	0.814877	2.23719	0.0252738	0.0644753
PYGM	23.7216	1.81996	0.589594	3.08681	0.00202317	0.00711758
CDH26	19.5896	1.81986	0.566125	3.21459	0.00130633	0.00480594
CLCNKB	17.2736	1.81952	0.601922	3.02285	0.00250402	0.00857767
CDH23	13.4285	1.8188	0.652263	2.78845	0.00529613	0.016665
TMEM26	8.85653	1.81433	0.767699	2.36334	0.0181111	0.0486396
RP11-803B1.8	11.5454	1.81067	0.825805	2.19262	0.028335	0.0710525
GLYCTK-AS1	6.77944	1.80981	0.784739	2.30625	0.0210964	0.0555236
TSC22D1	2786.71	1.80915	0.112655	16.0593	4.92067e-58	3.41843e-56
CLEC11A	167.405	1.80855	0.240768	7.51159	5.84155e-14	7.49246e-13
ACPP	7.99479	1.80739	0.811249	2.22791	0.0258868	0.0658006
CAT	292.066	1.80705	0.196879	9.17848	4.37237e-20	8.3402e-19
UPB1	7.45631	1.80625	0.74187	2.43473	0.014903	0.0411186
MYLK3	41.496	1.80571	0.503771	3.58438	0.000337878	0.00142005
ELF1	708.527	1.80112	0.120738	14.9176	2.53107e-50	1.44376e-48
QPCTL	80.7133	1.80028	0.312275	5.76504	8.16406e-09	6.54812e-08
SNHG15	267.253	1.79856	0.165476	10.8691	1.61874e-27	4.39894e-26
TCTE3	8.65788	1.7981	0.843725	2.13114	0.0330776	0.0811442
HNRNPA1P35	5.51911	1.7961	0.878326	2.04491	0.0408635	0.0970439
MPZ	8.46163	1.79565	0.768328	2.33709	0.0194343	0.0516646
OSBPL3	104.651	1.79251	0.285216	6.28476	3.28366e-10	3.02823e-09
RAB26	18.462	1.79048	0.607525	2.94716	0.00320704	0.0107186
UGT8	7.3504	1.78736	0.860099	2.07809	0.037701	0.0904845
INSIG1	983.296	1.78557	0.132592	13.4667	2.45526e-41	1.10978e-39
SNHG8	280.285	1.78556	0.197044	9.06175	1.28379e-19	2.37767e-18
DEF6	19.968	1.78544	0.619502	2.88206	0.00395084	0.0128979
TRIM14	20.083	1.7847	0.592815	3.01055	0.00260772	0.00889686
F8	43.1213	1.78327	0.355802	5.01196	5.38781e-07	3.53005e-06
SLC29A2	167.508	1.78311	0.219285	8.13144	4.24207e-16	6.36453e-15
SIGMAR1	351.14	1.78269	0.157653	11.3077	1.20165e-29	3.56382e-28
CARD9	10.217	1.78221	0.716533	2.48727	0.0128729	0.0362512
NLRC5	14.9346	1.78017	0.627324	2.83772	0.00454374	0.0145729
WDR1	2756.7	1.77737	0.12773	13.915	5.13272e-44	2.4902e-42
KCNQ1OT1	455.691	1.77334	0.167863	10.5642	4.36693e-26	1.10906e-24
C11orf24	196.884	1.77106	0.239962	7.38058	1.576e-13	1.95267e-12
RGS10	473.765	1.77095	0.155466	11.3912	4.62462e-30	1.40422e-28
REEP6	42.2804	1.76538	0.403108	4.37942	1.18995e-05	6.39729e-05
ARHGAP15	12.7555	1.76348	0.675364	2.61115	0.00902382	0.0265335
NTRK3	32.4261	1.76255	0.422677	4.16998	3.04626e-05	0.000153986
VSIG10L	43.3916	1.76224	0.41006	4.29752	1.72721e-05	9.05921e-05
DNM1	50.5504	1.7615	0.375286	4.69375	2.68237e-06	1.58948e-05
ANXA3	458.719	1.76055	0.187069	9.4112	4.90491e-21	9.80652e-20
CYP2T1P	19.5942	1.76046	0.580167	3.03441	0.00241007	0.00829402
PYCR1	349.344	1.75766	0.210044	8.36804	5.85821e-17	9.34697e-16
HIST1H3G	9.22781	1.75558	0.841973	2.08507	0.0370627	0.0893005
MPP1	654.119	1.7538	0.193668	9.0557	1.35692e-19	2.50791e-18
ABHD15	20.5566	1.75284	0.53834	3.25601	0.00112992	0.00422217
KCNQ5	47.5368	1.75225	0.411791	4.25519	2.08872e-05	0.000108187
PVT1	49.9766	1.75208	0.37129	4.7189	2.37118e-06	1.41731e-05
IL18	9.12325	1.75151	0.748625	2.33964	0.0193024	0.0513598
HMMR	374.595	1.75125	0.156916	11.1604	6.37018e-29	1.83441e-27
SLC25A37	359.548	1.74996	0.181871	9.62201	6.45589e-22	1.35127e-20
PLA2G3	45.1502	1.74968	0.45211	3.87004	0.000108819	0.00050035
MAP3K5	122.311	1.74799	0.285793	6.11627	9.57913e-10	8.44572e-09
KCNC3	23.3129	1.745	0.499604	3.49278	0.000478027	0.00194191
CD55	474.152	1.74467	0.162541	10.7337	7.06927e-27	1.85883e-25
SLC30A5	221.455	1.73909	0.254937	6.82164	9.00052e-12	9.5652e-11
ACOT4	17.8181	1.73825	0.585606	2.9683	0.00299457	0.0100839
GSE1	605.399	1.73555	0.129491	13.4028	5.81964e-41	2.59112e-39
BMS1P1	32.1181	1.73511	0.499132	3.47626	0.000508461	0.00205106
SSXP10	8.39355	1.73185	0.726796	2.38286	0.0171787	0.0465132
NR4A1	39.5147	1.73176	0.47265	3.66394	0.000248366	0.00106928
AC156455.1	29.7548	1.73153	0.459651	3.76706	0.000165184	0.000733265
ADORA2B	70.9061	1.73043	0.292706	5.91184	3.38317e-09	2.81731e-08
SGMS1	220.914	1.72989	0.187223	9.23975	2.4707e-20	4.77401e-19
ITPR1	245.867	1.72901	0.175726	9.83922	7.63032e-23	1.66746e-21
TM7SF2	427.144	1.72857	0.220862	7.8265	5.01644e-15	6.96992e-14
RPS6KA1	145.895	1.72782	0.222977	7.74889	9.26996e-15	1.26052e-13
FAM83D	120.59	1.72719	0.242673	7.11734	1.10027e-12	1.26983e-11
PRORSD1P	8.66316	1.72665	0.770058	2.24223	0.0249466	0.0637853
ATF7IP2	192.337	1.72615	0.232505	7.42414	1.13511e-13	1.42419e-12
AC108463.2	7.4347	1.72434	0.844753	2.04123	0.0412278	0.0976753
DRP2	14.2448	1.72241	0.628343	2.7412	0.0061216	0.0189715
LBHD1	11.0248	1.72239	0.725319	2.37466	0.017565	0.0474011
NCR3LG1	42.7034	1.72189	0.435642	3.95254	7.73259e-05	0.00036737
NUDT22	133.431	1.7201	0.269695	6.37794	1.79492e-10	1.69379e-09
WDR62	82.9364	1.71705	0.32001	5.3656	8.06798e-08	5.8389e-07
C15orf52	13.4196	1.7143	0.629044	2.72525	0.00642531	0.0197448
PPP3CB-AS1	17.2917	1.71397	0.629487	2.72281	0.0064729	0.0198637
DNAJC12	24.0849	1.71305	0.453294	3.77912	0.000157384	0.000701254
CTD-2162K18.4	7.3934	1.71247	0.787555	2.17441	0.029674	0.0738808
CCDC18-AS1	132.562	1.71017	0.277886	6.15422	7.54456e-10	6.74852e-09
STRIP2	46.6984	1.70833	0.349343	4.89013	1.00771e-06	6.36873e-06
KRI1	161.587	1.70699	0.220103	7.75541	8.80583e-15	1.20382e-13
AIG1	294.672	1.70624	0.166347	10.2571	1.09961e-24	2.64587e-23
LY6G5C	56.0868	1.70262	0.346184	4.91827	8.73141e-07	5.57349e-06
HLA-DPB1	76.1762	1.70247	0.279169	6.09833	1.07181e-09	9.40811e-09
ARMC8	515.994	1.70049	0.156408	10.8721	1.56536e-27	4.26687e-26
SLC27A5	64.4512	1.69945	0.328064	5.18022	2.2162e-07	1.5295e-06
TEX2	238.595	1.697	0.20249	8.38069	5.26198e-17	8.41822e-16
MACC1	7.8971	1.69663	0.752682	2.25411	0.0241893	0.0621137
G6PD	387.534	1.69472	0.165962	10.2115	1.76137e-24	4.15424e-23
SMG1P3	7.83587	1.69415	0.778449	2.17631	0.029532	0.0735889
CFAP161	154.882	1.69367	0.215159	7.87173	3.49779e-15	4.90956e-14
SLC25A17	361.373	1.69337	0.166404	10.1763	2.53082e-24	5.90657e-23
C1S	61.4896	1.69216	0.39075	4.33055	1.48739e-05	7.88242e-05
TANGO2	33.554	1.69183	0.440117	3.84405	0.00012102	0.000551477
DMTN	40.7402	1.69125	0.382302	4.42384	9.69598e-06	5.29233e-05
SRGN	238.363	1.68898	0.217927	7.75021	9.17387e-15	1.2484e-13
C3orf58	333.438	1.68662	0.198911	8.4793	2.26546e-17	3.70737e-16
LGALS3BP	123.749	1.68641	0.587931	2.86839	0.0041257	0.0133806
FGFR3	25.0549	1.68638	0.50096	3.3663	0.00076184	0.00296467
RP11-617F23.2	11.1964	1.68015	0.658699	2.55071	0.0107505	0.0309179
USP2	20.023	1.67944	0.50686	3.31343	0.000921585	0.00351206
ABHD16A	8.16396	1.67856	0.817009	2.05452	0.0399254	0.0951199
CTC-340A15.2	5.97943	1.67595	0.790859	2.11915	0.0340777	0.0832822
ITGB2	60.5739	1.6752	0.325237	5.15071	2.59503e-07	1.76974e-06
SH3GL3	32.0943	1.67491	0.488591	3.42803	0.000607973	0.00240927
MYOM1	13.3981	1.67448	0.605184	2.76689	0.00565932	0.017677
ATP23	45.2887	1.67335	0.425355	3.93401	8.35419e-05	0.000393447
APOBEC3D	41.6571	1.67057	0.417327	4.00302	6.25397e-05	0.000301943
MVP	61.3104	1.66859	0.416725	4.00406	6.22639e-05	0.000300774
GRK3	123.782	1.66823	0.230994	7.22196	5.12417e-13	6.11135e-12
NINJ2	45.096	1.66787	0.354366	4.70662	2.51857e-06	1.49939e-05
FAM216A	130.478	1.66655	0.225921	7.37671	1.62248e-13	2.00886e-12
BAG2	139.654	1.66614	0.243548	6.84111	7.85838e-12	8.38634e-11
PLXNC1	24.7835	1.6654	0.541431	3.07592	0.00209857	0.00733369
CYCS	2056.68	1.6613	0.0996111	16.6778	1.89958e-62	1.54864e-60
TALDO1	1613.18	1.65986	0.102661	16.1684	8.42334e-59	6.03977e-57
SUSD1	111.06	1.65787	0.284958	5.81797	5.95681e-09	4.84523e-08
APOBEC3B	51.3924	1.65729	0.504632	3.28415	0.00102289	0.0038635
CHMP1B2P	17.4936	1.65613	0.585282	2.82963	0.00466019	0.0148896
LYL1	29.4998	1.65598	0.424659	3.89954	9.63751e-05	0.000447046
GALNT12	12.5905	1.65479	0.663517	2.49398	0.0126321	0.0356745
LINC00954	8.66232	1.65446	0.698313	2.36922	0.0178257	0.0480465
PLEKHA8P1	28.6237	1.65393	0.507003	3.26217	0.00110564	0.00413923
5S_rRNA	5.15367	1.65129	0.811444	2.035	0.0418508	0.0987711
ATP2C1	687.096	1.65057	0.153271	10.7689	4.82525e-27	1.28199e-25
PLB1	24.7836	1.64883	0.636075	2.5922	0.00953636	0.0278388
HOMER2	24.4791	1.64846	0.50661	3.25391	0.00113829	0.0042499
RHD	13.5932	1.64735	0.633012	2.6024	0.00925728	0.0271484
NOP16	122.937	1.64729	0.237665	6.93113	4.17502e-12	4.56186e-11
PRAM1	17.7165	1.6451	0.641307	2.56523	0.0103106	0.0298163
CCDC114	8.00216	1.64346	0.783628	2.09725	0.0359714	0.0871534
SEMA4B	42.4999	1.64052	0.370428	4.42872	9.47934e-06	5.182e-05
EPHX2	159.485	1.63779	0.234136	6.99504	2.65187e-12	2.93895e-11
SYTL1	27.9665	1.63638	0.447933	3.65318	0.000259011	0.0011103
CKS2	1065.11	1.63409	0.131468	12.4295	1.80693e-35	6.82048e-34
TMEM170B	112.726	1.63402	0.252714	6.46589	1.00706e-10	9.72419e-10
HIST3H2A	41.6826	1.63398	0.458916	3.56053	0.000370109	0.00154235
AKR1C2	11.613	1.63287	0.686004	2.38027	0.0173001	0.0468206
RP11-620J15.3	99.7307	1.63064	0.319734	5.09999	3.39673e-07	2.27788e-06
MCM10	199.014	1.63034	0.21351	7.63592	2.24216e-14	2.95873e-13
TTF2	254.196	1.63013	0.179414	9.08587	1.02875e-19	1.91725e-18
CST3	379.645	1.62749	0.246219	6.60995	3.84449e-11	3.88893e-10
LYAR	319.219	1.62709	0.161197	10.0938	5.88465e-24	1.35044e-22
BLVRB	375.34	1.62607	0.184988	8.79009	1.49438e-18	2.59036e-17
VCL	2288.35	1.62286	0.101964	15.9161	4.90165e-57	3.2293e-55
CBS	53.9259	1.62045	0.364331	4.44773	8.67815e-06	4.77031e-05
PTGER3	18.5666	1.61986	0.563531	2.87447	0.004047	0.0131708
ARRDC4	169.566	1.6191	0.53003	3.05472	0.00225269	0.00781266
CCDC86	107.289	1.61856	0.285664	5.66597	1.46191e-08	1.14277e-07
EPS8L2	45.1504	1.61835	0.590963	2.73849	0.0061722	0.0190952
CCNA2	465.601	1.61698	0.216371	7.47317	7.82879e-14	9.94842e-13
MFSD3	40.7372	1.6119	0.394935	4.08144	4.47585e-05	0.000221056
PDE8B	49.1976	1.61084	0.34355	4.6888	2.74806e-06	1.62571e-05
FAM86GP	10.4076	1.61072	0.656346	2.45407	0.0141248	0.0393484
CDC20	466.86	1.60964	0.206791	7.78393	7.03069e-15	9.67072e-14
CMIP	157.254	1.60914	0.335037	4.80288	1.56401e-06	9.61233e-06
NAT6	68.3407	1.6074	0.312752	5.13954	2.75407e-07	1.87176e-06
RP11-46H11.11	9.60977	1.60486	0.727927	2.2047	0.0274748	0.069187
MBLAC2	100.276	1.6041	0.293566	5.46419	4.65029e-08	3.45224e-07
STAR	15.5973	1.60365	0.573859	2.7945	0.00519808	0.0163998
TLCD1	10.572	1.60352	0.751052	2.13503	0.0327588	0.0804727
DKC1	700.196	1.60264	0.127299	12.5895	2.41153e-36	9.29923e-35
DGKD	182.902	1.60041	0.214901	7.44719	9.53473e-14	1.20221e-12
RAB11FIP4	13.1399	1.59854	0.726043	2.20171	0.0276855	0.0696683
SH3BGRL2	213.806	1.59601	0.190734	8.36773	5.87412e-17	9.36398e-16
SEMA4D	89.5083	1.59465	0.276406	5.76923	7.96344e-09	6.39295e-08
ZNF175	77.0319	1.59412	0.336048	4.74373	2.09823e-06	1.26177e-05
SYNGR4	8.71133	1.58697	0.687523	2.30824	0.0209856	0.0552948
RYR1	14.4244	1.58409	0.658805	2.40449	0.0161953	0.0441991
INPP5B	112.326	1.5813	0.287147	5.50692	3.65164e-08	2.74511e-07
TFDP2	349.062	1.57783	0.182665	8.63783	5.72906e-18	9.66792e-17
RNASEH2B	126.717	1.57619	0.287397	5.48435	4.15001e-08	3.09371e-07
MYO1D	175.781	1.57356	0.235193	6.69049	2.22418e-11	2.28616e-10
FHOD1	174.163	1.57236	0.248336	6.33158	2.42662e-10	2.26239e-09
RP11-107E5.3	17.3235	1.57232	0.548047	2.86896	0.00411827	0.0133592
CFP	107.889	1.57193	0.254509	6.17631	6.56159e-10	5.89906e-09
MYO16	9.98402	1.57167	0.755257	2.08097	0.0374369	0.0900442
ENDOD1	359.719	1.57052	0.180486	8.7016	3.27233e-18	5.60156e-17
SYTL4	133.245	1.56471	0.232711	6.72383	1.77007e-11	1.83524e-10
TAF4B	36.6172	1.56446	0.390036	4.01107	6.0444e-05	0.000292299
CDCA8	315.772	1.56435	0.200517	7.80159	6.11303e-15	8.44753e-14
SSX2IP	159.829	1.56056	0.213754	7.30074	2.86191e-13	3.47596e-12
DUS3L	46.1816	1.55842	0.410036	3.8007	0.000144287	0.000645803
HLA-DRB1	20.4377	1.55788	0.612581	2.54313	0.0109863	0.0315049
KLHL18	219.324	1.55546	0.192119	8.0963	5.66543e-16	8.45741e-15
TRAP1	299.654	1.55495	0.209121	7.43565	1.04057e-13	1.31018e-12
LRP5	89.8588	1.55261	0.328847	4.72136	2.34275e-06	1.40126e-05
RCL1	178.821	1.552	0.205398	7.55606	4.15466e-14	5.39471e-13
ERP27	27.8834	1.54893	0.582855	2.6575	0.00787235	0.023559
ALG10B	52.7632	1.54868	0.483629	3.20221	0.0013638	0.00498552
MKL1	574.848	1.54697	0.141437	10.9375	7.62686e-28	2.11116e-26
FZD2	73.3875	1.54569	0.400501	3.85938	0.000113673	0.000520243
ZFP36	405.442	1.54421	0.16275	9.48825	2.34943e-21	4.7994e-20
HDDC2	289.755	1.54274	0.192776	8.00276	1.21663e-15	1.77901e-14
LTBP1	1103.09	1.5419	0.135824	11.3521	7.23796e-30	2.17553e-28
KLHDC8B	312.395	1.54152	0.197025	7.82398	5.11777e-15	7.10518e-14
RPL13AP25	35.0881	1.5411	0.499389	3.08598	0.00202881	0.00713179
RP11-196G18.22	17.8134	1.54064	0.636078	2.42209	0.0154317	0.0423677
ANKRD18B	26.8064	1.53838	0.536674	2.8665	0.00415035	0.0134435
LMNA	1272.85	1.53801	0.193531	7.94712	1.90899e-15	2.73479e-14
TRABD	102.898	1.53448	0.312649	4.90798	9.20203e-07	5.85715e-06
RIC3	11.7054	1.5324	0.699072	2.19205	0.0283759	0.0711349
PYCR2	167.98	1.53194	0.198823	7.70504	1.30806e-14	1.75068e-13
GRK6	100.505	1.53078	0.255003	6.003	1.93705e-09	1.65316e-08
PIK3R6	12.7752	1.5298	0.666123	2.29657	0.0216433	0.056691
NEAT1	1439.34	1.52812	0.171021	8.93526	4.06219e-19	7.23816e-18
POLE2	113.026	1.5273	0.286524	5.33043	9.79812e-08	7.00864e-07
CTPS1	473.237	1.52585	0.191705	7.95937	1.72919e-15	2.4899e-14
ARHGAP25	24.7008	1.51767	0.541182	2.80436	0.00504159	0.0159653
SAPCD2	29.3067	1.51559	0.453553	3.3416	0.000832976	0.00321208
ESRRA	64.2119	1.51476	0.33142	4.57052	4.86511e-06	2.7663e-05
MT-TP	40.9969	1.51454	0.41768	3.62608	0.000287761	0.00122137
MXRA8	100.353	1.514	0.341617	4.43187	9.34174e-06	5.10991e-05
RP11-259N19.1	10.401	1.51141	0.69101	2.18725	0.0287245	0.0718832
RPL17P22	13.9636	1.50961	0.593683	2.54279	0.0109972	0.0315309
SLC16A7	103.44	1.50888	0.286337	5.26958	1.36735e-07	9.63028e-07
HIGD1A	886.656	1.5086	0.124257	12.141	6.40543e-34	2.25123e-32
TBRG4	380.742	1.50824	0.188794	7.9888	1.36254e-15	1.98262e-14
TMED8	283.23	1.50819	0.180814	8.3411	7.3604e-17	1.16604e-15
FKBP4	739.6	1.50801	0.141289	10.6732	1.35874e-26	3.54145e-25
INCA1	10.4836	1.50711	0.709884	2.12304	0.0337504	0.0826017
GABPB1-AS1	130.267	1.50646	0.237781	6.33551	2.36564e-10	2.20785e-09
GMIP	52.6518	1.50588	0.369269	4.07801	4.54237e-05	0.000224032
RAB3A	23.5028	1.50529	0.470235	3.20114	0.00136883	0.00499981
STAC3	12.7327	1.5051	0.59658	2.52289	0.0116396	0.0331863
DOCK3	11.0021	1.50389	0.666156	2.25756	0.0239728	0.0616552
GRIN2D	23.1736	1.50326	0.50426	2.98113	0.00287188	0.00970373
COPS3	805.458	1.50272	0.130684	11.4989	1.3362e-30	4.14052e-29
CXCL3	671.659	1.49943	0.132046	11.3553	6.97907e-30	2.10125e-28
CAND2	33.5274	1.49832	0.449836	3.33082	0.000865919	0.00332476
MND1	94.3483	1.49615	0.285908	5.23298	1.66801e-07	1.1665e-06
PPM1J	14.752	1.49541	0.639514	2.33835	0.019369	0.0515218
STAT5A	244.893	1.49281	0.166453	8.96836	3.00949e-19	5.41647e-18
XYLT2	138.737	1.49251	0.217248	6.87008	6.41649e-12	6.9012e-11
SLC38A1	2143.41	1.49221	0.120417	12.3921	2.88535e-35	1.07998e-33
ELL2	181.43	1.49169	0.209328	7.12612	1.03241e-12	1.19692e-11
DTL	277.909	1.49113	0.183202	8.13928	3.97638e-16	5.98098e-15
LRP8	106.357	1.49007	0.275186	5.41478	6.13628e-08	4.49189e-07
ARHGEF6	231.406	1.48964	0.192855	7.72416	1.12593e-14	1.51601e-13
ARL11	16.3258	1.48935	0.59426	2.50622	0.0122029	0.0346156
2017-09-06	474.065	1.48748	0.141603	10.5046	8.22727e-26	2.07179e-24
NOLC1	740.047	1.48653	0.139875	10.6276	2.21744e-26	5.71287e-25
RP1-239B22.5	29.774	1.48643	0.476955	3.1165	0.00183012	0.00648956
C16orf59	71.6932	1.48579	0.323942	4.58661	4.50505e-06	2.57633e-05
FADS1	2695.42	1.48144	0.100656	14.7178	4.95277e-49	2.74617e-47
MAD2L1	693.195	1.47982	0.155917	9.49105	2.28722e-21	4.68303e-20
LDHA	4199.12	1.47919	0.154379	9.58155	9.56006e-22	1.97781e-20
SALL3	33.836	1.47822	0.409566	3.60924	0.000307096	0.00129957
FGFR4	39.1966	1.47684	0.430923	3.42717	0.000609918	0.00241559
ECHDC3	10.2259	1.47672	0.665802	2.21796	0.0265576	0.0672281
FNTB	71.0142	1.4746	0.382334	3.85685	0.000114858	0.000525143
JAK2	98.4389	1.47365	0.278581	5.28985	1.22415e-07	8.64558e-07
HEXIM2	9.98192	1.47295	0.693021	2.1254	0.0335533	0.0822207
PTPN18	125.644	1.47164	0.239287	6.15008	7.74422e-10	6.92019e-09
EFS	72.4159	1.47138	0.313742	4.68979	2.73485e-06	1.61843e-05
PLEKHF2	201.248	1.46959	0.192022	7.65327	1.95938e-14	2.59709e-13
METTL7A	139.995	1.46843	0.267218	5.49525	3.90159e-08	2.92562e-07
RASGRP4	45.2364	1.46755	0.377568	3.88685	0.000101554	0.000469242
R3HDM4	178.928	1.46714	0.240282	6.10592	1.02212e-09	8.98523e-09
NMNAT3	12.12	1.46699	0.637268	2.302	0.0213351	0.0560566
AKAP1	126.444	1.46572	0.218842	6.69761	2.1186e-11	2.18266e-10
CCNB1	959.347	1.46475	0.146237	10.0163	1.29221e-23	2.92409e-22
DOCK5	102.664	1.4637	0.290164	5.04438	4.54994e-07	3.00535e-06
RAD54L	50.3577	1.46255	0.399155	3.6641	0.000248207	0.00106887
GCAT	134.94	1.4616	0.263563	5.54555	2.93024e-08	2.22624e-07
FAM73B	110.447	1.45806	0.253168	5.75926	8.44859e-09	6.75509e-08
DSCC1	134.886	1.45787	0.277962	5.24485	1.56411e-07	1.09814e-06
LRP12	210.537	1.45568	0.203775	7.14354	9.0956e-13	1.05931e-11
MAK	15.2012	1.451	0.637554	2.27589	0.0228525	0.0593209
RAB8A	175.852	1.45083	0.240552	6.03126	1.62688e-09	1.40185e-08
VWA8	83.7897	1.44768	0.286462	5.05365	4.33439e-07	2.87254e-06
SLC25A15	47.2506	1.44671	0.36649	3.94747	7.89824e-05	0.000374443
HACD1	157.963	1.44514	0.255713	5.65141	1.59141e-08	1.2402e-07
AC083899.3	16.648	1.44484	0.608671	2.37376	0.0176078	0.0475022
FOSB	261.125	1.44361	0.225799	6.39336	1.62284e-10	1.53303e-09
ABHD2	569.459	1.4427	0.159283	9.05744	1.33552e-19	2.47092e-18
DOK1	240.761	1.44136	0.179532	8.02845	9.87158e-16	1.45059e-14
GTF2H2	61.572	1.43944	0.385927	3.72982	0.000191618	0.000840991
LPAR2	95.0954	1.43888	0.301031	4.77982	1.75452e-06	1.07131e-05
KSR1	96.0204	1.4385	0.270378	5.32033	1.03577e-07	7.37055e-07
SLC16A3	257.494	1.43747	0.187605	7.66225	1.82708e-14	2.42894e-13
TOE1	79.4056	1.43558	0.311495	4.60868	4.05233e-06	2.3338e-05
COQ3	76.0681	1.43534	0.327908	4.37727	1.20173e-05	6.45674e-05
GBGT1	81.8845	1.43431	0.291449	4.9213	8.59693e-07	5.49354e-06
C1QBP	2002.91	1.4342	0.119352	12.0166	2.90803e-33	9.9084e-32
DPP3	262.934	1.43365	0.208383	6.87988	5.99042e-12	6.45852e-11
OBSL1	148.248	1.43302	0.293023	4.89048	1.0059e-06	6.35956e-06
TNFAIP8	322.051	1.43269	0.2125	6.74206	1.56156e-11	1.62851e-10
PLK1	354.1	1.43232	0.242373	5.90958	3.42975e-09	2.85211e-08
PARP3	24.3994	1.43133	0.542776	2.63705	0.00836305	0.0248071
KCNK5	50.0388	1.43034	0.435896	3.28139	0.00103297	0.00389251
POLR3G	70.3918	1.42881	0.353957	4.03668	5.42128e-05	0.00026482
GLA	282.078	1.42698	0.184858	7.7193	1.16968e-14	1.57255e-13
RIN3	57.4293	1.42613	0.347149	4.10811	3.98911e-05	0.000198499
SPINT2	307.518	1.4246	0.173377	8.21682	2.08977e-16	3.20539e-15
DPP10	58.5511	1.42371	0.471479	3.01967	0.00253047	0.00866328
SDC1	51.1828	1.42241	0.483826	2.93992	0.00328302	0.0109438
GIPR	26.4939	1.42133	0.450167	3.15735	0.00159212	0.00573216
CYB5R4	222.398	1.42098	0.233315	6.09041	1.12624e-09	9.85195e-09
FOSL1	34.1154	1.41974	0.454907	3.12095	0.00180271	0.00640637
RP11-1023L17.2	11.774	1.41642	0.681753	2.07761	0.0377455	0.090579
SNORD116-18	10.5348	1.41638	0.66656	2.12491	0.0335942	0.0822768
RNU12	19.9829	1.41438	0.545166	2.5944	0.00947569	0.0276979
TAOK3	154.528	1.41162	0.208465	6.77153	1.27427e-11	1.3375e-10
CCRL2	62.0329	1.40909	0.301212	4.67806	2.89595e-06	1.70529e-05
SNHG17	139.407	1.40674	0.272816	5.15637	2.51781e-07	1.72234e-06
MFSD1	551.781	1.40431	0.165663	8.47692	2.3123e-17	3.78057e-16
SUV39H1	66.9733	1.40395	0.335353	4.18648	2.83317e-05	0.000144112
FDXR	237.8	1.40247	0.18592	7.5434	4.57883e-14	5.92394e-13
GPC4	152.283	1.40138	0.260633	5.37683	7.58076e-08	5.50888e-07
WNT11	56.6815	1.39964	0.386801	3.6185	0.000296319	0.00125605
MPV17L	18.7955	1.39942	0.586479	2.38614	0.0170261	0.0461913
SNHG19	39.2877	1.39909	0.543693	2.5733	0.0100734	0.0292202
PPA1	792.477	1.39869	0.128073	10.9211	9.14313e-28	2.51528e-26
PDE4A	64.5759	1.39635	0.319817	4.3661	1.26487e-05	6.77356e-05
LCP2	338.607	1.39618	0.166337	8.3937	4.71097e-17	7.55024e-16
CHAC2	89.2878	1.39293	0.27282	5.1057	3.29575e-07	2.21461e-06
KIF20A	277.707	1.39205	0.236261	5.89202	3.81504e-09	3.1505e-08
HK2	141.297	1.39205	0.256106	5.43544	5.46616e-08	4.02113e-07
PTN	123.191	1.39065	0.339509	4.09607	4.20223e-05	0.000208407
CTD-3014M21.1	32.488	1.38887	0.543207	2.5568	0.0105641	0.0304408
CSF3R	36.395	1.38825	0.427337	3.24859	0.00115978	0.00431929
CDCA3	175.279	1.3874	0.235741	5.88526	3.97434e-09	3.27902e-08
CYB561D2	65.34	1.38673	0.304037	4.56104	5.09e-06	2.88865e-05
RP11-690D19.3	15.0809	1.38593	0.550228	2.51883	0.0117745	0.0335282
IMPDH2	1251.61	1.38547	0.104025	13.3185	1.80615e-40	7.90367e-39
APEH	661.138	1.38445	0.129167	10.7183	8.35005e-27	2.19238e-25
RP11-111M22.3	52.0702	1.38135	0.330766	4.17621	2.96408e-05	0.000150172
DNAJC9	254.499	1.38089	0.187672	7.35797	1.8673e-13	2.3024e-12
LRRC75A-AS1	1058.32	1.38074	0.126425	10.9214	9.108e-28	2.50948e-26
SNTA1	30.937	1.38069	0.479765	2.87785	0.00400401	0.0130476
GRPEL1	423.572	1.37931	0.146758	9.39849	5.53526e-21	1.09929e-19
MTFR2	68.4059	1.37906	0.310608	4.43989	9.00047e-06	4.93685e-05
FAAH	11.9409	1.3778	0.636595	2.16432	0.0304395	0.0754291
EMP3	584.573	1.37769	0.18055	7.63051	2.33818e-14	3.08088e-13
SASH3	39.1903	1.37747	0.412205	3.34171	0.000832652	0.00321153
RP11-887P2.3	16.1036	1.37647	0.650887	2.11475	0.034451	0.0840054
COL6A3	644.038	1.3761	0.591486	2.32651	0.0199915	0.0529409
RRNAD1	60.8439	1.37542	0.348847	3.94275	8.05528e-05	0.000380923
CCNE1	35.847	1.37503	0.490229	2.80488	0.0050335	0.0159426
PFKP	1295.23	1.37488	0.166312	8.2669	1.37488e-16	2.14012e-15
GCSHP5	17.5455	1.37393	0.570232	2.40942	0.0159777	0.0436908
WNT3	35.0543	1.37343	0.455626	3.01438	0.00257502	0.00879756
ZMYND8	798.44	1.37167	0.14036	9.7725	1.47754e-22	3.18214e-21
CH507-9B2.3	15.6647	1.3711	0.670591	2.04461	0.0408935	0.0970895
PRC1	262.914	1.37044	0.223323	6.13657	8.43241e-10	7.50136e-09
MAN2A2	130.957	1.37016	0.22564	6.07235	1.26052e-09	1.09621e-08
RP5-862P8.2	19.5329	1.36752	0.600452	2.27748	0.0227573	0.0590909
FADS2	1397.85	1.36551	0.171904	7.94342	1.96686e-15	2.80931e-14
APRT	1022.55	1.36526	0.1245	10.966	5.56982e-28	1.54656e-26
TWF2	259.244	1.36511	0.175745	7.76752	8.00362e-15	1.09752e-13
DPH6	87.0217	1.36296	0.286791	4.75247	2.00951e-06	1.21414e-05
MYCBPAP	12.3172	1.36184	0.649279	2.09746	0.0359527	0.0871199
TMEM91	31.6866	1.3617	0.4208	3.23597	0.00121229	0.00449518
MRM1	46.4384	1.35963	0.362335	3.75241	0.000175146	0.000773067
RRM2	1395.14	1.35597	0.162666	8.33591	7.69066e-17	1.21728e-15
SDF2L1	154.99	1.35516	0.224159	6.04554	1.48908e-09	1.28746e-08
ABHD11	76.5424	1.35412	0.29206	4.63643	3.54478e-06	2.05616e-05
RASA3	233.998	1.35368	0.20316	6.6631	2.68109e-11	2.74316e-10
GADD45A	380.883	1.35265	0.209554	6.45487	1.0831e-10	1.0419e-09
CA13	62.1129	1.35059	0.3262	4.14036	3.46754e-05	0.00017405
TESMIN	16.8971	1.3495	0.522889	2.58086	0.00985547	0.0286486
TNFSF9	215.397	1.34899	0.188567	7.15394	8.43246e-13	9.87233e-12
MRPS25	210.956	1.3489	0.201276	6.70171	2.05999e-11	2.12473e-10
IARS	1110.23	1.34726	0.122344	11.0121	3.34296e-28	9.39924e-27
EXO1	104.208	1.34694	0.291905	4.61429	3.94441e-06	2.27687e-05
ALDH1B1	225.986	1.3466	0.238064	5.65646	1.54525e-08	1.20686e-07
CHEK2	248.922	1.34626	0.20758	6.48549	8.84458e-11	8.58819e-10
ABCC1	298.51	1.34504	0.163258	8.23874	1.74036e-16	2.68329e-15
ZNF41	32.8091	1.34324	0.471732	2.84746	0.00440702	0.0141822
MICAL2	222.781	1.34196	0.23098	5.80984	6.25325e-09	5.07019e-08
MPZL3	25.1292	1.34104	0.463776	2.89158	0.00383313	0.0125622
GRAP2	63.1963	1.34092	0.335089	4.00168	6.28943e-05	0.000303491
LRRC8B	293.143	1.3403	0.172885	7.75254	9.00722e-15	1.22759e-13
LPCAT3	63.5494	1.33871	0.373146	3.58763	0.000333701	0.00140393
ALDOA	7279.81	1.33806	0.128422	10.4192	2.02644e-25	5.025e-24
GATA2	368.551	1.33675	0.165855	8.05974	7.64587e-16	1.13192e-14
NRGN	36.0001	1.33664	0.365177	3.66024	0.000251975	0.00108247
UQCRHL	65.3737	1.33525	0.344533	3.87553	0.000106391	0.000489816
RP11-1398P2.1	11.8706	1.33392	0.624618	2.13558	0.032714	0.080407
GDF15	262.529	1.33321	0.188833	7.06026	1.66196e-12	1.88637e-11
DUT	1137.17	1.33221	0.150291	8.8642	7.70539e-19	1.35673e-17
ADAT2	110.145	1.33199	0.249926	5.32956	9.84524e-08	7.03953e-07
CDCA2	233.364	1.33188	0.202162	6.58817	4.45268e-11	4.46368e-10
MRPL12	21.0409	1.3303	0.483404	2.75194	0.00592429	0.0184144
GUCY1B3	151.165	1.32906	0.213675	6.21999	4.97202e-10	4.52218e-09
ATIC	694.139	1.32716	0.146958	9.03091	1.70257e-19	3.12733e-18
GSTM4	128.581	1.32595	0.252921	5.24254	1.58377e-07	1.11063e-06
ZNF850	65.8297	1.32561	0.30713	4.31612	1.58796e-05	8.38058e-05
USP20	125.572	1.32489	0.224644	5.89776	3.68465e-09	3.05554e-08
ZNF267	171.69	1.32479	0.23942	5.53333	3.14215e-08	2.37913e-07
GALNT10	263.277	1.32387	0.238883	5.5419	2.992e-08	2.27099e-07
BRCA1	157.164	1.3234	0.215321	6.1462	7.93634e-10	7.0777e-09
MICAL1	165.005	1.32205	0.229757	5.75412	8.70954e-09	6.94197e-08
SH3BGRL3	2496.35	1.32174	0.114723	11.5211	1.03252e-30	3.22284e-29
GNL3	742.992	1.32138	0.149988	8.80991	1.25244e-18	2.18156e-17
NCAPH	238.047	1.32128	0.195597	6.75509	1.42745e-11	1.49301e-10
GLRX2	163.651	1.32089	0.21337	6.19062	5.99271e-10	5.41467e-09
XRCC2	77.8086	1.31945	0.293065	4.50224	6.7241e-06	3.75215e-05
ATAD5	183.056	1.31901	0.245315	5.37682	7.58111e-08	5.50888e-07
C19orf48	572.687	1.31857	0.172187	7.65778	1.89177e-14	2.5112e-13
HSPD1	4740.45	1.3175	0.0792883	16.6166	5.2845e-62	4.24998e-60
TRPV2	100.058	1.31748	0.297728	4.42512	9.6388e-06	5.26433e-05
ARHGAP11B	55.1213	1.31735	0.356441	3.69583	0.000219168	0.000952074
RNASET2	23.0353	1.31554	0.556334	2.36466	0.0180467	0.04851
ARHGAP11A	220.618	1.31553	0.207811	6.33045	2.44454e-10	2.27792e-09
CYB5R2	87.2465	1.31519	0.32985	3.98723	6.6848e-05	0.000321007
TVP23B	248.017	1.31431	0.222962	5.89479	3.75158e-09	3.10815e-08
FOXD2-AS1	12.6175	1.3143	0.600317	2.18935	0.0285715	0.0715551
NIT2	257.543	1.3131	0.182197	7.20707	5.71694e-13	6.79111e-12
MDH2	2002.86	1.31024	0.097403	13.4518	3.00506e-41	1.35144e-39
SLC39A14	342.452	1.30999	0.181475	7.21854	5.25477e-13	6.25041e-12
CCDC106	29.9102	1.3087	0.437818	2.98914	0.00279765	0.00947623
STK26	924.707	1.30707	0.147318	8.87242	7.15709e-19	1.26143e-17
RINL	47.2621	1.30619	0.364595	3.58258	0.000340221	0.00142858
WNT5B	45.1492	1.30602	0.404814	3.22623	0.00125432	0.00463369
ATAD2	309.869	1.30491	0.189475	6.88695	5.69993e-12	6.15647e-11
IGFBP7	267.395	1.30467	0.494883	2.63631	0.00838127	0.024857
PHKA2	75.517	1.30437	0.330509	3.94655	7.92864e-05	0.000375685
NABP1	233.239	1.30398	0.181427	7.18737	6.60493e-13	7.80957e-12
ECE2	63.1049	1.30296	0.320271	4.06831	4.7356e-05	0.000232854
PBX1	1227.94	1.30239	0.11692	11.1392	8.08356e-29	2.32032e-27
U1	24.4324	1.30131	0.598104	2.17573	0.0295755	0.0736767
AVPI1	30.0908	1.30082	0.450118	2.88995	0.00385307	0.0126133
TLN1	1616.31	1.29981	0.131383	9.8933	4.45091e-23	9.79859e-22
THEMIS2	46.889	1.29936	0.391127	3.32209	0.000893464	0.00341472
LINC00863	45.0943	1.29564	0.383807	3.37577	0.000736091	0.00287198
PPARGC1B	75.9013	1.29315	0.287227	4.50221	6.72504e-06	3.75215e-05
POLD1	203.035	1.29311	0.201468	6.41842	1.37697e-10	1.30698e-09
SH3BP1	28.8247	1.29278	0.470974	2.74491	0.00605284	0.0187845
TBC1D14	46.569	1.29214	0.363767	3.55212	0.000382146	0.00159003
SLC9B2	90.7307	1.2916	0.27148	4.75762	1.95892e-06	1.1884e-05
MFSD6	42.7454	1.29157	0.378617	3.41128	0.000646587	0.00255345
NDC80	295.502	1.29063	0.197486	6.53531	6.34771e-11	6.24763e-10
ADCK5	73.0321	1.28954	0.314974	4.0941	4.23807e-05	0.00021001
TROAP	123.794	1.2882	0.258675	4.98002	6.35779e-07	4.13975e-06
SLC43A1	143.144	1.28795	0.218705	5.88896	3.88644e-09	3.20798e-08
ODC1	366.309	1.28762	0.180199	7.14552	8.96576e-13	1.04487e-11
PLA2G6	23.3159	1.28742	0.467971	2.75108	0.00593999	0.01846
PCK2	236.981	1.28733	0.206523	6.23333	4.56635e-10	4.16808e-09
SDSL	40.7	1.28698	0.360881	3.56621	0.000362177	0.00151188
FREM1	151.726	1.28651	0.282715	4.55057	5.34995e-06	3.02464e-05
AC074117.10	15.2253	1.28606	0.613365	2.09672	0.036018	0.0872188
MLLT11	1164.36	1.28518	0.166205	7.73248	1.05472e-14	1.42876e-13
ATP8B4	40.5848	1.28441	0.36403	3.5283	0.00041824	0.00172414
RCCD1	39.5428	1.28309	0.391924	3.27384	0.00106098	0.00398796
CLPB	65.0304	1.28298	0.324423	3.95466	7.66427e-05	0.000364221
RNF139	182.545	1.2813	0.249053	5.14468	2.67971e-07	1.824e-06
ARHGAP21	407.682	1.28119	0.144574	8.86184	7.87034e-19	1.3844e-17
BUB1B	189.151	1.28006	0.239495	5.34482	9.05094e-08	6.52121e-07
C21orf58	95.6012	1.27975	0.277708	4.60828	4.06015e-06	2.33688e-05
NUTM2A-AS1	354.416	1.27934	0.173096	7.39096	1.45772e-13	1.80988e-12
JADE1	346.92	1.27917	0.145222	8.80843	1.2691e-18	2.20842e-17
SULT4A1	17.0887	1.27898	0.572689	2.23328	0.0255305	0.0650244
CHPT1	72.8299	1.27845	0.404476	3.16075	0.00157361	0.00567352
LRRC7	37.9054	1.27665	0.416527	3.065	0.00217669	0.00758001
PMAIP1	161.867	1.27621	0.247445	5.15757	2.50169e-07	1.71328e-06
CISD2	566.933	1.27588	0.158916	8.02866	9.85444e-16	1.44927e-14
PNPT1	299.685	1.27506	0.184855	6.89759	5.28921e-12	5.73019e-11
NTS	109.029	1.275	0.276591	4.6097	4.0325e-06	2.32321e-05
PAICS	1662.03	1.27396	0.101648	12.533	4.92662e-36	1.88351e-34
DANCR	470.453	1.27236	0.186789	6.81173	9.64338e-12	1.0224e-10
MOB1B	809.798	1.27225	0.117537	10.8243	2.64168e-27	7.09243e-26
HMGA1	3875.25	1.27223	0.126607	10.0487	9.30821e-24	2.11976e-22
GTF3A	817.397	1.27221	0.150555	8.45014	2.90945e-17	4.73521e-16
UHMK1	391.862	1.27191	0.15142	8.39991	4.46812e-17	7.18036e-16
PRUNE1	266.056	1.27115	0.175907	7.22628	4.96412e-13	5.92839e-12
SMARCA2	187.965	1.27114	0.211083	6.02201	1.72259e-09	1.48004e-08
CCDC18	115.919	1.26883	0.232832	5.44954	5.04992e-08	3.72875e-07
ING5	91.9977	1.2684	0.291314	4.35406	1.33642e-05	7.14169e-05
SCARB1	425.613	1.26571	0.140122	9.03288	1.6721e-19	3.07454e-18
GMFG	494.947	1.26464	0.193201	6.54569	5.92232e-11	5.85153e-10
NDC1	338.621	1.26407	0.216646	5.83474	5.3873e-09	4.40608e-08
FOPNL	323.53	1.26313	0.168005	7.51844	5.54354e-14	7.13586e-13
CTD-2006C1.2	53.2485	1.26308	0.393428	3.21045	0.00132526	0.00486355
CACYBPP2	22.3335	1.26139	0.530075	2.37964	0.0173296	0.0468695
SPAG5	148.873	1.26132	0.250071	5.04384	4.56292e-07	3.0117e-06
OXCT1	220.388	1.26005	0.203622	6.18816	6.08701e-10	5.49431e-09
APBA2	87.3372	1.25977	0.286711	4.39389	1.11342e-05	6.013e-05
NCAPG2	261.233	1.25853	0.194294	6.47745	9.32875e-11	9.0421e-10
FAM122B	137.348	1.25558	0.258569	4.85588	1.19852e-06	7.50034e-06
ANKRD33B	175.446	1.25505	0.200036	6.27412	3.51612e-10	3.23591e-09
FKBP5	380.425	1.25449	0.164766	7.61376	2.66229e-14	3.49246e-13
UQCRH	1674.54	1.2541	0.147484	8.50328	1.84301e-17	3.02715e-16
POLR1E	103.282	1.25399	0.253023	4.95604	7.1943e-07	4.65051e-06
ZNF121	459.404	1.25332	0.152579	8.21422	2.13556e-16	3.26441e-15
AIMP2	194.166	1.25328	0.21685	5.77949	7.4929e-09	6.02605e-08
CDC45	163.39	1.25273	0.25803	4.85496	1.2041e-06	7.52994e-06
UCHL5	472.368	1.25161	0.156514	7.9968	1.27692e-15	1.86107e-14
STIL	205.659	1.25085	0.189525	6.59991	4.11405e-11	4.14282e-10
MGST1	1171.61	1.25055	0.115764	10.8026	3.34415e-27	8.92473e-26
DEPDC1	280.483	1.2503	0.172845	7.23365	4.70187e-13	5.62649e-12
GTF3C5	504.663	1.25016	0.17967	6.95813	3.44824e-12	3.78861e-11
PLP2	153.195	1.24966	0.217709	5.74006	9.46437e-09	7.52681e-08
POLR3K	126.596	1.24934	0.24237	5.15469	2.5405e-07	1.73587e-06
REEP4	155.847	1.24861	0.23319	5.35448	8.58023e-08	6.19706e-07
VWA5A	306.111	1.24831	0.188717	6.61469	3.72337e-11	3.77496e-10
PYGL	246.066	1.24822	0.199302	6.26295	3.77753e-10	3.46934e-09
RACGAP1	287.163	1.24626	0.190393	6.5457	5.92158e-11	5.85153e-10
KIF2C	302.741	1.24396	0.179605	6.92607	4.32693e-12	4.72495e-11
FASTKD1	351.436	1.24383	0.151966	8.18489	2.72554e-16	4.13439e-15
SLC40A1	599.32	1.24253	0.168758	7.36276	1.80142e-13	2.22271e-12
SEH1L	369.229	1.23994	0.164931	7.51798	5.56301e-14	7.15061e-13
GSS	376.312	1.23866	0.177527	6.9773	3.00904e-12	3.32653e-11
FASN	337.503	1.23765	0.178995	6.91445	4.69694e-12	5.11961e-11
IDH2	1581.32	1.23643	0.137825	8.97106	2.93675e-19	5.29624e-18
PCCB	490.691	1.23536	0.158574	7.79046	6.67682e-15	9.21237e-14
CTTNBP2	133.218	1.23512	0.256416	4.81684	1.45853e-06	9.0139e-06
MXD1	80.2194	1.23391	0.312596	3.9473	7.90387e-05	0.000374611
HACD4	179.137	1.23289	0.210356	5.86094	4.60251e-09	3.77981e-08
FAM212B	65.9806	1.23234	0.353012	3.49093	0.000481337	0.00195269
ZNF561-AS1	37.3504	1.23206	0.381594	3.22871	0.00124349	0.00459559
EPT1	309.787	1.22985	0.165756	7.41963	1.17446e-13	1.4715e-12
LDHB	7771.96	1.22946	0.0775612	15.8514	1.37439e-56	8.98838e-55
ACTN1	1571.22	1.22841	0.11825	10.3882	2.80521e-25	6.87025e-24
RILPL2	130.298	1.22832	0.221465	5.54631	2.91754e-08	2.21753e-07
RECQL4	47.6966	1.22673	0.430742	2.84796	0.00440005	0.0141623
ZWINT	498.829	1.22631	0.169767	7.22351	5.06638e-13	6.04646e-12
AIFM1	474.012	1.22621	0.178144	6.88324	5.85043e-12	6.3114e-11
PLCB3	52.5966	1.22586	0.378665	3.23733	0.00120654	0.00447756
ADK	353.123	1.22579	0.15379	7.97057	1.57947e-15	2.28155e-14
IFITM1	152.679	1.22545	0.216946	5.64863	1.61733e-08	1.25875e-07
GALNT6	71.6836	1.2251	0.45905	2.66877	0.00761297	0.0228863
EXOSC5	155.245	1.2248	0.209378	5.84972	4.92415e-09	4.03468e-08
SNHG12	35.5627	1.22472	0.429059	2.85443	0.00431148	0.0139066
GART	659.253	1.22467	0.1578	7.7609	8.43261e-15	1.15457e-13
RP11-159D12.2	44.2908	1.22465	0.363001	3.37368	0.000741693	0.0028932
HSPA9	1704.43	1.2246	0.125591	9.75068	1.83236e-22	3.92737e-21
GRIK5	20.3629	1.22372	0.502528	2.43513	0.0148865	0.0410858
MPP7	21.453	1.22258	0.505235	2.41983	0.0155276	0.0426113
DHCR24	1887.29	1.22253	0.119368	10.2417	1.28902e-24	3.07264e-23
FAM110A	32.7484	1.22141	0.497796	2.45365	0.0141416	0.0393769
TMEM63A	132.359	1.22135	0.214778	5.68656	1.29621e-08	1.0186e-07
WDR12	360.454	1.22071	0.170297	7.16813	7.60308e-13	8.91889e-12
DDX11	84.1648	1.21976	0.331966	3.67435	0.00023846	0.00103011
ZNF622	284.465	1.21962	0.190033	6.41793	1.38144e-10	1.31053e-09
PKDCC	66.9804	1.21943	0.314009	3.88343	0.000102995	0.000475282
BID	342.035	1.21859	0.170668	7.14013	9.32393e-13	1.08379e-11
ZBTB48	102.539	1.21762	0.296516	4.10644	4.01805e-05	0.000199884
CEP152	91.4652	1.21636	0.264854	4.59256	4.37846e-06	2.50957e-05
MAT2A	1153.71	1.21437	0.137506	8.83135	1.03423e-18	1.81208e-17
LRPPRC	1014.82	1.21399	0.112206	10.8193	2.79046e-27	7.46941e-26
PARVB	271.461	1.21373	0.175073	6.93274	4.1276e-12	4.51835e-11
HSPA4L	73.9618	1.21368	0.279536	4.34176	1.41343e-05	7.51947e-05
C11orf1	50.7577	1.2135	0.348262	3.48444	0.000493163	0.00199568
ARRB2	267.932	1.2119	0.181873	6.66344	2.67482e-11	2.73832e-10
MT2A	113.855	1.21178	0.289604	4.18427	2.86085e-05	0.000145437
CCNF	234.905	1.21053	0.204801	5.91078	3.40487e-09	2.83274e-08
FARSB	531.523	1.21024	0.140927	8.58768	8.87458e-18	1.48637e-16
TPRN	46.2208	1.21001	0.3811	3.17504	0.00149814	0.00542332
SIAH2	92.8232	1.20972	0.285679	4.23456	2.29002e-05	0.000117759
HJURP	213.8	1.20959	0.210209	5.75425	8.70278e-09	6.93968e-08
CD69	121.296	1.20948	0.288681	4.18969	2.79338e-05	0.000142291
UBL4A	317.4	1.2087	0.168228	7.18488	6.72679e-13	7.94313e-12
CYC1	464.74	1.20759	0.13911	8.68079	3.9302e-18	6.68284e-17
PWP2	21.4939	1.20732	0.510578	2.36461	0.0180493	0.04851
RRS1	67.8086	1.2058	0.312065	3.86393	0.000111575	0.000511703
COL23A1	29.3936	1.20464	0.453791	2.65461	0.00793994	0.0237334
LIMS1	3080.76	1.20436	0.10596	11.3661	6.16798e-30	1.86334e-28
TPST2	870.367	1.20342	0.154198	7.80437	5.97991e-15	8.27639e-14
CENPU	368.733	1.20284	0.172497	6.97313	3.09977e-12	3.41836e-11
CA2	293.595	1.20247	0.198471	6.0587	1.37226e-09	1.18881e-08
DCUN1D5	586.487	1.20183	0.135242	8.88656	6.30294e-19	1.11419e-17
PTCD3	460.302	1.20128	0.169137	7.10239	1.22614e-12	1.40872e-11
RPL17	28.7287	1.2012	0.506225	2.37285	0.0176512	0.0476121
COL18A1	98.2114	1.2009	0.378496	3.17282	0.00150967	0.00545843
MID1IP1	83.033	1.19994	0.335378	3.57787	0.000346407	0.00145284
HPS1	586.264	1.19789	0.125395	9.55293	1.26079e-21	2.59632e-20
BCL2L11	133.687	1.19743	0.279076	4.29068	1.78125e-05	9.32624e-05
AK3	509.944	1.19676	0.136939	8.73935	2.34464e-18	4.03676e-17
TMEM161B-AS1	45.0831	1.19483	0.38754	3.08312	0.00204841	0.00718654
FAM46A	242.639	1.19446	0.298594	4.00028	6.32683e-05	0.00030513
DBF4B	84.4672	1.19369	0.28438	4.19752	2.69849e-05	0.000137654
PRKAB1	303.905	1.19308	0.171439	6.95919	3.42231e-12	3.76243e-11
MCM7	1100.59	1.19281	0.170038	7.01495	2.30036e-12	2.57657e-11
INAFM2	134.819	1.19174	0.261324	4.56041	5.10545e-06	2.89558e-05
SCAMP1-AS1	65.2018	1.19026	0.305381	3.89763	9.71402e-05	0.000450361
ACBD4	28.0257	1.1902	0.464068	2.56471	0.0103263	0.0298519
PTMAP2	40.9596	1.18947	0.428634	2.77504	0.00551958	0.0172798
DERL3	25.7569	1.18924	0.583292	2.03884	0.0414661	0.0980968
AURKB	499.831	1.18896	0.164494	7.22795	4.90325e-13	5.86353e-12
ZNF600	33.111	1.18839	0.449118	2.64605	0.00814368	0.0242733
SELENBP1	313.229	1.18816	0.168452	7.05341	1.74584e-12	1.97781e-11
FXYD5	571.961	1.18618	0.141885	8.36018	6.26237e-17	9.96509e-16
ATAD3B	92.678	1.18526	0.27769	4.2683	1.96965e-05	0.000102525
EEF1B2P3	46.0417	1.18406	0.390833	3.02957	0.00244902	0.00840863
RTKN2	112.025	1.18404	0.259621	4.56064	5.09969e-06	2.89323e-05
SRC	353.889	1.18369	0.170724	6.93336	4.10963e-12	4.50143e-11
EEF1B2	2841.09	1.18349	0.109616	10.7967	3.56764e-27	9.50696e-26
PTGR2	35.652	1.18349	0.401712	2.94613	0.00321782	0.0107506
FARSA	561.481	1.18329	0.136028	8.69886	3.35237e-18	5.73307e-17
PTAFR	31.587	1.1831	0.492615	2.40167	0.0163204	0.0444931
C3orf70	25.5148	1.18295	0.558327	2.11875	0.0341118	0.0833233
STK39	126.4	1.18162	0.231202	5.11075	3.20875e-07	2.15941e-06
CENPV	42.6131	1.17925	0.386602	3.05029	0.00228617	0.00791033
CDC6	238.882	1.17714	0.256748	4.5848	4.54418e-06	2.59705e-05
COX17	334.112	1.17628	0.204127	5.76249	8.28812e-09	6.63867e-08
RPL13AP20	20.3688	1.17499	0.554228	2.12005	0.034002	0.0831377
MYO3A	30.8104	1.17341	0.526819	2.22735	0.0259238	0.0658664
NSUN5P1	89.3892	1.17316	0.352243	3.33053	0.000866811	0.00332604
SDHAF3	285.308	1.17086	0.157821	7.41893	1.18072e-13	1.4783e-12
FUNDC1	211.356	1.17078	0.177198	6.6072	3.91654e-11	3.95733e-10
E2F2	29.9164	1.17024	0.419474	2.78977	0.00527457	0.0166089
DLAT	472.395	1.17015	0.181366	6.45188	1.10474e-10	1.06157e-09
PLCL2	54.8861	1.16778	0.303404	3.84894	0.000118632	0.000541147
SMG1P2	40.8086	1.1675	0.443285	2.63374	0.00844513	0.0250256
SPC24	147.77	1.167	0.251695	4.63656	3.54263e-06	2.05558e-05
POLQ	80.1641	1.16588	0.307137	3.79594	0.000147084	0.000657662
FAXDC2	146.981	1.16381	0.225208	5.1677	2.36986e-07	1.62925e-06
AGAP1	251.242	1.16288	0.17299	6.72224	1.78949e-11	1.85322e-10
BORA	70.0921	1.16258	0.344101	3.37861	0.000728537	0.00284732
CENPJ	167.175	1.16215	0.225509	5.15345	2.55744e-07	1.7461e-06
MLEC	556.291	1.16199	0.153138	7.58782	3.25338e-14	4.24294e-13
KIAA0101	166.653	1.1611	0.511903	2.26821	0.0233163	0.0602794
RPLP0P6	199.014	1.16066	0.211809	5.47974	4.25943e-08	3.17173e-07
PRMT3	138.439	1.15843	0.224752	5.15427	2.54625e-07	1.73913e-06
WIPF3	29.6513	1.15776	0.424896	2.72481	0.00643379	0.0197641
MGAT3	81.7486	1.15768	0.285263	4.0583	4.94304e-05	0.000242454
PAXIP1	46.6817	1.15617	0.392956	2.94223	0.00325859	0.0108725
PNO1	272.47	1.15615	0.184978	6.25022	4.09886e-10	3.75095e-09
RPL21P119	32.2974	1.15614	0.445578	2.5947	0.00946742	0.0276783
EPDR1	50.821	1.1556	0.353943	3.26492	0.00109494	0.00410435
SNHG1	214.621	1.15522	0.190048	6.07858	1.21249e-09	1.05702e-08
C12orf73	110.056	1.15511	0.235774	4.89921	9.62234e-07	6.10509e-06
PCYT1B	220.522	1.15464	0.167975	6.87392	6.24624e-12	6.72215e-11
CARD19	72.0018	1.15413	0.297625	3.87781	0.000105403	0.000485768
CCDC125	28.8289	1.1531	0.450188	2.56137	0.0104259	0.0300912
CMTM4	131.863	1.15304	0.235093	4.90461	9.36132e-07	5.95429e-06
MIR24-2	45.1724	1.15303	0.380051	3.03387	0.00241435	0.00830394
LRRN2	69.6715	1.15294	0.381972	3.01838	0.00254131	0.00869871
ZKSCAN7	33.2173	1.15251	0.430322	2.67826	0.0074006	0.0223193
NRROS	73.9542	1.15196	0.286548	4.02012	5.81686e-05	0.000282827
SLC1A5	480.599	1.14912	0.152489	7.53576	4.85511e-14	6.26776e-13
RANP1	26.3928	1.14898	0.500477	2.29577	0.0216891	0.0567713
HN1	1887.34	1.14888	0.102589	11.1988	4.13251e-29	1.20166e-27
ZNF692	96.8127	1.14876	0.241548	4.75581	1.9765e-06	1.19743e-05
C5orf30	156.084	1.14866	0.220939	5.19899	2.0038e-07	1.38935e-06
GAS5	866.084	1.14847	0.126115	9.1065	8.5084e-20	1.59568e-18
HMGN4	326.285	1.1482	0.170302	6.74217	1.56035e-11	1.6282e-10
RASGEF1A	37.167	1.14719	0.472286	2.42901	0.0151403	0.0416831
TOP2A	1264.54	1.14689	0.176739	6.48918	8.63077e-11	8.40206e-10
CDC42SE1	227.535	1.14635	0.176782	6.48454	8.90033e-11	8.63623e-10
SNHG9	27.6374	1.14579	0.528066	2.16979	0.0300228	0.074562
BCL11A	140.052	1.14444	0.300247	3.81165	0.00013804	0.000621267
KIAA0513	55.2247	1.14331	0.367263	3.11306	0.00185158	0.00656047
PDGFRB	306.913	1.14312	0.293598	3.8935	9.88101e-05	0.000457628
FAM53B	109.171	1.14273	0.242775	4.70696	2.51442e-06	1.49741e-05
TNFRSF12A	511.85	1.14239	0.288205	3.96382	7.37585e-05	0.000351638
TRMT11	120.912	1.14191	0.248783	4.58999	4.43261e-06	2.53653e-05
ADCK3	154.552	1.14161	0.208008	5.48829	4.05846e-08	3.03433e-07
GPX1P1	816.37	1.14145	0.178549	6.39293	1.62732e-10	1.53645e-09
LARS	1043.02	1.14143	0.115972	9.84228	7.40143e-23	1.61942e-21
PHKA1	54.205	1.14087	0.4037	2.82603	0.00471294	0.0150447
TEX15	38.7334	1.14085	0.379835	3.00355	0.00266853	0.00907331
DDX21	918.559	1.14057	0.118887	9.59377	8.49224e-22	1.75894e-20
FAM64A	207.454	1.14008	0.254262	4.48388	7.32989e-06	4.07561e-05
ZNF675	103.576	1.13838	0.237266	4.79791	1.60329e-06	9.83346e-06
GHDC	74.3415	1.13776	0.330932	3.43805	0.000585918	0.0023288
PITPNM2	46.5038	1.13756	0.434523	2.61794	0.00884612	0.0260797
PLA2G15	123.68	1.13747	0.26198	4.34181	1.41312e-05	7.51947e-05
RGS19	141.978	1.13741	0.2211	5.14434	2.68467e-07	1.82668e-06
TICRR	69.9919	1.1366	0.320216	3.54948	0.000385998	0.00160456
ISOC2	392.513	1.1364	0.176785	6.42814	1.29174e-10	1.23265e-09
CGRRF1	255.769	1.13622	0.174589	6.50796	7.61785e-11	7.46073e-10
KIF18B	126.883	1.13527	0.237602	4.77804	1.77012e-06	1.07937e-05
PDSS1	37.7546	1.13524	0.380138	2.98638	0.00282299	0.00955481
RP11-185E8.2	42.3895	1.13493	0.359984	3.15271	0.00161761	0.0058157
CCDC14	396.434	1.13193	0.140949	8.03082	9.68258e-16	1.42634e-14
MALAT1	37182.8	1.13145	0.127359	8.88397	6.45167e-19	1.13935e-17
IRS1	76.1297	1.13142	0.39892	2.83621	0.0045652	0.0146358
LINC01021	259.062	1.13104	0.211149	5.35661	8.4796e-08	6.12934e-07
WDHD1	285.699	1.1309	0.172996	6.53716	6.26966e-11	6.17763e-10
ELMO1	344.162	1.1287	0.167936	6.72099	1.80499e-11	1.86819e-10
NT5C3A	446.436	1.12834	0.147619	7.64358	2.11262e-14	2.79606e-13
TUBA1C	655.426	1.12758	0.171847	6.56153	5.32596e-11	5.30634e-10
WDR43	449.241	1.12691	0.143782	7.83764	4.5908e-15	6.40345e-14
CSMD2	35.2785	1.12688	0.397634	2.83397	0.00459737	0.0147181
PLGRKT	237.535	1.1235	0.173799	6.46436	1.01725e-10	9.81732e-10
RPL4P4	154.94	1.12333	0.2472	4.54423	5.51354e-06	3.10849e-05
INCENP	42.7026	1.12262	0.401897	2.79331	0.00521716	0.0164513
CCNH	393.554	1.12238	0.15343	7.31527	2.5687e-13	3.13477e-12
NT5DC3	78.7812	1.12148	0.336865	3.32917	0.000871051	0.00334087
GCSH	66.1265	1.12036	0.336675	3.32771	0.000875616	0.0033555
EME1	28.5675	1.11785	0.485827	2.30093	0.0213954	0.0561756
ZNF876P	43.428	1.11442	0.426559	2.61258	0.0089863	0.0264362
NOP2	183.852	1.11269	0.225835	4.92703	8.34907e-07	5.34664e-06
AC079250.1	37.2741	1.11266	0.474564	2.34459	0.0190479	0.0508038
TTC32	78.1718	1.11241	0.279691	3.97728	6.97089e-05	0.000333758
GSG2	21.5009	1.11223	0.512974	2.16819	0.030144	0.0748216
CENPA	39.2716	1.11121	0.429638	2.58639	0.00969864	0.0282525
ZNF185	114.571	1.11044	0.338376	3.28167	0.00103193	0.0038899
NUDT1	136.67	1.10955	0.230024	4.82363	1.40972e-06	8.73019e-06
CYP2S1	188.539	1.10954	0.207363	5.3507	8.76167e-08	6.32044e-07
NOP56	814.982	1.10912	0.113323	9.78724	1.27732e-22	2.76427e-21
HIPK2	2456.15	1.10899	0.0911158	12.1712	4.42279e-34	1.57614e-32
LINC00960	81.4044	1.10745	0.277188	3.99532	6.46071e-05	0.000310999
HAUS8	83.9191	1.10673	0.291951	3.79079	0.00015017	0.000670452
NUSAP1	535.851	1.10668	0.176731	6.26197	3.80154e-10	3.4878e-09
DFFB	61.0386	1.1055	0.311869	3.54475	0.000392992	0.00163136
NPM3	279.738	1.10299	0.172302	6.40148	1.53881e-10	1.4575e-09
MCM4	650.272	1.10225	0.18777	5.87024	4.35167e-09	3.5804e-08
WDR18	290.296	1.10198	0.201804	5.46067	4.7433e-08	3.51544e-07
ETV6	341.994	1.10177	0.198169	5.55977	2.70132e-08	2.05933e-07
LRRCC1	106.564	1.10113	0.241924	4.55157	5.32461e-06	3.01126e-05
ARMC6	220.034	1.10064	0.238601	4.61287	3.97139e-06	2.29022e-05
CCDC88B	25.9076	1.10059	0.447511	2.45937	0.0139182	0.0388518
POLR2H	275.381	1.10058	0.189917	5.79507	6.82931e-09	5.51972e-08
MIR1244-2	61.2003	1.10034	0.329773	3.33665	0.000847955	0.0032628
MADD	257.822	1.09965	0.164458	6.68652	2.28541e-11	2.34639e-10
PRR11	244.062	1.09878	0.19907	5.51956	3.39854e-08	2.56782e-07
CDK1	1045.02	1.09802	0.154749	7.09548	1.28904e-12	1.47624e-11
RP11-305E6.4	19.3137	1.09691	0.53687	2.04315	0.0410374	0.0973794
SNHG16	2086.17	1.09665	0.110638	9.91208	3.68888e-23	8.16125e-22
FLCN	107.091	1.09603	0.25028	4.37921	1.19108e-05	6.40145e-05
OAZ1	2508.09	1.09529	0.101668	10.7732	4.6062e-27	1.22562e-25
FANCI	221.97	1.09474	0.211049	5.18715	2.13532e-07	1.47653e-06
PA2G4	585.089	1.09461	0.13023	8.40521	4.27098e-17	6.86973e-16
FGFBP3	26.4206	1.0937	0.530572	2.06136	0.0392688	0.0937432
NEFL	191.487	1.09361	0.537716	2.03381	0.0419703	0.099014
RP11-258C19.7	24.8723	1.09278	0.500404	2.1838	0.028977	0.0723932
HIST1H4I	50.6211	1.09224	0.401198	2.72245	0.0064799	0.0198818
ANKRD55	31.945	1.09147	0.412288	2.64736	0.0081124	0.0241963
CDT1	139.7	1.09109	0.238571	4.57345	4.79756e-06	2.73033e-05
BAZ1A	383.669	1.08968	0.145946	7.46632	8.24667e-14	1.04497e-12
KIF18A	150.87	1.08961	0.228017	4.77864	1.76486e-06	1.07652e-05
C22orf46	40.2317	1.0888	0.421193	2.58504	0.00973678	0.0283497
MBNL3	122.108	1.08786	0.257064	4.23186	2.31771e-05	0.000119115
CIT	175.708	1.08782	0.226009	4.81316	1.48562e-06	9.16842e-06
NAA50	779.361	1.08755	0.136826	7.94844	1.8888e-15	2.70865e-14
TPX2	1285.64	1.08525	0.167107	6.49436	8.3387e-11	8.12659e-10
TTC39B	46.9133	1.08467	0.398763	2.72008	0.00652663	0.0200011
EFNB1	131.097	1.08453	0.251421	4.3136	1.60617e-05	8.46916e-05
USP44	33.7581	1.0842	0.396512	2.73435	0.0062503	0.0192834
NADSYN1	338.268	1.08403	0.160601	6.74984	1.48012e-11	1.54629e-10
XRCC3	43.3176	1.08322	0.379337	2.85556	0.00429604	0.0138676
USP15	419.971	1.08132	0.162803	6.64192	3.09629e-11	3.15351e-10
ISYNA1	1215.93	1.08055	0.124074	8.70895	3.06699e-18	5.26014e-17
TRIB1	99.1754	1.07948	0.31201	3.45977	0.00054064	0.00216766
CCT7	2553.74	1.07919	0.118152	9.13393	6.60574e-20	1.24146e-18
RASSF1	262.402	1.0768	0.179042	6.01419	1.80787e-09	1.54809e-08
GFM2	145.156	1.0767	0.260149	4.13879	3.49136e-05	0.000175196
UROS	222.599	1.07462	0.211034	5.09215	3.54031e-07	2.37092e-06
CPT2	33.4267	1.07402	0.470852	2.28101	0.0225476	0.0586487
DIMT1	584.611	1.0729	0.130702	8.20876	2.23492e-16	3.41046e-15
HNRNPA1P10	50.5421	1.07146	0.396783	2.70037	0.00692617	0.0210592
MAST3	60.6838	1.0711	0.322398	3.3223	0.000892771	0.00341318
FAM102B	184.933	1.07105	0.221321	4.83936	1.30258e-06	8.11456e-06
SPC25	231.834	1.06981	0.181397	5.89759	3.68844e-09	3.05726e-08
SRP14-AS1	33.2609	1.06957	0.414189	2.58233	0.00981367	0.0285457
MRVI1	88.9914	1.06953	0.266462	4.01383	5.97424e-05	0.00028922
CREB3L1	242.381	1.06937	0.275353	3.88362	0.000102912	0.000475024
SELO	45.8001	1.06928	0.397247	2.69173	0.00710816	0.0215647
LOXL3	107.409	1.06731	0.270059	3.95213	7.74597e-05	0.00036781
TMX2	662.799	1.06664	0.135785	7.8554	3.98501e-15	5.58026e-14
ADCY10P1	38.6521	1.06639	0.425251	2.50767	0.012153	0.0345069
VDAC1	1977.25	1.06543	0.0968778	10.9977	3.92015e-28	1.09531e-26
JADE2	49.9101	1.06531	0.345138	3.08661	0.0020245	0.00711944
LIMA1	515.373	1.06448	0.150444	7.07555	1.48857e-12	1.69712e-11
ACP6	98.9504	1.06428	0.254918	4.17499	2.97994e-05	0.000150847
HERC2P3	37.3843	1.06403	0.509497	2.0884	0.0367621	0.0887559
KPNA2	2556.74	1.0628	0.133236	7.97686	1.50107e-15	2.17357e-14
PPHLN1	840.922	1.06265	0.118839	8.94192	3.82465e-19	6.83537e-18
PPRC1	269.296	1.06127	0.17062	6.22011	4.96804e-10	4.52087e-09
RSRP1	275.322	1.06108	0.226506	4.68455	2.80571e-06	1.65707e-05
PFAS	237.204	1.06071	0.191204	5.54754	2.89724e-08	2.20398e-07
ARHGEF39	59.6345	1.06023	0.334078	3.1736	0.00150561	0.00544594
WDR3	369.774	1.05947	0.178063	5.94999	2.68162e-09	2.25731e-08
CEP85	147.704	1.0589	0.2341	4.52329	6.08854e-06	3.41302e-05
RFC3	263.97	1.05862	0.218343	4.84845	1.24431e-06	7.77054e-06
M6PR	559.191	1.05825	0.154374	6.85512	7.12528e-12	7.63594e-11
IFRD2	352.2	1.05792	0.178043	5.94192	2.81704e-09	2.36462e-08
KIF22	368.018	1.05723	0.204161	5.17842	2.23775e-07	1.54377e-06
RUVBL1	536.15	1.05676	0.139934	7.55181	4.29236e-14	5.56946e-13
MEIS1	1007.75	1.05651	0.163776	6.45094	1.11155e-10	1.06755e-09
CDCA5	260.724	1.05595	0.208591	5.06229	4.14242e-07	2.75554e-06
SHCBP1	193.784	1.05461	0.2364	4.46113	8.15295e-06	4.49823e-05
TMEM161B	106.941	1.05452	0.304775	3.45999	0.000540205	0.0021664
MTHFD1	280.685	1.05382	0.196783	5.35524	8.54428e-08	6.1736e-07
FAM136A	439.059	1.05355	0.168682	6.24578	4.21693e-10	3.85702e-09
MEST	2397.77	1.05236	0.149959	7.01767	2.25592e-12	2.52839e-11
ALG10	42.8793	1.05212	0.362754	2.90037	0.00372723	0.0122552
ARID5A	31.1866	1.05186	0.45895	2.29189	0.0219119	0.0572621
DNAJC14	32.2048	1.05016	0.489228	2.14656	0.0318285	0.0785332
RPS23P8	93.2817	1.04988	0.341124	3.0777	0.00208602	0.00729698
MCCC1	117.399	1.04977	0.234847	4.47002	7.82118e-06	4.33259e-05
CCNB2	533.515	1.0491	0.167586	6.26009	3.84758e-10	3.52642e-09
FAM63B	484.949	1.0485	0.163322	6.41985	1.36409e-10	1.29545e-09
PFKFB4	117.834	1.04788	0.260767	4.01846	5.85809e-05	0.000284677
STXBP5-AS1	21.8444	1.04664	0.513083	2.03991	0.0413593	0.0979195
ATP5G3	2757.79	1.04635	0.100143	10.4486	1.48673e-25	3.70209e-24
TXNIP	2409.97	1.04532	0.149839	6.97632	3.03006e-12	3.34355e-11
HK1	1093.45	1.04501	0.129038	8.09844	5.56685e-16	8.3172e-15
DOLPP1	230.497	1.04448	0.20413	5.11675	3.10845e-07	2.09744e-06
ZNF587B	82.9971	1.04436	0.288064	3.62544	0.000288467	0.00122364
PPP1R15A	970.474	1.04394	0.166671	6.26349	3.76459e-10	3.45923e-09
WEE1	304.531	1.04388	0.21164	4.93233	8.12534e-07	5.21458e-06
CNRIP1	425.336	1.04372	0.167171	6.24341	4.28135e-10	3.91194e-09
MYO5A	200.394	1.04368	0.223813	4.66315	3.11409e-06	1.82711e-05
EBP	685.846	1.04362	0.156699	6.66003	2.73765e-11	2.79782e-10
BOLA3	265.622	1.0432	0.177033	5.89269	3.79948e-09	3.1391e-08
RPL7P23	46.9866	1.04313	0.476649	2.18848	0.028635	0.0716839
TPI1P1	23.6226	1.04261	0.512228	2.03545	0.041806	0.0986785
NMRAL1	283.86	1.04261	0.159702	6.52849	6.6434e-11	6.52786e-10
YARS	938.219	1.04255	0.150673	6.91931	4.53838e-12	4.9498e-11
ATP5A1	5263.42	1.04104	0.0918119	11.3388	8.4294e-30	2.52939e-28
PLK4	146.328	1.04035	0.238705	4.35831	1.31073e-05	7.00862e-05
CCT3	2128.47	1.03975	0.10984	9.4661	2.90499e-21	5.87379e-20
CD74	233.363	1.03931	0.211652	4.91048	9.08541e-07	5.78896e-06
PASK	68.6559	1.03924	0.320597	3.24159	0.00118864	0.00442124
RP11-572P18.1	102.874	1.03905	0.249097	4.17127	3.02908e-05	0.000153205
MIR600HG	21.815	1.03868	0.486091	2.13681	0.0326136	0.0802043
CAD	284.572	1.03836	0.207297	5.00903	5.47055e-07	3.58164e-06
GAMT	197.07	1.03766	0.182664	5.68072	1.34131e-08	1.05311e-07
DCAF12	522.694	1.03732	0.144596	7.17394	7.2869e-13	8.55923e-12
SCFD2	155.146	1.03494	0.218571	4.73501	2.19044e-06	1.31544e-05
NDUFAF6	119.391	1.03369	0.227313	4.54743	5.43053e-06	3.06631e-05
RNF41	376.258	1.03208	0.186783	5.52555	3.28463e-08	2.48386e-07
FLNA	2817.69	1.03152	0.114456	9.01234	2.01705e-19	3.67849e-18
TUFM	1658.57	1.03128	0.137134	7.52026	5.46687e-14	7.04733e-13
KIAA1524	251.166	1.0293	0.217555	4.73121	2.23189e-06	1.33809e-05
GDF11	129.073	1.02915	0.232506	4.42633	9.58495e-06	5.23653e-05
MPI	259.417	1.02826	0.189037	5.43948	5.34366e-08	3.93426e-07
ENTPD1-AS1	38.0744	1.02746	0.397147	2.58711	0.00967848	0.028203
SLC29A1	499.045	1.02591	0.145908	7.03124	2.04709e-12	2.30155e-11
DBF4	294.387	1.02545	0.189289	5.41738	6.0478e-08	4.43075e-07
NQO2	261.473	1.0251	0.168814	6.07235	1.26051e-09	1.09621e-08
FNDC10	27.8108	1.02503	0.494009	2.07492	0.0379939	0.0911016
TRERF1	86.166	1.025	0.277499	3.6937	0.000221011	0.000959382
SLIRP	1222.07	1.02452	0.149788	6.8398	7.93033e-12	8.45807e-11
ROGDI	95.3089	1.02426	0.257173	3.98276	6.81192e-05	0.00032676
TTK	235.095	1.02318	0.201682	5.07327	3.91045e-07	2.60901e-06
HDAC6	314.169	1.02299	0.160636	6.36837	1.91042e-10	1.79708e-09
G6PC3	557.287	1.02272	0.136011	7.51939	5.50303e-14	7.08883e-13
PSMB10	37.6573	1.0227	0.379574	2.69433	0.00705307	0.0214123
GALNT13	26.8544	1.02227	0.452746	2.25793	0.02395	0.0616053
PPAT	256.108	1.02212	0.166603	6.13509	8.51123e-10	7.56018e-09
RPL12	3140.11	1.02142	0.137133	7.44841	9.44738e-14	1.19204e-12
DOCK11	213.628	1.01897	0.186563	5.4618	4.71343e-08	3.49475e-07
MACROD1	26.9311	1.01865	0.477958	2.13126	0.0330681	0.0811321
ARHGAP45	61.9521	1.01767	0.318901	3.19119	0.00141686	0.00515523
UBR5-AS1	42.9688	1.01709	0.409232	2.48535	0.0129423	0.0364236
ACCS	160.045	1.01668	0.21041	4.83193	1.35218e-06	8.40884e-06
CCT5	1939.9	1.0163	0.127402	7.97707	1.49848e-15	2.17157e-14
VRK1	458.107	1.01563	0.218124	4.65622	3.22069e-06	1.88408e-05
NBEAL2	135.905	1.01502	0.26545	3.82376	0.00013143	0.000594667
TSR1	206.103	1.01352	0.23291	4.35154	1.35183e-05	7.21544e-05
GUSBP1	37.9341	1.01259	0.399702	2.53337	0.0112972	0.0323394
RCHY1	280.079	1.01241	0.172292	5.8761	4.20038e-09	3.46071e-08
ASF1B	270.116	1.01079	0.213015	4.74514	2.08358e-06	1.25338e-05
METAP1	498.053	1.01068	0.142039	7.11553	1.11484e-12	1.28581e-11
C20orf27	383.267	1.01008	0.154478	6.53871	6.20524e-11	6.11752e-10
RSL1D1	1517.49	1.0096	0.10817	9.33348	1.02446e-20	2.0144e-19
FKBP14	577.445	1.00907	0.167282	6.03214	1.61802e-09	1.39489e-08
ZNF431	232.196	1.00885	0.169563	5.94971	2.68614e-09	2.26005e-08
HDHD2	124.046	1.00845	0.276719	3.64432	0.0002681	0.00114376
NUP37	224.109	1.00767	0.190736	5.28303	1.27063e-07	8.96322e-07
KIAA0586	204.504	1.00632	0.204314	4.92535	8.42099e-07	5.38883e-06
DEPDC1B	210.283	1.00599	0.440941	2.28147	0.0225209	0.0586047
NDUFB9	483.383	1.0059	0.189374	5.31171	1.08603e-07	7.71584e-07
CAPN15	42.0069	1.00526	0.430366	2.33583	0.0195003	0.0518323
XPO5	301.272	1.00497	0.160511	6.26107	3.82349e-10	3.50614e-09
CNOT10	287.834	1.00349	0.163294	6.14531	7.98055e-10	7.11002e-09
TXN	2596.42	1.00321	0.132852	7.55129	4.3098e-14	5.58803e-13
TOMM40L	59.499	1.00238	0.349134	2.87104	0.00409121	0.0132977
OGT	751.08	1.00208	0.165889	6.04067	1.53477e-09	1.32504e-08
PPP1R3E	31.2812	1.00183	0.415367	2.41192	0.0158689	0.0434345
GPX1	3291.85	1.00169	0.120932	8.28307	1.20042e-16	1.87673e-15
RABEPK	203.965	1.00168	0.22192	4.51368	6.37125e-06	3.56702e-05
ALDH18A1	700.314	1.0016	0.166577	6.01281	1.82333e-09	1.55983e-08
RP11-864N7.2	117.435	1.0014	0.313892	3.19028	0.00142137	0.00516847
PQLC3	206.06	1.00077	0.188247	5.31626	1.05919e-07	7.53117e-07
ITM2A	473.395	1.00064	0.19809	5.05143	4.38509e-07	2.90291e-06
RCC1	362.788	1.00054	0.185333	5.39863	6.71533e-08	4.8917e-07
MFNG	364.31	1.00013	0.163004	6.13563	8.48214e-10	7.53808e-09
TTLL12	145.722	1.00003	0.226863	4.40807	1.04297e-05	5.65991e-05

## Sheet: up_H1.CD43p.up.tsv
	baseMean	log2FoldChange	lfcSE	stat	pvalue	padj
AARS	544.847	1.26756	0.161858	7.83131	4.82814e-15	5.18855e-14
ABAT	39.2614	1.2277	0.439059	2.7962	0.00517073	0.0150848
ABCA7	88.3608	2.00273	0.283907	7.05418	1.73627e-12	1.55504e-11
ABCC1	298.51	1.48215	0.155648	9.52247	1.6911e-21	2.67316e-20
ABCC3	40.4576	4.01165	0.519847	7.71699	1.19109e-14	1.24822e-13
ABCC4	678.043	3.78854	0.157587	24.041	1.03689e-127	2.1427e-125
ABCC6	17.2042	1.26943	0.515567	2.46221	0.0138085	0.0362729
ABCE1	624.738	1.13016	0.124009	9.11346	7.97949e-20	1.15545e-18
ABHD11	76.5424	1.17447	0.26503	4.43147	9.35946e-06	4.40714e-05
ABHD15	20.5566	1.03142	0.493245	2.09109	0.0365201	0.0844881
ABHD16A	8.16396	1.79636	0.788597	2.27791	0.0227319	0.056068
ABHD2	569.459	2.55627	0.14953	17.0953	1.60857e-65	9.66996e-64
ABHD3	113.819	1.05283	0.242488	4.34178	1.41332e-05	6.52639e-05
AC002467.7	10.2842	2.16834	0.746011	2.90658	0.00365401	0.0110635
AC003104.1	2.10512	2.56196	1.06185	2.41274	0.0158331	0.0409566
AC004381.6	30.7661	1.14248	0.398441	2.86737	0.00413903	0.0123547
AC005076.5	8.00023	1.76969	0.764011	2.31632	0.0205409	0.051289
AC005682.5	15.0169	2.95536	0.618168	4.78084	1.74564e-06	9.02295e-06
AC006978.6	24.0116	1.0214	0.423114	2.41402	0.0157776	0.0408291
AC009005.2	7.68132	1.77017	0.758029	2.33523	0.0195313	0.049164
AC009403.2	11.8351	1.36272	0.648138	2.10252	0.035508	0.0824833
AC010761.8	9.502	1.59863	0.773751	2.06607	0.0388216	0.0889824
AC011899.9	1.52195	3.00572	1.12889	2.66255	0.00775509	0.0216836
AC011933.2	4.5922	2.02152	0.955168	2.1164	0.0343106	0.0800877
AC020571.3	14.9199	3.58037	0.63123	5.67205	1.41098e-08	9.09687e-08
AC022007.5	9.01891	1.57488	0.743966	2.11687	0.0342708	0.0800121
AC078842.3	3.20837	2.99089	1.04615	2.85895	0.00425051	0.0126495
AC079807.4	8.73666	3.04013	0.788962	3.85333	0.000116522	0.000467077
AC093159.1	6.577	3.79164	0.889587	4.26225	2.02381e-05	9.16136e-05
AC098617.1	2.63663	2.79746	1.08488	2.5786	0.00992019	0.0270386
AC106875.1	2.9055	2.25041	1.06773	2.10765	0.035061	0.0816266
AC108463.2	7.4347	1.5705	0.725711	2.16408	0.0304579	0.0722411
AC113404.1	44.1055	1.80076	0.383488	4.69575	2.65624e-06	1.34185e-05
AC114752.3	8.21203	3.43789	0.909996	3.77791	0.000158148	0.000620394
AC115617.2	2.79788	2.19919	1.01642	2.16366	0.0304903	0.072292
AC156455.1	29.7548	2.43294	0.462797	5.25702	1.46405e-07	8.52223e-07
ACAA1	76.762	1.35263	0.33678	4.01636	5.91046e-05	0.000248309
ACACB	21.0974	1.28838	0.556847	2.31371	0.0206835	0.0516255
ACAP1	37.8465	3.78246	0.504191	7.50204	6.28316e-14	6.26359e-13
ACAT2	1123.98	1.00703	0.138984	7.24563	4.30431e-13	4.0183e-12
ACBD4	28.0257	1.02514	0.455279	2.25167	0.0243433	0.0594952
ACHE	81.7306	1.12153	0.274049	4.09245	4.26846e-05	0.000183643
ACKR2	13.805	3.42184	0.719157	4.75813	1.95399e-06	1.00371e-05
ACO2	325.282	1.1092	0.177706	6.24176	4.32661e-10	3.19194e-09
ACOT4	17.8181	2.13225	0.562418	3.79122	0.000149909	0.000589472
ACP6	98.9504	1.00781	0.251906	4.00074	6.31439e-05	0.000263827
ACPP	7.99479	2.0867	0.774569	2.69402	0.00705967	0.0199501
ACRBP	104.744	2.60969	0.288656	9.04085	1.55459e-19	2.21075e-18
ACSL1	30.7248	1.34656	0.47655	2.82565	0.00471853	0.0138964
ACSL5	15.0123	2.4754	0.60962	4.06057	4.89527e-05	0.00020853
ACTBP2	12.9501	1.98528	0.842184	2.3573	0.0184083	0.0466808
ACYP1	100.667	1.35477	0.233021	5.81394	6.10182e-09	4.08256e-08
ADAM8	10.0732	4.17209	0.809427	5.15437	2.54489e-07	1.44327e-06
ADAMTS14	12.4528	3.02908	0.695559	4.35488	1.33142e-05	6.1712e-05
ADAMTS3	58.4885	1.25296	0.395297	3.16967	0.00152614	0.00501582
ADAMTSL4	52.287	4.06677	0.465386	8.73849	2.36247e-18	3.14753e-17
ADAP1	5.43399	1.7874	0.80508	2.22016	0.0264082	0.0637796
ADAT2	110.145	1.08562	0.24059	4.51232	6.41224e-06	3.07484e-05
ADCK3	154.552	1.54843	0.200572	7.72009	1.16248e-14	1.21888e-13
ADCK5	73.0321	1.14509	0.290177	3.94616	7.9413e-05	0.000325966
ADCY7	19.8529	2.80085	0.591772	4.73299	2.21235e-06	1.12853e-05
ADGRE2	95.0138	6.3488	0.455466	13.9391	3.66441e-44	1.36388e-42
ADGRG3	3.69672	3.8913	1.00054	3.88921	0.000100572	0.000406609
ADGRG5	19.8533	4.83408	0.628241	7.69462	1.41911e-14	1.47549e-13
ADIRF-AS1	6.55518	1.96069	0.871559	2.24964	0.0244718	0.0597577
ADK	353.123	1.39508	0.146815	9.50229	2.0532e-21	3.23265e-20
ADORA2B	70.9061	2.05183	0.284357	7.21569	5.36609e-13	4.9814e-12
ADPGK-AS1	4.39545	2.23132	0.933942	2.38914	0.0168878	0.043262
ADPRM	66.0305	1.14307	0.284348	4.01997	5.82043e-05	0.00024489
ADRA2A	63.8367	3.93977	0.406827	9.68415	3.52131e-22	5.79716e-21
ADRB2	16.8378	2.64016	0.559192	4.72138	2.34252e-06	1.19217e-05
AGAP1	251.242	1.16292	0.164929	7.05106	1.77555e-12	1.58879e-11
AGAP2	10.7987	2.84927	0.754531	3.77622	0.000159229	0.000624393
AGMAT	8.64589	1.66297	0.692243	2.40229	0.0162929	0.0419274
AGPAT2	114.986	2.45579	0.306041	8.02436	1.02056e-15	1.13805e-14
AGT	8.58039	2.81474	0.94562	2.97661	0.00291453	0.00902707
AHCY	922.16	1.0512	0.110035	9.55327	1.2566e-21	2.00551e-20
AIF1	384.257	3.1496	0.192587	16.3541	4.06553e-60	2.22182e-58
AIFM1	474.012	1.57487	0.175185	8.98974	2.47807e-19	3.49147e-18
AIMP2	194.166	1.26732	0.196946	6.43488	1.23571e-10	9.53113e-10
AK2	1006.22	1.2524	0.141334	8.86129	7.90957e-19	1.08288e-17
AK4	211.724	1.34412	0.217185	6.18883	6.06117e-10	4.41253e-09
AKAP1	126.444	1.29119	0.2101	6.14558	7.96711e-10	5.74524e-09
AKR1C1	230.744	6.41013	0.308611	20.7709	7.93765e-96	8.84646e-94
AKR1C2	11.613	2.25858	0.669316	3.37445	0.000739631	0.00257779
AKR1C7P	1.96417	3.48246	1.09904	3.16863	0.00153161	0.00503213
ALAS2	126.533	6.50703	0.526627	12.3561	4.5178e-35	1.23449e-33
ALB	2.92349	2.17786	1.01934	2.13653	0.0326366	0.0767387
ALDH1A1	72.3056	5.06043	0.367901	13.7548	4.76272e-43	1.70855e-41
ALDH1B1	225.986	1.44152	0.22366	6.44513	1.15504e-10	8.93324e-10
ALDH3B1	13.355	2.3464	0.698541	3.359	0.00078226	0.00271967
ALDOA	7279.81	1.75492	0.127989	13.7115	8.66948e-43	3.08771e-41
ALDOC	127.71	1.03403	0.245002	4.22049	2.43774e-05	0.000108992
ALOX12	130.895	5.09032	0.347558	14.646	1.42957e-48	5.85946e-47
ALOX15	84.8181	4.21627	0.766847	5.49818	3.83728e-08	2.36337e-07
ALOX5	5.64141	1.85203	0.869254	2.13059	0.0331227	0.0776975
ALOX5AP	8.06429	1.76383	0.752621	2.34358	0.0190996	0.0481935
AMHR2	82.1055	1.19047	0.299461	3.97538	7.02682e-05	0.000291262
AMPD3	36.7799	1.45056	0.366017	3.9631	7.3983e-05	0.00030532
ANAPC5	904.254	1.06643	0.16452	6.4821	9.04532e-11	7.07296e-10
ANGPT1	433.713	5.89638	0.245005	24.0664	5.62809e-128	1.17526e-125
ANK1	24.2137	2.4924	0.432764	5.75926	8.44846e-09	5.58296e-08
ANKLE1	10.5074	1.75801	0.664039	2.64745	0.00811004	0.0225585
ANKRD18B	26.8064	3.09783	0.571375	5.42171	5.90318e-08	3.58017e-07
ANKRD27	228.895	1.99751	0.213708	9.34689	9.0262e-21	1.36793e-19
ANKRD33B	175.446	1.53212	0.195377	7.84185	4.43943e-15	4.77341e-14
ANKRD55	31.945	1.36882	0.41045	3.33493	0.000853198	0.00294361
ANLN	367.331	1.82665	0.192134	9.50717	1.95919e-21	3.09199e-20
ANO6	716.946	1.16668	0.144235	8.0888	6.02571e-16	6.85032e-15
ANP32B	2198.53	1.11673	0.0857876	13.0174	9.74414e-39	3.01567e-37
ANP32E	1759.87	1.08969	0.144867	7.52204	5.39283e-14	5.39228e-13
AP000240.9	3.3397	2.17371	1.00576	2.16127	0.0306746	0.0726682
AP000476.1	3.06195	2.76649	1.04711	2.64203	0.00824116	0.0228719
AP001171.1	2.4703	4.18299	1.09952	3.80439	0.000142153	0.000560978
AP001625.6	3.76245	3.73384	1.02514	3.64229	0.000270227	0.00102013
APBB1IP	128.107	7.57442	0.521059	14.5366	7.1057e-48	2.88268e-46
APEH	661.138	1.48098	0.121252	12.214	2.61541e-34	6.98311e-33
APEX2	220.908	1.00337	0.218039	4.6018	4.18851e-06	2.06439e-05
APLP1	72.3167	2.21289	0.341681	6.47649	9.38813e-11	7.3237e-10
APOBEC3B	51.3924	3.34662	0.506009	6.61376	3.74676e-11	3.01412e-10
APOBEC3C	451.904	2.94686	0.14573	20.2214	6.34699e-91	6.42407e-89
APOBEC3D	41.6571	1.73461	0.381118	4.55136	5.33003e-06	2.58969e-05
APOBEC3G	68.4356	2.82191	0.33232	8.49155	2.03902e-17	2.54724e-16
APOBR	15.9895	4.69074	0.733926	6.39131	1.64476e-10	1.25062e-09
APRT	1022.55	1.43529	0.119276	12.0333	2.37562e-33	6.09671e-32
AQP10	7.70331	2.39755	0.930949	2.57539	0.0100128	0.0272666
ARHGAP11A	220.618	2.10479	0.205821	10.2263	1.51141e-24	2.72329e-23
ARHGAP11B	55.1213	1.77876	0.348509	5.10392	3.32691e-07	1.86228e-06
ARHGAP15	12.7555	2.94586	0.687462	4.28512	1.82644e-05	8.32174e-05
ARHGAP18	556.949	2.15147	0.135108	15.9241	4.31043e-57	2.20388e-55
ARHGAP22	16.0668	2.75503	0.677193	4.06831	4.73563e-05	0.000202178
ARHGAP25	24.7008	1.83634	0.442345	4.15138	3.30469e-05	0.000144497
ARHGAP30	39.1186	4.09314	0.466452	8.77506	1.70812e-18	2.28958e-17
ARHGAP4	166.534	2.00746	0.216334	9.27947	1.70329e-20	2.53678e-19
ARHGAP45	61.9521	1.24436	0.310379	4.00916	6.0934e-05	0.0002554
ARHGAP6	131.143	4.14189	0.731332	5.66348	1.4833e-08	9.53523e-08
ARHGAP9	81.6588	3.27624	0.313453	10.4521	1.43317e-25	2.6949e-24
ARHGDIB	2291.96	3.15109	0.120768	26.0921	4.48671e-150	1.32847e-147
ARHGEF39	59.6345	2.13751	0.336116	6.35945	2.02472e-10	1.52724e-09
ARHGEF6	231.406	2.26986	0.192418	11.7965	4.06783e-32	9.87732e-31
ARMC8	515.994	1.7926	0.147314	12.1686	4.57128e-34	1.20752e-32
ARRB2	267.932	2.02707	0.173771	11.6652	1.91959e-31	4.51196e-30
ARRDC3-AS1	6.45495	1.80609	0.863735	2.09102	0.036526	0.0844919
ARRDC4	169.566	1.50224	0.528452	2.84271	0.00447315	0.0132366
ART4	127.807	1.78037	0.287667	6.18898	6.05553e-10	4.41005e-09
ASF1B	270.116	2.27541	0.213636	10.6509	1.72681e-26	3.39509e-25
ASIC1	22.1129	2.63193	0.649903	4.04972	5.12789e-05	0.000217738
ASIC4	41.126	7.49571	0.815488	9.19168	3.86739e-20	5.67885e-19
ASPHD1	17.8385	2.18169	0.660373	3.30372	0.000954104	0.00326844
ASPM	459.455	2.10906	0.20991	10.0474	9.42815e-24	1.64066e-22
ASS1	42.902	1.59664	0.429105	3.72087	0.000198537	0.000766262
ASUN	258.767	1.00032	0.158214	6.32257	2.57249e-10	1.92942e-09
ATAD2	309.869	1.96333	0.187322	10.481	1.0558e-25	2.00238e-24
ATAD3B	92.678	1.02162	0.265586	3.84665	0.000119745	0.000479416
ATAD5	183.056	1.85294	0.239342	7.74182	9.80004e-15	1.0332e-13
ATF7IP2	192.337	2.09162	0.220206	9.49845	2.13048e-21	3.349e-20
ATIC	694.139	1.55598	0.142915	10.8874	1.32308e-27	2.71429e-26
ATP11A-AS1	3.21502	2.41211	1.0676	2.25938	0.0238595	0.0584568
ATP12A	2.92804	2.20396	1.01706	2.16699	0.0302359	0.0717788
ATP23	45.2887	1.53559	0.39276	3.90975	9.23934e-05	0.000376211
ATP2A3	442.46	5.75104	0.213266	26.9666	3.64883e-160	1.24802e-157
ATP2C1	687.096	1.85526	0.147906	12.5435	4.31416e-36	1.21741e-34
ATP5A1	5263.42	1.19047	0.0901527	13.205	8.20917e-40	2.59735e-38
ATP5B	7899.33	1.12061	0.0944251	11.8677	1.74133e-32	4.30193e-31
ATP5D	364.639	1.27418	0.414952	3.07067	0.0021358	0.00681189
ATP5G1	587.562	1.49436	0.167416	8.92599	4.41713e-19	6.14064e-18
ATP5G3	2757.79	1.04195	0.0971092	10.7297	7.38334e-27	1.47355e-25
ATP5HP4	9.30989	1.6678	0.666099	2.50382	0.0122859	0.0326844
ATP8A2	11.9314	1.70665	0.661054	2.5817	0.0098314	0.0268237
ATP8B3	42.7447	3.15878	0.407128	7.75871	8.5797e-15	9.0824e-14
ATP8B4	40.5848	2.48165	0.374507	6.62645	3.43848e-11	2.78305e-10
AUNIP	79.8113	3.34498	0.353498	9.46252	3.00623e-21	4.67013e-20
AURKA	359.346	2.71288	0.193737	14.0029	1.49707e-44	5.59303e-43
AURKB	499.831	2.36742	0.167158	14.1628	1.55705e-45	5.91739e-44
AVPI1	30.0908	1.09445	0.398868	2.74389	0.00607163	0.0174261
AXIN1	96.8767	1.25474	0.295036	4.25283	2.11091e-05	9.52163e-05
B3GNT7	24.9147	2.23545	0.458807	4.87231	1.103e-06	5.84906e-06
B3GNTL1	32.8825	1.0539	0.393479	2.67841	0.00739727	0.020771
BAG2	139.654	1.90486	0.241736	7.87993	3.27562e-15	3.54124e-14
BAMBI	373.422	1.20143	0.217011	5.53624	3.09031e-08	1.92422e-07
BANK1	16.9035	1.78324	0.621145	2.8709	0.00409308	0.0122361
BATF	9.72414	3.37328	0.715176	4.71671	2.39689e-06	1.21797e-05
BAZ1A	383.669	1.12697	0.138582	8.13212	4.21853e-16	4.84862e-15
BCAN	7.59653	2.38592	0.762547	3.12889	0.00175468	0.00570177
BCAT1	2641.14	1.06549	0.104209	10.2245	1.54009e-24	2.77245e-23
BCCIP	802.087	1.207	0.119341	10.1139	4.79309e-24	8.48977e-23
BCL11A	140.052	1.8153	0.291185	6.23419	4.54116e-10	3.344e-09
BCL2L1	494.315	1.67114	0.137684	12.1375	6.68241e-34	1.75817e-32
BCRP2	1.08247	3.60976	1.12208	3.21701	0.00129534	0.00431374
BCRP3	22.9322	3.57127	0.512385	6.9699	3.1716e-12	2.78646e-11
BDH1	45.0842	2.83645	0.420523	6.74505	1.52976e-11	1.27083e-10
BDNF	11.8118	2.06765	0.830096	2.49085	0.0127437	0.0337574
BEST3	8.13647	1.84505	0.781432	2.36111	0.0182203	0.0462394
BET1L	273.447	1.05559	0.169592	6.22429	4.83733e-10	3.54761e-09
BGLT3	3.86476	2.72911	1.02514	2.66217	0.00776382	0.0217019
BID	342.035	2.22583	0.166828	13.342	1.31818e-40	4.31518e-39
BIN2	18.9182	5.80305	0.76266	7.60895	2.76322e-14	2.82269e-13
BIRC3	31.354	1.68871	0.40255	4.19503	2.7283e-05	0.000121089
BIRC5	807.697	2.25618	0.184899	12.2022	3.0244e-34	8.03186e-33
BIRC7	10.0999	1.88536	0.87587	2.15256	0.0313536	0.0740644
BLM	173.944	1.69654	0.206521	8.21487	2.12392e-16	2.49168e-15
BLVRA	279.746	1.07745	0.156323	6.89249	5.4824e-12	4.71586e-11
BLVRB	375.34	2.06182	0.170174	12.116	8.69279e-34	2.27204e-32
BMP2K	238.805	2.79699	0.193063	14.4874	1.45443e-47	5.8289e-46
BMP8B	6.80849	2.06304	0.826019	2.49757	0.0125048	0.0332043
BMS1P1	32.1181	1.0948	0.463923	2.35987	0.0182814	0.0463708
BOLA3	265.622	1.06422	0.16371	6.50067	7.99624e-11	6.28733e-10
BOLA3-AS1	54.5281	1.06601	0.341711	3.11963	0.00181077	0.0058696
BORA	70.0921	2.0969	0.339198	6.18194	6.33183e-10	4.60788e-09
BRCA1	157.164	2.16764	0.212529	10.1993	1.99732e-24	3.57929e-23
BRCA2	234.173	1.43314	0.185174	7.73941	9.98763e-15	1.05167e-13
BRI3BP	132.135	3.25622	0.283124	11.501	1.30375e-30	2.9797e-29
BRIP1	89.0611	1.72527	0.382421	4.51145	6.43866e-06	3.08602e-05
BRIX1	441.254	1.16063	0.152489	7.61129	2.71382e-14	2.77939e-13
BTK	345.241	5.08617	0.248852	20.4385	7.60182e-93	8.02154e-91
BUB1	438.354	3.02867	0.181436	16.6928	1.47855e-62	8.45287e-61
BUB1B	189.151	2.94782	0.258481	11.4044	3.97414e-30	8.94881e-29
BYSL	213.613	1.19402	0.222082	5.37648	7.59566e-08	4.54411e-07
BZW1P2	20.1248	1.18387	0.540623	2.18982	0.0285373	0.0681666
C10orf2	59.2562	1.30045	0.306169	4.24751	2.16163e-05	9.73051e-05
C10orf71	2.68584	2.51412	1.08278	2.32191	0.0202376	0.0506399
C11orf21	161.475	7.95149	0.549769	14.4633	2.06572e-47	8.26206e-46
C11orf24	196.884	1.70863	0.223159	7.65656	1.90975e-14	1.96604e-13
C11orf87	17.0484	3.59936	0.701518	5.13082	2.88487e-07	1.62585e-06
C12orf66	43.6554	1.83624	0.38638	4.75243	2.00986e-06	1.03107e-05
C15orf52	13.4196	1.75549	0.665163	2.63919	0.00831033	0.0230509
C15orf53	3.31999	4.88294	1.06172	4.5991	4.24329e-06	2.08828e-05
C15orf54	11.1051	2.39692	0.845911	2.83353	0.00460364	0.0135923
C16orf59	71.6932	1.53638	0.292525	5.25215	1.50335e-07	8.74073e-07
C17orf53	64.0333	1.14898	0.303489	3.78591	0.00015315	0.000601979
C19orf38	3.68745	2.54101	0.989369	2.56831	0.0102196	0.0277682
C19orf48	572.687	2.23451	0.170963	13.0702	4.87619e-39	1.52097e-37
C1GALT1P2	4.95798	4.3694	1.00977	4.32714	1.51061e-05	6.94978e-05
C1orf116	67.652	6.68401	0.579239	11.5393	8.35963e-31	1.92388e-29
C1orf228	13.65	3.07437	0.662328	4.64176	3.45449e-06	1.721e-05
C1QBP	2002.91	1.82801	0.116311	15.7165	1.16561e-55	5.73782e-54
C1QC	0.894807	3.20718	1.1245	2.8521	0.00434311	0.0128882
C1S	61.4896	1.40378	0.374695	3.74647	0.000179344	0.000696625
C20orf197	2.60268	3.84942	1.0866	3.54263	0.000396161	0.00145081
C20orf203	8.92739	3.88747	0.780365	4.98161	6.30578e-07	3.42161e-06
C20orf27	383.267	1.10021	0.145048	7.5851	3.3223e-14	3.37989e-13
C21orf58	95.6012	2.28284	0.28036	8.14251	3.87159e-16	4.45503e-15
C2orf48	4.62425	2.27597	0.945422	2.40736	0.0160683	0.0414732
C2orf88	219.979	3.33087	0.24487	13.6026	3.86411e-42	1.34249e-40
C3AR1	9.28046	5.00118	0.895349	5.58573	2.32715e-08	1.46885e-07
C3orf52	65.8374	2.96608	0.428373	6.92407	4.38839e-12	3.80493e-11
C3orf58	333.438	1.84466	0.194488	9.48471	2.43052e-21	3.80858e-20
C3orf70	25.5148	1.30125	0.532103	2.44549	0.0144657	0.0378141
C4A	1.99965	3.03057	1.13676	2.66597	0.00767668	0.0215057
C4B	3.30846	3.84807	1.05696	3.6407	0.0002719	0.00102527
C4orf46	339.759	1.70731	0.169917	10.0479	9.38759e-24	1.63648e-22
C5orf34	43.4168	1.33417	0.373106	3.57586	0.00034908	0.00128958
C6orf223	3.4686	3.2147	1.00983	3.18342	0.00145546	0.00480503
C6orf25	581.865	7.0919	0.272353	26.0393	1.77662e-149	5.18304e-147
C9orf153	1.74164	2.36653	1.13773	2.08004	0.0375222	0.0864637
CA1	4.1373	1.86667	0.885588	2.10783	0.0350455	0.0816
CA13	62.1129	1.10579	0.312241	3.54145	0.00039793	0.00145621
CACNA2D3	10.1062	2.68446	0.73416	3.6565	0.000255683	0.000967983
CAD	284.572	1.36022	0.195814	6.94648	3.74523e-12	3.26728e-11
CAMK2A	10.0063	1.82029	0.832364	2.18689	0.0287505	0.0685849
CAND2	33.5274	1.02245	0.421235	2.42726	0.0152132	0.039549
CAPN11	10.1232	2.62037	0.843466	3.10667	0.00189207	0.00611018
CARD9	10.217	2.46951	0.726926	3.3972	0.000680802	0.00238618
CASC5	248.776	1.87141	0.205805	9.09311	9.62481e-20	1.38762e-18
CASS4	45.7687	4.43265	0.423647	10.4631	1.27647e-25	2.40709e-24
CAT	292.066	2.13943	0.17739	12.0606	1.7062e-33	4.39009e-32
CATSPER1	5.82068	2.36674	0.808865	2.926	0.00343353	0.0104502
CATSPER2P1	8.80949	2.18497	0.756824	2.88703	0.00388893	0.0116963
CBFA2T3	157.219	5.95876	0.358836	16.6058	6.32866e-62	3.54655e-60
CBR4	322.202	1.0224	0.158797	6.4384	1.20743e-10	9.31663e-10
CBS	53.9259	1.5326	0.376924	4.06608	4.78099e-05	0.000203968
CBSL	20.1736	2.33157	0.546558	4.26591	1.99087e-05	9.01916e-05
CBX8	34.7103	1.27012	0.390242	3.2547	0.00113511	0.00382899
CCDC134	25.6384	1.11206	0.469065	2.3708	0.0177498	0.0452073
CCDC138	111.852	1.14863	0.242454	4.73753	2.16339e-06	1.10555e-05
CCDC14	396.434	1.38449	0.137255	10.087	6.30791e-24	1.11035e-22
CCDC150	39.9284	1.87161	0.415067	4.50916	6.50834e-06	3.1179e-05
CCDC162P	14.4925	1.23384	0.530642	2.32519	0.0200617	0.0502508
CCDC173	42.331	4.65541	0.5122	9.08905	9.99041e-20	1.4372e-18
CCDC18	115.919	1.73659	0.228296	7.60674	2.81104e-14	2.87007e-13
CCDC18-AS1	132.562	1.29591	0.267636	4.84204	1.2851e-06	6.75331e-06
CCDC33	8.26235	2.40193	0.734827	3.26871	0.00108041	0.00366065
CCDC51	122.313	1.14685	0.234282	4.89518	9.82168e-07	5.23489e-06
CCDC62	4.00045	1.94597	0.914433	2.12806	0.0333324	0.0780888
CCDC68	74.3402	2.19298	0.359453	6.1009	1.05474e-09	7.52289e-09
CCDC69	45.4025	1.88366	0.35534	5.30101	1.15162e-07	6.76916e-07
CCDC77	133.465	1.13107	0.218209	5.18344	2.17834e-07	1.24393e-06
CCDC78	9.05246	1.8623	0.779757	2.38831	0.016926	0.0433429
CCDC86	107.289	1.5842	0.252524	6.27345	3.53129e-10	2.62275e-09
CCDC88B	25.9076	1.13541	0.419148	2.70884	0.00675184	0.0191813
CCL1	3.10066	3.06033	1.06707	2.86798	0.00413097	0.0123345
CCL3L3	13.8201	1.14525	0.560907	2.04179	0.0411724	0.0936457
CCL4	13.606	4.55386	0.682686	6.6705	2.54929e-11	2.07948e-10
CCL4L2	17.7893	1.98947	0.523481	3.80046	0.00014443	0.000569396
CCNA2	465.601	2.78959	0.215214	12.962	2.01019e-38	6.15405e-37
CCNB1	959.347	2.42728	0.145812	16.6466	3.20225e-62	1.81503e-60
CCNB1IP1	451.775	1.18108	0.147468	8.00903	1.15616e-15	1.2842e-14
CCNB2	533.515	2.45395	0.169019	14.5187	9.21867e-48	3.70953e-46
CCND3	989.609	4.50127	0.157034	28.6644	1.06155e-180	4.57806e-178
CCNE1	35.847	2.66241	0.516484	5.15488	2.53798e-07	1.44017e-06
CCNE2	25.4044	1.327	0.510619	2.59881	0.00935467	0.025682
CCNF	234.905	1.78028	0.20021	8.89203	6.00015e-19	8.27754e-18
CCNH	393.554	1.3061	0.148269	8.809	1.26268e-18	1.7075e-17
CCR1	3.58208	2.52936	0.949654	2.66345	0.00773439	0.021638
CCRL2	62.0329	1.10077	0.281826	3.90585	9.38948e-05	0.000381854
CCT3	2128.47	1.10795	0.107287	10.3269	5.32323e-25	9.79612e-24
CCT5	1939.9	1.32523	0.124238	10.6669	1.45461e-26	2.8656e-25
CCT6B	18.0509	1.23333	0.594084	2.07602	0.0378925	0.087155
CCT7	2553.74	1.35834	0.116515	11.6581	2.08689e-31	4.89938e-30
CCT8	2713.54	1.01005	0.119911	8.42339	3.65748e-17	4.4927e-16
CD164	4433.26	1.9948	0.123649	16.1328	1.50057e-58	7.91711e-57
CD180	6.70295	4.60844	0.898078	5.13145	2.87515e-07	1.6213e-06
CD200R1	15.9488	1.86292	0.690185	2.69917	0.00695135	0.019672
CD226	215.211	6.9805	0.584575	11.9411	7.22238e-33	1.81364e-31
CD244	37.3173	6.04472	0.611292	9.88843	4.67301e-23	7.9642e-22
CD300A	26.1319	5.66514	0.638011	8.87938	6.72325e-19	9.24295e-18
CD300C	7.41972	4.62909	0.858506	5.39203	6.96648e-08	4.18918e-07
CD33	50.1781	4.15577	0.388142	10.7068	9.45459e-27	1.87748e-25
CD3D	2.80703	3.93221	1.06631	3.68768	0.000226309	0.000863867
CD4	52.0019	3.34539	0.3828	8.73927	2.34618e-18	3.12793e-17
CD46	1947.63	1.80014	0.104674	17.1975	2.77257e-66	1.70286e-64
CD47	1704.2	1.1354	0.133988	8.47387	2.37381e-17	2.94692e-16
CD48	1.42682	2.93777	1.13352	2.59172	0.00954978	0.0261525
CD52	3.06969	3.55544	1.06175	3.34865	0.000812063	0.00281196
CD53	49.9398	6.05987	0.504365	12.0148	2.96938e-33	7.56183e-32
CD55	474.152	2.50954	0.149914	16.7399	6.71355e-63	3.89425e-61
CD6	66.1719	3.26343	0.354854	9.19654	3.69677e-20	5.43636e-19
CD69	121.296	1.22374	0.265387	4.61117	4.00413e-06	1.97843e-05
CD7	14.8344	5.20141	0.845089	6.15487	7.51391e-10	5.43027e-09
CD72	6.20346	2.40062	0.834184	2.87781	0.0040045	0.0120038
CD84	180.834	7.16614	0.428652	16.7179	9.71422e-63	5.58582e-61
CDC20	466.86	2.98281	0.209189	14.2589	3.94512e-46	1.53157e-44
CDC25A	121.909	1.68503	0.252076	6.6846	2.31555e-11	1.89661e-10
CDC25B	171.146	1.08344	0.218762	4.9526	7.32301e-07	3.94873e-06
CDC25C	115.839	2.27893	0.275053	8.28545	1.17668e-16	1.40198e-15
CDC45	163.39	2.52002	0.257842	9.7735	1.46312e-22	2.44321e-21
CDC6	238.882	2.06839	0.251363	8.22871	1.89246e-16	2.22805e-15
CDCA2	233.364	2.68366	0.211543	12.6861	7.06275e-37	2.04243e-35
CDCA3	175.279	2.52547	0.236681	10.6704	1.40034e-26	2.76418e-25
CDCA4	276.633	1.39568	0.195239	7.14857	8.76866e-13	8.00518e-12
CDCA5	260.724	2.20721	0.207853	10.6191	2.42913e-26	4.74302e-25
CDCA7	737.437	1.28008	0.117738	10.8723	1.56209e-27	3.20131e-26
CDCA7L	132.147	2.65941	0.27527	9.66108	4.4117e-22	7.22703e-21
CDCA8	315.772	2.51637	0.19854	12.6744	8.19667e-37	2.36002e-35
CDH15	4.10642	2.29296	0.92933	2.46733	0.0136126	0.0358058
CDH26	19.5896	2.2561	0.548498	4.11323	3.90163e-05	0.000168776
CDH4	9.17357	1.79749	0.819221	2.19415	0.0282248	0.0675096
CDH6	33.7618	3.81727	0.533693	7.15256	8.51729e-13	7.78645e-12
CDHR1	10.9437	2.0753	0.758483	2.73612	0.0062169	0.0177967
CDK1	1045.02	1.99109	0.153582	12.9643	1.94947e-38	5.97737e-37
CDK15	5.47919	2.02643	0.943353	2.14812	0.0317046	0.0747956
CDKN1C	292.994	1.7357	0.231448	7.49929	6.4164e-14	6.38999e-13
CDKN2A	65.2262	2.41691	0.489632	4.93616	7.96747e-07	4.28576e-06
CDKN2D	45.0089	2.53807	0.359333	7.06328	1.6262e-12	1.45975e-11
CDKN3	196.993	2.41549	0.245977	9.82	9.23461e-23	1.55515e-21
CDT1	139.7	2.20804	0.244156	9.04357	1.51636e-19	2.16103e-18
CELF2	793.748	2.47368	0.130595	18.9416	5.18035e-80	4.28199e-78
CENPA	39.2716	1.74389	0.418112	4.17087	3.03436e-05	0.000133738
CENPE	533.302	1.75753	0.15013	11.7067	1.17731e-31	2.79373e-30
CENPF	1050.66	2.16815	0.151514	14.3099	1.89714e-46	7.40854e-45
CENPH	103.243	1.54082	0.281187	5.47968	4.26095e-08	2.61052e-07
CENPI	80.174	1.45786	0.302686	4.81641	1.46166e-06	7.62459e-06
CENPJ	167.175	1.39201	0.211437	6.58357	4.59299e-11	3.67847e-10
CENPK	426.051	1.01506	0.142564	7.12006	1.07878e-12	9.7944e-12
CENPL	144.909	1.45598	0.247582	5.88082	4.08235e-09	2.77158e-08
CENPM	128.151	2.23958	0.24807	9.028	1.74843e-19	2.47929e-18
CENPN	191.617	1.91001	0.225823	8.45801	2.71989e-17	3.36601e-16
CENPO	105.147	1.33875	0.258546	5.17801	2.24267e-07	1.27882e-06
CENPP	52.7714	1.6307	0.355396	4.58841	4.46626e-06	2.19094e-05
CENPU	368.733	2.42891	0.164397	14.7746	2.13506e-49	9.05027e-48
CENPV	42.6131	1.39027	0.379891	3.65964	0.000252568	0.000956741
CENPW	304.33	1.07664	0.175633	6.13004	8.78585e-10	6.29901e-09
CEP152	91.4652	1.41909	0.2412	5.88345	4.01796e-09	2.72974e-08
CEP192	153.983	1.07198	0.191869	5.58702	2.30998e-08	1.45941e-07
CEP72	33.2927	1.40492	0.44922	3.12747	0.00176321	0.00572761
CEP85	147.704	1.2812	0.217682	5.88565	3.96504e-09	2.6947e-08
CERKL	122.311	1.69831	0.293395	5.78848	7.10257e-09	4.72029e-08
CES1	17.5822	2.07371	0.672648	3.08291	0.00204988	0.00655895
CFAP161	154.882	2.569	0.224782	11.4289	3.00022e-30	6.79434e-29
CFAP45	15.1211	2.53473	0.631979	4.01078	6.05183e-05	0.000253872
CFD	23.4576	3.96091	0.605741	6.53895	6.19506e-11	4.90413e-10
CFP	107.889	3.12492	0.26209	11.9231	8.9722e-33	2.23606e-31
CGRRF1	255.769	1.00706	0.169647	5.93625	2.9161e-09	2.00449e-08
CH17-373J23.1	2.01646	3.21548	1.10692	2.90488	0.00367391	0.0111153
CH507-154B10.2	3.48342	2.25303	1.05256	2.14052	0.0323129	0.0760728
CHAC2	89.2878	1.5576	0.262002	5.94498	2.7649e-09	1.9032e-08
CHAF1A	134.667	1.53128	0.264208	5.79572	6.80275e-09	4.53166e-08
CHAF1B	94.014	1.3855	0.284044	4.87778	1.07287e-06	5.69841e-06
CHCHD4	79.8935	1.25652	0.2583	4.86457	1.14706e-06	6.06812e-06
CHD1L	435.115	1.09897	0.140485	7.82269	5.17047e-15	5.53544e-14
CHEK1	263.852	1.14884	0.173913	6.60581	3.9536e-11	3.17665e-10
CHEK2	248.922	1.95379	0.204345	9.56124	1.16357e-21	1.86604e-20
CHMP1B2P	17.4936	2.20775	0.559277	3.94751	7.89684e-05	0.000324342
CHN2	28.1845	1.67787	0.529075	3.17132	0.00151745	0.00499308
CHPF	191.702	2.37515	0.371295	6.39693	1.58529e-10	1.20772e-09
CHPT1	72.8299	1.39932	0.390619	3.58232	0.000340563	0.00126023
CHRNE	10.518	1.54768	0.6655	2.3256	0.0200402	0.0502092
CHST11	67.5165	1.87889	0.320541	5.86162	4.58382e-09	3.09509e-08
CHST13	3.84322	3.13576	1.01483	3.08995	0.00200191	0.00642725
CHST2	130.948	3.21609	0.240744	13.359	1.04977e-40	3.45936e-39
CHTF18	54.7533	1.12655	0.314119	3.58638	0.000335307	0.00124263
CILP2	12.4991	3.41311	0.744543	4.58417	4.5579e-06	2.23479e-05
CISD2	566.933	1.10102	0.151406	7.27199	3.54237e-13	3.33208e-12
CISH	37.9602	2.90726	0.513937	5.65683	1.54193e-08	9.89607e-08
CIT	175.708	1.59173	0.21448	7.42134	1.15938e-13	1.13244e-12
CITED2	231.775	2.13248	0.292542	7.28951	3.11091e-13	2.94157e-12
CKAP2L	241.532	2.28529	0.202558	11.2822	1.60748e-29	3.53932e-28
CKB	1345.01	3.15966	0.136809	23.0954	5.15273e-118	9.046e-116
CKM	20.1047	3.44008	0.590043	5.83023	5.53513e-09	3.71468e-08
CKS1B	808.191	1.8831	0.163397	11.5247	9.90745e-31	2.27482e-29
CKS2	1065.11	2.08756	0.127724	16.3442	4.78071e-60	2.60549e-58
CLCN3P1	7.05196	2.03665	0.806066	2.52666	0.0115154	0.0308916
CLCNKA	7.83555	2.06027	0.90356	2.28017	0.0225973	0.0557778
CLCNKB	17.2736	2.43335	0.619593	3.92733	8.58934e-05	0.000350938
CLDN10	70.0023	3.57785	0.336457	10.6339	2.07267e-26	4.05899e-25
CLEC11A	167.405	1.75316	0.229585	7.63622	2.23686e-14	2.29327e-13
CLEC1B	22.7203	2.78226	0.659085	4.2214	2.4279e-05	0.000108577
CLEC4F	4.40555	3.03388	0.935529	3.24295	0.00118298	0.00397967
CLN3	7.35883	1.70235	0.771448	2.20669	0.0273354	0.0656751
CLSPN	236.755	1.46988	0.177465	8.28263	1.2048e-16	1.43376e-15
CLU	421.03	1.00244	0.221614	4.52335	6.08673e-06	2.92937e-05
CMAS	719.34	2.27121	0.192572	11.7941	4.18777e-32	1.01561e-30
CMIP	157.254	1.19164	0.32801	3.63295	0.000280194	0.00105294
CMSS1	277.333	1.10237	0.162927	6.76602	1.32377e-11	1.10387e-10
CMTM4	131.863	1.1302	0.234177	4.82627	1.39117e-06	7.27411e-06
CMTM5	218.784	6.13072	0.331239	18.5085	1.76499e-76	1.33132e-74
CNKSR2	25.4251	1.88636	0.662875	2.84573	0.00443096	0.0131333
CNST	352.636	2.56814	0.166855	15.3914	1.86885e-53	8.78536e-52
CNTNAP5	21.3365	1.84506	0.646899	2.85215	0.00434243	0.0128882
COA4	512.096	1.35451	0.143992	9.40685	5.11249e-21	7.86214e-20
COCH	26.5048	2.35689	0.453241	5.20009	1.99195e-07	1.14341e-06
COL18A1	98.2114	1.42439	0.387003	3.68057	0.000232709	0.00088557
COL22A1	8.60222	3.10697	0.748868	4.14888	3.341e-05	0.000145956
COL23A1	29.3936	3.44708	0.461814	7.46422	8.37972e-14	8.27873e-13
COL24A1	409.053	6.40471	0.282893	22.64	1.74983e-113	2.8222e-111
COL2A1	667.51	4.8235	0.210879	22.8733	8.57579e-116	1.46661e-113
COPS3	805.458	1.27525	0.124238	10.2646	1.01779e-24	1.84898e-23
COQ3	76.0681	1.48732	0.307372	4.83882	1.30613e-06	6.85655e-06
CORO1A	107.84	4.57286	0.353217	12.9463	2.46426e-38	7.49785e-37
CPA3	2.76817	2.90952	1.04654	2.78013	0.00543378	0.0157642
CPA5	3.73559	2.84529	0.995384	2.85849	0.00425669	0.012666
CPED1	143.951	1.11847	0.251265	4.45136	8.53266e-06	4.03699e-05
CPLX2	2.97321	2.38209	1.05055	2.26748	0.023361	0.0573914
CPOX	305.939	1.66115	0.185897	8.93589	4.03923e-19	5.62712e-18
CPT1A	14.7287	2.11887	0.773314	2.73998	0.00614424	0.017609
CR1	8.3605	2.69021	0.719985	3.73648	0.000186616	0.000722501
CR1L	136.819	2.97205	0.723796	4.10619	4.02233e-05	0.000173694
CRACR2A	21.3699	1.9977	0.656858	3.04129	0.00235566	0.00743188
CRLS1	574.795	1.13297	0.160653	7.05231	1.75974e-12	1.57535e-11
CRNDE	93.9529	1.31905	0.249553	5.28566	1.2525e-07	7.32522e-07
CRYBA4	14.5347	2.19375	0.660364	3.32203	0.00089365	0.00306929
CRYBB1	8.1483	2.81044	0.78643	3.57367	0.000352014	0.00129945
CSF1R	82.4686	5.67285	0.426443	13.3027	2.2323e-40	7.24786e-39
CSF2RB	123.044	1.29194	0.22532	5.73382	9.81955e-09	6.4482e-08
CSF3R	36.395	2.51126	0.389133	6.45348	1.09311e-10	8.48403e-10
CSK	222.565	1.2284	0.206051	5.96163	2.49736e-09	1.72674e-08
CSMD2	35.2785	1.01548	0.389512	2.60704	0.00913276	0.0251354
CST3	379.645	1.61015	0.228437	7.04855	1.80798e-12	1.61562e-11
CST7	7.67974	3.76646	0.866424	4.34714	1.37927e-05	6.38105e-05
CSTF3	337.485	1.0783	0.152019	7.09319	1.31051e-12	1.18388e-11
CTA-360L10.1	11.12	1.45589	0.663479	2.19432	0.0282124	0.0674879
CTB-31O20.2	3.50955	2.73497	1.0135	2.69855	0.00696425	0.0197057
CTB-41I6.1	1.1195	3.11065	1.1459	2.71458	0.00663594	0.0188845
CTC-451P13.1	10.9681	1.67119	0.788868	2.11846	0.034136	0.0797726
CTC-459F4.3	33.5502	1.41162	0.487455	2.89591	0.00378065	0.0114034
CTC-756D1.3	5.19863	1.74769	0.841081	2.07791	0.0377177	0.0868335
CTCFL	4.83354	2.07473	0.9575	2.16682	0.0302486	0.0717961
CTD-2006C1.2	53.2485	1.52261	0.371192	4.10194	4.09708e-05	0.000176614
CTD-2024I7.13	9.53143	2.16572	0.753679	2.87353	0.00405912	0.0121455
CTD-2033A16.2	6.33769	2.16589	0.86925	2.49167	0.0127144	0.0337002
CTD-2033D15.2	15.2422	4.93232	0.768738	6.41613	1.39782e-10	1.07272e-09
CTD-2349P21.10	14.1503	1.85279	0.606408	3.05535	0.00224801	0.00712967
CTD-2353F22.1	2.92091	2.59485	1.07338	2.41745	0.0156295	0.0404829
CTD-2371O3.3	6.63881	2.808	0.925201	3.03502	0.00240523	0.0075702
CTD-2561J22.5	52.3172	1.14461	0.333213	3.43508	0.000592368	0.00210154
CTD-3064M3.3	13.7268	1.44776	0.638126	2.26877	0.023282	0.0572257
CTD-3088G3.8	21.811	1.15506	0.490863	2.35312	0.0186168	0.0471193
CTD-3094K11.1	5.60066	4.56548	0.966437	4.72403	2.31213e-06	1.17761e-05
CTD-3247F14.2	7.14828	2.78664	0.783221	3.55793	0.000373794	0.00137346
CTNNBL1	706.974	1.02093	0.120277	8.48819	2.09884e-17	2.62032e-16
CTNND2	29.6595	1.86136	0.592036	3.14399	0.0016666	0.00543783
CTPS1	473.237	1.52775	0.181927	8.39758	4.55768e-17	5.56745e-16
CTSLP2	2.54063	2.45703	1.09994	2.23378	0.0254973	0.0618885
CTTNBP2	133.218	1.20396	0.241234	4.99084	6.01184e-07	3.26748e-06
CX3CR1	21.9942	1.66244	0.446536	3.72297	0.000196896	0.000760665
CXCL6	79.8847	3.53033	0.655186	5.38829	7.11308e-08	4.27345e-07
CXorf21	3.93056	4.24823	1.00146	4.24204	2.21498e-05	9.95713e-05
CXorf65	2.32132	2.55074	1.05315	2.42201	0.0154351	0.0400631
CYB561D2	65.34	1.87515	0.313148	5.98807	2.12342e-09	1.48013e-08
CYB5R4	222.398	1.84245	0.221937	8.3017	1.02629e-16	1.22944e-15
CYBB	4.26021	3.86905	0.975762	3.96516	7.33473e-05	0.000302949
CYC1	464.74	1.44082	0.128697	11.1954	4.29358e-29	9.37029e-28
CYCS	2056.68	2.04019	0.0965104	21.1396	3.44074e-99	4.06294e-97
CYP2F1	8.86562	3.92622	0.858814	4.57168	4.8383e-06	2.36526e-05
CYP2F2P	70.7643	6.01396	0.514497	11.689	1.45053e-31	3.42159e-30
CYP2T1P	19.5942	2.71496	0.551612	4.92187	8.57215e-07	4.59855e-06
CYP4F26P	4.33569	3.50429	0.973357	3.60021	0.000317955	0.00118341
CYSLTR1	7.5922	1.86465	0.709737	2.62724	0.00860803	0.0238035
CYTH4	20.9033	4.45459	0.597414	7.45646	8.88804e-14	8.75477e-13
CYTIP	3.54378	2.36404	0.998524	2.36753	0.0179071	0.0455613
CYTL1	150.558	5.25518	0.348109	15.0964	1.71081e-51	7.69595e-50
DAGLB	127.655	1.06736	0.210726	5.06515	4.08079e-07	2.26036e-06
DANCR	470.453	1.20867	0.176855	6.83423	8.24481e-12	6.99874e-11
DAPP1	85.4783	5.31545	0.425626	12.4886	8.62009e-36	2.39503e-34
DARS2	287.547	1.286	0.17776	7.23448	4.67327e-13	4.34434e-12
DBF4	294.387	1.47628	0.182969	8.06846	7.11933e-16	8.01096e-15
DBF4B	84.4672	1.88565	0.283641	6.64801	2.97087e-11	2.41245e-10
DCAF12	522.694	1.03481	0.136095	7.60357	2.88069e-14	2.93966e-13
DCBLD2	424.363	1.16015	0.181528	6.39103	1.64774e-10	1.25241e-09
DCLRE1B	137.523	1.21636	0.238689	5.09602	3.4686e-07	1.93777e-06
DCLRE1C	117.531	1.07998	0.253243	4.2646	2.00263e-05	9.06829e-05
DCXR	274.75	1.882	0.180237	10.4418	1.59727e-25	2.99495e-24
DDX11	84.1648	1.30172	0.308663	4.21727	2.47273e-05	0.000110457
DDX11-AS1	8.07623	1.79014	0.768461	2.32951	0.0198319	0.0497932
DDX12P	16.7004	1.57203	0.602914	2.60739	0.00912357	0.0251136
DDX21	918.559	1.47871	0.11431	12.936	2.81935e-38	8.55204e-37
DDX55	180.978	1.14171	0.202471	5.63887	1.71167e-08	1.09324e-07
DEF6	19.968	1.45623	0.559732	2.60166	0.00927749	0.0254913
DEGS2	9.28843	4.35169	0.903775	4.81502	1.47187e-06	7.67185e-06
DENND1C	8.24942	3.27999	0.785209	4.17722	2.95093e-05	0.000130264
DEPDC1	280.483	2.55459	0.183407	13.9285	4.24961e-44	1.57283e-42
DEPDC1B	210.283	2.96668	0.452661	6.55386	5.60681e-11	4.4509e-10
DEPDC4	15.6522	2.07864	0.56134	3.703	0.000213066	0.00081693
DERL3	25.7569	2.15516	0.575258	3.74643	0.000179371	0.000696625
DES	83.2244	1.90002	0.52268	3.63514	0.000277827	0.00104524
DGKD	182.902	1.2743	0.211118	6.03598	1.58004e-09	1.10994e-08
DGKI	475.505	5.5529	0.451464	12.2998	9.08458e-35	2.46539e-33
DGKZ	248.419	1.10058	0.206396	5.33237	9.69403e-08	5.7406e-07
DHCR24	1887.29	1.11912	0.11317	9.88879	4.65599e-23	7.942e-22
DHDH	7.87811	2.04479	0.775004	2.63842	0.00832935	0.0230972
DHFR	361.663	1.75751	0.150338	11.6903	1.42818e-31	3.37288e-30
DHFRP1	5.3498	1.84224	0.908106	2.02866	0.0424932	0.0961459
DHRS9	49.2427	2.1022	0.555293	3.78575	0.000153248	0.000602244
DHX37	83.8719	1.09177	0.269216	4.05535	5.00594e-05	0.000212879
DIAPH1	1023.19	2.39449	0.112029	21.3738	2.34111e-101	2.93942e-99
DIAPH3	279.892	1.2742	0.196069	6.49872	8.10049e-11	6.36426e-10
DKC1	700.196	2.09242	0.123403	16.956	1.73696e-64	1.03477e-62
DLAT	472.395	1.22386	0.17235	7.10098	1.23879e-12	1.12011e-11
DLEU1	23.6314	1.43923	0.479445	3.00186	0.00268338	0.00836389
DLGAP3	6.62615	2.652	0.798036	3.32316	0.000890045	0.0030585
DLGAP5	432.036	2.19376	0.219615	9.98912	1.7008e-23	2.93396e-22
DLK1	2678.85	7.47865	0.150617	49.6535	0	0
DNA2	101.064	1.6567	0.266799	6.20955	5.31353e-10	3.88536e-09
DNAAF3	6.60058	2.38432	0.808365	2.94956	0.00318225	0.00977084
DNAJA3	244.509	1.06342	0.191458	5.55433	2.78682e-08	1.74181e-07
DNAJC12	24.0849	1.00092	0.417539	2.39719	0.0165213	0.0424491
DNAJC14	32.2048	1.03088	0.439844	2.34375	0.019091	0.048184
DNAJC6	95.3122	3.95767	0.308151	12.8433	9.38256e-38	2.80741e-36
DNAJC9	254.499	2.06547	0.182218	11.3352	8.78702e-30	1.95862e-28
DNAJC9-AS1	6.63427	2.16938	0.830736	2.6114	0.00901732	0.0248418
DNM1	50.5504	1.78908	0.373791	4.78633	1.69863e-06	8.7925e-06
DNM1P35	2.85902	2.35956	1.04926	2.24878	0.0245264	0.0598688
DNM3	67.5988	2.92301	0.40125	7.28476	3.22247e-13	3.04271e-12
DNMT3B	294.342	1.33592	0.19284	6.92762	4.27977e-12	3.71562e-11
DOCK2	41.4317	2.17391	0.351948	6.1768	6.54159e-10	4.75529e-09
DOCK5	102.664	1.84934	0.266163	6.94814	3.70131e-12	3.23321e-11
DOK1	240.761	1.70387	0.172737	9.86395	5.96528e-23	1.01492e-21
DOK2	33.282	7.42902	0.852736	8.71198	2.98608e-18	3.95446e-17
DOK3	90.2469	3.70037	0.306219	12.0841	1.28232e-33	3.32531e-32
DPF3	18.2189	1.2047	0.596474	2.01971	0.0434136	0.0979237
DPH2	153.099	1.07294	0.253814	4.22726	2.36554e-05	0.000105884
DPH6	87.0217	1.49718	0.277571	5.39388	6.89525e-08	4.15138e-07
DPP3	262.934	1.07896	0.189675	5.68847	1.28185e-08	8.3157e-08
DSCC1	134.886	2.26125	0.266535	8.48387	2.1783e-17	2.71268e-16
DSN1	211.633	1.4141	0.219892	6.4309	1.26854e-10	9.76915e-10
DTL	277.909	2.34491	0.178238	13.1561	1.5707e-39	4.94596e-38
DUS2	85.7945	1.04144	0.287995	3.61617	0.000298995	0.00111815
DUS3L	46.1816	1.82231	0.393392	4.6323	3.61629e-06	1.79799e-05
DUSP10	148.871	4.13265	0.27286	15.1457	8.0891e-52	3.6975e-50
DUSP2	13.6465	5.72257	0.853768	6.70272	2.04571e-11	1.68463e-10
DUSP27	17.5307	3.02875	0.585555	5.17244	2.31061e-07	1.31605e-06
DUT	1137.17	2.01202	0.147462	13.6443	2.18407e-42	7.62809e-41
DYNC1I1	45.8692	1.90589	0.405183	4.70378	2.55388e-06	1.29344e-05
E2F1	61.4431	1.92458	0.355124	5.41946	5.97788e-08	3.62436e-07
E2F2	29.9164	1.45406	0.406213	3.57956	0.000344173	0.00127216
E2F7	71.541	1.11037	0.278401	3.98838	6.65257e-05	0.000276907
E2F8	45.5994	2.08404	0.404395	5.15348	2.55703e-07	1.44974e-06
EAF2	31.8489	1.04657	0.425349	2.4605	0.0138743	0.0364314
EBNA1BP2	548.705	1.28097	0.138461	9.25147	2.21423e-20	3.2854e-19
EBP	685.846	1.65557	0.15155	10.9242	8.83263e-28	1.82904e-26
ECE2	63.1049	1.28903	0.298176	4.32305	1.53885e-05	7.06989e-05
ECHDC2	54.0652	2.67274	0.376987	7.08975	1.34357e-12	1.21264e-11
ECSIT	146.481	1.42741	0.215611	6.62033	3.58392e-11	2.89016e-10
EEF1A1P13	87.8917	1.11308	0.432568	2.57319	0.0100767	0.0274251
EEF1B2	2841.09	1.34952	0.107209	12.5877	2.467e-36	7.02156e-35
EEF1B2P3	46.0417	1.50435	0.369618	4.07001	4.70109e-05	0.000200862
EEFSEC	70.7812	1.798	0.275775	6.51979	7.04041e-11	5.55118e-10
EFHC2	130.017	4.68671	0.321143	14.5939	3.07311e-48	1.25193e-46
EFS	72.4159	1.46628	0.308968	4.74572	2.07765e-06	1.06392e-05
EGR1	423.951	3.01961	0.385862	7.82563	5.05125e-15	5.41365e-14
EGR2	12.6965	3.96917	0.738063	5.37782	7.53951e-08	4.51188e-07
EGR3	21.8004	3.7648	0.526234	7.15423	8.41459e-13	7.69966e-12
EIF2S3L	10.1522	1.48686	0.670035	2.21908	0.026481	0.0639399
EIF3M	1797.46	1.06453	0.116335	9.15052	5.66623e-20	8.25306e-19
EIF4A1	31.9179	1.52851	0.398127	3.83924	0.000123416	0.000492621
EIF4A1P10	43.1036	1.12623	0.384157	2.93168	0.00337131	0.0102876
EIF4E	726.093	1.17941	0.149342	7.89736	2.84866e-15	3.09314e-14
EIF4EBP1	821.364	1.10377	0.125465	8.79744	1.39971e-18	1.88765e-17
EIF4HP1	5.9678	1.7348	0.855259	2.02839	0.0425206	0.0961937
EIF5A	1480.56	1.10365	0.133227	8.28401	1.19098e-16	1.41817e-15
ELF1	708.527	1.17096	0.112574	10.4017	2.4361e-25	4.53352e-24
ELF4	192.983	1.55712	0.195604	7.96053	1.71297e-15	1.8837e-14
ELL2	181.43	1.87003	0.185947	10.0568	8.57305e-24	1.49843e-22
ELMO1	344.162	1.37322	0.16557	8.29388	1.09614e-16	1.30995e-15
ELN	22.9805	1.73047	0.525288	3.29432	0.00098661	0.00337048
ELOVL6	732.218	1.01051	0.115269	8.76655	1.8423e-18	2.46443e-17
ELOVL7	54.8844	1.99465	0.358759	5.55987	2.69982e-08	1.69116e-07
EMC3-AS1	19.9433	1.31053	0.551627	2.37575	0.0175132	0.0446795
EME1	28.5675	1.82251	0.47683	3.82215	0.000132296	0.000525316
EME2	24.495	1.27105	0.440351	2.88645	0.00389621	0.0117164
EMG1	29.971	1.3053	0.451875	2.88864	0.00386911	0.0116394
EMP3	584.573	1.26316	0.169991	7.43075	1.07984e-13	1.05892e-12
EMX1	13.0395	2.20343	0.643935	3.42182	0.00062204	0.0021973
ENDOD1	359.719	1.63989	0.17385	9.43275	3.99466e-21	6.16222e-20
ENKUR	10.3869	2.44827	0.74631	3.2805	0.00103623	0.00352604
ENO1	10447.1	1.62494	0.132831	12.2331	2.06817e-34	5.55939e-33
ENO2	379.628	1.09832	0.16156	6.79817	1.05954e-11	8.92471e-11
ENO3	59.7041	1.90115	0.345068	5.50948	3.59885e-08	2.22342e-07
ENPP7P8	2.22774	2.58724	1.09842	2.35541	0.0185024	0.0468895
ENTPD1-AS1	38.0744	1.05565	0.373047	2.8298	0.00465773	0.0137349
EPCAM	43.0485	1.38324	0.388904	3.55677	0.000375445	0.00137876
EPDR1	50.821	1.0881	0.358481	3.0353	0.00240295	0.00756542
EPHA3	18.9938	1.6545	0.688495	2.40306	0.0162584	0.0418768
EPT1	309.787	1.11805	0.160811	6.95258	3.58655e-12	3.14128e-11
ERCC6L	84.7108	2.78765	0.399937	6.97021	3.16461e-12	2.78155e-11
ERI2	51.1188	1.83221	0.317907	5.76334	8.24655e-09	5.45863e-08
ERMAP	25.4475	1.51488	0.481399	3.14682	0.00165056	0.00539259
ERVMER34-1	14.1547	2.77996	0.710496	3.91271	9.12675e-05	0.000371855
ESCO2	118.722	1.75858	0.282752	6.21951	4.98724e-10	3.65081e-09
ESPL1	93.3359	2.39097	0.286954	8.33224	7.9324e-17	9.56032e-16
ESRRA	64.2119	1.30383	0.313721	4.156	3.23861e-05	0.000141764
EXO1	104.208	2.46292	0.295964	8.3217	8.67102e-17	1.04315e-15
EXOC3L4	8.52539	2.58339	0.799227	3.23235	0.00122775	0.00411628
EXOSC2	201.794	1.49128	0.182239	8.18311	2.76614e-16	3.22413e-15
EXOSC5	155.245	1.35737	0.195517	6.94246	3.8533e-12	3.3586e-11
EXOSC8	534.701	1.12019	0.123606	9.06254	1.27448e-19	1.82287e-18
EZH2	232.817	1.11682	0.166224	6.71876	1.83274e-11	1.51365e-10
F13A1	11.0992	2.63548	0.728219	3.61908	0.000295647	0.00110619
F2RL3	82.6276	5.77609	0.490188	11.7834	4.75298e-32	1.14708e-30
F8	43.1213	1.84951	0.345966	5.34593	8.9953e-08	5.33798e-07
FABP5	769.695	1.70451	0.227175	7.50307	6.23382e-14	6.21752e-13
FABP5P1	9.8334	2.09368	0.894521	2.34056	0.019255	0.0485364
FABP5P2	11.9065	1.76662	0.793252	2.22706	0.0259433	0.0627867
FABP5P7	48.6174	1.7761	0.436297	4.07084	4.68442e-05	0.000200236
FADS1	2695.42	1.80358	0.0981151	18.3823	1.81972e-75	1.35713e-73
FADS2	1397.85	1.3733	0.168341	8.15787	3.40989e-16	3.95356e-15
FAH	292.02	3.97359	0.205591	19.3276	3.14583e-83	2.79852e-81
FAM102B	184.933	1.02865	0.214921	4.78617	1.69994e-06	8.79357e-06
FAM104A	123.738	1.00034	0.239753	4.17238	3.01429e-05	0.000132883
FAM110A	32.7484	1.6976	0.457292	3.7123	0.000205385	0.000789924
FAM117A	98.2746	1.26952	0.258784	4.9057	9.30935e-07	4.97921e-06
FAM118A	128.628	1.12652	0.218432	5.15733	2.50502e-07	1.42228e-06
FAM122B	137.348	1.12051	0.249777	4.48607	7.25504e-06	3.4556e-05
FAM136A	439.059	1.17632	0.160514	7.32849	2.32753e-13	2.22308e-12
FAM162A	477.127	1.33063	0.160319	8.29987	1.04224e-16	1.24629e-15
FAM19A3	3.54663	2.23871	1.02521	2.18366	0.0289869	0.0690825
FAM216A	130.478	2.05797	0.219114	9.39223	5.87447e-21	9.00385e-20
FAM35A	205.462	1.27301	0.18586	6.8493	7.42134e-12	6.32951e-11
FAM3B	2.95644	2.38425	0.998961	2.38673	0.0169988	0.0434902
FAM46A	242.639	2.87773	0.33681	8.54408	1.29566e-17	1.62885e-16
FAM46C	106.666	6.58808	0.517413	12.7327	3.89011e-37	1.13991e-35
FAM64A	207.454	2.02482	0.25442	7.95855	1.74066e-15	1.91309e-14
FAM65C	158.423	3.80755	0.287608	13.2387	5.24799e-40	1.67919e-38
FAM72A	14.3029	2.90653	0.647212	4.49085	7.09385e-06	3.38451e-05
FAM72B	25.5285	3.00731	0.54116	5.55717	2.7419e-08	1.71644e-07
FAM72C	6.44038	1.93627	0.798483	2.42494	0.0153111	0.0397724
FAM72D	9.47942	1.76339	0.681999	2.58562	0.00972033	0.0265677
FAM73B	110.447	1.37216	0.238592	5.75107	8.86829e-09	5.84677e-08
FAM83D	120.59	3.02021	0.257523	11.7279	9.168e-32	2.186e-30
FAM86C1	22.1718	1.67592	0.54604	3.06923	0.00214614	0.00684048
FAM86GP	10.4076	1.90486	0.616302	3.09079	0.00199622	0.00641312
FANCA	83.4578	1.7349	0.358004	4.84603	1.25957e-06	6.63499e-06
FANCB	82.0956	1.49042	0.280848	5.30686	1.11533e-07	6.56749e-07
FANCD2	230.323	1.59588	0.230703	6.91749	4.59725e-12	3.98254e-11
FANCG	171.758	1.25979	0.215358	5.84976	4.92289e-09	3.31726e-08
FANCI	221.97	1.76386	0.208162	8.47351	2.38115e-17	2.95418e-16
FANCL	165.531	1.0046	0.19604	5.12448	2.98366e-07	1.67724e-06
FAR2P2	12.3563	1.94149	0.641248	3.02768	0.00246439	0.00774114
FARSA	561.481	1.41239	0.128872	10.9597	5.97054e-28	1.25072e-26
FARSB	531.523	1.42002	0.134065	10.592	3.24473e-26	6.29834e-25
FASN	337.503	1.15493	0.172863	6.68117	2.37037e-11	1.93911e-10
FASTKD1	351.436	1.48698	0.146107	10.1773	2.50431e-24	4.46767e-23
FBL	437.888	1.2383	0.174861	7.08163	1.42471e-12	1.28411e-11
FBLN2	285.603	3.30426	0.248524	13.2955	2.45706e-40	7.93863e-39
FBP1	16.4678	1.78654	0.652264	2.73898	0.00616302	0.0176577
FBXO41	26.9559	1.21584	0.497137	2.44567	0.0144581	0.037801
FBXO5	236.321	1.83359	0.223382	8.20832	2.2431e-16	2.62684e-15
FCER1G	373.066	3.83991	0.190561	20.1506	2.65986e-90	2.66496e-88
FCGR2A	48.1368	5.43458	0.548923	9.90044	4.14443e-23	7.0755e-22
FCHO1	45.8716	2.13583	0.342146	6.24246	4.30735e-10	3.1801e-09
FDXR	237.8	1.38073	0.170693	8.08896	6.01762e-16	6.84504e-15
FECH	238.344	1.0451	0.16294	6.41401	1.41742e-10	1.08693e-09
FEN1	394.914	1.84882	0.152535	12.1206	8.21302e-34	2.15231e-32
FERMT1	34.8533	1.62913	0.628956	2.59021	0.00959181	0.0262603
FERMT3	1052.9	5.06757	0.211839	23.9218	1.81793e-126	3.64284e-124
FGFBP3	26.4206	1.82747	0.532603	3.43122	0.000600881	0.00213052
FGFR3	25.0549	3.63779	0.633372	5.74353	9.27248e-09	6.10512e-08
FGFR4	39.1966	2.71148	0.484606	5.59523	2.20325e-08	1.39375e-07
FGL2	4.44337	2.20223	0.895715	2.45862	0.0139471	0.0365982
FGR	6.79084	1.82832	0.805113	2.27088	0.0231539	0.0569603
FHL2	141.32	2.09745	0.259738	8.07527	6.73273e-16	7.59317e-15
FHOD1	174.163	1.39718	0.235504	5.93273	2.97942e-09	2.04447e-08
FITM2	56.4242	1.26512	0.36149	3.49973	0.000465726	0.00168289
FKBP11	142.406	1.13751	0.286294	3.97323	7.09059e-05	0.00029366
FKBP4	739.6	1.84171	0.136851	13.4578	2.76916e-41	9.29519e-40
FKBP5	380.425	1.62225	0.159144	10.1936	2.11731e-24	3.79091e-23
FLAD1	331.962	1.14318	0.155933	7.33121	2.28081e-13	2.18161e-12
FLJ35934	6.0514	1.89239	0.858429	2.20448	0.0274905	0.0659598
FLNA	2817.69	1.06379	0.111306	9.55733	1.20834e-21	1.93316e-20
FLNC	402.378	2.4065	0.255913	9.40356	5.27455e-21	8.10508e-20
FNTB	71.0142	1.15282	0.360217	3.20036	0.00137254	0.0045502
FOLR1	8.01341	2.21677	0.766955	2.89035	0.00384809	0.0115875
FOPNL	323.53	1.1537	0.15434	7.47505	7.71762e-14	7.64746e-13
FOS	1473.67	1.50629	0.123122	12.2342	2.04176e-34	5.49585e-33
FOSL1	34.1154	1.63883	0.453751	3.61175	0.000304138	0.00113625
FOXD2-AS1	12.6175	1.87907	0.610413	3.07836	0.00208141	0.00665232
FOXH1	22.7499	5.48528	0.728524	7.52931	5.10095e-14	5.10941e-13
FOXM1	116.623	1.83101	0.270867	6.75981	1.3817e-11	1.15072e-10
FOXN2	704.956	3.31101	0.151033	21.9224	1.58913e-106	2.18925e-104
FOXP4-AS1	2.52423	2.94214	1.12107	2.6244	0.00868018	0.023993
FREM1	151.726	3.01133	0.293611	10.2562	1.10985e-24	2.01254e-23
FRRS1	8.89257	1.62968	0.720756	2.26107	0.0237552	0.0582371
FRRS1L	8.76666	1.88239	0.817389	2.30293	0.021283	0.052942
FUT6	7.16118	4.01011	0.927235	4.32481	1.52666e-05	7.01876e-05
FUT8	492.602	1.77413	0.150358	11.7994	3.93298e-32	9.56157e-31
FUT8-AS1	5.54819	2.37474	0.965978	2.45838	0.0139565	0.036618
FUZ	54.7937	1.14988	0.311501	3.69142	0.000223008	0.000852086
FXN	174.421	1.40561	0.184011	7.63871	2.19416e-14	2.25183e-13
FXYD5	571.961	2.1751	0.142412	15.2732	1.15304e-52	5.33195e-51
FYB	135.869	5.4445	0.70974	7.67112	1.70505e-14	1.76262e-13
FZD2	73.3875	1.6042	0.388454	4.1297	3.63243e-05	0.000157681
FZD5	95.1596	3.05523	0.294262	10.3827	2.97279e-25	5.51162e-24
FZD7	291.432	2.30833	0.211027	10.9385	7.54141e-28	1.56656e-26
G6PD	387.534	1.97447	0.155192	12.7228	4.41797e-37	1.28698e-35
GAB3	135.024	2.56268	0.249189	10.2841	8.30984e-25	1.52076e-23
GABPB1-AS1	130.267	2.48862	0.225102	11.0555	2.06136e-28	4.4066e-27
GABRA3	6.45886	2.79209	0.981284	2.84534	0.00443636	0.0131474
GABRE	469.905	6.28938	0.245829	25.5843	2.28034e-144	6.1969e-142
GABRQ	17.5202	3.6207	0.673491	5.37601	7.6155e-08	4.55324e-07
GAD1	527.806	3.16252	0.153351	20.6227	1.71654e-94	1.89182e-92
GADD45A	380.883	1.20989	0.202871	5.96383	2.46392e-09	1.70489e-08
GADD45B	79.2753	1.95234	0.554872	3.51854	0.000433934	0.00157679
GAL	16.2533	4.3805	0.898252	4.8767	1.07878e-06	5.72674e-06
GALC	1119.66	1.59329	0.10836	14.7037	6.10369e-49	2.54916e-47
GALNT12	12.5905	1.35109	0.642714	2.10217	0.0355388	0.0825161
GALNT13	26.8544	1.92202	0.472441	4.06829	4.73597e-05	0.000202178
GALNT6	71.6836	1.00056	0.41073	2.43604	0.014849	0.0386988
GAMT	197.07	1.52191	0.178811	8.51129	1.72014e-17	2.1543e-16
GAPDH	10047.5	1.09974	0.104904	10.4833	1.03122e-25	1.95952e-24
GAPDHP1	46.525	1.0909	0.500021	2.18171	0.0291309	0.0693756
GAPDHP65	4.52065	2.71494	1.0451	2.59779	0.00938271	0.0257447
GAPT	34.5594	4.26987	0.518977	8.22748	1.91198e-16	2.24836e-15
GARS	1333.46	1.05718	0.139636	7.57101	3.70326e-14	3.75206e-13
GART	659.253	1.42045	0.152425	9.31896	1.17489e-20	1.7684e-19
GAS5	866.084	1.29732	0.123565	10.4991	8.72089e-26	1.66032e-24
GATA1	643.976	8.12327	0.324108	25.0635	1.2456e-138	3.16798e-136
GATA2	368.551	2.50702	0.166009	15.1017	1.5789e-51	7.15118e-50
GATM	67.6446	2.08277	0.301557	6.90672	4.95981e-12	4.28353e-11
GBGT1	81.8845	1.45343	0.27937	5.20253	1.96593e-07	1.12946e-06
GCAT	134.94	1.39002	0.249355	5.57444	2.48328e-08	1.55995e-07
GCSAM	5.8331	2.777	1.00675	2.75837	0.005809	0.0167474
GCSAML	66.5664	5.82191	0.50596	11.5066	1.22132e-30	2.79775e-29
GDF11	129.073	1.08514	0.221114	4.9076	9.21965e-07	4.93774e-06
GDPD1	79.2753	2.26554	0.328218	6.90255	5.10763e-12	4.40353e-11
GEMIN4	206.017	1.28074	0.190434	6.72539	1.7512e-11	1.44932e-10
GEN1	131.107	1.91136	0.233641	8.18076	2.82059e-16	3.28567e-15
GFI1	12.4012	1.93365	0.80586	2.39948	0.0164183	0.0422117
GFI1B	407.014	6.89969	0.304507	22.6586	1.14899e-113	1.86834e-111
GFRA3	17.4517	2.72301	0.841883	3.23443	0.00121887	0.00408999
GFY	5.91505	2.99663	0.865218	3.46344	0.000533316	0.00190629
GGT1	37.8554	4.23896	0.588776	7.19962	6.03802e-13	5.58165e-12
GHDC	74.3415	1.0042	0.319045	3.14751	0.00164668	0.00538079
GHRLOS	5.89282	1.86562	0.850504	2.19354	0.0282683	0.0675973
GINS1	278.769	2.0275	0.242532	8.35969	6.28808e-17	7.63888e-16
GINS2	255.097	2.03822	0.224326	9.08596	1.0279e-19	1.47764e-18
GINS3	84.2153	1.18149	0.321934	3.66996	0.000242585	0.000921033
GINS4	34.0702	1.50905	0.390633	3.86309	0.000111963	0.000450074
GIPR	26.4939	1.45932	0.42978	3.3955	0.000685042	0.00239934
GK	42.6804	1.33931	0.372828	3.59231	0.000327761	0.00121717
GLA	282.078	1.23807	0.180617	6.85468	7.14704e-12	6.10345e-11
GLB1L2	27.7469	2.51905	0.497265	5.06581	4.06675e-07	2.25478e-06
GLDC	18.7739	1.92211	0.557534	3.44752	0.000565755	0.00201426
GLOD5	5.01177	4.7366	1.02813	4.60699	4.08546e-06	2.01711e-05
GLRB	15.4152	1.79931	0.61794	2.91179	0.00359359	0.0108922
GLRX2	163.651	1.10188	0.199617	5.51996	3.39078e-08	2.10142e-07
GMFG	494.947	1.49652	0.186749	8.01356	1.11432e-15	1.23982e-14
GMIP	52.6518	1.11222	0.30842	3.60619	0.000310725	0.00115803
GMNN	701.449	1.27232	0.15115	8.41765	3.84128e-17	4.71263e-16
GMPR	245.432	3.21643	0.195092	16.4868	4.56702e-61	2.53074e-59
GNA15	4.21012	1.7749	0.862392	2.05811	0.0395795	0.0904271
GNAZ	9.39675	2.53456	0.808554	3.13468	0.00172041	0.00559683
GNB1L	55.5325	1.03036	0.337876	3.04951	0.00229215	0.00725459
GNB5	109.092	1.13334	0.295356	3.83718	0.000124454	0.000496365
GNG8	4.8852	2.4158	1.00987	2.3922	0.0167479	0.0429701
GNL3	742.992	1.89523	0.147343	12.8627	7.29487e-38	2.18934e-36
GNLY	3.04961	2.46042	1.04319	2.35854	0.0183469	0.0465311
GP1BA	335.02	4.67793	0.22139	21.1298	4.23507e-99	4.97132e-97
GP5	15.5996	3.66384	0.798021	4.59115	4.40806e-06	2.16453e-05
GP6	27.3217	3.79461	0.612161	6.19871	5.69279e-10	4.15503e-09
GP9	63.1974	4.75722	0.398984	11.9233	8.94478e-33	2.23203e-31
GPD1L	69.5242	1.04473	0.337642	3.09418	0.00197356	0.00634753
GPR18	8.36236	1.76078	0.752057	2.34128	0.0192176	0.0484604
GPR20	23.5836	1.9214	0.534827	3.59257	0.00032743	0.00121617
GPR35	4.03311	2.12431	0.899928	2.36053	0.0182487	0.0462938
GPR63	45.4742	1.45118	0.433371	3.34858	0.000812257	0.00281214
GPR65	6.42722	4.95637	0.96229	5.1506	2.5966e-07	1.47049e-06
GPX1	3291.85	1.16896	0.119334	9.7957	1.17484e-22	1.97012e-21
GPX1P1	816.37	1.177	0.312197	3.77007	0.000163203	0.000638582
GRAMD4	35.1747	1.01641	0.410842	2.47397	0.0133619	0.0352304
GRIK3	5.12207	2.22813	0.864906	2.57615	0.0099906	0.0272169
GRIK4	9.39628	2.38136	0.790876	3.01104	0.00260353	0.00813367
GRIN2D	23.1736	2.0101	0.507909	3.95761	7.57042e-05	0.000311813
GRK3	123.782	1.48695	0.216927	6.85462	7.1504e-12	6.10369e-11
GRK4	30.3481	1.16729	0.432688	2.69777	0.00698048	0.0197432
GRM3	64.4214	5.21384	0.480938	10.841	2.20103e-27	4.47377e-26
GRPEL1	423.572	1.47838	0.139862	10.5703	4.09191e-26	7.90412e-25
GSAP	34.1924	1.6976	0.421457	4.02794	5.6268e-05	0.000237752
GSE1	605.399	1.90871	0.125496	15.2093	3.06704e-52	1.40843e-50
GSG2	21.5009	2.12096	0.50774	4.17726	2.95041e-05	0.000130264
GSR	308.478	1.10329	0.172343	6.40171	1.53647e-10	1.17187e-09
GSS	376.312	1.07196	0.169136	6.33789	2.3294e-10	1.74949e-09
GSTA1	29.3345	6.29666	0.7289	8.63859	5.69126e-18	7.38412e-17
GSTA2	38.5146	5.62506	0.664884	8.46021	2.66896e-17	3.30711e-16
GSTM3	292.167	1.07254	0.170082	6.30604	2.8626e-10	2.14134e-09
GSTM4	128.581	1.65906	0.222892	7.44334	9.81733e-14	9.64618e-13
GTF3A	817.397	1.59943	0.144519	11.0673	1.80841e-28	3.8784e-27
GTF3C5	504.663	1.09735	0.174296	6.29587	3.05674e-10	2.27968e-09
GTSE1	186.417	2.07215	0.218821	9.4696	2.80919e-21	4.37775e-20
GUF1	244.381	1.23043	0.179113	6.86958	6.43928e-12	5.51565e-11
GVQW2	8.60893	1.8806	0.768608	2.44676	0.0144147	0.0377006
GYPA	168.768	6.36081	0.361139	17.6132	1.95138e-69	1.27761e-67
GYPB	237.625	7.99557	0.432489	18.4873	2.61229e-76	1.96298e-74
GYPE	381.761	8.55856	0.42133	20.3132	9.82731e-92	1.01013e-89
H2AFX	118.539	1.19828	0.253323	4.73024	2.24257e-06	1.14306e-05
H2AFZ	3458.67	1.31629	0.0969869	13.5719	5.87925e-42	2.02839e-40
HACD1	157.963	1.40693	0.247592	5.68244	1.32784e-08	8.59997e-08
HACD4	179.137	1.40089	0.208795	6.7094	1.95431e-11	1.61137e-10
HAGHL	69.068	2.03539	0.304153	6.69199	2.20155e-11	1.80697e-10
HAT1	655.874	1.05364	0.150193	7.01526	2.29523e-12	2.03817e-11
HAUS4	84.672	1.16086	0.290527	3.99571	6.44997e-05	0.000268812
HAUS6	343.811	1.04884	0.150708	6.9594	3.41715e-12	2.9982e-11
HAUS8	83.9191	1.55035	0.267541	5.79481	6.83997e-09	4.55493e-08
HBA1	30.9494	6.56267	0.75991	8.63612	5.81538e-18	7.54022e-17
HBA2	15.1774	6.22759	0.865145	7.19833	6.09566e-13	5.62969e-12
HBB	4.2385	4.03311	1.03351	3.90233	9.52705e-05	0.000386969
HBBP1	28.1832	6.52345	0.750618	8.69076	3.60014e-18	4.73291e-17
HBD	923.095	7.9042	0.246979	32.0035	9.7396e-225	7.43132e-222
HBE1	1891.94	7.27456	0.187527	38.792	0	0
HBG2	13.1923	3.32689	0.714189	4.65828	3.18864e-06	1.59578e-05
HBM	3.33904	3.6116	1.04971	3.44059	0.000580455	0.00206215
HBQ1	19.1944	5.86743	0.801311	7.32228	2.43791e-13	2.32627e-12
HBZ	17.5026	4.919	0.679471	7.23946	4.50462e-13	4.19346e-12
HCK	66.0549	5.2649	0.697898	7.54394	4.55991e-14	4.58255e-13
HCLS1	223.135	2.36519	0.217943	10.8523	1.94397e-27	3.97163e-26
HCST	3.41515	4.20966	1.06783	3.94227	8.07143e-05	0.000330965
HDC	65.4209	6.67695	0.545987	12.2291	2.17223e-34	5.82333e-33
HDDC2	289.755	2.01147	0.192182	10.4665	1.23095e-25	2.32567e-24
HDHD2	124.046	1.20825	0.265355	4.55334	5.28007e-06	2.56668e-05
HDHD3	163.756	1.8167	0.20794	8.73669	2.40045e-18	3.19599e-17
HELLS	456.582	1.04307	0.132002	7.90192	2.74639e-15	2.98373e-14
HEMGN	21.5983	5.23866	0.765797	6.8408	7.87512e-12	6.70501e-11
HERC3	77.0726	1.09042	0.279218	3.90527	9.412e-05	0.000382692
HEXIM1	290.071	2.29347	0.172605	13.2874	2.7387e-40	8.81985e-39
HEXIM2	9.98192	1.60315	0.714119	2.24494	0.0247719	0.0603643
HIF1A-AS2	4.49454	2.04318	0.959386	2.12967	0.0331987	0.0778482
HIGD1A	886.656	1.78998	0.119339	14.9991	7.43686e-51	3.2785e-49
HIRIP3	80.3634	1.86789	0.2704	6.90788	4.91938e-12	4.25046e-11
HIST1H1B	61.0967	1.9095	0.324852	5.87805	4.15127e-09	2.81548e-08
HIST1H1C	164.347	1.07719	0.19672	5.47573	4.357e-08	2.66855e-07
HIST1H1E	81.2417	1.48035	0.33055	4.47846	7.51847e-06	3.57506e-05
HIST1H2AC	91.3924	4.62219	0.449459	10.2839	8.32758e-25	1.5226e-23
HIST1H2AE	7.28385	2.47912	0.920616	2.6929	0.00708343	0.020003
HIST1H2AG	16.8982	3.2419	0.630647	5.14059	2.73872e-07	1.547e-06
HIST1H2AH	8.71624	1.98651	0.667308	2.9769	0.00291178	0.00902139
HIST1H2AI	4.42725	2.76468	0.980936	2.81841	0.00482626	0.01418
HIST1H2AJ	13.7894	1.75434	0.543783	3.22617	0.00125459	0.0041914
HIST1H2BC	21.5491	4.38157	0.768235	5.70343	1.17423e-08	7.65507e-08
HIST1H2BD	10.6381	1.94982	0.669829	2.91092	0.00360369	0.0109178
HIST1H2BG	21.2919	2.5306	0.535349	4.72702	2.27844e-06	1.16075e-05
HIST1H2BH	26.5702	1.42193	0.516459	2.75324	0.00590091	0.0169902
HIST1H2BJ	6.9042	3.69714	1.01946	3.62655	0.000287229	0.00107693
HIST1H2BK	70.9342	3.24444	0.376752	8.6116	7.20486e-18	9.23321e-17
HIST1H2BN	18.093	2.00349	0.562372	3.56256	0.000367252	0.00135168
HIST1H3A	3.54024	2.71737	1.07816	2.52038	0.0117229	0.031376
HIST1H3B	4.47001	2.09933	0.991492	2.11734	0.0342308	0.0799282
HIST1H3G	9.22781	2.54323	0.840611	3.02545	0.00248262	0.00779028
HIST1H3H	9.61488	3.91246	0.862485	4.53627	5.72583e-06	2.76777e-05
HIST1H3I	34.7286	1.52887	0.506101	3.02087	0.00252049	0.00789539
HIST1H4C	1385.19	1.45978	0.168868	8.64452	5.40303e-18	7.02854e-17
HIST1H4I	50.6211	1.64325	0.385085	4.26725	1.97897e-05	8.97139e-05
HIST2H2BD	2.86239	2.4552	1.09161	2.24915	0.0245031	0.0598267
HIST2H2BE	38.21	1.71471	0.44379	3.8638	0.000111638	0.000449041
HIVEP3	47.4895	1.11542	0.44951	2.48141	0.0130866	0.0345825
HJURP	213.8	2.40765	0.212345	11.3384	8.46845e-30	1.88973e-28
HK1	1093.45	1.35832	0.125227	10.8468	2.06492e-27	4.21439e-26
HK2	141.297	2.09113	0.254021	8.23214	1.83895e-16	2.16892e-15
HLA-DPA1	31.0448	1.45677	0.400079	3.6412	0.000271371	0.00102386
HLA-DPB1	76.1762	1.12226	0.270266	4.15243	3.2897e-05	0.000143905
HMBS	193.967	1.14527	0.19183	5.97024	2.36907e-09	1.6427e-08
HMGA1	3875.25	1.73109	0.125878	13.7521	4.94421e-43	1.77046e-41
HMGB1P1	23.3711	1.52474	0.533224	2.85947	0.00424346	0.0126323
HMGB1P10	32.1257	1.53673	0.410823	3.74061	0.000183571	0.000711568
HMGB2	2305.79	1.62522	0.108369	14.9971	7.66592e-51	3.37198e-49
HMGN2	4280.63	1.56986	0.108736	14.4374	3.01123e-47	1.19474e-45
HMGN2P3	28.9717	1.7828	0.473112	3.76823	0.000164406	0.000643039
HMGN2P5	42.9385	1.59533	0.385031	4.14337	3.42234e-05	0.000149247
HMGN5	252.649	1.61407	0.191191	8.44215	3.11562e-17	3.84137e-16
HMMR	374.595	3.23795	0.165239	19.5955	1.68785e-85	1.55738e-83
HN1	1887.34	1.18409	0.0988598	11.9775	4.66267e-33	1.18284e-31
HNRNPA1	10486.2	1.13557	0.0936393	12.1271	7.59165e-34	1.99211e-32
HNRNPA1P10	50.5421	1.56843	0.38199	4.10596	4.0264e-05	0.000173832
HNRNPA1P4	8.49555	2.14465	0.845414	2.53681	0.0111867	0.0301034
HNRNPAB	348.383	1.02664	0.176794	5.80701	6.35991e-09	4.24951e-08
HNRNPRP1	5.70328	1.86159	0.889416	2.09304	0.0363454	0.084133
HPDL	30.8359	1.46392	0.587067	2.49363	0.0126446	0.033535
HPRT1	527.725	1.24275	0.138944	8.94429	3.74332e-19	5.22221e-18
HPS1	586.264	1.12589	0.120809	9.31958	1.16806e-20	1.75945e-19
HPSE	69.6851	2.18236	0.365453	5.97167	2.34837e-09	1.62891e-08
HPSE2	25.419	5.10189	0.691326	7.37986	1.5846e-13	1.53418e-12
HRC	57.9743	4.4527	0.410685	10.8421	2.17305e-27	4.42597e-26
HRH2	11.9436	1.66904	0.672546	2.48167	0.0130768	0.0345658
HS3ST4	9.92023	1.70492	0.666778	2.55695	0.0105595	0.0285705
HSD17B4	834.879	1.18086	0.136029	8.68097	3.92411e-18	5.14518e-17
HSP90AA2P	19.4166	1.25852	0.588151	2.13979	0.0323716	0.076197
HSPA4L	73.9618	1.29248	0.271111	4.76734	1.8667e-06	9.6076e-06
HSPA5	7018.65	1.55039	0.146539	10.5801	3.68589e-26	7.13373e-25
HSPA9	1704.43	1.59632	0.121859	13.0997	3.30769e-39	1.03335e-37
HSPD1	4740.45	1.46355	0.0773941	18.9104	9.36811e-80	7.67952e-78
HSPD1P1	17.6008	1.35798	0.599335	2.2658	0.0234633	0.0576285
HSPD1P6	2.00895	2.92218	1.1176	2.6147	0.00893068	0.0246133
HTR1B	8.59806	2.26377	0.900728	2.51327	0.0119619	0.0319252
HYAL3	115.739	2.93887	0.277208	10.6016	2.92784e-26	5.69994e-25
IARS	1110.23	1.70205	0.119284	14.2689	3.41812e-46	1.32958e-44
ICAM5	12.2485	4.03491	0.746264	5.40681	6.41589e-08	3.87689e-07
ID2	1050.87	1.49945	0.164825	9.09723	9.26666e-20	1.33793e-18
IDH2	1581.32	1.44711	0.133497	10.84	2.22388e-27	4.51558e-26
IDH3A	76.9589	1.61641	0.33187	4.87061	1.11256e-06	5.89661e-06
IFITM1	152.679	1.69111	0.197899	8.54535	1.28149e-17	1.61206e-16
IFITM2	1750.29	1.19749	0.159893	7.48932	6.92327e-14	6.87406e-13
IFRD2	352.2	1.20799	0.167806	7.19876	6.07631e-13	5.61443e-12
IGFBP7	267.395	1.00504	0.402452	2.4973	0.0125144	0.033221
IGHEP2	3.91901	2.63775	0.96517	2.73294	0.0062772	0.0179537
IGSF10	15.7148	1.58226	0.627644	2.52096	0.0117037	0.0313288
IGSF9	23.3738	1.52229	0.48452	3.14185	0.00167885	0.00547421
IKBKG	33.0008	1.35603	0.438515	3.09234	0.00198588	0.00638405
IKZF1	115.771	4.18579	0.678913	6.16543	7.02912e-10	5.09476e-09
IKZF2	50.2333	1.29446	0.316171	4.09418	4.23669e-05	0.000182315
IL10RA	12.6681	2.91801	0.719631	4.05487	5.01618e-05	0.000213268
IL17RB	11.8044	1.4476	0.603531	2.39855	0.0164603	0.0423144
IL17RE	13.2215	1.71811	0.676416	2.54002	0.0110846	0.0298529
IL18	9.12325	2.13755	0.720048	2.96862	0.00299141	0.00923206
IL1B	138.978	4.84376	0.284345	17.0348	4.53282e-65	2.71668e-63
IL2RG	6.52804	3.69873	0.847666	4.36343	1.2804e-05	5.94445e-05
IMP4	364.625	1.32364	0.152138	8.70025	3.31142e-18	4.36201e-17
IMPDH2	1251.61	1.71528	0.10249	16.7361	7.15829e-63	4.14012e-61
INAFM2	134.819	1.0871	0.258034	4.21302	2.51979e-05	0.000112445
INCENP	42.7026	1.35274	0.379952	3.56029	0.00037045	0.00136269
ING5	91.9977	1.37287	0.282824	4.85416	1.20897e-06	6.38029e-06
INPP5B	112.326	1.46068	0.266201	5.48715	4.08475e-08	2.50644e-07
INPP5J	25.3621	1.64657	0.539713	3.05082	0.00228219	0.00722909
INSIG1	983.296	1.76293	0.12715	13.865	1.03186e-43	3.78374e-42
INSL6	5.24574	1.97867	0.841559	2.35119	0.0187133	0.0473353
IPCEF1	17.2493	1.33288	0.521609	2.55533	0.0106087	0.0286801
IQGAP3	101.255	1.51779	0.292946	5.18111	2.20572e-07	1.25847e-06
IRF8	8.6569	2.0738	0.745385	2.78218	0.00539946	0.0156761
IRS1	76.1297	1.75733	0.410899	4.27681	1.89595e-05	8.6147e-05
ISOC2	392.513	1.22178	0.166546	7.33599	2.2009e-13	2.11129e-12
ISPD	94.169	2.85713	0.39864	7.16721	7.65437e-13	7.02023e-12
ISPD-AS1	6.01419	2.09791	0.846547	2.4782	0.0132048	0.0348485
ISYNA1	1215.93	1.39698	0.120839	11.5606	6.52204e-31	1.50797e-29
ITGA2B	1719.2	7.95502	0.228632	34.794	2.99453e-265	3.49445e-262
ITGA4	193.786	1.82797	0.281855	6.48548	8.84487e-11	6.92441e-10
ITGAL	7.10246	2.4072	0.820762	2.93289	0.00335826	0.0102526
ITGB2	60.5739	2.90015	0.351349	8.25433	1.52752e-16	1.80589e-15
ITGB3	172.558	7.60102	0.520837	14.5939	3.07334e-48	1.25193e-46
ITPRIPL1	33.9109	2.00407	0.400282	5.00663	5.53902e-07	3.01959e-06
IVNS1ABP	1380.79	1.13639	0.11428	9.94394	2.68018e-23	4.59943e-22
IZUMO2	1.74069	2.62065	1.12451	2.33049	0.0197804	0.0496901
JADE1	346.92	1.68131	0.157394	10.6822	1.23321e-26	2.43913e-25
JADE2	49.9101	1.21958	0.31584	3.8614	0.00011274	0.000452831
JAK2	98.4389	1.37204	0.260131	5.27443	1.33166e-07	7.76983e-07
JAKMIP2	30.0209	1.32509	0.49049	2.70156	0.00690142	0.0195586
JAML	12.4001	4.53459	0.737449	6.14902	7.79645e-10	5.62626e-09
JDP2	45.0904	1.47525	0.39641	3.72152	0.000198027	0.000764589
KAT5	47.8247	1.03596	0.372194	2.78339	0.00537939	0.0156292
KATNB1	159.782	1.01623	0.207075	4.90756	9.22187e-07	4.93774e-06
KB-1742H10.3	5.04842	3.31107	0.93692	3.534	0.000409324	0.00149488
KBTBD8	48.6494	2.0971	0.348309	6.02081	1.73547e-09	1.21525e-08
KCNC3	23.3129	1.92091	0.492754	3.89831	9.68658e-05	0.00039297
KCNE3	50.6494	2.5134	0.362991	6.92412	4.38702e-12	3.80493e-11
KCNH2	69.5793	4.94244	0.442886	11.1596	6.42542e-29	1.39614e-27
KCNJ1	3.88035	2.25431	0.981207	2.29749	0.0215908	0.0536023
KCNJ11	5.38921	4.11119	0.995744	4.12876	3.64724e-05	0.000158254
KCNJ12	13.2856	1.66033	0.770476	2.15494	0.0311666	0.0736929
KCNJ14	4.13562	2.42079	0.959349	2.52337	0.0116235	0.0311437
KCNK5	50.0388	1.08331	0.40266	2.69038	0.00713711	0.0201317
KCNN4	12.5636	4.56392	0.745581	6.12129	9.282e-10	6.64512e-09
KCNQ1OT1	455.691	1.06086	0.160716	6.6008	4.08934e-11	3.28173e-10
KCNQ4	14.3315	2.82671	0.625069	4.52224	6.11895e-06	2.94345e-05
KCNQ5	47.5368	3.78405	0.527937	7.16761	7.63185e-13	7.00605e-12
KEL	82.8831	5.42912	0.785853	6.90858	4.89541e-12	4.23159e-11
KHK	49.984	2.49956	0.377722	6.61747	3.65409e-11	2.94435e-10
KIAA0101	166.653	2.32736	0.511624	4.54897	5.39082e-06	2.61666e-05
KIAA0513	55.2247	1.3287	0.358957	3.70155	0.00021429	0.000821306
KIAA0930	116.459	1.16576	0.242414	4.80895	1.51727e-06	7.89808e-06
KIAA1524	251.166	1.95427	0.213539	9.15183	5.59787e-20	8.15948e-19
KIF11	442.256	2.22104	0.260026	8.54163	1.32343e-17	1.66271e-16
KIF14	173.757	2.36157	0.274445	8.60489	7.63871e-18	9.77026e-17
KIF15	151.048	2.27408	0.264419	8.60028	7.95214e-18	1.01581e-16
KIF18A	150.87	2.24572	0.234719	9.56772	1.09294e-21	1.75702e-20
KIF18B	126.883	2.28473	0.244707	9.33663	9.94525e-21	1.50376e-19
KIF20A	277.707	3.26228	0.260806	12.5085	6.71098e-36	1.8751e-34
KIF20B	459.06	1.82025	0.185861	9.79361	1.19937e-22	2.00955e-21
KIF21B	55.3779	2.05724	0.321723	6.39444	1.61134e-10	1.22662e-09
KIF22	368.018	2.15921	0.20381	10.5942	3.16945e-26	6.15824e-25
KIF23	257.85	1.82113	0.205411	8.86578	7.59699e-19	1.04153e-17
KIF2C	302.741	2.46422	0.180147	13.6789	1.35653e-42	4.78839e-41
KIF4A	226.718	1.93373	0.205751	9.3984	5.54007e-21	8.50649e-20
KIFC1	278.83	2.19163	0.187429	11.6931	1.38213e-31	3.26802e-30
KIFC3	113.05	1.84762	0.286349	6.45236	1.10121e-10	8.5435e-10
KLF1	28.2123	5.8796	0.690199	8.51871	1.61346e-17	2.02453e-16
KLF16	70.8388	1.2224	0.30157	4.05346	5.04666e-05	0.000214426
KLHL18	219.324	1.23772	0.182494	6.78227	1.18299e-11	9.90635e-11
KLHL21	101.58	1.2981	0.285603	4.54513	5.49005e-06	2.66027e-05
KLHL6	188.19	1.07658	0.181605	5.92812	3.06415e-09	2.10116e-08
KLHL7-AS1	6.7297	1.80993	0.864904	2.09263	0.0363819	0.0841978
KLHL8	167.568	1.13238	0.193449	5.85363	4.8095e-09	3.24306e-08
KNSTRN	309.011	1.66391	0.186853	8.90489	5.34375e-19	7.40289e-18
KNTC1	193.564	1.19021	0.246375	4.83089	1.35923e-06	7.12215e-06
KPNA2	2556.74	1.77235	0.13154	13.4738	2.22993e-41	7.53619e-40
KRI1	161.587	1.67334	0.207612	8.05995	7.63278e-16	8.57899e-15
KRT2	2.34019	2.36983	1.10664	2.14147	0.0322365	0.0759421
KRTCAP3	3.75057	2.20765	0.952779	2.31706	0.0205003	0.051209
KSR1	96.0204	1.17391	0.26069	4.50307	6.69775e-06	3.20477e-05
KYNU	19.4591	1.43014	0.532474	2.68584	0.00723468	0.0203837
LACE1	54.437	1.19895	0.376507	3.1844	0.00145055	0.00479042
LAIR1	16.3255	3.3585	0.601517	5.58338	2.35892e-08	1.48796e-07
LAMTOR5-AS1	12.0791	1.42382	0.629775	2.26084	0.0237693	0.0582574
LAPTM5	960.836	3.48883	0.147335	23.6795	5.8601e-124	1.10717e-121
LARS	1043.02	1.0593	0.110908	9.55114	1.28271e-21	2.04225e-20
LAS1L	321.754	1.17765	0.154135	7.64039	2.16573e-14	2.22495e-13
LAT2	13.1699	2.55249	0.615839	4.14474	3.40202e-05	0.000148491
LCN2	13.7796	5.61491	0.873094	6.43106	1.26721e-10	9.7627e-10
LCP1	275.02	5.25121	0.244378	21.4881	2.01245e-102	2.60935e-100
LCP2	338.607	1.20332	0.157527	7.63878	2.19288e-14	2.25167e-13
LDB1	235.874	1.0488	0.196369	5.34097	9.24487e-08	5.4828e-07
LDHA	4199.12	2.35975	0.154796	15.2442	1.79899e-52	8.29963e-51
LDHAP5	1.89363	2.34602	1.13488	2.06719	0.0387164	0.0887619
LDHB	7771.96	1.2758	0.07652	16.6727	2.06894e-62	1.17603e-60
LDLRAD3	377.548	1.01685	0.169063	6.0146	1.80331e-09	1.26098e-08
LDLRAD4	96.1654	2.01346	0.275816	7.3	2.87761e-13	2.73269e-12
LEF1	148.682	1.06484	0.248831	4.27936	1.87432e-05	8.52036e-05
LEFTY2	85.2829	1.89832	0.645539	2.94068	0.00327497	0.0100245
LGALS12	9.33596	4.64543	0.843254	5.50894	3.61008e-08	2.22921e-07
LGALS9	21.4029	2.35249	0.485164	4.84885	1.24179e-06	6.54475e-06
LGALSL	532.816	2.1231	0.171174	12.4032	2.5119e-35	6.91138e-34
LIG1	247.306	1.42609	0.246777	5.77888	7.52006e-09	4.98939e-08
LIMD1	73.043	1.20427	0.315082	3.82209	0.000132325	0.000525326
LINC00152	136.688	1.4982	0.23173	6.46529	1.01107e-10	7.87193e-10
LINC00173	29.1985	4.19561	0.542958	7.72732	1.09833e-14	1.15406e-13
LINC00299	7.24092	1.72727	0.722026	2.39226	0.016745	0.0429682
LINC00504	12.1096	1.94832	0.637604	3.05569	0.00224546	0.00712385
LINC00853	3.52425	2.51025	0.980284	2.56074	0.010445	0.0283109
LINC00863	45.0943	1.13796	0.382747	2.97313	0.00294776	0.00911577
LINC00954	8.66232	2.38146	0.746238	3.19129	0.00141639	0.00468463
LINC01094	54.3302	2.59517	0.377671	6.87149	6.35338e-12	5.44442e-11
LINC01133	2.1001	3.69669	1.11052	3.32879	0.000872227	0.00300195
LINC01134	2.94667	2.44908	1.01921	2.40292	0.0162647	0.0418876
LINC01218	13.3621	5.75274	0.941541	6.10992	9.9684e-10	7.11598e-09
LINC01272	1.36181	2.5872	1.13759	2.27429	0.0229487	0.0565401
LINC01355	17.5906	1.03876	0.510686	2.03406	0.0419458	0.0950996
LINC01366	7.68914	2.84303	0.791351	3.59263	0.000327361	0.00121614
LINC01569	13.6476	1.85653	0.590465	3.14419	0.00166547	0.00543595
LINGO1-AS1	7.05566	5.52733	0.973106	5.68009	1.34625e-08	8.71068e-08
LIPH	10.016	3.43484	0.854312	4.02059	5.80528e-05	0.000244357
LLNLR-470E3.1	3.24523	3.99755	1.05091	3.80389	0.000142439	0.000561884
LMNA	1272.85	1.467	0.189639	7.73572	1.0282e-14	1.08152e-13
LMNB1	758.617	1.61034	0.217014	7.42045	1.16727e-13	1.13958e-12
LMO4	427.557	1.05676	0.176875	5.9746	2.30652e-09	1.601e-08
LOX	828.071	2.48841	0.575411	4.32458	1.52822e-05	7.0243e-05
LOXL3	107.409	1.52091	0.262502	5.79391	6.87649e-09	4.57617e-08
LPAL2	3.95759	2.99967	1.04819	2.86176	0.00421291	0.0125542
LPAR5	45.9207	3.93959	0.406212	9.69836	3.06395e-22	5.06944e-21
LPCAT3	63.5494	1.30453	0.34808	3.74779	0.000178397	0.000693484
LRBA	287.226	1.0121	0.187735	5.39109	7.00329e-08	4.20876e-07
LRMP	67.6206	5.31863	0.446443	11.9133	1.00858e-32	2.51044e-31
LRP12	210.537	1.04845	0.193748	5.41141	6.25315e-08	3.78663e-07
LRP5	89.8588	2.36348	0.327705	7.21223	5.50431e-13	5.10494e-12
LRP8	106.357	1.17316	0.265746	4.41459	1.01202e-05	4.74508e-05
LRPPRC	1014.82	1.13971	0.108934	10.4623	1.28631e-25	2.42335e-24
LRR1	139.774	1.41442	0.224599	6.29752	3.02442e-10	2.25898e-09
LRRC16A	107.265	2.14307	0.247432	8.66123	4.66704e-18	6.09111e-17
LRRC25	5.37922	5.34002	0.996295	5.35988	8.32775e-08	4.9686e-07
LRRC7	37.9054	2.42357	0.391232	6.1947	5.8396e-10	4.25748e-09
LRRC75A	38.4995	2.46121	0.431934	5.69811	1.21144e-08	7.88766e-08
LRRC75A-AS1	1058.32	1.42759	0.121289	11.7701	5.56426e-32	1.33799e-30
LRRC8B	293.143	1.00621	0.163845	6.14124	8.18776e-10	5.89893e-09
LRRCC1	106.564	1.49723	0.225025	6.65359	2.86024e-11	2.32451e-10
LRRN2	69.6715	1.1711	0.408635	2.86587	0.00415862	0.0124039
LRRN4	198.613	1.30696	0.508037	2.57258	0.0100944	0.0274659
LRTM1	1.7864	3.32936	1.1198	2.97316	0.00294747	0.00911577
LSM12P1	11.307	1.28484	0.636527	2.01852	0.0435373	0.0981313
LSM4	785.821	1.15093	0.188261	6.11349	9.7476e-10	6.96588e-09
LST1	68.4798	1.53388	0.270573	5.669	1.43634e-08	9.24836e-08
LTBP1	1103.09	1.07614	0.131161	8.20476	2.31046e-16	2.70253e-15
LTBP3	30.0213	1.04114	0.398059	2.61554	0.00890865	0.0245595
LY6E	839.542	1.18273	0.13169	8.98117	2.67914e-19	3.76675e-18
LY6G5C	56.0868	1.3768	0.334572	4.11511	3.87003e-05	0.000167555
LY6G6E	9.66166	2.50959	1.14146	2.19858	0.0279074	0.0668597
LY6G6F	10.3452	5.34307	0.957309	5.58135	2.38662e-08	1.50304e-07
LYAR	319.219	1.75848	0.153722	11.4394	2.65784e-30	6.03967e-29
LYL1	29.4998	2.10206	0.432064	4.86517	1.14356e-06	6.0512e-06
LYN	367.25	1.26003	0.139352	9.04206	1.53747e-19	2.18798e-18
LYZ	38.6518	3.78267	0.424409	8.9128	4.97577e-19	6.89793e-18
M1AP	10.3515	3.0821	0.709566	4.34364	1.40139e-05	6.47734e-05
M6PR	559.191	1.18057	0.147323	8.01345	1.11533e-15	1.24025e-14
MACC1	7.8971	2.26866	0.715731	3.16971	0.0015259	0.00501582
MAD2L1	693.195	2.27635	0.154886	14.697	6.74043e-49	2.80328e-47
MADD	257.822	1.19981	0.15639	7.67188	1.69488e-14	1.75303e-13
MAFK	15.2154	1.512	0.687998	2.19768	0.0279718	0.0670013
MAGIX	27.3426	3.00504	0.48418	6.20646	5.41913e-10	3.96111e-09
MAK16	135.586	1.2759	0.232386	5.49042	4.00972e-08	2.46345e-07
MAN2A2	130.957	1.62601	0.204329	7.95778	1.75151e-15	1.92395e-14
MAP1A	266.287	2.73918	0.281117	9.7439	1.95896e-22	3.25748e-21
MAP3K15	9.62441	1.67647	0.782893	2.14138	0.0322431	0.0759486
MAP3K5	122.311	2.13666	0.285954	7.47206	7.89489e-14	7.81708e-13
MAP7	6.49388	2.30558	0.816471	2.82384	0.00474525	0.0139647
MAPKAPK3	204.865	2.43614	0.233771	10.4211	1.98718e-25	3.71202e-24
2017-03-01	42.1736	1.27053	0.423788	2.99803	0.00271732	0.00846651
MARS	927.381	1.13876	0.171939	6.62304	3.51876e-11	2.84223e-10
MAST3	60.6838	1.07005	0.309133	3.46144	0.000537297	0.00191914
MAST4-AS1	11.1924	2.99699	0.735006	4.07751	4.55203e-05	0.000195208
MASTL	242.042	1.1126	0.236987	4.69476	2.66917e-06	1.3477e-05
MAT2A	1153.71	1.39697	0.132549	10.5392	5.69725e-26	1.09306e-24
MATK	5.02238	3.77592	1.01561	3.71789	0.000200891	0.000774142
MAX	1069.59	2.58382	0.115224	22.4244	2.27668e-111	3.44769e-109
MBLAC2	100.276	1.28375	0.278978	4.60162	4.19215e-06	2.06567e-05
MBNL3	122.108	1.38603	0.260951	5.31144	1.08764e-07	6.41018e-07
MBOAT1	19.778	2.29069	0.54746	4.18422	2.86151e-05	0.000126429
MBP	41.5476	2.76482	0.40585	6.81242	9.59695e-12	8.10491e-11
MCM10	199.014	2.32676	0.20394	11.409	3.76854e-30	8.50516e-29
MCM2	324.18	1.92242	0.193446	9.93773	2.85257e-23	4.89104e-22
MCM3	709.386	1.47022	0.189072	7.77595	7.4882e-15	7.96093e-14
MCM4	650.272	2.6035	0.190245	13.685	1.24799e-42	4.43685e-41
MCM5	460.597	1.92201	0.170782	11.2541	2.20952e-29	4.84872e-28
MCM6	524.022	1.46487	0.170652	8.58393	9.16864e-18	1.16595e-16
MCM7	1100.59	2.36589	0.168799	14.016	1.24407e-44	4.65656e-43
MCM8	109.14	1.59254	0.282066	5.64597	1.64254e-08	1.05146e-07
MCOLN2	4.64845	2.76907	0.940192	2.94521	0.00322731	0.00989084
MCRIP2	41.8273	2.52297	0.417461	6.04361	1.50707e-09	1.06169e-08
MCTP2	21.9809	1.61321	0.485159	3.32511	0.000883826	0.00303923
MDH2	2002.86	1.38708	0.0943547	14.7007	6.38433e-49	2.66076e-47
MDM1	236.057	1.87531	0.221239	8.47639	2.32291e-17	2.88734e-16
MED12L	41.2885	3.05463	0.458142	6.66744	2.60309e-11	2.12075e-10
MEIOC	13.0177	1.27567	0.593229	2.15038	0.031525	0.0744072
MELK	274.874	1.23499	0.249688	4.94615	7.56966e-07	4.07841e-06
METAP1	498.053	1.02888	0.138064	7.45218	9.18131e-14	9.03915e-13
METTL1	54.773	1.55196	0.331235	4.68539	2.79427e-06	1.40764e-05
METTL17	204.305	1.01088	0.199577	5.06512	4.08136e-07	2.26036e-06
METTL3	306.308	1.05345	0.151026	6.97529	3.05237e-12	2.69125e-11
METTL7A	139.995	2.30878	0.276809	8.3407	7.38536e-17	8.92814e-16
MFAP3L	100.19	1.33876	0.255458	5.24063	1.60033e-07	9.2774e-07
MFSD1	551.781	1.58894	0.158938	9.99725	1.56695e-23	2.70777e-22
MFSD2A	17.0125	2.62584	0.638222	4.1143	3.88349e-05	0.000168028
MFSD2B	42.3437	4.54379	0.504964	8.99826	2.29329e-19	3.23803e-18
MFSD3	40.7372	1.26509	0.369499	3.4238	0.000617519	0.00218288
MGAM	16.8291	1.89664	0.616736	3.07529	0.00210296	0.00671255
MGAT3	81.7486	1.65749	0.280602	5.9069	3.48602e-09	2.37827e-08
MGAT3-AS1	5.76421	1.72991	0.806076	2.14609	0.031866	0.0751139
MGME1	218.872	1.0089	0.185278	5.44536	5.17012e-08	3.15196e-07
MGST1	1171.61	1.13803	0.112448	10.1205	4.4806e-24	7.94336e-23
MICAL2	222.781	1.69948	0.232713	7.30289	2.8165e-13	2.67728e-12
MICALCL	17.9214	2.67384	0.621213	4.30423	1.67569e-05	7.66657e-05
MICALL2	70.5006	3.26921	0.727105	4.4962	6.91778e-06	3.30368e-05
MID1IP1	83.033	1.37798	0.319969	4.30661	1.65774e-05	7.58794e-05
MINCR	20.6784	1.67349	0.540821	3.09435	0.00197245	0.00634497
MIR142	8.76428	4.73725	0.907225	5.22169	1.77295e-07	1.02303e-06
MIR17HG	23.1803	2.98061	0.586175	5.08485	3.67908e-07	2.04728e-06
MIR181A1HG	33.7068	3.04632	0.50805	5.99611	2.02106e-09	1.41026e-08
MIR210HG	12.8791	1.40958	0.574325	2.45432	0.0141152	0.0370002
MIR223	72.4162	8.07208	0.744534	10.8418	2.1816e-27	4.43882e-26
MIR3142HG	6.6834	2.13978	0.821897	2.60347	0.00922857	0.0253709
MIR4435-2HG	413.944	1.50108	0.15723	9.54699	1.33514e-21	2.12232e-20
MIR600HG	21.815	1.02544	0.459572	2.23129	0.0256617	0.0622342
MIS18A	198.745	1.10781	0.199282	5.55899	2.71343e-08	1.69915e-07
MIS18BP1	526.436	1.12405	0.12454	9.02558	1.7874e-19	2.53275e-18
MITF	60.0176	2.95504	0.356904	8.27967	1.23522e-16	1.4682e-15
MKI67	633.454	2.22982	0.234634	9.50339	2.03165e-21	3.20126e-20
MKL1	574.848	1.4314	0.13394	10.6869	1.17206e-26	2.32514e-25
MLC1	111.715	2.6417	0.273841	9.64684	5.06933e-22	8.27698e-21
MLEC	556.291	1.15295	0.143436	8.03809	9.12504e-16	1.01985e-14
MLH1	309.74	1.15465	0.187156	6.16947	6.852e-10	4.97001e-09
MLYCD	36.3076	1.03262	0.363945	2.8373	0.00454965	0.0134469
MMS22L	268.889	1.01662	0.205233	4.95347	7.29023e-07	3.93212e-06
MND1	94.3483	2.42381	0.279301	8.67813	4.0232e-18	5.26466e-17
MOB1B	809.798	1.19716	0.115396	10.3744	3.24196e-25	5.99385e-24
MOV10L1	9.26195	1.54976	0.762	2.03381	0.0419706	0.0951341
MPHOSPH9	172.129	1.18801	0.197055	6.02884	1.65143e-09	1.15886e-08
MPI	259.417	1.23495	0.181772	6.79398	1.09085e-11	9.16959e-11
MPL	177.655	3.31337	0.221644	14.9491	1.57853e-50	6.85225e-49
MPO	9.75193	3.93137	0.758188	5.18522	2.15762e-07	1.23245e-06
MPP1	654.119	2.38214	0.190526	12.503	7.19224e-36	2.00675e-34
MPV17L	18.7955	1.58338	0.566846	2.79332	0.00521701	0.0152042
MPZL2	10.1155	3.30422	0.787307	4.19686	2.70641e-05	0.000120219
MPZL3	25.1292	1.1954	0.439816	2.71796	0.00656852	0.0187168
MR1	19.4263	3.87507	0.624672	6.20336	5.5269e-10	4.0384e-09
MRM1	46.4384	1.92195	0.348998	5.50704	3.64918e-08	2.25171e-07
MRM2	330.624	1.25706	0.195882	6.41743	1.38595e-10	1.06444e-09
MRPL12	21.0409	1.39933	0.453654	3.08457	0.00203845	0.00652659
MRPL18	420.858	1.13346	0.130971	8.65431	4.95916e-18	6.46385e-17
MRPL3	837.396	1.67526	0.117548	14.2516	4.37819e-46	1.68978e-44
MRPS25	210.956	1.21831	0.187966	6.48153	9.0796e-11	7.09417e-10
MRPS26	84.7559	1.30657	0.59174	2.20801	0.0272433	0.0654935
MRPS27	536.474	1.15781	0.135664	8.53435	1.4094e-17	1.76961e-16
MRPS28	44.2831	1.08749	0.349402	3.11242	0.00185561	0.00600612
MRTO4	350.791	1.1881	0.161286	7.36644	1.75243e-13	1.69171e-12
MS4A3	20.275	4.75357	0.607469	7.82521	5.06826e-15	5.42895e-14
MSH5	16.72	1.13947	0.53899	2.11408	0.034508	0.0804808
MSH6	425.16	1.06715	0.1469	7.26445	3.74554e-13	3.51319e-12
MT1E	5.02108	4.20079	1.02387	4.10284	4.08114e-05	0.000176003
MT1L	13.2171	6.74515	0.940589	7.1712	7.43444e-13	6.84065e-12
MT2A	113.855	2.47212	0.268063	9.22218	2.9111e-20	4.30974e-19
MTBP	96.3764	1.09156	0.269138	4.05576	4.9972e-05	0.000212552
MTCO2P12	17.7129	2.32276	0.740042	3.13868	0.00169709	0.00552915
MTCO3P12	25.0451	1.66296	0.701212	2.37155	0.0177137	0.0451271
MTFP1	4.70222	2.94957	0.961078	3.06902	0.00214763	0.00684413
MTFR2	68.4059	2.11377	0.311517	6.7854	1.15763e-11	9.70221e-11
MTHFD1	280.685	1.59643	0.188217	8.48185	2.21641e-17	2.75841e-16
MTHFD1L	194.95	1.14785	0.229978	4.99112	6.00302e-07	3.26358e-06
MTHFD2	641.108	2.40581	0.150143	16.0235	8.75254e-58	4.53349e-56
MTHFD2L	127.613	1.12651	0.234896	4.79576	1.62055e-06	8.40484e-06
MTSS1	687.035	1.35132	0.112363	12.0264	2.58146e-33	6.59819e-32
MUC3A	5.14786	2.10017	0.878782	2.38986	0.0168547	0.0431994
MUTYH	68.1198	1.01943	0.280144	3.63895	0.000273751	0.00103155
MVP	61.3104	1.23116	0.384354	3.20319	0.00135916	0.00450887
MXD3	56.1198	1.70176	0.338383	5.02908	4.9283e-07	2.70844e-06
MYB	289.182	2.4923	0.162065	15.3784	2.28557e-53	1.0719e-51
MYBBP1A	297.261	1.38125	0.189698	7.28131	3.30593e-13	3.11706e-12
MYBL2	189.623	1.26963	0.270952	4.6858	2.78863e-06	1.40515e-05
MYC	662.436	4.84103	0.200856	24.1019	2.38644e-128	5.0364e-126
MYCBP	148.587	1.44834	0.21967	6.59325	4.303e-11	3.44761e-10
MYCBPAP	12.3172	2.14787	0.695036	3.0903	0.00199952	0.0064226
MYCN	330.03	2.61004	0.205633	12.6927	6.48769e-37	1.87887e-35
MYCNOS	5.54955	2.85566	0.882076	3.23743	0.00120612	0.00405131
MYL4	814.82	6.67917	0.228027	29.2911	1.34675e-188	6.85046e-186
MYL5	30.4621	1.16528	0.419932	2.77493	0.00552137	0.0160019
MYLK	573.817	2.89469	0.15013	19.2812	7.7245e-83	6.69164e-81
MYLK3	41.496	3.15464	0.454813	6.93612	4.03005e-12	3.50496e-11
MYO16	9.98402	1.66052	0.671321	2.47351	0.0133795	0.0352579
MYO18B	29.9133	4.83935	0.608599	7.95163	1.84079e-15	2.01755e-14
MYO19	125.403	1.72762	0.231351	7.46754	8.17056e-14	8.07612e-13
MYO1D	175.781	1.91627	0.228032	8.40354	4.33221e-17	5.31164e-16
MYO1F	159.119	3.84152	0.689473	5.57167	2.52306e-08	1.58394e-07
MYO3B	30.0029	3.39776	0.522971	6.49704	8.19157e-11	6.43072e-10
MYOM1	13.3981	1.33736	0.594332	2.25019	0.0244369	0.0596797
NAA15	850.076	1.10021	0.112252	9.80121	1.11242e-22	1.86702e-21
NAA38	343.553	1.31616	0.184791	7.12243	1.06037e-12	9.64057e-12
NAA50	779.361	1.03145	0.129475	7.96642	1.63334e-15	1.79912e-14
NABP1	233.239	1.99295	0.17556	11.3519	7.25615e-30	1.62286e-28
NASP	1640.23	1.43284	0.10361	13.8292	1.69919e-43	6.16245e-42
NAT10	232.954	1.0298	0.169782	6.06542	1.31611e-09	9.31468e-09
NAT6	68.3407	2.33668	0.302899	7.71438	1.21573e-14	1.2727e-13
NCAPD2	433.593	1.22866	0.133497	9.20371	3.45796e-20	5.09273e-19
NCAPD3	183.288	1.2042	0.232058	5.18922	2.11173e-07	1.20728e-06
NCAPG	412.808	2.27483	0.227153	10.0145	1.3157e-23	2.27955e-22
NCAPG2	261.233	1.73538	0.18613	9.32353	1.12537e-20	1.69773e-19
NCAPH	238.047	2.75905	0.199319	13.8423	1.41545e-43	5.15226e-42
NCF4	58.1972	7.12626	0.619558	11.5022	1.28646e-30	2.94356e-29
NCKAP1L	178.724	4.73539	0.264913	17.8753	1.83742e-71	1.2745e-69
NCL	6098.95	1.30104	0.0940265	13.8369	1.5258e-43	5.54372e-42
NCR3LG1	42.7034	1.84178	0.434724	4.23666	2.26874e-05	0.000101803
NDC1	338.621	1.54666	0.210858	7.33509	2.2157e-13	2.12343e-12
NDC80	295.502	2.34547	0.193927	12.0946	1.12801e-33	2.94055e-32
NDUFAF5	91.8262	1.08008	0.248617	4.34433	1.39699e-05	6.45851e-05
NDUFB9	483.383	1.02975	0.181381	5.67728	1.36857e-08	8.8378e-08
NECTIN4	6.53802	2.45343	0.994828	2.46618	0.0136562	0.0359109
NEIL3	53.3344	2.30287	0.395453	5.82337	5.76736e-09	3.86269e-08
NEK2	132.339	2.08773	0.250209	8.34396	7.18458e-17	8.70132e-16
NEK6	345.147	1.45148	0.169312	8.57277	1.01029e-17	1.27983e-16
NEK8	18.8213	1.19529	0.546561	2.18693	0.0287475	0.0685849
NETO1	27.9951	1.31702	0.454056	2.90056	0.00372497	0.0112578
NEXN	181.033	1.63972	0.324411	5.05446	4.31616e-07	2.38241e-06
NFAM1	27.9311	3.35574	0.50151	6.69129	2.21219e-11	1.81495e-10
NFATC3	148.505	1.15736	0.198008	5.845	5.06554e-09	3.40992e-08
NFE2	594.01	7.18156	0.260257	27.5941	1.31016e-167	4.64123e-165
NFKBID	19.5357	1.21305	0.466089	2.60261	0.00925169	0.0254239
NFS1	92.7954	1.06883	0.274366	3.89564	9.79399e-05	0.000397003
NFYA	241.98	1.02106	0.166017	6.15032	7.73262e-10	5.58223e-09
NIF3L1	172.052	1.30108	0.198237	6.56327	5.26397e-11	4.19048e-10
NINJ2	45.096	1.302	0.319375	4.07672	4.56754e-05	0.000195704
NIPSNAP3A	655.935	1.38826	0.131102	10.5892	3.3455e-26	6.4876e-25
NKG7	21.5937	4.56898	0.555206	8.22934	1.88241e-16	2.21885e-15
NLRP3	5.87561	2.32692	0.861626	2.70061	0.00692125	0.0196047
NME1	155.423	1.36466	0.261678	5.21502	1.83799e-07	1.05933e-06
NMNAT3	12.12	1.46237	0.607787	2.40605	0.016126	0.0415951
NMRAL1	283.86	1.0784	0.148885	7.24319	4.38247e-13	4.0855e-12
NOLC1	740.047	1.80788	0.13487	13.4046	5.68434e-41	1.89523e-39
NOP16	122.937	2.35341	0.226822	10.3756	3.20251e-25	5.93196e-24
NOP2	183.852	1.86277	0.217732	8.55531	1.17553e-17	1.48158e-16
NOP56	814.982	1.53799	0.110401	13.9309	4.1122e-44	1.52482e-42
NOP58	990.84	1.55079	0.113031	13.7201	7.70042e-43	2.75245e-41
NOSTRIN	252.615	3.11279	0.257521	12.0875	1.22937e-33	3.19636e-32
NOTUM	7.81506	4.37848	0.919388	4.76239	1.91316e-06	9.83753e-06
NPBWR1	1.99624	2.70699	1.09179	2.47941	0.0131599	0.0347487
NPM1	9319.44	1.14493	0.0910042	12.581	2.68543e-36	7.63233e-35
NPM1P27	123.074	1.17479	0.276371	4.25078	2.13027e-05	9.60026e-05
NPM3	279.738	1.12465	0.161309	6.97201	3.12436e-12	2.74983e-11
NPRL2	105.934	1.09748	0.25908	4.23606	2.27475e-05	0.00010205
NPW	32.4692	2.8437	0.654834	4.34262	1.40792e-05	6.50298e-05
NQO2	261.473	1.30475	0.161654	8.07127	6.95696e-16	7.83715e-15
NR2C2AP	40.2172	1.0553	0.377683	2.79413	0.00520392	0.0151727
NR4A1	39.5147	1.83859	0.366575	5.0156	5.28685e-07	2.89326e-06
NR4A2	18.3354	2.17029	0.501431	4.32819	1.50343e-05	6.91995e-05
NRGN	36.0001	1.93907	0.384494	5.04317	4.57883e-07	2.52249e-06
NRIP3	28.2466	2.15223	0.515178	4.17765	2.94536e-05	0.000130076
NRROS	73.9542	1.14916	0.260164	4.41708	1.00043e-05	4.6952e-05
NSMAF	296.586	2.6516	0.168068	15.7769	4.48535e-56	2.23569e-54
NSUN5	197.129	1.60143	0.219219	7.30517	2.76923e-13	2.63608e-12
NSUN5P2	5.09154	2.09425	0.920156	2.27597	0.0228476	0.0563185
NT5C3A	446.436	1.28457	0.143701	8.93919	3.92016e-19	5.46508e-18
NT5DC3	78.7812	1.49705	0.317235	4.71904	2.36954e-06	1.20469e-05
NT5M	44.0731	2.64077	0.381017	6.93084	4.18335e-12	3.63509e-11
NTRK1	15.4087	3.01529	0.636658	4.73613	2.17842e-06	1.11265e-05
NTRK3	32.4261	2.34109	0.48334	4.84356	1.27533e-06	6.70908e-06
NTS	109.029	2.28419	0.27835	8.20618	2.2833e-16	2.67233e-15
NUDCD1	448.162	1.07681	0.151318	7.11622	1.10925e-12	1.00618e-11
NUDT1	136.67	1.61292	0.217335	7.42136	1.15924e-13	1.13244e-12
NUDT22	133.431	1.70196	0.253193	6.722	1.79251e-11	1.48166e-10
NUF2	254.465	1.97392	0.212698	9.28035	1.68929e-20	2.51781e-19
NUP107	637.379	1.11055	0.183114	6.06477	1.3214e-09	9.34544e-09
NUP210	68.1353	2.50891	0.316542	7.92602	2.26285e-15	2.47058e-14
NUP35	145.49	1.15647	0.216028	5.35332	8.63569e-08	5.13996e-07
NUP37	224.109	1.24216	0.181818	6.83187	8.38154e-12	7.11176e-11
NUP62CL	36.9131	1.50705	0.41493	3.63204	0.000281186	0.00105647
NUSAP1	535.851	2.15069	0.176829	12.1625	4.92251e-34	1.29857e-32
NXF3	127.394	5.72102	0.425754	13.4374	3.6515e-41	1.22156e-39
OAZ1	2508.09	1.18374	0.0992244	11.93	8.26019e-33	2.0638e-31
OBSCN	115.478	1.34487	0.232136	5.79347	6.89482e-09	4.58684e-08
OBSL1	148.248	1.33456	0.271494	4.91564	8.84942e-07	4.74344e-06
ODC1	366.309	1.88013	0.176587	10.647	1.80008e-26	3.53564e-25
OIP5	67.1899	1.85801	0.305822	6.07545	1.23637e-09	8.77534e-09
OLIG1	2.11854	4.06996	1.10269	3.69094	0.000223425	0.000853515
OLIG2	1.11675	3.46495	1.13551	3.05144	0.00227744	0.00721608
OMA1	43.8158	2.1082	0.409754	5.14503	2.6748e-07	1.51219e-06
OR51E1	6.96453	2.34507	0.955531	2.45421	0.0141194	0.0370064
OR7E12P	23.6609	2.12486	0.508799	4.17624	2.96371e-05	0.000130799
ORC1	82.2518	2.87097	0.37076	7.74348	9.67325e-15	1.02073e-13
ORC6	249.108	1.82936	0.210212	8.70244	3.24824e-18	4.28448e-17
OSBP2	25.6501	1.6313	0.462303	3.52865	0.000417692	0.00152291
OSBPL6	73.5889	3.96971	0.35136	11.2982	1.3401e-29	2.96376e-28
OXCT1	220.388	1.04812	0.186475	5.62071	1.90174e-08	1.20958e-07
P2RX1	226.884	7.23432	0.401464	18.0198	1.36127e-72	9.6792e-71
P2RX5	5.38429	3.38811	0.903626	3.74946	0.000177215	0.000689601
PA2G4	585.089	1.38387	0.12422	11.1405	7.96412e-29	1.72853e-27
PA2G4P4	4.0241	2.13381	0.973845	2.19112	0.0284429	0.0679656
PABPC1L	26.3689	1.26661	0.454653	2.78588	0.00533833	0.0155258
PADI2	10.4071	2.85624	0.678577	4.20915	2.56329e-05	0.000114271
PADI4	6.93388	4.53476	0.929331	4.8796	1.06302e-06	5.64852e-06
PAICS	1662.03	1.82611	0.100016	18.2582	1.78024e-74	1.2984e-72
PANX2	4.90288	2.66958	0.976123	2.73488	0.00624028	0.0178584
PAPPA	137.432	2.01703	0.307934	6.55019	5.74628e-11	4.55979e-10
PARD6B	141.279	1.05714	0.236074	4.47799	7.53497e-06	3.58119e-05
PARPBP	107.142	2.02822	0.294077	6.89689	5.31526e-12	4.57657e-11
PARS2	58.4345	1.08924	0.353218	3.08375	0.00204408	0.00654358
PARVB	271.461	1.17051	0.168285	6.95553	3.51244e-12	3.07773e-11
PARVG	28.5753	3.42859	0.486295	7.05044	1.78356e-12	1.59523e-11
PASK	68.6559	1.09912	0.293152	3.74931	0.000177322	0.000689883
PBK	266.218	1.93661	0.197444	9.80841	1.03591e-22	1.74304e-21
PBX4	7.39676	1.81546	0.843476	2.15235	0.0313696	0.0740904
PCCB	490.691	1.43017	0.15327	9.33107	1.04806e-20	1.5823e-19
PCK2	236.981	1.71857	0.208066	8.25974	1.4599e-16	1.72802e-15
PCNA	948.489	1.50139	0.105908	14.1764	1.28287e-45	4.91304e-44
PCNT	224.506	1.27145	0.184013	6.90957	4.86138e-12	4.20585e-11
PCSK6	41.4269	2.2285	0.394869	5.64366	1.66477e-08	1.065e-07
PCYOX1L	201.515	1.11308	0.199371	5.58297	2.3644e-08	1.49094e-07
PCYT1B	220.522	1.39081	0.172017	8.08529	6.20149e-16	7.03805e-15
PDE10A	90.3562	1.32738	0.322396	4.11723	3.83458e-05	0.000166056
PDE3A	284.671	4.8269	0.273868	17.6249	1.58596e-69	1.04526e-67
PDE4A	64.5759	2.16741	0.335358	6.46297	1.02669e-10	7.98726e-10
PDE5A	186.107	2.2303	0.2538	8.78764	1.52736e-18	2.05422e-17
PDE8B	49.1976	2.06907	0.347718	5.95042	2.67459e-09	1.84359e-08
PDGFC	218.932	2.90507	0.237327	12.2408	1.88233e-34	5.08051e-33
PDGFRB	306.913	2.31796	0.277176	8.36276	6.12681e-17	7.4521e-16
PDHA1	706.172	1.10692	0.128334	8.62535	6.38973e-18	8.22579e-17
PDSS1	37.7546	1.91426	0.373287	5.12811	2.92667e-07	1.64801e-06
PDZD7	5.46838	1.78235	0.825468	2.1592	0.0308344	0.0729943
PDZD8	362.494	2.97499	0.164033	18.1365	1.64194e-73	1.18447e-71
PDZK1IP1	5.63966	3.57224	0.929194	3.84445	0.000120821	0.000482748
PF4	233.307	7.40669	0.554121	13.3666	9.48352e-41	3.1408e-39
PFAS	237.204	1.15149	0.183348	6.28038	3.37738e-10	2.5122e-09
PFKFB2	166.808	2.22127	0.217119	10.2306	1.4458e-24	2.60743e-23
PFKFB4	117.834	1.74451	0.259415	6.72479	1.75841e-11	1.45469e-10
PFKP	1295.23	2.0294	0.168674	12.0315	2.42828e-33	6.22379e-32
PGAM1	2036.17	1.2136	0.110685	10.9644	5.66459e-28	1.1904e-26
PHF19	237.606	1.33986	0.174966	7.65784	1.89088e-14	1.94965e-13
PHKA2	75.517	1.11355	0.318039	3.5013	0.000462989	0.00167361
PIDD1	84.9203	1.11883	0.308163	3.63065	0.00028271	0.00106179
PIF1	34.311	2.9543	0.470873	6.2741	3.51651e-10	2.61374e-09
PIGL	78.4734	1.11747	0.320063	3.49139	0.00048051	0.00173095
PIGW	94.3252	1.81025	0.301175	6.01062	1.84812e-09	1.29186e-08
PIK3AP1	22.3738	2.63843	0.539777	4.88801	1.0186e-06	5.4247e-06
PIK3CB	340.068	3.12483	0.18805	16.617	5.24681e-62	2.94862e-60
PIK3R5	22.9671	3.51353	0.53119	6.61446	3.72905e-11	3.00109e-10
PIK3R6	12.7752	3.58554	0.706688	5.07372	3.90114e-07	2.1666e-06
PIM1	335.482	4.55534	0.214629	21.2242	5.70463e-100	6.81738e-98
PIM2	301.682	3.40571	0.161507	21.0871	1.04438e-98	1.2116e-96
PINLYP	32.5074	1.36759	0.423718	3.2276	0.00124833	0.00417399
PIP5K1B	14.0521	2.36325	0.639086	3.69786	0.000217422	0.000832669
PITPNM2	46.5038	1.62918	0.434057	3.75337	0.000174475	0.000679875
PKDCC	66.9804	1.3302	0.312348	4.2587	2.05615e-05	9.29579e-05
PKIB	369.148	1.04888	0.184998	5.66971	1.43038e-08	9.21593e-08
PKLR	3.71216	2.5882	0.999687	2.58901	0.00962519	0.0263364
PKM	4810.87	1.22272	0.124455	9.82459	8.82281e-23	1.48706e-21
PKMYT1	120.889	2.66878	0.26516	10.0648	7.90503e-24	1.38534e-22
PKN3	84.1402	1.1117	0.264262	4.20681	2.59001e-05	0.000115384
PLA2G3	45.1502	2.60088	0.461064	5.64104	1.69023e-08	1.08059e-07
PLA2G6	23.3159	2.21956	0.470705	4.71539	2.41251e-06	1.22528e-05
PLAC8	24.4922	2.98383	0.564906	5.28199	1.27791e-07	7.46719e-07
PLB1	24.7836	1.90029	0.593635	3.20111	0.001369	0.00453998
PLCB2	431.146	1.10642	0.162656	6.80223	1.03013e-11	8.68131e-11
PLCH1	21.1615	1.33334	0.467062	2.85473	0.00430736	0.0128052
PLD4	22.8045	4.10987	0.543684	7.5593	4.05234e-14	4.09527e-13
PLEK	2185.77	7.93211	0.220337	35.9999	8.39887e-284	1.38847e-280
PLEKHA2	45.9359	1.572	0.355409	4.42308	9.73025e-06	4.57306e-05
PLEKHA7	79.8444	2.33658	0.373484	6.25617	3.94534e-10	2.92044e-09
PLEKHA8P1	28.6237	1.40018	0.509546	2.74789	0.00599805	0.0172323
PLGRKT	237.535	1.19663	0.162064	7.38371	1.53941e-13	1.49188e-12
PLK1	354.1	3.18698	0.253321	12.5808	2.69307e-36	7.64308e-35
PLK4	146.328	2.03812	0.236598	8.61427	7.03908e-18	9.03242e-17
PLTP	1008.37	1.25558	0.161688	7.76546	8.13474e-15	8.62518e-14
PLXNA4	84.4149	4.02683	0.420465	9.5771	9.98106e-22	1.60587e-20
PLXNB3	12.1123	2.63825	0.706527	3.73411	0.000188379	0.000729042
PLXNC1	24.7835	2.28449	0.486501	4.69576	2.65618e-06	1.34185e-05
PM20D2	87.7968	1.67662	0.297431	5.63701	1.73031e-08	1.10479e-07
PMAIP1	161.867	1.57487	0.225825	6.97386	3.08354e-12	2.71631e-11
PNCK	6.72513	2.81979	0.896611	3.14495	0.00166117	0.00542369
PNPT1	299.685	1.0846	0.176783	6.13518	8.50613e-10	6.11172e-09
POC1A	111.517	1.99795	0.273995	7.29193	3.05557e-13	2.89338e-12
POLA1	209.092	1.06273	0.177564	5.98507	2.16297e-09	1.50505e-08
POLA2	193.499	1.34958	0.230206	5.86246	4.56049e-09	3.08039e-08
POLD1	203.035	1.73858	0.19386	8.96819	3.01417e-19	4.2258e-18
POLD2	653.14	1.11967	0.15435	7.25411	4.04321e-13	3.77989e-12
POLE2	113.026	1.62662	0.273241	5.95308	2.6314e-09	1.81508e-08
POLQ	80.1641	2.17248	0.305883	7.10233	1.22672e-12	1.11104e-11
POLR1B	180.476	1.42524	0.192133	7.41798	1.18919e-13	1.15984e-12
POLR1E	103.282	1.36852	0.241101	5.67613	1.37772e-08	8.89112e-08
POLR2D	299.971	1.22886	0.170733	7.19754	6.13078e-13	5.65949e-12
POLR2H	275.381	1.29185	0.185015	6.9824	2.90176e-12	2.56301e-11
POLR3G	70.3918	1.40461	0.337728	4.15898	3.19666e-05	0.000140083
POLR3H	78.0548	1.17706	0.287294	4.09707	4.18404e-05	0.000180089
POLR3K	126.596	1.50818	0.229634	6.56776	5.10775e-11	4.06938e-10
POP1	76.7141	1.173	0.28772	4.07689	4.56428e-05	0.000195611
POTEE	16.2908	1.75775	0.722379	2.43329	0.0149625	0.0389586
PPA1	792.477	1.74222	0.122239	14.2526	4.32035e-46	1.67071e-44
PPARGC1B	75.9013	2.64458	0.288795	9.1573	5.32126e-20	7.7677e-19
PPAT	256.108	1.13157	0.160549	7.04809	1.81385e-12	1.62013e-11
PPBP	88.1774	7.82461	0.762414	10.2629	1.03501e-24	1.87855e-23
PPHLN1	840.922	1.49038	0.111559	13.3596	1.04109e-40	3.43646e-39
PPIF	1184.63	2.83913	0.116386	24.3941	1.97529e-131	4.45292e-129
PPIL1	444.457	1.02279	0.138455	7.38719	1.4996e-13	1.45543e-12
PPM1J	14.752	2.05324	0.653651	3.14118	0.00168267	0.00548485
PPM1N	19.1303	2.29222	0.507541	4.51632	6.29221e-06	3.02312e-05
PPP1R14C	90.973	4.79387	0.364408	13.1552	1.58804e-39	4.99265e-38
PPP3CB-AS1	17.2917	1.3225	0.589335	2.24406	0.0248284	0.0604871
PPRC1	269.296	1.40666	0.163411	8.6081	7.42841e-18	9.51354e-17
PPTC7	157.562	1.01935	0.232375	4.38664	1.15113e-05	5.36437e-05
PRADC1	110.473	1.02641	0.252816	4.05989	4.90954e-05	0.000209093
PRAM1	17.7165	4.47578	0.627796	7.12937	1.00832e-12	9.17992e-12
PRC1	262.914	2.24528	0.220265	10.1935	2.11933e-24	3.7911e-23
PRDX1P1	3.0298	2.29112	1.02319	2.23919	0.0251435	0.0611646
PRDX6	3299.05	1.07915	0.0870461	12.3975	2.69703e-35	7.41048e-34
PRELID2	97.8391	1.71249	0.341159	5.01963	5.17701e-07	2.83784e-06
PRF1	5.04054	2.84768	1.01382	2.80888	0.00497145	0.0145462
PRG3	7.9935	7.05798	1.00564	7.01842	2.24391e-12	1.99617e-11
PRICKLE1	173.365	1.40725	0.209038	6.73203	1.6731e-11	1.38642e-10
PRICKLE3	68.7613	1.06815	0.300797	3.55106	0.00038369	0.001408
PRIM1	119.657	1.29337	0.279502	4.62741	3.7027e-06	1.83727e-05
PRIM2	156.291	1.20138	0.205731	5.83958	5.23322e-09	3.5204e-08
PRKAG2-AS1	2.42995	3.10487	1.10957	2.79826	0.00513788	0.0149934
PRKAR2B	938.423	3.2712	0.140264	23.3218	2.66231e-120	4.80135e-118
PRKCA	89.5264	1.88827	0.346352	5.45189	4.98373e-08	3.03926e-07
PRKCB	168.502	2.9262	0.304656	9.60494	7.61991e-22	1.23198e-20
PRKCD	103.694	2.74208	0.294856	9.29972	1.40811e-20	2.10823e-19
PRKCQ	143.294	2.35011	0.230996	10.1738	2.59563e-24	4.62643e-23
PRKCQ-AS1	50.4905	1.73707	0.333072	5.2153	1.83519e-07	1.05802e-06
PRMT3	138.439	1.63362	0.219947	7.42733	1.10811e-13	1.08503e-12
PRMT5	122.249	1.17713	0.247751	4.75127	2.0214e-06	1.03646e-05
PROSER2	23.4692	1.38127	0.450521	3.06595	0.00216978	0.00690804
PRPS1	524.164	1.06701	0.14754	7.23201	4.75887e-13	4.42185e-12
PRPS2	131.882	2.28683	0.283415	8.06884	7.09694e-16	7.9903e-15
PRR11	244.062	2.44612	0.206489	11.8462	2.25054e-32	5.51869e-31
PRR13P5	39.4147	1.26271	0.376735	3.35172	0.000803112	0.00278485
PRSS12	21.3361	1.415	0.567899	2.49165	0.0127153	0.0337002
PRSS57	7.14186	4.25588	0.893843	4.76133	1.92322e-06	9.88673e-06
PRSS8	9.46439	1.77274	0.830196	2.13532	0.0327347	0.0769237
PSAT1	826.668	1.4279	0.211929	6.73765	1.60971e-11	1.33557e-10
PSD4	42.1594	3.72014	0.434693	8.55808	1.14761e-17	1.44732e-16
PSMB10	37.6573	1.42161	0.343374	4.14012	3.47127e-05	0.000151314
PSMD6-AS2	11.894	1.24702	0.605419	2.05977	0.0394208	0.0901267
PSMG1	486.989	1.21645	0.128288	9.48221	2.48965e-21	3.89815e-20
PSRC1	225.686	2.0401	0.202362	10.0815	6.67253e-24	1.17245e-22
PSTPIP2	450.522	2.94262	0.168401	17.4739	2.26316e-68	1.43899e-66
PTAFR	31.587	5.59609	0.54779	10.2158	1.68551e-24	3.02874e-23
PTCD3	460.302	1.23668	0.163114	7.5817	3.41061e-14	3.4644e-13
PTCRA	6.86967	2.27945	0.846013	2.69434	0.00705281	0.0199364
PTGDR2	7.68153	4.61155	0.89871	5.13131	2.87738e-07	1.6221e-06
PTGER3	18.5666	1.34945	0.546539	2.46908	0.0135462	0.0356451
PTGES3L	19.1792	2.47757	0.57709	4.29321	1.76108e-05	8.03505e-05
PTGES3P1	10.6648	2.0168	0.688165	2.9307	0.00338202	0.0103156
PTGIR	54.5833	4.58863	0.436394	10.5149	7.37846e-26	1.41015e-24
PTGR2	35.652	1.1062	0.405754	2.72629	0.00640515	0.0182828
PTGS1	418.227	7.03337	0.301327	23.3413	1.68946e-120	3.07482e-118
PTH2	1.48067	2.37444	1.13934	2.08406	0.0371548	0.0857366
PTK2B	90.0038	2.78238	0.312756	8.89632	5.77295e-19	7.98075e-18
PTMA	12992.2	1.27673	0.0930747	13.7173	8.00135e-43	2.85487e-41
PTMAP2	40.9596	1.37749	0.390057	3.53151	0.000413197	0.00150791
PTMAP5	52.6374	1.56493	0.384891	4.0659	4.7847e-05	0.000204083
PTN	123.191	1.78284	0.367905	4.84591	1.26031e-06	6.63713e-06
PTPN18	125.644	1.18865	0.217731	5.45927	4.78092e-08	2.92007e-07
PTPN22	15.8218	4.19407	0.73302	5.72163	1.05507e-08	6.91461e-08
PTPN6	229.676	5.36858	0.252936	21.2251	5.60546e-100	6.73946e-98
PTPN7	123.515	4.8914	0.339683	14.3999	5.18274e-47	2.04811e-45
PTPRC	14.7801	1.62398	0.584339	2.77917	0.00544981	0.0158083
PTPRG-AS1	15.8152	1.20442	0.58482	2.05947	0.0394494	0.0901714
PTPRJ	43.145	4.45527	0.475978	9.36024	7.95561e-21	1.20845e-19
PTRH2	213.095	1.25391	0.184146	6.80935	9.80393e-12	8.26915e-11
PTTG1	783.892	2.03798	0.149816	13.6032	3.83482e-42	1.33465e-40
PUM3	435.586	1.02593	0.138493	7.40778	1.28429e-13	1.24953e-12
PUS1	49.7361	1.14369	0.374241	3.05603	0.00224285	0.00711766
PVT1	49.9766	1.96907	0.36476	5.39826	6.72892e-08	4.05493e-07
PWP2	21.4939	1.51435	0.633741	2.38953	0.0168697	0.0432324
PXN-AS1	16.526	1.28668	0.577414	2.22834	0.0258578	0.0626169
PYCR1	349.344	1.86957	0.198547	9.41626	4.67447e-21	7.19412e-20
PYCR2	167.98	1.7184	0.193483	8.88138	6.60333e-19	9.08439e-18
PYGL	246.066	1.35977	0.195346	6.96082	3.38306e-12	2.96961e-11
PYGM	23.7216	1.49941	0.572117	2.62081	0.00877204	0.0242367
QPCTL	80.7133	1.00924	0.282672	3.57035	0.000356502	0.00131406
QPRT	679.232	1.7094	0.201704	8.47482	2.35451e-17	2.92478e-16
QTRT1P1	4.05729	2.2193	1.01662	2.18303	0.0290338	0.069186
R3HDM4	178.928	1.31569	0.227637	5.77976	7.48073e-09	4.96663e-08
RAB11FIP1	39.7027	1.04217	0.379066	2.74931	0.00597201	0.0171725
RAB20	14.3883	1.88624	0.629411	2.99683	0.00272805	0.00849726
RAB26	18.462	1.49118	0.592894	2.51509	0.0119002	0.0317776
RAB27B	141.476	5.02952	0.354317	14.195	9.83856e-46	3.78251e-44
RAB33A	111.539	3.02889	0.300151	10.0912	6.04089e-24	1.06524e-22
RAB37	143.404	3.66587	0.244687	14.9819	9.64026e-51	4.22171e-49
RAB38	112.617	1.61302	0.241794	6.67106	2.53965e-11	2.07292e-10
RAB8A	175.852	1.86473	0.237603	7.8481	4.22375e-15	4.54643e-14
RABEPK	203.965	1.02073	0.203494	5.01602	5.27538e-07	2.88778e-06
RAC2	569.816	4.35726	0.16481	26.4381	4.99542e-154	1.54843e-151
RACGAP1	287.163	2.23688	0.191297	11.6932	1.38085e-31	3.26802e-30
RAD1	234.621	1.02638	0.17869	5.74392	9.25074e-09	6.09283e-08
RAD18	144.731	1.44944	0.23629	6.13414	8.56233e-10	6.1432e-09
RAD51	216.012	1.90443	0.199911	9.52639	1.62841e-21	2.58022e-20
RAD51AP1	253.98	1.2734	0.165036	7.71587	1.20159e-14	1.25856e-13
RAD54L	50.3577	2.55233	0.405327	6.29697	3.03529e-10	2.26539e-09
RAN	4466.64	1.14325	0.0781186	14.6349	1.68346e-48	6.88589e-47
RANBP1	1168.61	1.34996	0.11138	12.1202	8.25307e-34	2.15995e-32
RANP1	26.3928	1.21672	0.4523	2.69007	0.00714377	0.0201447
RAP1B	2669.93	2.1628	0.134479	16.0828	3.3682e-58	1.76768e-56
RAP1GAP2	41.9238	3.05306	0.417328	7.31573	2.55983e-13	2.43909e-12
RASGEF1A	37.167	1.50503	0.466205	3.22826	0.00124546	0.00416722
RASGRP1	27.1251	1.29002	0.425461	3.03204	0.00242904	0.00763667
RASGRP2	161.429	3.86033	0.248237	15.551	1.56736e-54	7.54692e-53
RASGRP4	45.2364	2.45688	0.386313	6.35982	2.01985e-10	1.52414e-09
RASL11B	125.698	1.63978	0.47561	3.44773	0.000565311	0.00201304
RASSF1	262.402	1.39134	0.167608	8.30115	1.03113e-16	1.23449e-15
RBL1	86.2394	1.32141	0.286273	4.6159	3.91397e-06	1.93581e-05
RBM12B-AS1	3.5713	2.67041	1.04365	2.55871	0.010506	0.0284608
RBM38	296.83	1.63524	0.16952	9.64629	5.0966e-22	8.31466e-21
RCC1	362.788	1.6671	0.181535	9.18331	4.18058e-20	6.12967e-19
RCL1	178.821	2.1218	0.20242	10.4822	1.04321e-25	1.98041e-24
RDM1	8.5811	2.5898	0.740272	3.49845	0.000467971	0.00168991
REC8	302.658	1.29274	0.186058	6.94808	3.70292e-12	3.23321e-11
RECQL4	47.6966	2.46073	0.431404	5.70399	1.17036e-08	7.63233e-08
REEP4	155.847	1.72541	0.227486	7.58471	3.33235e-14	3.38664e-13
REEP6	42.2804	2.0146	0.372511	5.40817	6.36733e-08	3.84892e-07
RELN	47.4176	2.7954	0.494128	5.65725	1.53819e-08	9.87526e-08
RFC2	337.719	1.4667	0.173543	8.4515	2.87593e-17	3.55247e-16
RFC3	263.97	1.53292	0.213558	7.178	7.07362e-13	6.51469e-12
RFC4	299.446	1.32525	0.172417	7.68633	1.51415e-14	1.57019e-13
RFC5	153.899	1.74691	0.210468	8.30015	1.03983e-16	1.24416e-15
RFWD3	360.862	1.24107	0.17851	6.95241	3.59086e-12	3.14366e-11
RFX2	30.622	2.2143	0.553547	4.00021	6.3287e-05	0.000264369
RGS1	40.8736	2.65203	0.690821	3.83895	0.000123562	0.000493104
RGS10	473.765	2.35793	0.153195	15.3917	1.86195e-53	8.77373e-52
RGS14	76.7764	1.019	0.299644	3.40071	0.000672107	0.0023582
RGS18	141.117	6.15955	0.412438	14.9345	1.96567e-50	8.49565e-49
RGS19	141.978	2.26509	0.208967	10.8394	2.23858e-27	4.5408e-26
RHAG	329.083	7.70634	0.400124	19.2599	1.16648e-82	1.00612e-80
RHBDL1	7.04291	1.73423	0.816279	2.12455	0.0336241	0.0787341
RHCE	5.38193	1.81685	0.898976	2.02103	0.0432771	0.0977159
RHD	13.5932	2.62807	0.659474	3.9851	6.74515e-05	0.000280466
RHOF	5.03027	1.9468	0.887112	2.19454	0.0281969	0.0674591
RHOH	44.3449	1.07097	0.304069	3.52212	0.000428103	0.00155744
RIDA	173.512	1.1231	0.198045	5.67091	1.42044e-08	9.15486e-08
RILP	28.6233	1.5212	0.465942	3.26478	0.00109547	0.00370601
RILPL2	130.298	1.56845	0.208302	7.52971	5.0853e-14	5.09763e-13
RIN3	57.4293	1.21125	0.32867	3.68532	0.000228418	0.000871249
RINL	47.2621	1.68973	0.349808	4.83046	1.36216e-06	7.13561e-06
RN7SL127P	2.51701	2.79375	1.12933	2.47381	0.013368	0.0352325
RNA5SP51	1.61055	2.90583	1.13261	2.5656	0.0102997	0.0279488
RNASEH1-AS1	43.0794	1.03416	0.373676	2.76753	0.00564835	0.0163198
RNASEH2B	126.717	2.08181	0.286323	7.27083	3.57298e-13	3.35769e-12
RNASEL	38.5643	1.14559	0.368506	3.10875	0.00187883	0.00607236
RNF139-AS1	16.1402	1.21166	0.559151	2.16696	0.0302377	0.0717788
RNF43	6.28184	2.16731	0.864157	2.508	0.0121415	0.0323306
RNU11	1.59194	3.21088	1.12817	2.8461	0.00442586	0.0131202
RNU12	19.9829	1.67536	0.514727	3.25485	0.00113452	0.00382764
RNU4-1	1.90297	3.22727	1.11653	2.89045	0.00384694	0.0115858
RNU5E-1	1.47115	2.83921	1.1399	2.49075	0.0127473	0.0337626
RNU5F-1	1.74182	2.83507	1.12637	2.51699	0.0118363	0.0316325
RNVU1-15	4.73301	2.09996	0.910524	2.30632	0.0210929	0.0525284
RNVU1-4	3.21728	2.03956	0.957343	2.13044	0.0331352	0.0777085
RNVU1-6	7.53594	2.2159	0.809689	2.73673	0.00620541	0.0177715
RNY3P8	2.73997	2.91658	1.09453	2.6647	0.00770566	0.0215728
ROBO2	77.7044	1.00616	0.334189	3.01075	0.00260602	0.00814018
ROGDI	95.3089	1.21535	0.239839	5.06734	4.0342e-07	2.23799e-06
RP1-18D14.7	9.59711	3.31514	0.734237	4.51509	6.32911e-06	3.03865e-05
RP1-239B22.5	29.774	1.4328	0.444083	3.22642	0.00125348	0.00418839
RP11-107E5.3	17.3235	2.28795	0.57127	4.00502	6.2011e-05	0.000259311
RP11-1082L8.3	4.35043	3.18021	0.966477	3.29052	0.00100003	0.00341339
RP11-1094M14.11	83.2534	1.0636	0.284984	3.73215	0.000189851	0.000734307
RP11-111M22.3	52.0702	1.43564	0.312431	4.59506	4.32618e-06	2.12749e-05
RP11-1275H24.3	16.3897	1.53712	0.585359	2.62595	0.00864087	0.023891
RP11-129M16.4	8.09782	2.39569	0.801427	2.98927	0.0027964	0.0086897
RP11-132A1.4	24.2882	3.57208	0.535564	6.66976	2.56224e-11	2.08918e-10
RP11-1334A24.6	4.7012	2.55293	0.981653	2.60065	0.00930475	0.0255591
RP11-1379J22.5	3.34422	2.80507	1.02798	2.72872	0.00635799	0.0181638
RP11-138I1.3	4.02744	3.24557	1.00687	3.22341	0.00126673	0.0042284
RP11-1398P2.1	11.8706	1.55444	0.626985	2.47923	0.0131668	0.0347528
RP11-13K12.1	3.16793	2.50117	1.0795	2.31696	0.0205059	0.0512144
RP11-142C4.5	3.21337	2.96773	1.08765	2.72857	0.00636093	0.0181644
RP11-142E9.1	22.8087	1.76472	0.500143	3.52844	0.000418022	0.00152384
RP11-159D12.2	44.2908	1.07566	0.341254	3.15208	0.00162113	0.00530518
RP11-160E2.6	10.5224	1.65252	0.677582	2.43885	0.0147339	0.0384189
RP11-16F15.2	18.4441	1.7115	0.550736	3.10766	0.00188573	0.00609369
RP11-181E10.3	10.0335	1.97271	0.711222	2.77369	0.0055425	0.0160514
RP11-184M15.1	20.8994	1.6175	0.707668	2.28567	0.0222733	0.0550533
RP11-185E8.2	42.3895	1.486	0.349519	4.25155	2.12298e-05	9.57211e-05
RP11-216L13.19	12.9501	1.39503	0.687334	2.02963	0.0423945	0.0959414
RP11-219G17.4	12.3131	1.5101	0.638259	2.36597	0.0179828	0.0457071
RP11-22B23.1	18.6641	1.78023	0.602825	2.95314	0.00314556	0.00966868
RP11-231P20.2	5.48938	1.79527	0.836479	2.14623	0.031855	0.0750968
RP11-247A12.2	6.26762	2.25329	0.857255	2.6285	0.00857633	0.023729
RP11-254B13.4	16.6794	2.38156	0.647161	3.68001	0.000233222	0.000887354
RP11-259N19.1	10.401	1.626	0.67062	2.42462	0.0153245	0.039802
RP11-284F21.10	1.39364	2.3052	1.13471	2.03153	0.0422015	0.0955499
RP11-284F21.7	4.02606	3.53024	1.03357	3.41558	0.000636471	0.00224388
RP11-298C3.2	9.23045	2.16458	0.709509	3.05081	0.00228228	0.00722909
RP11-303G3.6	7.49932	2.75048	0.913024	3.0125	0.00259109	0.00810248
RP11-315A17.1	2.59297	3.29126	1.07899	3.0503	0.00228612	0.00724012
RP11-318G21.4	17.3937	2.2207	1.0068	2.2057	0.027405	0.0658211
RP11-328P23.4	2.63176	2.86575	1.09476	2.61769	0.00885261	0.0244321
RP11-332H14.2	19.2357	1.23827	0.505699	2.44864	0.0143398	0.0375294
RP11-354E11.2	3.71398	4.19167	1.05441	3.97538	7.02666e-05	0.000291262
RP11-367G6.3	3.90974	4.30435	1.0345	4.1608	3.17128e-05	0.000139155
RP11-410N8.3	3.7839	3.28872	1.0681	3.07904	0.00207668	0.0066383
RP11-419I17.1	16.465	1.50223	0.560454	2.68038	0.00735376	0.0206751
RP11-425D10.10	4.06265	3.32196	1.03502	3.20956	0.0013294	0.00441827
RP11-429G19.3	32.0009	1.78366	0.430334	4.14483	3.40063e-05	0.000148463
RP11-432J24.5	4.52083	2.86366	0.962204	2.97615	0.00291895	0.00903936
RP11-439E19.9	3.55075	3.70348	1.04729	3.53627	0.000405827	0.00148292
RP11-440L14.1	14.78	1.79168	0.551946	3.24612	0.0011699	0.00394033
RP11-445P17.8	1.57586	3.49114	1.12189	3.11183	0.00185932	0.00601715
RP11-452J6.2	2.06513	2.4218	1.10903	2.18372	0.028983	0.0690815
RP11-467D6.1	4.63147	2.42647	1.01651	2.38706	0.0169836	0.0434624
RP11-46H11.12	2.56576	2.19594	1.05656	2.07838	0.037674	0.0867429
RP11-477H21.2	7.28228	2.05463	0.917805	2.23863	0.0251798	0.0612379
RP11-478C6.5	4.39841	2.75895	0.925565	2.98083	0.00287467	0.00891616
RP11-486G15.2	13.6031	1.87011	0.634908	2.94548	0.00322453	0.00988536
RP11-498E2.9	1.67018	4.06862	1.1221	3.62591	0.000287944	0.0010792
RP11-4O1.2	60.6033	1.22843	0.291967	4.20744	2.5828e-05	0.000115089
RP11-501J20.5	5.28539	3.38429	0.904744	3.74061	0.000183577	0.000711568
RP11-507E23.1	4.17025	2.214	0.980807	2.25733	0.0239876	0.0586702
RP11-50C13.1	24.9615	1.02015	0.453027	2.25185	0.024332	0.0594749
RP11-53B2.3	5.51802	3.33387	0.936606	3.55952	0.000371535	0.00136567
RP11-53O19.3	42.7805	1.36429	0.334817	4.07471	4.60712e-05	0.000197229
RP11-540B6.6	7.57844	1.87416	0.80482	2.32867	0.0198766	0.0498625
RP11-546D6.3	33.3577	1.30391	0.366063	3.56199	0.000368052	0.00135437
RP11-549K20.1	3.53238	2.83654	1.01935	2.7827	0.00539086	0.0156603
RP11-556E13.1	10.1609	5.76805	0.950924	6.06574	1.31351e-09	9.29954e-09
RP11-562F9.2	2.28603	2.473	1.07804	2.29397	0.0217919	0.0540251
RP11-566J3.2	1.59689	3.90009	1.1302	3.45079	0.000558949	0.00199182
RP11-578C11.2	3.56051	4.61481	1.07013	4.31239	1.615e-05	7.39914e-05
RP11-613M5.2	10.6802	1.49502	0.662197	2.25766	0.0239669	0.0586403
RP11-620J15.1	10.5548	2.24829	0.733653	3.06452	0.00218021	0.00693792
RP11-620J15.3	99.7307	1.93361	0.300173	6.44165	1.18181e-10	9.12957e-10
RP11-637A17.2	4.60421	2.69001	0.886915	3.033	0.00242135	0.00761489
RP11-640L9.2	7.188	1.77063	0.79239	2.23455	0.0254472	0.0617897
RP11-642D6.1	1.42314	3.0942	1.14073	2.71246	0.00667849	0.0189919
RP11-655M14.13	16.59	2.75014	0.554349	4.96102	7.01226e-07	3.78941e-06
RP11-660L16.2	32.6209	1.00295	0.493121	2.03389	0.0419626	0.0951268
RP11-672A2.5	9.02293	1.88174	0.780234	2.41176	0.0158756	0.0410505
RP11-673C5.1	218.236	1.17285	0.183425	6.39416	1.61436e-10	1.22845e-09
RP11-676J15.1	7.27497	1.67081	0.742446	2.25042	0.0244225	0.0596594
RP11-678G14.3	38.9275	5.78953	0.596441	9.70679	2.82083e-22	4.68281e-21
RP11-690D19.3	15.0809	1.16112	0.512916	2.26377	0.0235884	0.0578926
RP11-697N18.3	1.65907	2.41446	1.12213	2.15168	0.0314226	0.0741921
RP11-69L16.5	12.8123	1.29625	0.643406	2.01466	0.0439402	0.0989203
RP11-70L8.4	10.9542	1.43327	0.691358	2.07312	0.0381608	0.0876603
RP11-734I18.1	12.3093	3.29218	0.824368	3.99358	6.50841e-05	0.00027102
RP11-747H7.3	7.04126	2.42258	0.740854	3.26999	0.00107553	0.00364598
RP11-750H9.5	3.34802	2.17298	0.981855	2.21313	0.0268884	0.0647579
RP11-757G1.6	6.75992	3.16808	0.890636	3.5571	0.000374972	0.00137728
RP11-800A3.4	4.73528	2.31771	0.909916	2.54717	0.01086	0.0292917
RP11-803D5.1	6.19486	2.11534	0.903031	2.34249	0.0191555	0.0483161
RP11-80H8.4	1.59999	3.09171	1.14782	2.69356	0.00706933	0.0199689
RP11-81H14.2	6.86477	3.3097	0.895374	3.69645	0.000218635	0.00083699
RP11-840I19.3	5.99884	2.311	0.87791	2.63239	0.0084786	0.0234848
RP11-85G21.3	4.85867	3.56645	0.959881	3.71552	0.000202789	0.000780543
RP11-879F14.2	28.2197	2.28829	0.561721	4.07372	4.62688e-05	0.00019799
RP11-887P2.3	16.1036	1.57925	0.588196	2.6849	0.0072552	0.0204357
RP11-893F2.5	5.93162	2.94289	0.995849	2.95516	0.00312509	0.00961172
RP11-960L18.1	2.5053	3.32385	1.09033	3.04849	0.00229995	0.00727576
RP11-968A15.2	4.9394	2.38642	0.973568	2.45121	0.0142378	0.0372771
RP11-98O2.1	15.8352	4.50769	0.694396	6.49153	8.49684e-11	6.66426e-10
RP13-578N3.3	1.73856	2.64965	1.13845	2.32743	0.0199426	0.0499964
RP13-726E6.2	3.43739	2.47401	1.02975	2.40254	0.0162819	0.0419151
RP13-942N8.1	8.55549	1.42208	0.672048	2.11604	0.0343413	0.0801486
RP3-325F22.5	2.8478	2.25269	1.02967	2.18779	0.0286852	0.0684785
RP3-467D16.3	6.27219	1.72539	0.76414	2.25794	0.0239491	0.0586129
RP3-469D22.1	3.84641	2.99184	1.00565	2.97503	0.00292963	0.00906536
RP4-530I15.6	2.84772	2.9444	1.05868	2.78121	0.00541566	0.0157208
RP4-569M23.4	27.8516	1.16601	0.417643	2.79188	0.00524028	0.0152653
RP4-635A23.6	13.4334	1.63701	0.700393	2.33727	0.0194253	0.0489283
RP4-665J23.1	8.7244	2.08587	0.766954	2.71968	0.00653447	0.0186305
RP4-682E18.1	2.11334	2.64557	1.10302	2.39849	0.0164627	0.0423151
RP4-800G7.1	1.27145	2.68701	1.14513	2.34647	0.018952	0.047876
RP5-1027G4.3	2.63799	2.54321	1.06492	2.38818	0.016932	0.0433528
RP5-1074L1.4	19.4657	1.30295	0.506918	2.57035	0.0101597	0.0276282
RP5-1092A3.4	9.2578	2.69151	0.854425	3.15009	0.00163223	0.00533885
RP5-1120P11.1	23.791	5.75616	0.750395	7.67084	1.70871e-14	1.76549e-13
RP5-1180D12.1	6.75573	1.93717	0.824154	2.35049	0.0187485	0.0474161
RP5-1198O20.4	7.72329	2.24908	0.723929	3.10677	0.00189143	0.00610951
RP5-821D11.7	42.6286	1.19737	0.404248	2.96197	0.00305681	0.00942508
RP5-862P8.2	19.5329	1.90988	0.646026	2.95635	0.00311305	0.00958064
RP5-908M14.9	12.0817	1.52093	0.733571	2.07332	0.0381422	0.0876378
RP5-984P4.6	2.33117	3.12395	1.09867	2.84341	0.0044634	0.0132157
RPA2	536.847	1.01065	0.140317	7.20264	5.90581e-13	5.46453e-12
RPARP-AS1	34.0834	2.23073	0.43122	5.17305	2.30302e-07	1.3121e-06
RPL12	3140.11	1.22008	0.13551	9.00358	2.18477e-19	3.0892e-18
RPL12P4	26.6113	1.84682	0.443648	4.1628	3.1437e-05	0.000138067
RPL13AP20	20.3688	1.15561	0.514462	2.24624	0.0246885	0.0601905
RPL17	28.7287	1.41827	0.476637	2.97558	0.00292439	0.00905337
RPL17P22	13.9636	1.89461	0.635287	2.98229	0.00286102	0.00887798
RPL17P50	8.37356	2.18481	0.776803	2.81256	0.00491483	0.0144018
RPL21P28	122.5	1.0893	0.236262	4.61055	4.01611e-06	1.98386e-05
RPL22L1	395.474	2.78693	0.186316	14.9581	1.37929e-50	6.02695e-49
RPL23AP2	4.03201	2.16252	0.972155	2.22446	0.0261178	0.0631782
RPL3	14262.7	1.06451	0.0850171	12.5211	5.72364e-36	1.60149e-34
RPL34P18	11.4537	1.91861	0.865287	2.21731	0.0266019	0.0641848
RPL3P2	15.991	1.74875	0.70085	2.49519	0.0125889	0.0334009
RPL4P4	154.94	1.13534	0.234472	4.8421	1.28476e-06	6.75331e-06
RPL5P4	61.6302	1.02689	0.361899	2.8375	0.00454678	0.0134405
RPL7AP31	1.49374	2.65844	1.13587	2.34044	0.0192611	0.0485455
RPL7P1	127.981	1.0615	0.248908	4.26464	2.00225e-05	9.06829e-05
RPL7P6	14.4658	1.69729	0.660503	2.5697	0.0101788	0.0276764
RPLP0	12102.2	1.03306	0.108132	9.55375	1.25086e-21	1.99956e-20
RPLP0P6	199.014	1.1238	0.201814	5.56852	2.56917e-08	1.61186e-07
RPS3AP34	22.5904	3.00996	0.53128	5.66549	1.46603e-08	9.4303e-08
RPS3AP47	53.1464	1.3761	0.384043	3.5832	0.000339406	0.00125642
RPS3AP5	19.2101	1.55493	0.649477	2.39412	0.0166603	0.0427731
RPS4XP3	1.83348	2.43435	1.13132	2.15178	0.0314147	0.0741822
RPS6KA1	145.895	1.85054	0.212419	8.71178	2.9915e-18	3.959e-17
RPS6KL1	24.5694	1.76311	0.473914	3.72032	0.000198974	0.000767499
RPSAP17	2.14677	2.33166	1.08795	2.14317	0.0320996	0.0756376
RRM1	616.805	1.28556	0.170173	7.55441	4.20769e-14	4.24579e-13
RRM2	1395.14	2.52291	0.16284	15.4931	3.85939e-54	1.85381e-52
RRM2P3	16.574	3.7188	0.713971	5.20861	1.90257e-07	1.09496e-06
RRP7BP	39.2141	1.45343	0.374272	3.88335	0.000103026	0.000415667
RRP9	128.487	1.10529	0.227951	4.8488	1.24211e-06	6.54475e-06
RRS1	67.8086	1.9513	0.313515	6.22395	4.84785e-10	3.55402e-09
RSL1D1	1517.49	1.34652	0.104841	12.8435	9.3559e-38	2.80366e-36
RSPH1	10.7299	3.85708	0.769408	5.01305	5.35731e-07	2.92778e-06
RTKN2	112.025	1.66223	0.251664	6.60495	3.97656e-11	3.19381e-10
RTN1	103.321	4.39494	0.326105	13.4771	2.13422e-41	7.22502e-40
RTN4IP1	95.9358	1.24581	0.274599	4.53685	5.71016e-06	2.76086e-05
RUFY1	249.419	1.37074	0.191747	7.14869	8.7609e-13	8.00178e-12
RUNX1	432.649	2.97074	0.164401	18.0701	5.48467e-73	3.92797e-71
RUNX3	8.73203	3.98264	0.773154	5.15116	2.58874e-07	1.46688e-06
RUVBL1	536.15	1.2318	0.134224	9.17719	4.42478e-20	6.48293e-19
RYR1	14.4244	2.83195	0.72251	3.9196	8.86946e-05	0.00036167
RYR3	42.9032	1.54763	0.365875	4.22995	2.33747e-05	0.000104674
S100A4	1232.18	3.87572	0.172286	22.4958	4.56216e-112	7.12631e-110
S100B	11.8976	6.52941	0.898155	7.26979	3.60034e-13	3.3818e-12
SALL3	33.836	1.55086	0.400872	3.86871	0.000109411	0.000440441
SAPCD2	29.3067	2.5213	0.457496	5.51109	3.5662e-08	2.20393e-07
SARDH	33.5982	1.79306	0.427168	4.19756	2.69807e-05	0.000119875
SASH3	39.1903	2.15993	0.380985	5.66933	1.43355e-08	9.23339e-08
SASS6	91.8611	1.28329	0.310925	4.12732	3.67023e-05	0.000159217
SCARB1	425.613	1.37567	0.133331	10.3177	5.86009e-25	1.07442e-23
SCFD2	155.146	1.27925	0.210539	6.07606	1.23168e-09	8.74829e-09
SCGN	82.801	7.10507	0.602108	11.8003	3.88798e-32	9.4744e-31
SCLY	14.6026	1.38008	0.592459	2.32942	0.019837	0.0497946
SCN4B	9.36686	2.45744	0.737395	3.3326	0.00086038	0.00296632
SDC1	51.1828	1.84271	0.487997	3.77606	0.00015933	0.00062466
SDF2L1	154.99	1.85457	0.206227	8.99288	2.40834e-19	3.39806e-18
SDHAF3	285.308	1.17694	0.147841	7.96084	1.70876e-15	1.88011e-14
SDHB	599.129	1.01104	0.129913	7.7824	7.11629e-15	7.5696e-14
SDPR	568.147	4.72513	0.173714	27.2006	6.38685e-163	2.22285e-160
SDSL	40.7	1.65653	0.348551	4.75261	2.00803e-06	1.0304e-05
SEC14L5	30.0123	4.94688	0.612557	8.07578	6.70459e-16	7.57005e-15
SEH1L	369.229	1.2833	0.155142	8.27176	1.31995e-16	1.5661e-15
SELENBP1	313.229	1.15898	0.157184	7.37335	1.66394e-13	1.60942e-12
SELP	357.204	2.98295	0.184829	16.139	1.35816e-58	7.18483e-57
SELPLG	57.8037	3.97467	0.364606	10.9013	1.13682e-27	2.34431e-26
SEMA4B	42.4999	1.25282	0.363296	3.44847	0.000563774	0.00200793
SEMA4D	89.5083	1.44743	0.261808	5.52858	3.22826e-08	2.00571e-07
2017-09-04	18.5446	1.38864	0.577751	2.40353	0.0162378	0.0418346
2017-09-05	52.6656	1.84011	0.384455	4.78629	1.69895e-06	8.7925e-06
2017-09-06	474.065	1.68821	0.138194	12.2163	2.54534e-34	6.80519e-33
SERPINB1	626.288	2.73413	0.139325	19.6241	9.62005e-86	8.91788e-84
SERPIND1	3.26991	3.00691	1.04329	2.88214	0.00394983	0.0118561
SERPINE1	556.677	1.58695	0.313379	5.064	4.10545e-07	2.27243e-06
SERPINF1	202.883	5.0068	0.291831	17.1565	5.61893e-66	3.41928e-64
SERPINF2	2.15784	3.3364	1.09565	3.04514	0.00232573	0.00734914
SF3A3	797.785	1.14742	0.137009	8.37478	5.53273e-17	6.73778e-16
SFMBT1	36.9399	1.01592	0.464507	2.18708	0.0287363	0.0685733
SFRP5	33.4207	5.72184	0.723858	7.90464	2.68712e-15	2.92254e-14
SFT2D1	550.77	1.42421	0.132736	10.7296	7.39127e-27	1.47365e-25
SFXN4	238.644	1.07959	0.164908	6.54665	5.88413e-11	4.66731e-10
SGCA	5.5215	1.94663	0.94659	2.05647	0.0397376	0.0907669
SGMS1	220.914	1.7929	0.181983	9.85205	6.716e-23	1.13971e-21
SGO1	115.248	1.74125	0.283038	6.15202	7.65017e-10	5.52472e-09
SGO2	327.611	1.83172	0.187604	9.76376	1.6107e-22	2.68738e-21
SH2D2A	28.0574	5.61839	0.733763	7.65696	1.90389e-14	1.96103e-13
SH3BGRL2	213.806	1.13622	0.177055	6.41732	1.38695e-10	1.0648e-09
SH3BGRL3	2496.35	1.14189	0.109667	10.4123	2.17824e-25	4.06509e-24
SH3BP1	28.8247	1.76788	0.462071	3.82599	0.000130247	0.000517699
SH3GL3	32.0943	2.1313	0.513472	4.15076	3.31367e-05	0.000144858
SH3RF2	33.5835	1.52373	0.687639	2.21589	0.0266992	0.0643649
SHANK2	22.1061	1.14556	0.548336	2.08915	0.0366943	0.0848021
SHCBP1	193.784	2.73055	0.244131	11.1848	4.84099e-29	1.05534e-27
SHISA6	3.33633	2.32768	0.985445	2.36206	0.0181737	0.0461509
SHMT1	178.216	1.44983	0.21947	6.60605	3.94714e-11	3.17274e-10
SHMT2	802.142	1.48415	0.148075	10.023	1.20829e-23	2.09896e-22
SIAH2	92.8232	1.04198	0.272055	3.83005	0.000128119	0.000509956
SIGLEC10	20.1604	4.84632	1.13998	4.25125	2.12585e-05	9.58252e-05
SIGLEC12	18.2493	2.1595	0.748823	2.88386	0.00392835	0.0117987
SIGLEC14	12.0297	4.70141	0.721932	6.51226	7.40282e-11	5.82998e-10
SIGLEC17P	1.77092	3.86561	1.11292	3.47338	0.000513948	0.00184337
SIGLEC8	5.65181	4.72865	0.977808	4.83597	1.32498e-06	6.94817e-06
SIGMAR1	351.14	1.61786	0.147641	10.9581	6.07889e-28	1.27074e-26
SKA1	150.332	1.93127	0.286746	6.73512	1.63793e-11	1.35841e-10
SKA2	632.419	1.15345	0.137401	8.39477	4.66789e-17	5.69857e-16
SKA3	154.922	2.21007	0.243135	9.08991	9.9123e-20	1.427e-18
SLA	55.5607	3.153	0.351543	8.96903	2.99129e-19	4.19669e-18
SLA2	33.6382	6.53033	0.720811	9.0597	1.30814e-19	1.86831e-18
SLAMF6	3.28565	3.87119	1.03456	3.74188	0.000182647	0.000708376
SLAMF9	4.25657	5.2052	1.02716	5.06755	4.02967e-07	2.2361e-06
SLC10A4	2.87671	3.76932	1.06604	3.53581	0.000406533	0.00148523
SLC13A3	37.7781	2.42954	0.51711	4.6983	2.62333e-06	1.32759e-05
SLC16A10	16.145	2.43054	0.579951	4.19094	2.77806e-05	0.0001231
SLC16A3	257.494	2.15535	0.19385	11.1186	1.01814e-28	2.1978e-27
SLC17A9	140.825	2.06877	0.292717	7.06747	1.57781e-12	1.41824e-11
SLC18A2	19.5518	4.18526	0.651369	6.42534	1.31578e-10	1.01212e-09
SLC19A1	70.3416	1.10211	0.293729	3.75213	0.000175341	0.000682845
SLC1A5	480.599	1.65292	0.152834	10.8151	2.91865e-27	5.89614e-26
SLC22A18	67.9902	1.65238	0.279469	5.91257	3.3681e-09	2.30163e-08
SLC22A31	5.00641	2.12339	0.887911	2.39144	0.0167824	0.0430363
SLC24A3	39.1725	4.6683	0.56603	8.24745	1.61807e-16	1.91068e-15
SLC25A15	47.2506	1.04274	0.338406	3.08132	0.00206087	0.00658987
SLC25A17	361.373	1.49751	0.15855	9.44498	3.55487e-21	5.50519e-20
SLC25A19	29.7379	2.60895	0.520362	5.01373	5.33845e-07	2.91908e-06
SLC25A25-AS1	14.9263	1.40483	0.650121	2.16088	0.0307045	0.0727303
SLC25A37	359.548	2.29433	0.182415	12.5775	2.80654e-36	7.95372e-35
SLC27A2	48.1942	6.63663	0.631367	10.5115	7.645e-26	1.45969e-24
SLC28A3	22.1675	4.58262	0.625955	7.32101	2.46113e-13	2.3473e-12
SLC29A1	499.045	1.00365	0.136533	7.35101	1.96721e-13	1.89169e-12
SLC29A2	167.508	2.36448	0.21581	10.9563	6.19667e-28	1.29399e-26
SLC30A5	221.455	1.15183	0.248179	4.64112	3.4652e-06	1.7259e-05
SLC35D3	15.8622	5.73843	0.911698	6.29422	3.08944e-10	2.30148e-09
SLC37A1	322.647	4.107	0.221648	18.5294	1.19604e-76	9.09084e-75
SLC37A4	166.826	1.51146	0.224439	6.7344	1.64611e-11	1.36462e-10
SLC38A1	2143.41	1.55106	0.11508	13.4781	2.10422e-41	7.13563e-40
SLC38A5	80.1893	4.99026	0.395366	12.6219	1.59947e-36	4.57208e-35
SLC39A14	342.452	1.17463	0.170489	6.88978	5.58773e-12	4.80283e-11
SLC39A3	89.6302	2.476	0.279822	8.84848	8.87196e-19	1.20778e-17
SLC39A4	62.6145	1.70119	0.475247	3.5796	0.000344125	0.00127216
SLC40A1	599.32	2.69366	0.151223	17.8125	5.65542e-71	3.8422e-69
SLC43A1	143.144	1.46737	0.208454	7.03931	1.93195e-12	1.72329e-11
SLC43A3	207.862	1.8821	0.1951	9.64686	5.06821e-22	8.27698e-21
SLC45A3	22.7935	2.05759	0.602495	3.41511	0.000637558	0.00224651
SLC52A3	5.66539	4.72089	1.01295	4.66056	3.15354e-06	1.57979e-05
SLC5A6	310.538	1.25153	0.176244	7.10115	1.23723e-12	1.11921e-11
SLC6A9	55.9475	4.14328	0.476376	8.6975	3.39287e-18	4.46634e-17
SLC7A1	416.12	1.58561	0.166243	9.53791	1.45742e-21	2.31298e-20
SLC7A11	95.2658	1.29659	0.332711	3.89703	9.73791e-05	0.00039481
SLC7A4	7.08649	2.3578	0.922777	2.55511	0.0106153	0.0286861
SLC7A5	256.447	3.49249	0.26929	12.9693	1.82804e-38	5.61373e-37
SLC8A3	15.6216	1.80064	0.545094	3.30336	0.000955321	0.00327204
SLC8B1	103.244	1.63752	0.255625	6.40595	1.49438e-10	1.14241e-09
SLC9A9	110.315	1.12149	0.231889	4.83631	1.32271e-06	6.9381e-06
SLCO4A1	11.9173	3.61566	0.721562	5.01088	5.41808e-07	2.9561e-06
SLFN14	20.6858	2.18446	0.477739	4.5725	4.81932e-06	2.35656e-05
SLITRK5	66.4474	1.53793	0.343428	4.47818	7.52819e-06	3.57882e-05
SMARCA2	187.965	1.89015	0.208871	9.04937	1.43795e-19	2.05077e-18
SMC1A	712.218	1.00376	0.128484	7.81236	5.61263e-15	6.00234e-14
SMC2	577.602	1.11151	0.152432	7.29183	3.0578e-13	2.89411e-12
SMC4	861.674	1.26689	0.119053	10.6414	1.91276e-26	3.74955e-25
SMC5-AS1	8.95765	1.59992	0.785133	2.03777	0.0415733	0.0943951
SMIM1	62.1375	4.34723	0.384728	11.2995	1.31989e-29	2.92232e-28
SMIM10	29.8296	2.15147	0.496689	4.33163	1.48009e-05	6.81729e-05
SMIM24	70.2761	3.71434	0.351667	10.5621	4.46509e-26	8.59151e-25
SNAI3	18.2614	1.34031	0.607714	2.20549	0.0274196	0.0658224
SNCA	452.633	1.55489	0.179804	8.64774	5.25279e-18	6.83759e-17
SNHG1	214.621	1.65039	0.190172	8.67842	4.0131e-18	5.25491e-17
SNHG10	26.1991	1.50343	0.530407	2.83448	0.00458997	0.0135581
SNHG12	35.5627	1.75145	0.421339	4.15686	3.22655e-05	0.000141294
SNHG15	267.253	2.13443	0.162178	13.161	1.47051e-39	4.63784e-38
SNHG17	139.407	1.85998	0.267948	6.94157	3.87771e-12	3.3784e-11
SNHG21	7.72771	1.72954	0.853586	2.0262	0.0427441	0.0966223
SNHG3	276.002	2.94411	0.227468	12.943	2.57403e-38	7.81985e-37
SNHG4	18.2164	2.27277	0.559305	4.06355	4.83309e-05	0.000205926
SNHG5	587.348	1.11046	0.175875	6.31389	2.7211e-10	2.03856e-09
SNHG8	280.285	2.03042	0.193902	10.4714	1.16914e-25	2.21522e-24
SNORA70G	10.7255	2.08594	0.691808	3.0152	0.00256813	0.00803447
SNORA73B	6.48962	3.282	0.885828	3.70501	0.00021138	0.000810938
SNORD116-18	10.5348	2.09424	0.669836	3.12649	0.00176907	0.00574571
SNORD17	11.3774	3.04044	0.747912	4.06523	4.79846e-05	0.000204582
SNORD3B-1	5.40333	1.92653	0.945889	2.03674	0.041676	0.0946068
SNORD63	3.67019	2.58966	1.04625	2.47517	0.0133171	0.035131
SNRNP40	608.286	1.17979	0.13592	8.68001	3.9574e-18	5.1854e-17
SNRPA1	625.607	1.37302	0.133604	10.2768	8.96538e-25	1.6362e-23
SNX20	4.31221	3.30758	0.971568	3.40438	0.000663154	0.00233132
SNX5	738.535	1.01196	0.110689	9.14234	6.11158e-20	8.88867e-19
SOSTDC1	12.2594	2.83865	0.846464	3.35354	0.000797853	0.00276758
SP2-AS1	5.07253	2.23187	0.888451	2.51209	0.0120018	0.0320145
SPAG5	148.873	2.19261	0.248446	8.82529	1.09179e-18	1.47742e-17
SPATA33	54.1136	1.18483	0.388452	3.05014	0.00228731	0.00724273
SPC24	147.77	2.21911	0.253201	8.76423	1.88059e-18	2.51396e-17
SPC25	231.834	2.47146	0.183912	13.4383	3.60729e-41	1.20881e-39
SPDYC	9.81712	4.97567	0.90097	5.52257	3.34073e-08	2.07299e-07
SPDYE2B	25.5054	1.38199	0.498703	2.77116	0.0055857	0.0161647
SPEG	63.677	1.32171	0.393961	3.35492	0.000793871	0.0027557
SPI1	25.6709	5.53809	0.654792	8.4578	2.72473e-17	3.3699e-16
SPINK2	4.05195	4.07223	0.998859	4.07688	4.56439e-05	0.000195611
SPN	307.254	7.20228	0.339197	21.2333	4.70274e-100	5.68859e-98
SPR	55.8467	1.02285	0.30708	3.33087	0.000865744	0.00298274
SPTB	26.6623	2.75513	0.511935	5.3818	7.3745e-08	4.42247e-07
SPX	47.1488	2.8441	0.515456	5.51764	3.4359e-08	2.12739e-07
SRC	353.889	1.1552	0.161145	7.16873	7.5695e-13	6.95847e-12
SRGN	238.363	1.46509	0.218172	6.71529	1.87687e-11	1.54881e-10
SRL	7.43113	3.03033	0.7906	3.83295	0.000126614	0.00050437
SSH3	60.4234	1.20129	0.339046	3.54316	0.000395365	0.00144843
SSX2IP	159.829	1.56863	0.203712	7.70022	1.3583e-14	1.41746e-13
ST6GALNAC1	6.22697	3.15675	0.836607	3.77328	0.000161116	0.000631038
ST7-AS2	4.19077	1.93546	0.921301	2.10079	0.0356593	0.0827572
ST8SIA6	58.9729	5.62104	0.465062	12.0866	1.24265e-33	3.22667e-32
ST8SIA6-AS1	4.93299	2.90142	0.917334	3.16288	0.00156214	0.00512651
STAC3	12.7327	2.83037	0.66068	4.28402	1.83549e-05	8.35917e-05
STAMBPL1	10.393	2.06961	0.712573	2.90442	0.00367931	0.0111282
STAP1	14.1857	1.99189	0.539114	3.69475	0.000220102	0.000841957
STAR	15.5973	2.52554	0.564136	4.47683	7.57607e-06	3.59986e-05
STAT5A	244.893	1.57515	0.154217	10.2139	1.71826e-24	3.08478e-23
STEAP1B	58.6863	1.21008	0.336547	3.59556	0.000323688	0.00120321
STEAP3	32.3888	4.39945	0.604842	7.27371	3.49734e-13	3.29284e-12
STIL	205.659	1.79001	0.186773	9.58386	9.34866e-22	1.50535e-20
STK11IP	93.657	1.03197	0.254556	4.05401	5.03479e-05	0.000213968
STK26	924.707	1.59023	0.147088	10.8114	3.03903e-27	6.13309e-26
STK39	126.4	1.04358	0.21652	4.81979	1.43712e-06	7.5025e-06
STOM	1071.03	2.1698	0.162547	13.3488	1.20341e-40	3.94601e-39
STON2	194.135	2.50444	0.197852	12.6582	1.00818e-36	2.89021e-35
STRA6	187.912	2.36599	0.267617	8.84093	9.49282e-19	1.28985e-17
STUM	4.44286	3.98464	0.945678	4.21353	2.5141e-05	0.000112229
STXBP2	130.695	2.46382	0.226096	10.8972	1.18845e-27	2.44823e-26
STXBP5	828.616	3.6223	0.166825	21.7131	1.54144e-104	2.05229e-102
STXBP5-AS1	21.8444	1.0898	0.463919	2.34913	0.0188175	0.0475785
SULT1A1	279.841	3.02896	0.218786	13.8444	1.37502e-43	5.01427e-42
SULT4A1	17.0887	1.66963	0.577441	2.89143	0.00383499	0.0115533
SURF6	123.358	1.06623	0.266237	4.00482	6.20646e-05	0.000259481
SUSD3	23.5858	5.40417	0.694172	7.78506	6.96819e-15	7.428e-14
SUV39H1	66.9733	1.98048	0.32649	6.06598	1.31152e-09	9.28881e-09
SUV39H2	131.321	1.32901	0.238322	5.57654	2.45347e-08	1.5422e-07
SVEP1	101.975	1.92065	0.425009	4.51909	6.21057e-06	2.98607e-05
SVOPL	12.0092	1.71739	0.647058	2.65415	0.00795089	0.0221754
SYK	75.9363	6.27037	0.492618	12.7286	4.09876e-37	1.19751e-35
SYNGR3	49.9923	2.49435	0.330369	7.55018	4.34668e-14	4.37936e-13
SYNPO2L	49.5178	1.37037	0.534135	2.56559	0.0103001	0.0279488
SYT6	10.5694	4.14699	0.764187	5.42666	5.74179e-08	3.48442e-07
SYTL1	27.9665	2.279	0.45731	4.98349	6.24483e-07	3.38947e-06
SYTL4	133.245	1.19636	0.225021	5.31664	1.05702e-07	6.24268e-07
TACC3	383.129	1.72129	0.179102	9.61066	7.20846e-22	1.16831e-20
TADA3	535.373	1.09483	0.141174	7.75516	8.82294e-15	9.32993e-14
TAF4B	36.6172	1.2364	0.371917	3.32441	0.000886063	0.0030464
TAGLN2	5074.19	1.93845	0.103397	18.7477	2.02255e-78	1.61138e-76
TAL1	516.646	2.46737	0.137454	17.9505	4.7553e-72	3.35714e-70
TALDO1	1613.18	1.84215	0.0987608	18.6527	1.20109e-77	9.41784e-76
TANGO2	33.554	1.67368	0.399977	4.18445	2.85852e-05	0.000126353
TAOK3	154.528	1.80464	0.202779	8.89954	5.60783e-19	7.75788e-18
TARS	1294.38	1.1051	0.122045	9.05483	1.36786e-19	1.95221e-18
TARS2	192.397	1.32364	0.181705	7.28457	3.22709e-13	3.04562e-12
TATDN2P1	2.59771	3.93275	1.10097	3.57207	0.000354172	0.00130669
TBC1D10C	23.924	1.07889	0.408553	2.64076	0.00827192	0.022954
TBC1D14	46.569	1.292	0.344141	3.75427	0.000173847	0.000677825
TBRG4	380.742	2.03559	0.185737	10.9596	5.97951e-28	1.25128e-26
TBX10	3.10597	2.73962	1.03305	2.65198	0.00800209	0.0222957
TBX18	36.2381	1.65928	0.517257	3.20785	0.00133733	0.00444104
[truncated: 244 more rows]

## Sheet: dn_iPSC.CD43p.dn.tsv
	baseMean	log2FoldChange	lfcSE	stat	pvalue	padj
A2M	952.106	-5.26618	0.227725	-23.1252	2.58316e-118	7.43867e-116
A4GALT	11.8518	-2.79306	0.901566	-3.09801	0.00194826	0.00687845
AAK1	438.978	-2.19426	0.170626	-12.8601	7.55166e-38	3.05731e-36
AARD	7.5454	-2.12294	0.872931	-2.43197	0.015017	0.0413755
ABCA1	546.69	-2.85362	0.177733	-16.0557	5.21635e-58	3.59586e-56
ABCA10	17.3668	-1.48015	0.579436	-2.55446	0.0106352	0.030626
ABCA4	28.6336	-3.40428	0.590853	-5.76164	8.32982e-09	6.66908e-08
ABCA5	89.3154	-1.0761	0.271242	-3.96729	7.26951e-05	0.000346754
ABCA8	14.0004	-2.12672	0.85119	-2.49853	0.012471	0.0353033
ABCA9	22.022	-3.4015	0.566182	-6.00778	1.88077e-09	1.60589e-08
ABCB4	12.2959	-1.98403	0.67456	-2.94122	0.00326927	0.0109041
ABCG1	29.736	-2.88877	0.599724	-4.81683	1.45856e-06	9.0139e-06
ABCG2	103.618	-4.62705	0.412538	-11.2161	3.40104e-29	9.93816e-28
ABHD17A	43.2215	-1.60575	0.377821	-4.25001	2.13758e-05	0.000110525
ABI3	115.248	-4.49346	0.440355	-10.2042	1.89912e-24	4.46732e-23
ABL2	540.52	-1.30054	0.145427	-8.9429	3.79081e-19	6.78848e-18
ABLIM1	577.913	-2.98628	0.186079	-16.0484	5.86098e-58	4.00927e-56
ABLIM3	60.1211	-3.77525	0.415959	-9.07603	1.12607e-19	2.09207e-18
ABTB2	111.46	-5.20456	0.488773	-10.6482	1.7774e-26	4.59243e-25
AC004381.8	12.4259	-1.92099	0.817073	-2.35106	0.01872	0.0500189
AC004540.5	44.5683	-1.21031	0.392247	-3.08558	0.00203156	0.00713863
AC006129.2	48.078	-2.9773	0.46868	-6.35252	2.11812e-10	1.98514e-09
AC007246.3	108.562	-1.29031	0.268853	-4.79931	1.59209e-06	9.77484e-06
AC007319.1	53.4357	-3.24282	0.3811	-8.50912	1.75256e-17	2.88124e-16
AC007743.1	25.1408	-3.30168	0.622018	-5.308	1.10833e-07	7.86805e-07
AC009110.1	20.2886	-4.44557	0.903882	-4.91831	8.7296e-07	5.57349e-06
AC013460.1	4.02157	-2.25233	0.99533	-2.2629	0.0236421	0.0609686
AC027612.6	30.04	-1.0144	0.474355	-2.13849	0.0324771	0.0799347
AC067959.1	3.23757	-2.59603	1.04605	-2.48176	0.0130737	0.0367471
AC073130.1	8.91906	-1.8669	0.726125	-2.57104	0.0101394	0.0293781
AC073283.4	18.9781	-1.56495	0.51041	-3.06606	0.00216902	0.00755624
AC093110.3	9.15753	-1.69865	0.837125	-2.02915	0.0424432	0.0998393
AC144831.1	4.82341	-3.50159	1.04516	-3.3503	0.000807238	0.00312498
AC241585.1	5.33739	-1.93707	0.892052	-2.17148	0.0298949	0.0743273
ACE	24.7523	-2.13319	0.538574	-3.96081	7.4695e-05	0.00035579
ACER2	9.17917	-1.65762	0.812567	-2.03998	0.0413523	0.0979195
ACKR3	441.588	-5.65328	0.32617	-17.3323	2.68438e-67	2.53582e-65
ACP5	102.112	-4.0479	0.391919	-10.3284	5.24136e-25	1.27492e-23
ACSM2A	3.64512	-2.26102	1.0582	-2.13667	0.032625	0.0802214
ACTA2	1694.04	-1.94306	0.361458	-5.3756	7.63261e-08	5.54179e-07
ACTBL2	14.1853	-2.69655	0.930499	-2.89796	0.00375597	0.0123429
ACVR2A	124.393	-1.50172	0.277295	-5.41561	6.10797e-08	4.473e-07
ACVRL1	414.144	-3.8747	0.202158	-19.1667	7.02811e-82	9.50605e-80
ADAM12	296.109	-3.01487	0.289724	-10.406	2.32754e-25	5.72396e-24
ADAM19	1114.71	-4.02395	0.249055	-16.1569	1.01561e-58	7.19554e-57
ADAM2	7.67102	-2.38474	0.876985	-2.71925	0.00654311	0.0200482
ADAM23	81.1416	-2.79343	0.481667	-5.79951	6.65085e-09	5.38035e-08
ADAMTS1	367.616	-2.73059	0.240848	-11.3374	8.56144e-30	2.5647e-28
ADAMTS12	362.804	-5.33137	0.341221	-15.6244	4.96648e-55	3.15557e-53
ADAMTS2	51.3787	-1.10375	0.448512	-2.46091	0.0138586	0.0387156
ADAMTS7	132.047	-1.10546	0.238136	-4.64215	3.44808e-06	2.00584e-05
ADAMTS9	969.247	-4.40821	0.195004	-22.6057	3.80756e-113	1.01463e-110
ADAMTS9-AS1	59.4543	-3.65571	0.449206	-8.13817	4.01313e-16	6.03119e-15
ADAMTS9-AS2	12.9206	-1.85688	0.784468	-2.36705	0.0179303	0.0482483
ADAMTSL1	38.954	-2.8042	0.549889	-5.09957	3.40423e-07	2.2815e-06
ADARB2	30.2044	-2.25559	0.479545	-4.70361	2.55604e-06	1.52017e-05
ADCY1	22.6335	-1.5152	0.539155	-2.81032	0.00494922	0.0157191
ADCY4	110.438	-5.24485	0.376005	-13.9489	3.19617e-44	1.56341e-42
ADCYAP1R1	21.4387	-4.85446	0.740144	-6.5588	5.42415e-11	5.39814e-10
ADGRA2	197.565	-2.28171	0.260126	-8.77157	1.7619e-18	3.04521e-17
ADGRE5	70.1519	-1.14082	0.358059	-3.18613	0.00144192	0.00523359
ADGRF1	3.67369	-2.25942	0.993675	-2.27381	0.0229777	0.0596024
ADGRF5	1140.2	-6.09262	0.218936	-27.8283	1.97296e-170	1.21467e-167
ADGRG6	198.314	-4.51136	0.258564	-17.4478	3.57882e-68	3.53018e-66
ADGRL2	824.511	-3.86969	0.188163	-20.5656	5.58161e-94	9.67516e-92
ADGRL4	2104.16	-5.15644	0.393059	-13.1187	2.57176e-39	1.09585e-37
ADM	114.024	-2.60386	0.318	-8.18825	2.65062e-16	4.02759e-15
ADRB3	4.31989	-2.76098	1.05061	-2.62799	0.00858921	0.0253978
AF131215.4	3.35404	-2.19642	1.04662	-2.09858	0.0358541	0.0869544
AFAP1L1	733.208	-3.40666	0.177155	-19.2298	2.08441e-82	2.86269e-80
AFAP1L2	297.613	-3.61625	0.273897	-13.203	8.43508e-40	3.63768e-38
AGFG2	178.519	-2.1529	0.208996	-10.3011	6.96295e-25	1.68451e-23
AGO4	166.573	-1.3315	0.237531	-5.6056	2.0754e-08	1.59647e-07
AGRN	217.958	-1.69294	0.204594	-8.27463	1.28858e-16	2.01105e-15
AGTR1	6.38076	-4.03617	1.0237	-3.94272	8.05627e-05	0.000380923
AHNAK	2537.92	-4.65059	0.415627	-11.1893	4.59861e-29	1.33285e-27
AHR	227.789	-1.52879	0.19898	-7.68316	1.55206e-14	2.07104e-13
AHRR	9.78963	-2.62704	0.814803	-3.22414	0.00126351	0.00466475
AJUBA	138.523	-1.47063	0.345114	-4.26127	2.03269e-05	0.000105652
AK1	47.0729	-1.26581	0.410314	-3.08497	0.00203573	0.00714907
AKAP12	1298.62	-2.03261	0.144088	-14.1067	3.45283e-45	1.74637e-43
AKAP13	549.042	-1.23224	0.125346	-9.83074	8.3009e-23	1.80958e-21
AKAP5	35.157	-2.00322	0.524184	-3.82161	0.000132585	0.000599438
AKR1C3	29.168	-1.07478	0.436965	-2.45965	0.0139073	0.0388334
AKR1D1	3.52721	-2.91204	1.07208	-2.71625	0.00660261	0.0202062
AKT3	454.926	-1.19903	0.14836	-8.08193	6.37518e-16	9.4773e-15
AKTIP	100.701	-1.04941	0.358406	-2.928	0.00341147	0.0113171
AL121578.2	5.20079	-1.99542	0.974126	-2.04842	0.0405188	0.0964048
AL135787.1	4.31007	-2.13359	0.927565	-2.3002	0.0214368	0.0562427
AL163953.3	7.52964	-2.84301	0.814414	-3.49086	0.000481465	0.00195276
ALDH1A2	47.057	-3.30791	0.455401	-7.26372	3.76592e-13	4.53689e-12
ALDH1L1	4.13551	-2.2223	0.979166	-2.26958	0.023233	0.0600988
ALPK3	317.87	-1.24987	0.151435	-8.25356	1.53747e-16	2.38075e-15
ALPL	10.1733	-2.33406	0.756497	-3.08536	0.00203306	0.00714251
AMFR	233.482	-1.25993	0.217795	-5.78492	7.2546e-09	5.84897e-08
AMIGO2	94.0774	-1.54494	0.292742	-5.27749	1.30966e-07	9.23118e-07
AMOT	209.882	-2.40975	0.24198	-9.95845	2.31649e-23	5.17631e-22
AMOTL2	306.57	-1.95212	0.251077	-7.77498	7.54603e-15	1.03716e-13
AMPH	14.6098	-1.47369	0.678448	-2.17214	0.0298447	0.0742335
ANG	5.63299	-2.13212	1.00972	-2.1116	0.0347207	0.0845476
ANGPT2	2205.99	-1.43787	0.538573	-2.66977	0.00759035	0.0228222
ANGPTL2	142.489	-2.76589	0.35903	-7.70378	1.32098e-14	1.76665e-13
ANGPTL4	75.6919	-3.21899	0.369074	-8.72179	2.73845e-18	4.70571e-17
ANK3	107.91	-1.06941	0.281206	-3.80294	0.000142986	0.000641427
ANKDD1A	33.6461	-1.28911	0.411679	-3.13135	0.00174004	0.00621332
ANKRD1	1113.23	-1.89825	0.363425	-5.22323	1.75825e-07	1.22816e-06
ANKRD26	157.131	-2.17076	0.235591	-9.21408	3.13954e-20	6.04024e-19
ANKRD30B	8.55291	-1.71035	0.75176	-2.27512	0.0228985	0.059423
ANKRD33	7.48094	-3.02008	0.917278	-3.29243	0.000993241	0.00376264
ANKRD50	314.082	-1.00871	0.175152	-5.75903	8.4597e-09	6.76094e-08
ANKRD6	67.3435	-1.08995	0.374498	-2.91043	0.00360927	0.0119068
ANO2	6.85625	-2.80692	0.868305	-3.23264	0.00122652	0.0045404
ANTXR1	396.953	-1.54981	0.2564	-6.04449	1.49887e-09	1.29467e-08
ANTXR2	481.132	-1.521	0.156294	-9.7317	2.20873e-22	4.72272e-21
ANXA1	3346.64	-1.9132	0.1705	-11.2211	3.21332e-29	9.40502e-28
ANXA2	8873.23	-3.43573	0.152142	-22.5824	6.4561e-113	1.69511e-110
ANXA2P2	139.434	-2.68684	0.395668	-6.79064	1.11637e-11	1.1773e-10
ANXA2R	34.5415	-1.16737	0.492939	-2.36818	0.0178758	0.0481524
ANXA5	3806.89	-2.22129	0.111066	-19.9997	5.5375e-89	8.59709e-87
ANXA6	1420.09	-1.80768	0.15314	-11.8041	3.71673e-32	1.22207e-30
AOC3	13.5064	-1.29604	0.636296	-2.03685	0.041665	0.0983977
AOX1	10.9378	-1.87617	0.901165	-2.08193	0.0373486	0.0898561
AP000695.4	9.26194	-3.68353	0.96636	-3.81176	0.00013798	0.000621267
AP001442.2	17.8225	-1.40637	0.574227	-2.44916	0.014319	0.0397653
AP1S2	1461.7	-2.47342	0.120604	-20.5087	1.80113e-93	3.09206e-91
AP2A2	290.329	-2.53114	0.193108	-13.1074	2.98724e-39	1.26706e-37
AP3M2	121.938	-1.52882	0.281889	-5.42349	5.84451e-08	4.28533e-07
APBB1	357.495	-1.37964	0.174899	-7.88822	3.06526e-15	4.31262e-14
APBB2	278.545	-2.1376	0.249687	-8.56113	1.11763e-17	1.8562e-16
APLF	87.7791	-1.00324	0.271652	-3.69311	0.00022153	0.000961399
APLNR	1470.17	-4.30487	0.203391	-21.1655	1.98547e-99	3.69255e-97
APLP2	4192.43	-1.08467	0.0861258	-12.5941	2.27661e-36	8.79796e-35
APOA1	26.7817	-2.42692	0.637791	-3.8052	0.00014169	0.000636211
APOB	30.9579	-3.78385	0.579507	-6.52943	6.60218e-11	6.49094e-10
APOL2	118.163	-2.11711	0.272917	-7.75733	8.67328e-15	1.18661e-13
APOL3	9.67044	-1.71394	0.762241	-2.24856	0.0245406	0.0629161
APOLD1	60.2066	-3.60746	0.416592	-8.65947	4.73955e-18	8.02845e-17
APP	2767.52	-2.00364	0.110246	-18.1742	8.26135e-74	9.16137e-72
AQP1	216.681	-2.55584	0.362726	-7.04621	1.83852e-12	2.07753e-11
AR	58.6431	-1.07506	0.356862	-3.01254	0.00259074	0.0088442
ARAP2	35.8149	-1.33007	0.445021	-2.98878	0.00280091	0.00948549
ARAP3	282.202	-1.63058	0.178451	-9.13745	6.39412e-20	1.2055e-18
ARFGEF3	22.9465	-2.08292	0.553912	-3.76038	0.000169656	0.000750877
ARGLU1	2995.4	-2.09795	0.154845	-13.5487	8.06307e-42	3.71985e-40
ARHGAP17	408.59	-1.27255	0.15947	-7.97985	1.46508e-15	2.12491e-14
ARHGAP23	112.126	-1.53934	0.328808	-4.68159	2.84655e-06	1.67849e-05
ARHGAP26	149.519	-2.46728	0.250495	-9.8496	6.882e-23	1.50762e-21
ARHGAP28	538.601	-4.55188	0.244193	-18.6405	1.50781e-77	1.86947e-75
ARHGAP29	1095.05	-5.45522	0.181387	-30.075	1.02893e-198	9.18527e-196
ARHGAP31	280.107	-2.33498	0.178614	-13.0728	4.71291e-39	1.98454e-37
ARHGEF10L	56.685	-1.19441	0.339411	-3.51907	0.000433058	0.00177763
ARHGEF11	111.98	-1.1417	0.250507	-4.55758	5.17461e-06	2.93293e-05
ARHGEF12	615.593	-1.07928	0.151015	-7.14685	8.87942e-13	1.03616e-11
ARHGEF15	310.674	-4.77622	0.3029	-15.7683	5.14176e-56	3.32613e-54
ARHGEF16	31.8097	-1.6903	0.487231	-3.46919	0.000522026	0.00210105
ARHGEF17	381.946	-2.29383	0.196658	-11.6641	1.94546e-31	6.19149e-30
ARHGEF26	49.6402	-2.14724	0.468177	-4.58638	4.50988e-06	2.57827e-05
ARHGEF33	8.33011	-1.57201	0.751474	-2.09191	0.0364468	0.0881019
ARHGEF40	124.8	-2.0864	0.274393	-7.60367	2.87838e-14	3.76488e-13
ARL4C	97.4621	-5.41432	0.515433	-10.5044	8.24344e-26	2.07293e-24
ARL4D	179.451	-1.84681	0.225467	-8.19107	2.58924e-16	3.94103e-15
ARL6	84.4893	-1.6689	0.321828	-5.1857	2.1521e-07	1.48698e-06
ARMCX2	455.067	-3.86529	0.234315	-16.4962	3.90923e-61	3.04783e-59
ARMCX4	60.7206	-2.06516	0.4001	-5.1616	2.44845e-07	1.6781e-06
ARNT2	29.5438	-1.77351	0.56753	-3.12497	0.00177825	0.0063333
ARPC5L	164.093	-1.18355	0.221616	-5.34055	9.26655e-08	6.66579e-07
ARRDC3	655.419	-2.72433	0.1405	-19.3902	9.33406e-84	1.31221e-81
ARSD	119.361	-1.44485	0.246944	-5.85092	4.88852e-09	4.00733e-08
ARSE	27.0841	-1.88957	0.565913	-3.33897	0.000840903	0.00323916
ARVCF	19.6227	-1.64783	0.593647	-2.77577	0.00550716	0.0172456
ASAP3	129.041	-1.63231	0.276993	-5.89296	3.79347e-09	3.13704e-08
ASB1	91.5583	-1.26276	0.298819	-4.22583	2.38063e-05	0.000122172
ASPHD2	29.7058	-3.22307	0.538746	-5.98254	2.19688e-09	1.86777e-08
ASTN1	33.5891	-4.57241	0.675074	-6.7732	1.25965e-11	1.32293e-10
ASXL3	99.7213	-1.2905	0.263571	-4.89621	9.77011e-07	6.19224e-06
ATCAY	11.911	-2.98328	0.772348	-3.86261	0.000112183	0.000514229
ATF3	268.056	-1.13649	0.280071	-4.05786	4.95235e-05	0.000242812
ATG9B	16.3979	-1.94116	0.604385	-3.21179	0.00131908	0.00484587
ATN1	541.593	-1.21056	0.176311	-6.86607	6.59934e-12	7.08932e-11
ATOH8	11.9176	-3.68667	0.831052	-4.43616	9.15794e-06	5.01859e-05
ATP10D	77.0512	-2.51437	0.411626	-6.10838	1.00647e-09	8.85632e-09
ATP11A	522.07	-1.16216	0.12921	-8.99435	2.37635e-19	4.31171e-18
ATP1B1	591.099	-2.2792	0.190711	-11.9511	6.40756e-33	2.1585e-31
ATP2B4	846.347	-1.07355	0.139024	-7.72205	1.14474e-14	1.54019e-13
ATP7A	159.171	-1.21855	0.207623	-5.86904	4.38319e-09	3.60468e-08
ATP8B1	88.6295	-2.35929	0.287109	-8.21739	2.07981e-16	3.19285e-15
AUTS2	181.847	-1.99582	0.234768	-8.50123	1.8759e-17	3.07835e-16
AXIN2	23.1011	-4.12219	0.677111	-6.0879	1.14399e-09	9.99747e-09
AZIN2	21.9588	-2.0183	0.585371	-3.4479	0.000564956	0.0022525
B3GALT1	52.0521	-3.26944	0.53957	-6.05934	1.36679e-09	1.18517e-08
B3GALT5	15.8682	-1.9346	0.709059	-2.7284	0.00636425	0.0195812
B3GALT5-AS1	5.76949	-2.18897	1.03508	-2.11478	0.0344485	0.0840054
B3GLCT	101.383	-1.18066	0.303912	-3.88488	0.000102381	0.000472938
B3GNT9	12.3866	-2.89799	0.819072	-3.53813	0.000402966	0.00167004
B4GAT1	354.085	-1.47126	0.190611	-7.71867	1.17554e-14	1.57924e-13
BAALC	121.917	-1.37801	0.255124	-5.40133	6.61491e-08	4.82248e-07
BACE2	161.8	-1.83792	0.270028	-6.80639	1.00078e-11	1.05916e-10
BACH2	66.7437	-1.79219	0.448427	-3.99661	6.42563e-05	0.000309561
BAIAP2-AS1	145.166	-1.59713	0.258403	-6.18076	6.37942e-10	5.75244e-09
BAIAP3	19.2246	-3.97409	0.697742	-5.69565	1.22906e-08	9.6924e-08
BASP1	211.813	-1.06057	0.221844	-4.78071	1.74681e-06	1.06697e-05
BAZ2B	469.813	-1.56122	0.15021	-10.3936	2.65066e-25	6.50067e-24
BBOX1-AS1	23.2717	-1.5442	0.596044	-2.59075	0.00957682	0.0279478
BCAM	43.4099	-1.19121	0.344516	-3.45763	0.000544941	0.00218294
BCAP29	948.837	-1.34018	0.119893	-11.1781	5.21953e-29	1.50792e-27
BCAR1	371.164	-1.9935	0.196757	-10.1318	3.99289e-24	9.24631e-23
BCAR3	72.3171	-3.08159	0.358975	-8.58443	9.12882e-18	1.52752e-16
BCAS4	102.026	-1.56036	0.323397	-4.82489	1.40078e-06	8.68083e-06
BCHE	146.981	-3.82689	0.383769	-9.97187	2.02377e-23	4.54494e-22
BCL6	82.9564	-1.79905	0.422415	-4.25897	2.0537e-05	0.000106682
BCL6B	822.145	-2.20774	0.124967	-17.6666	7.57935e-70	7.68874e-68
BCL9	239.926	-1.45241	0.20176	-7.1987	6.07895e-13	7.21153e-12
BCL9L	102.414	-1.74955	0.312313	-5.60192	2.1199e-08	1.63e-07
BCO2	8.5925	-1.72996	0.758466	-2.28087	0.0225563	0.0586629
BDH2	125.767	-1.91531	0.273287	-7.0084	2.41059e-12	2.68656e-11
BEND5	28.5114	-1.26825	0.464524	-2.73021	0.00632937	0.0194903
BEND7	100.759	-2.25692	0.322302	-7.00249	2.51456e-12	2.79197e-11
BEX2	220.024	-1.44644	0.20114	-7.19118	6.42336e-13	7.60495e-12
BEX5	45.9161	-2.0006	0.426849	-4.6869	2.77375e-06	1.63928e-05
BGN	1048.84	-3.61113	0.155342	-23.2463	1.55134e-119	4.77544e-117
BHLHB9	74.9083	-1.18414	0.322405	-3.67283	0.000239883	0.00103576
BICD1	351.084	-1.30637	0.146352	-8.92623	4.4077e-19	7.82258e-18
BICDL1	7.45314	-2.6199	0.937237	-2.79534	0.0051845	0.0163656
BIN1	305.126	-1.37446	0.194629	-7.06196	1.64164e-12	1.86569e-11
BISPR	22.5721	-3.45375	0.608038	-5.68017	1.34564e-08	1.05604e-07
BLCAP	754.514	-1.32433	0.135455	-9.77695	1.41407e-22	3.04913e-21
BMF	113.645	-2.77196	0.311812	-8.88985	6.11891e-19	1.08273e-17
BMP4	467.18	-2.09642	0.281411	-7.44966	9.35783e-14	1.18158e-12
BMP6	177.675	-2.04936	0.805401	-2.54452	0.010943	0.0313957
BMPER	211.236	-3.90946	0.489669	-7.98388	1.418e-15	2.06165e-14
BMPR1A	179.281	-1.54565	0.258886	-5.97037	2.36713e-09	2.00297e-08
BMPR1B	12.9587	-1.85323	0.679179	-2.72863	0.00635985	0.019574
BMPR2	1206.57	-2.09077	0.112944	-18.5115	1.6671e-76	1.9843e-74
BMS1P10	26.6832	-1.3667	0.478268	-2.85761	0.00426849	0.0137861
BMX	9.86265	-2.80784	0.788829	-3.5595	0.000371562	0.0015478
BNC1	80.974	-2.45517	0.472701	-5.19392	2.05915e-07	1.42551e-06
BNC2	158.8	-1.77187	0.651958	-2.71777	0.00657244	0.0201318
BOC	108.204	-2.39992	0.476962	-5.03168	4.86204e-07	3.20202e-06
BOK	167.686	-1.07487	0.234096	-4.59157	4.39921e-06	2.51904e-05
BRI3	245.883	-2.23863	0.20663	-10.834	2.37551e-27	6.40074e-26
BRINP1	42.1914	-5.24587	0.509292	-10.3003	7.02298e-25	1.69673e-23
BST2	1205.25	-5.18226	0.209284	-24.7619	2.30877e-135	9.36835e-133
BTBD3	306.161	-1.58384	0.17139	-9.24118	2.43803e-20	4.71599e-19
BTG1	303.488	-1.33437	0.21279	-6.27081	3.59185e-10	3.30391e-09
BTN2A1	224.276	-1.34437	0.22349	-6.01536	1.79482e-09	1.53839e-08
BTN2A3P	21.8592	-1.96552	0.57489	-3.41895	0.000628628	0.00248638
BTN3A1	31.1074	-1.70847	0.464606	-3.67724	0.000235767	0.00101922
BTNL9	9.3749	-3.98287	0.834331	-4.77373	1.80849e-06	1.10163e-05
BVES	79.1009	-1.66224	0.354615	-4.68745	2.76635e-06	1.63545e-05
BVES-AS1	7.12371	-2.25547	0.866841	-2.60195	0.00926963	0.0271757
C10orf10	573.028	-3.78121	0.22038	-17.1577	5.50663e-66	5.01609e-64
C10orf107	6.31415	-2.55797	1.0234	-2.49948	0.0124374	0.0352305
C10orf11	107.711	-1.39596	0.229856	-6.0732	1.2539e-09	1.09205e-08
C10orf128	52.1161	-3.56491	0.426334	-8.36178	6.17815e-17	9.83985e-16
C10orf82	3.73858	-2.26235	1.10627	-2.04503	0.0408522	0.0970302
C11orf70	12.0523	-3.25732	0.902618	-3.60875	0.000307681	0.00130174
C12orf49	305.958	-1.20548	0.163639	-7.36669	1.74916e-13	2.16121e-12
C14orf132	162.405	-4.06494	0.333829	-12.1767	4.13565e-34	1.48269e-32
C15orf48	3.31292	-3.46291	1.12598	-3.07548	0.00210164	0.00734298
C15orf59	4.5395	-2.34628	0.999539	-2.34736	0.0189069	0.050458
C15orf65	8.22474	-1.89711	0.847615	-2.23818	0.0252096	0.0643357
C16orf45	178.461	-2.37295	0.231875	-10.2337	1.40006e-24	3.33288e-23
C1orf115	38.0521	-4.34412	0.572772	-7.58438	3.34083e-14	4.35381e-13
C1orf21	271.147	-1.39684	0.198067	-7.05234	1.75939e-12	1.99189e-11
C1orf54	125.373	-2.08507	0.292662	-7.12451	1.04448e-12	1.20935e-11
C1RL	84.2959	-1.20148	0.29041	-4.13719	3.51577e-05	0.000176272
C22orf15	12.9786	-3.48312	0.836937	-4.16174	3.15829e-05	0.000159424
C22orf34	40.1218	-2.37327	0.499652	-4.74984	2.03575e-06	1.22791e-05
C2CD2	217.412	-2.08341	0.229417	-9.08133	1.07258e-19	1.99686e-18
C2CD4A	3.95411	-3.4264	1.06692	-3.21149	0.00132047	0.00484856
C2CD4B	11.5646	-3.1122	0.900955	-3.45433	0.000551661	0.0022059
C4orf32	132.274	-2.89336	0.34914	-8.2871	1.1604e-16	1.81894e-15
C4orf48	123.518	-1.09181	0.360598	-3.02778	0.00246358	0.00845048
C5orf42	178.818	-1.22882	0.232801	-5.27843	1.30294e-07	9.18747e-07
C6orf58	13.713	-1.64151	0.745003	-2.20335	0.0275697	0.0693966
C8orf4	320.42	-6.37317	0.342111	-18.629	1.87148e-77	2.28858e-75
C8orf48	24.7661	-3.00269	0.667528	-4.49823	6.85206e-06	3.81706e-05
C8orf49	6.48749	-1.98356	0.864624	-2.29413	0.021783	0.0569753
C8orf58	69.3977	-1.92784	0.346937	-5.55674	2.74852e-08	2.09352e-07
C9orf43	15.1904	-1.95538	0.6335	-3.08662	0.00202444	0.00711944
CA14	53.7644	-1.45201	0.380273	-3.81833	0.00013436	0.000606079
CA4	16.529	-4.03156	0.819645	-4.91866	8.7137e-07	5.56617e-06
CA5B	23.7864	-1.07721	0.522446	-2.06186	0.0392213	0.0936673
CA8	306.993	-4.2607	0.25211	-16.9002	4.48333e-64	3.86693e-62
CABYR	17.5559	-2.48968	0.691665	-3.59955	0.000318771	0.00134483
CACFD1	148.391	-1.43468	0.250132	-5.73568	9.71233e-09	7.7137e-08
CACNA2D1	140.806	-1.33564	0.29824	-4.47839	7.52093e-06	4.17014e-05
CACNA2D2	16.6834	-1.31685	0.641242	-2.0536	0.0400148	0.0953074
CACNB3	136.35	-1.17946	0.232829	-5.06579	4.06709e-07	2.70846e-06
CACNB4	18.1232	-1.15302	0.523969	-2.20054	0.0277685	0.0698477
CADM1	628.305	-3.26674	0.222575	-14.677	9.04545e-49	4.96915e-47
CADM4	27.621	-1.44801	0.512617	-2.82475	0.00473182	0.0150888
CADPS2	32.88	-1.26478	0.472073	-2.67921	0.0073796	0.0222635
CALCOCO2	361.421	-1.04186	0.187107	-5.56825	2.57316e-08	1.96582e-07
CALCRL	1835.89	-4.35639	0.188258	-23.1406	1.8092e-118	5.29534e-116
CALD1	4944.98	-1.72383	0.102309	-16.8492	1.06406e-63	9.00364e-62
CALM1	6508.14	-1.18769	0.0822626	-14.4377	2.99509e-47	1.58678e-45
CALN1	10.537	-1.61004	0.743015	-2.16691	0.030242	0.0750438
CAMK2D	568.924	-1.21738	0.167563	-7.26522	3.72436e-13	4.48985e-12
CAMK2N1	18.7647	-2.47387	0.699722	-3.53551	0.000406986	0.00168319
CAMSAP2	288.078	-4.73854	0.319382	-14.8366	8.49799e-50	4.8166e-48
CAP2	418.282	-2.2075	0.257198	-8.58289	9.25184e-18	1.54665e-16
CAPG	394.863	-3.37432	0.251449	-13.4195	4.65008e-41	2.07556e-39
CAPN2	1231.76	-1.00366	0.139031	-7.21898	5.238e-13	6.23877e-12
CAPN5	102.66	-2.32309	0.323558	-7.17982	6.98054e-13	8.21018e-12
CAPRIN2	93.894	-1.20479	0.298956	-4.02999	5.57782e-05	0.000271871
CARD10	83.6119	-2.47312	0.308431	-8.01839	1.0714e-15	1.57069e-14
CARD6	33.2631	-1.62769	0.519826	-3.13123	0.00174076	0.00621466
CARMN	43.7458	-2.3417	0.502138	-4.66346	3.10941e-06	1.82496e-05
CARTPT	153.26	-5.61938	0.765551	-7.3403	2.13119e-13	2.61514e-12
CASC10	52.2967	-3.37048	0.492031	-6.85014	7.37797e-12	7.89253e-11
CASC15	35.0391	-3.39898	0.51397	-6.61317	3.76165e-11	3.80944e-10
CASK	185.703	-1.96195	0.234214	-8.37677	5.44001e-17	8.69524e-16
CASKIN2	86.6408	-1.90868	0.278952	-6.84232	7.79209e-12	8.32058e-11
CASP4	27.766	-1.4642	0.559451	-2.61721	0.00886512	0.0261271
CASP6	423.815	-1.25835	0.178891	-7.03416	2.00471e-12	2.25818e-11
CAST	615.601	-1.31246	0.130423	-10.0631	8.04067e-24	1.83578e-22
CASZ1	13.4073	-1.22298	0.575949	-2.12342	0.0337187	0.0825467
CAV1	2181.01	-3.87532	0.691067	-5.60773	2.04992e-08	1.57823e-07
CAV2	617.888	-3.7942	0.256581	-14.7876	1.76207e-49	9.92428e-48
CBL	730.431	-1.00912	0.114699	-8.798	1.39274e-18	2.41887e-17
CBLN1	25.9388	-2.41466	0.813587	-2.96792	0.00299822	0.0100943
CBX2	154.972	-1.29784	0.223232	-5.81386	6.10477e-09	4.96106e-08
CC2D2A	159.853	-1.59177	0.217749	-7.31013	2.66891e-13	3.25261e-12
CCDC109B	134.777	-3.04287	0.261726	-11.6262	3.03359e-31	9.55232e-30
CCDC121	22.3748	-2.55002	0.536248	-4.75529	1.98158e-06	1.2001e-05
CCDC130	334.516	-1.70631	0.158883	-10.7395	6.6426e-27	1.7518e-25
CCDC146	14.9032	-1.31714	0.626604	-2.10203	0.0355506	0.0863077
CCDC148	8.53226	-2.37515	0.815612	-2.91211	0.00359002	0.0118499
CCDC149	21.7922	-1.94002	0.596322	-3.2533	0.00114072	0.0042563
CCDC157	11.831	-2.57319	0.825408	-3.11748	0.00182404	0.00647186
CCDC160	17.0171	-5.00337	0.764389	-6.54558	5.92667e-11	5.85258e-10
CCDC170	8.54758	-2.50725	0.777324	-3.22549	0.00125755	0.00464372
CCDC191	26.4589	-1.45488	0.466028	-3.12188	0.00179701	0.00638993
CCDC62	4.00045	-2.23569	0.95532	-2.34025	0.0192709	0.0512914
CCDC71L	99.9277	-1.65401	0.258459	-6.3995	1.55884e-10	1.47569e-09
CCDC74A	23.7813	-1.53994	0.748992	-2.05602	0.0397807	0.0948131
CCDC74B	10.3205	-2.8941	0.959189	-3.01724	0.00255088	0.00872981
CCDC80	2229.14	-3.4957	0.484253	-7.21876	5.24644e-13	6.24467e-12
CCDC92	76.0612	-1.63919	0.380686	-4.30589	1.66315e-05	8.75152e-05
CCL2	943.528	-6.11995	0.254411	-24.0553	7.33887e-128	2.72975e-125
CCL20	35.2739	-4.57211	0.576341	-7.933	2.13916e-15	3.03839e-14
CCM2L	36.3079	-3.31811	0.57218	-5.79907	6.66831e-09	5.39203e-08
CCND2-AS1	4.09813	-2.41157	1.12653	-2.14071	0.0322974	0.0795472
CCNG2	231.708	-1.04226	0.202495	-5.14709	2.64552e-07	1.80279e-06
CCPG1	93.025	-1.89851	0.314644	-6.03385	1.60103e-09	1.3809e-08
CCR10	8.87226	-1.59771	0.744349	-2.14645	0.0318374	0.0785442
CCSER2	395.79	-1.33669	0.148291	-9.01399	1.98685e-19	3.62712e-18
CD109	542.115	-2.1479	0.164946	-13.0218	9.19467e-39	3.84454e-37
CD14	7.05092	-4.11324	1.00065	-4.11056	3.94708e-05	0.000196682
CD1D	30.9445	-2.28373	0.463001	-4.93245	8.12033e-07	5.21324e-06
CD200	101.028	-4.33683	0.369158	-11.7479	7.23953e-32	2.35436e-30
CD200R1	15.9488	-2.42115	0.577896	-4.1896	2.79441e-05	0.000142303
CD22	13.0825	-1.55943	0.607586	-2.5666	0.0102701	0.0297137
CD24	5091.76	-1.84732	0.143081	-12.911	3.9035e-38	1.60954e-36
CD248	198.718	-1.24058	0.316298	-3.9222	8.77425e-05	0.000411062
CD276	829.815	-2.79249	0.160104	-17.4418	3.97471e-68	3.87784e-66
CD300LG	62.6312	-5.37348	0.506704	-10.6048	2.83161e-26	7.24291e-25
CD34	3906.44	-1.88852	0.116512	-16.2087	4.37417e-59	3.18761e-57
CD40	585.583	-2.4258	0.151975	-15.9618	2.35762e-57	1.58244e-55
CD83	110.098	-1.17175	0.315007	-3.71977	0.000199405	0.00087195
CD9	1182.28	-2.73372	0.190248	-14.3693	8.06913e-47	4.18797e-45
CD93	3041.34	-5.61491	0.18163	-30.9139	7.7587e-210	7.69576e-207
CD99	19.1194	-2.85087	0.723138	-3.94236	8.06846e-05	0.000381399
CDA	14.4014	-2.73907	0.813357	-3.36761	0.00075824	0.00295194
CDC42EP1	301.929	-2.33086	0.224887	-10.3646	3.59335e-25	8.76444e-24
CDC42EP3	394.758	-1.36759	0.22734	-6.0156	1.79216e-09	1.53685e-08
CDC42EP4	146.977	-1.51723	0.257107	-5.90117	3.60936e-09	2.99728e-08
CDH10	42.8627	-2.33072	0.551882	-4.22322	2.40836e-05	0.000123488
CDH11	1168.89	-1.71993	0.181699	-9.46581	2.91289e-21	5.88311e-20
CDH13	785.288	-5.45802	0.286866	-19.0263	1.03205e-80	1.3649e-78
CDH18	4.52994	-1.99822	0.939159	-2.12767	0.0333641	0.0818133
CDH2	1213.44	-2.42623	0.164752	-14.7266	4.35285e-49	2.42105e-47
CDH24	13.5619	-1.55791	0.746042	-2.08823	0.0367772	0.0887565
CDH5	2240.2	-4.2394	0.431237	-9.83077	8.29792e-23	1.80958e-21
CDK17	635.884	-1.59984	0.131747	-12.1433	6.23012e-34	2.19394e-32
CDK20	46.3008	-1.28709	0.450918	-2.85438	0.00431202	0.0139066
CDKL1	43.2351	-1.31892	0.396454	-3.3268	0.000878502	0.00336439
CDKL5	65.8396	-1.08573	0.309978	-3.50259	0.000460751	0.00187899
CDON	42.028	-1.35241	0.520331	-2.59913	0.00934611	0.0273684
CDS1	13.9952	-1.8767	0.815262	-2.30196	0.0213375	0.0560566
CEACAM1	30.6445	-3.31316	0.572098	-5.79126	6.98618e-09	5.63885e-08
CEACAM21	93.733	-3.95606	0.450574	-8.78004	1.6342e-18	2.82997e-17
CEBPD	27.0263	-3.6626	0.670823	-5.45987	4.76494e-08	3.53001e-07
CECR6	42.7067	-3.36212	0.429126	-7.83481	4.69549e-15	6.53926e-14
CELSR1	27.5596	-1.64966	0.468921	-3.518	0.000434814	0.00178382
CEP112	86.2012	-3.5301	0.429174	-8.22533	1.94654e-16	2.996e-15
CEP126	66.9409	-2.89514	0.39436	-7.34137	2.11412e-13	2.59598e-12
CEP19	51.8239	-1.04504	0.378765	-2.75908	0.00579648	0.0180548
CEP89	202.504	-1.31055	0.2389	-5.48575	4.11708e-08	3.0743e-07
CETN2	487.104	-1.20853	0.149889	-8.06285	7.45335e-16	1.10433e-14
CFAP221	9.62919	-2.12617	0.761524	-2.792	0.00523837	0.0165065
CFAP69	12.371	-2.54953	0.735932	-3.46436	0.000531495	0.00213531
CFAP77	3.61068	-2.3642	1.04592	-2.26041	0.0237961	0.0612891
CFLAR	693.717	-1.10306	0.122985	-8.96902	2.99161e-19	5.38972e-18
CGNL1	509.274	-4.5425	0.204119	-22.2542	1.02665e-109	2.54581e-107
CHAC1	264.589	-2.01662	0.232176	-8.68573	3.76333e-18	6.4052e-17
CHI3L1	17.3442	-2.80452	0.856918	-3.2728	0.00106488	0.00400009
CHRM3	50.8157	-1.80592	0.373987	-4.82884	1.37333e-06	8.52555e-06
CHST1	80.1638	-2.88467	0.655437	-4.40113	1.07687e-05	5.82794e-05
CHST14	113.607	-1.21338	0.27595	-4.39711	1.09702e-05	5.92984e-05
CHST15	269.985	-5.78466	0.369161	-15.6698	2.4352e-55	1.55835e-53
CHST3	114.733	-2.69746	0.299224	-9.01487	1.97098e-19	3.60183e-18
CHST6	26.9276	-1.79587	0.545592	-3.2916	0.000996183	0.00377298
CHST7	38.0833	-2.02284	0.4701	-4.303	1.68503e-05	8.84838e-05
CHSY3	85.4062	-1.22488	0.348072	-3.51904	0.000433108	0.00177763
CIB2	19.1521	-1.27676	0.513655	-2.48563	0.0129322	0.0364062
CIRBP-AS1	4.59616	-2.84229	1.01382	-2.80353	0.00505466	0.0159982
CKAP4	1542.19	-1.58196	0.152849	-10.3499	4.19017e-25	1.02062e-23
CLCF1	19.523	-2.61097	0.677932	-3.85137	0.000117458	0.000536069
CLCN5	185.78	-1.11534	0.241073	-4.62655	3.71802e-06	2.15314e-05
CLDN11	54.362	-1.41635	0.402073	-3.52262	0.000427311	0.00175707
CLDN5	1652.47	-5.72592	0.332466	-17.2226	1.79837e-66	1.66591e-64
CLDN7	111.393	-2.36838	0.261677	-9.05075	1.41986e-19	2.61745e-18
CLEC14A	563.979	-5.58318	0.486302	-11.4809	1.646e-30	5.0756e-29
CLEC1A	205.659	-4.43448	0.306699	-14.4587	2.20839e-47	1.17697e-45
CLEC2D	49.0554	-1.04322	0.370618	-2.81482	0.0048804	0.0155154
CLEC9A	6.99694	-3.11063	0.99574	-3.12394	0.00178449	0.00635046
CLGN	59.8085	-1.14332	0.345264	-3.31142	0.000928234	0.00353438
CLIC6	14.2901	-3.09168	0.66246	-4.66696	3.05689e-06	1.79473e-05
CLIP1	445.783	-1.7676	0.168414	-10.4956	9.05113e-26	2.26965e-24
CLIP3	183.268	-2.46841	0.262581	-9.40057	5.42705e-21	1.079e-19
CLSTN3	349.493	-2.76091	0.178747	-15.4459	8.04325e-54	4.86794e-52
CLVS1	6.76507	-2.19627	0.911185	-2.41035	0.0159374	0.0435887
CMKLR1	25.2912	-1.69032	0.609682	-2.77246	0.00556337	0.0173986
CMTM3	379.019	-1.34288	0.139614	-9.61857	6.67543e-22	1.39559e-20
CMTM8	32.954	-1.9212	0.49777	-3.85961	0.000113569	0.000519911
CNN3	3849.54	-1.51285	0.117379	-12.8886	5.22093e-38	2.13795e-36
CNPY4	127.072	-1.83638	0.290573	-6.31984	2.61832e-10	2.43603e-09
CNTFR	63.0632	-2.41922	0.430157	-5.62405	1.86532e-08	1.44233e-07
CNTN1	65.8102	-1.93757	0.627373	-3.08838	0.00201251	0.00708705
CNTNAP1	31.9745	-3.23159	0.57339	-5.63594	1.74103e-08	1.34914e-07
CNTNAP2	267.742	-1.78807	0.537248	-3.3282	0.000874084	0.00335106
CNTNAP3	8.49432	-2.0515	0.820399	-2.50061	0.0123981	0.0351285
COBLL1	182.925	-1.96865	0.277191	-7.10215	1.22835e-12	1.41035e-11
COL11A1	950.148	-2.18543	0.193379	-11.3013	1.29291e-29	3.82812e-28
COL12A1	123.168	-1.36548	0.405666	-3.36602	0.000762601	0.00296698
COL13A1	13.602	-2.72914	0.692812	-3.93923	8.17441e-05	0.000385998
COL15A1	682.674	-4.46394	0.686945	-6.49824	8.12641e-11	7.93269e-10
COL1A2	10014.7	-3.44989	0.167226	-20.6302	1.47172e-94	2.57609e-92
COL25A1	295.115	-1.75919	0.192051	-9.16	5.18951e-20	9.84627e-19
COL27A1	101.91	-2.0624	0.324362	-6.35834	2.03944e-10	1.91341e-09
COL3A1	13753.8	-2.23066	0.674131	-3.30894	0.000936494	0.00356431
COL4A1	10189.6	-1.39034	0.17468	-7.95936	1.72929e-15	2.4899e-14
COL4A2	2371.04	-1.28625	0.137298	-9.36831	7.36999e-21	1.45396e-19
COL4A4	15.9326	-1.29185	0.613173	-2.10683	0.035132	0.0854093
COL5A2	2992.73	-6.08385	0.173794	-35.006	1.82286e-268	2.95867e-265
COL6A2	378.453	-2.82965	0.265493	-10.6581	1.5979e-26	4.14061e-25
COL9A2	18.3401	-1.74012	0.684123	-2.54358	0.0109724	0.0314753
COLEC10	65.6695	-1.7261	0.713096	-2.42058	0.0154959	0.042531
COLEC12	402.663	-4.53701	0.244202	-18.5789	4.7574e-77	5.7391e-75
COLGALT1	907.355	-1.03851	0.129765	-8.003	1.21428e-15	1.77702e-14
COPRS	58.3053	-1.49591	0.388643	-3.84906	0.00011857	0.000541005
COPZ2	24.8237	-1.48555	0.714529	-2.07907	0.0376113	0.090351
CORO2B	49.8974	-3.91386	0.561381	-6.97184	3.12829e-12	3.44768e-11
CORO6	47.1004	-3.38249	0.444198	-7.61481	2.64076e-14	3.46933e-13
COTL1	971.515	-1.1579	0.164652	-7.03241	2.02991e-12	2.28512e-11
CPD	512.015	-1.15461	0.153214	-7.53596	4.84739e-14	6.26233e-13
CPE	173.139	-5.35918	0.357637	-14.985	9.20327e-51	5.31765e-49
CPED1	143.951	-1.23453	0.246292	-5.01246	5.37387e-07	3.52221e-06
CPM	228.375	-3.61258	0.299557	-12.0597	1.72308e-33	5.92755e-32
CPNE2	214.498	-2.41059	0.208902	-11.5393	8.35726e-31	2.61314e-29
CPNE5	67.9084	-1.65197	0.323919	-5.09994	3.39756e-07	2.27788e-06
CPNE8	269.447	-1.46232	0.247392	-5.91096	3.40113e-09	2.83095e-08
CPT1C	235.024	-3.75569	0.271925	-13.8115	2.17354e-43	1.04038e-41
CPXM2	48.8528	-2.37198	0.460142	-5.15489	2.53786e-07	1.73472e-06
CRABP2	452.839	-3.53849	0.489996	-7.22147	5.14275e-13	6.12942e-12
CREB5	193.46	-2.21691	0.210741	-10.5196	7.01853e-26	1.77491e-24
CREBL2	147.255	-1.19796	0.224614	-5.33343	9.63764e-08	6.90769e-07
CREBRF	159.452	-1.15721	0.237129	-4.88009	1.06037e-06	6.68027e-06
CREG2	67.2816	-4.61297	0.622361	-7.41204	1.24368e-13	1.55495e-12
CREM	242.897	-1.3278	0.193365	-6.86682	6.56472e-12	7.05638e-11
CRHBP	514.327	-6.1018	0.363493	-16.7866	3.06028e-63	2.55319e-61
CRIM1	2160.3	-2.02926	0.114675	-17.6957	4.52681e-70	4.64493e-68
CRIP2	297.901	-4.53734	0.330091	-13.7457	5.40249e-43	2.55851e-41
CRISPLD1	399.47	-1.49942	0.179744	-8.34195	7.30735e-17	1.15866e-15
CRMP1	259.57	-2.8908	0.236536	-12.2214	2.38996e-34	8.63774e-33
CROT	137.967	-1.71843	0.300123	-5.72577	1.02967e-08	8.15968e-08
CRTAC1	9.21726	-3.22886	0.892491	-3.61781	0.000297107	0.00125909
CRTC1	41.069	-1.47383	0.379183	-3.88685	0.000101553	0.000469242
CRYAB	34.9785	-1.76936	0.771521	-2.29334	0.0218284	0.0570774
CRYBG3	100.365	-1.91788	0.293888	-6.52589	6.75987e-11	6.635e-10
CSF1	96.2357	-1.96136	0.277639	-7.06444	1.6127e-12	1.83396e-11
CSGALNACT1	194.061	-3.7311	0.580429	-6.42818	1.29142e-10	1.23265e-09
CSNK1G1	204.727	-1.01548	0.194782	-5.21343	1.85383e-07	1.29088e-06
CSPG4P12	3.3127	-2.17062	1.06099	-2.04584	0.0407723	0.0968789
CSRNP2	219.022	-1.01898	0.218767	-4.65783	3.19567e-06	1.87006e-05
CSRP2	1796.45	-3.11272	0.154417	-20.1578	2.29686e-90	3.69443e-88
CSTB	1543.63	-1.58653	0.168845	-9.39638	5.64736e-21	1.12031e-19
CTA-243E7.1	19.3246	-2.21513	0.61674	-3.59168	0.000328558	0.00138449
CTC-463A16.1	4.92945	-2.22399	0.959781	-2.31719	0.0204936	0.0541182
CTC-510F12.2	7.50078	-2.33346	0.972943	-2.39836	0.0164688	0.0448428
CTC-523E23.1	16.6158	-1.72882	0.591469	-2.92292	0.00346761	0.0114883
CTC-526N19.1	24.9976	-5.62754	0.792887	-7.09753	1.27008e-12	1.45546e-11
CTD-2014B16.3	26.3261	-4.58394	0.709636	-6.45956	1.05008e-10	1.01123e-09
CTD-2014B16.5	4.98252	-3.31101	0.997101	-3.32063	0.000898135	0.00342928
CTD-2035E11.4	5.54736	-2.14124	1.00303	-2.13478	0.0327791	0.0804783
CTD-2147F2.1	8.99525	-2.26905	0.87369	-2.59709	0.00940187	0.0275092
CTD-2224J9.8	7.30852	-2.40112	0.888527	-2.70236	0.00688502	0.0209639
CTD-2337A12.1	7.35788	-2.56896	1.04711	-2.45337	0.0141525	0.0393949
CTD-2544H17.1	5.1019	-3.3197	1.02885	-3.22662	0.00125263	0.00462839
CTD-3157E16.1	27.0454	-1.34154	0.466795	-2.87395	0.00405375	0.0131904
CTD-3157E16.2	41.7381	-1.15811	0.410909	-2.81841	0.00482616	0.0153649
CTDP1	34.8548	-1.25089	0.414845	-3.01533	0.00256701	0.00877827
CTNNA1	1806.26	-1.27864	0.135439	-9.44072	3.7022e-21	7.41021e-20
CTNNB1	3196.56	-1.02365	0.104624	-9.78413	1.31724e-22	2.84378e-21
CTSB	2494.35	-2.05509	0.104225	-19.7179	1.5145e-86	2.27227e-84
CTSF	27.9236	-1.45152	0.500949	-2.89755	0.00376094	0.012357
CTSK	46.2044	-1.02345	0.333126	-3.07225	0.00212453	0.0074157
CTSL	943.162	-2.1515	0.147051	-14.6309	1.78356e-48	9.76802e-47
CTSO	56.6133	-2.76544	0.384992	-7.18311	6.81431e-13	8.02524e-12
CTSS	7.40682	-2.67681	0.87147	-3.0716	0.00212913	0.00743031
CTTNBP2NL	518.135	-1.27306	0.141857	-8.97428	2.85216e-19	5.15409e-18
CUBN	39.524	-2.03287	0.474789	-4.28163	1.85533e-05	9.69419e-05
CUEDC1	31.7683	-2.06884	0.469928	-4.40247	1.07024e-05	5.79382e-05
CXADR	545.017	-1.43076	0.226542	-6.31562	2.69075e-10	2.50081e-09
CXCL10	63.4452	-4.02939	0.429673	-9.37782	6.73491e-21	1.33014e-19
CXCL11	36.7298	-2.19354	0.762381	-2.87722	0.00401191	0.0130685
CXCL12	448.374	-1.41215	0.647629	-2.18049	0.0292215	0.0728966
CXCL16	16.857	-3.95248	0.646303	-6.11553	9.6237e-10	8.47247e-09
CXCL5	416.858	-5.60736	0.319411	-17.5553	5.41934e-69	5.46649e-67
CXCL8	37.0961	-1.98369	0.508078	-3.90431	9.44939e-05	0.000439691
CXCR4	1272.06	-5.08735	0.588937	-8.63819	5.71093e-18	9.64645e-17
CXorf36	594.805	-5.14795	0.29757	-17.3	4.70563e-67	4.42181e-65
CXXC4	62.2286	-2.92787	0.541709	-5.40487	6.48554e-08	4.73784e-07
CYB561	142.478	-2.64486	0.274203	-9.64564	5.12907e-22	1.07608e-20
CYP1A1	217.153	-6.27844	0.319187	-19.6701	3.89112e-86	5.78933e-84
CYP1B1	44.2599	-2.14798	0.686192	-3.13029	0.00174632	0.00623202
CYP26B1	33.1928	-3.56262	0.94109	-3.78563	0.00015332	0.000683319
CYP27A1	56.2464	-3.63186	0.449952	-8.07167	6.93425e-16	1.02913e-14
CYP27C1	18.4943	-2.36639	0.778823	-3.03842	0.0023782	0.0081938
CYP2U1	54.5425	-1.24616	0.399602	-3.11849	0.0018178	0.00645228
CYP46A1	9.20759	-1.6136	0.715362	-2.25565	0.0240927	0.0619099
CYSTM1	381.498	-2.12265	0.185651	-11.4336	2.84231e-30	8.68949e-29
CYTH3	55.7878	-1.70278	0.378727	-4.49607	6.92209e-06	3.85366e-05
D21S2088E	33.9029	-4.19804	0.646201	-6.4965	8.22102e-11	8.02066e-10
DAAM2	113.756	-2.08535	0.521469	-3.99899	6.36141e-05	0.000306632
DAB1	17.129	-2.20919	0.704705	-3.13491	0.00171906	0.00614579
DAB2	991.187	-1.10267	0.108311	-10.1806	2.42096e-24	5.65757e-23
DACT1	121.368	-2.18486	0.425812	-5.13105	2.88132e-07	1.95082e-06
DAPK3	69.8811	-2.10354	0.394101	-5.33756	9.42041e-08	6.76557e-07
DAW1	6.81236	-1.97281	0.944493	-2.08875	0.0367306	0.0886919
DCAF4L1	5.04178	-2.33278	0.96151	-2.42617	0.0152593	0.0419526
DCBLD1	264.824	-2.56394	0.199574	-12.8471	8.93386e-38	3.59246e-36
DCC	25.2066	-1.65092	0.543164	-3.03946	0.00237006	0.0081705
DCHS1	370.1	-2.01232	0.154289	-13.0425	7.01008e-39	2.94489e-37
DCLK2	41.5661	-4.76328	0.600845	-7.92765	2.23337e-15	3.16968e-14
DDC	8.36733	-3.17139	0.787118	-4.02911	5.59885e-05	0.000272747
DDR1	173.918	-1.12542	0.302206	-3.72403	0.00019607	0.000858629
DDR2	275.473	-2.80184	0.335425	-8.35312	6.64831e-17	1.05604e-15
DDX25	20.6105	-1.71583	0.552311	-3.10664	0.00189225	0.00669923
DDX58	122.462	-2.41669	0.268927	-8.9864	2.55472e-19	4.62128e-18
DDX60	43.3637	-2.26542	0.458507	-4.94085	7.77819e-07	5.00259e-06
DDX60L	41.29	-2.54545	0.431487	-5.89924	3.65187e-09	3.02976e-08
DENND2A	73.7717	-3.47948	0.448215	-7.76296	8.29677e-15	1.13684e-13
DENND3	217.337	-1.93146	0.287928	-6.70813	1.97131e-11	2.03562e-10
DENND5B	344.958	-2.03338	0.161379	-12.6	2.11036e-36	8.17319e-35
DFNA5	139.361	-2.673	0.321043	-8.32599	8.36265e-17	1.32013e-15
DHRS12	43.8599	-1.40028	0.367037	-3.81509	0.000136135	0.000613465
DIAPH2	406.888	-1.6623	0.165076	-10.07	7.50134e-24	1.71484e-22
DIO3	164.449	-4.09894	0.485352	-8.44529	3.03281e-17	4.92253e-16
DIO3OS	27.5662	-3.21969	0.718553	-4.48079	7.43665e-06	4.12983e-05
DIP2C	88.3762	-2.37841	0.352474	-6.74776	1.5015e-11	1.5677e-10
DIRAS3	5.70615	-2.26801	0.914567	-2.47987	0.013143	0.0369128
DISC1	114.647	-1.30985	0.284331	-4.60676	4.09001e-06	2.3533e-05
DISP3	6.92435	-2.04728	0.928522	-2.20488	0.0274625	0.0691755
DKK1	556.167	-2.33592	0.331173	-7.05349	1.74486e-12	1.97781e-11
DKK2	30.7018	-2.32512	0.687668	-3.38117	0.000721787	0.00282172
DKK3	224.68	-2.36553	0.361017	-6.55242	5.66104e-11	5.61201e-10
DLC1	1370.95	-1.46256	0.114827	-12.737	3.68101e-37	1.46371e-35
DLGAP1-AS2	32.0814	-2.12339	0.661024	-3.21227	0.00131691	0.00484085
DLL1	14.2371	-5.4005	0.904207	-5.97264	2.33441e-09	1.97623e-08
DLL4	1728.91	-5.58245	0.358349	-15.5783	1.02285e-54	6.40769e-53
DLX2	8.45695	-5.53713	1.00405	-5.51481	3.49154e-08	2.63586e-07
DMD	147.457	-1.2459	0.53651	-2.32223	0.0202206	0.0535079
DMKN	72.238	-3.288	0.468226	-7.02224	2.18331e-12	2.45163e-11
DMPK	24.2024	-1.67522	0.561992	-2.98087	0.0028743	0.00971009
DMWD	58.9679	-2.67984	0.382178	-7.01202	2.34905e-12	2.62782e-11
DNAJB5	82.4784	-2.39893	0.366201	-6.55087	5.72042e-11	5.66458e-10
DNAJC1	264.213	-1.40931	0.244532	-5.76329	8.24913e-09	6.61041e-08
DNAJC13	383.605	-1.08558	0.164422	-6.60238	4.04619e-11	4.07909e-10
DNAL4	134.958	-1.6868	0.240963	-7.00022	2.5556e-12	2.83578e-11
DNALI1	82.7858	-1.43254	0.296534	-4.83095	1.35881e-06	8.44127e-06
DNASE1L3	14.5135	-3.6967	0.824009	-4.48623	7.24928e-06	4.0333e-05
DNASE2	185.767	-1.18063	0.221243	-5.33637	9.48234e-08	6.80183e-07
DNMBP	142.102	-1.87195	0.248765	-7.52497	5.27326e-14	6.80266e-13
DOC2B	7.39286	-4.35059	0.977082	-4.45263	8.48238e-06	4.67206e-05
DOCK4	349.991	-3.48274	0.27043	-12.8785	5.94725e-38	2.42425e-36
DOCK6	521.032	-2.72577	0.177125	-15.389	1.94068e-53	1.17057e-51
DOCK9	406.004	-4.46163	0.294559	-15.1468	7.94989e-52	4.69991e-50
DPY19L2P1	78.8461	-1.31397	0.277307	-4.73832	2.15496e-06	1.29501e-05
DPYSL2	2125.2	-1.55134	0.125527	-12.3586	4.3754e-35	1.62747e-33
DPYSL4	61.552	-2.42392	0.397578	-6.09671	1.08271e-09	9.49908e-09
DRAM1	195.7	-1.56095	0.206498	-7.55914	4.05731e-14	5.27214e-13
DRC3	15.0038	-2.64371	0.708556	-3.73113	0.000190624	0.000836833
DSCAM	12.1983	-3.16504	0.78156	-4.04964	5.12957e-05	0.00025112
DSEL	26.4452	-1.5426	0.559766	-2.75579	0.00585503	0.0182213
DSG2	496.385	-1.24977	0.150729	-8.2915	1.11833e-16	1.75608e-15
DSP	1275.3	-3.7971	0.159382	-23.8239	1.88721e-125	6.47967e-123
DTX1	10.6605	-1.81702	0.777976	-2.33557	0.0195135	0.0518521
DTX3	112.12	-1.29547	0.250267	-5.17635	2.26272e-07	1.55919e-06
DTX4	163.402	-3.65839	0.328105	-11.15	7.1574e-29	2.05778e-27
DUSP18	32.1771	-3.09546	0.632754	-4.89205	9.97923e-07	6.31805e-06
DUSP3	699.151	-1.67239	0.143025	-11.693	1.38441e-31	4.45356e-30
DUSP5	228.171	-2.61655	0.196438	-13.32	1.77194e-40	7.77302e-39
DUSP6	675.064	-2.0532	0.167439	-12.2624	1.44215e-34	5.26547e-33
DYNC2H1	153.569	-1.46915	0.240145	-6.11775	9.4907e-10	8.38016e-09
DYRK1B	86.5714	-1.31349	0.318882	-4.11905	3.80436e-05	0.000190047
DYRK4	262.44	-2.09735	0.173288	-12.1033	1.01468e-33	3.5383e-32
DYSF	595.953	-3.42199	0.15648	-21.8686	5.17459e-106	1.16946e-103
DYX1C1	7.70435	-1.89857	0.828228	-2.29233	0.0218864	0.0572129
EBF1	30.6012	-3.07385	0.546353	-5.62612	1.84307e-08	1.42574e-07
EBF3	18.4442	-3.3483	0.769529	-4.35111	1.35453e-05	7.22549e-05
EBF4	15.6439	-3.87957	0.709653	-5.46685	4.58098e-08	3.40503e-07
EBI3	60.5987	-2.31344	0.402719	-5.74455	9.21675e-09	7.33642e-08
ECE1	1252.47	-1.16774	0.11368	-10.2722	9.40524e-25	2.2692e-23
ECM1	220.625	-3.42072	0.281079	-12.17	4.49264e-34	1.59467e-32
ECSCR	1179.49	-2.871	0.151668	-18.9295	6.52009e-80	8.49705e-78
EDA	7.76031	-1.90223	0.779261	-2.44107	0.0146437	0.0405285
EDIL3	1315.25	-2.22283	0.16188	-13.7313	6.58971e-43	3.1125e-41
EDN1	2457.02	-3.26095	0.540413	-6.03418	1.5977e-09	1.3787e-08
EDNRB	203.74	-2.58493	0.396573	-6.51816	7.11747e-11	6.98216e-10
EFCAB14	1849.25	-2.49147	0.115866	-21.5031	1.45707e-102	2.8905e-100
EFCC1	12.1451	-3.2742	0.726046	-4.50963	6.49414e-06	3.63127e-05
EFEMP1	529.646	-2.00561	0.640814	-3.12978	0.00174937	0.00623915
EFEMP2	533.924	-1.87758	0.168656	-11.1326	8.71056e-29	2.49228e-27
EFHD1	18.5908	-3.08723	0.796747	-3.87479	0.000106717	0.000491065
EFNA1	1183.36	-4.63494	0.188102	-24.6406	4.63865e-134	1.84041e-131
EFNA3	23.2559	-1.68348	0.517213	-3.25491	0.00113426	0.00423665
EFNA4	128.625	-1.30761	0.232558	-5.62272	1.87979e-08	1.45289e-07
EFNA5	121.252	-2.23766	0.396079	-5.64953	1.60887e-08	1.25326e-07
EFNB2	2434.08	-4.73111	0.130043	-36.3813	8.42212e-290	2.14812e-286
EFNB3	100.576	-1.51081	0.322842	-4.67973	2.87253e-06	1.69261e-05
EFR3B	80.7401	-1.87981	0.424627	-4.42697	9.55646e-06	5.22256e-05
EGFL7	2077.25	-1.15272	0.115674	-9.96525	2.16325e-23	4.84601e-22
EGFR	62.4998	-1.81756	0.514506	-3.53263	0.000411442	0.00170044
EHD2	960.3	-1.22843	0.145659	-8.43362	3.35141e-17	5.41502e-16
EHD3	449.192	-1.07754	0.169132	-6.37102	1.87778e-10	1.76918e-09
EHD4	561.671	-1.93713	0.173949	-11.1362	8.36388e-29	2.39693e-27
EIF4E3	70.224	-2.54965	0.365471	-6.97634	3.02963e-12	3.34355e-11
ELFN1	15.3072	-3.30355	0.61703	-5.35395	8.60548e-08	6.21028e-07
ELK3	1027.95	-2.78429	0.119798	-23.2416	1.72997e-119	5.23506e-117
ELOVL3	3.49688	-2.49864	1.10742	-2.25627	0.0240539	0.0618371
ELOVL4	104.821	-3.18677	0.379468	-8.398	4.5416e-17	7.29189e-16
EMB	207.985	-1.47451	0.208708	-7.06494	1.60689e-12	1.82852e-11
EMC9	28.9664	-1.08324	0.497079	-2.17921	0.029316	0.0731119
EMCN	206.298	-4.28317	0.237334	-18.047	8.32932e-73	9.01283e-71
EML1	84.0946	-3.68365	0.400656	-9.19406	3.78304e-20	7.23928e-19
EMP1	1095.83	-4.66962	0.345585	-13.5122	1.32503e-41	6.03497e-40
EMP2	243.738	-1.72734	0.260377	-6.63402	3.26676e-11	3.32335e-10
ENC1	567.235	-1.89632	0.175035	-10.8339	2.37689e-27	6.40074e-26
ENDOV	126.904	-1.24564	0.258136	-4.82553	1.39631e-06	8.65613e-06
ENG	541.757	-3.13176	0.238627	-13.1241	2.39702e-39	1.02384e-37
ENPP1	129.262	-4.13886	0.46524	-8.89617	5.78065e-19	1.02389e-17
ENPP2	158.73	-4.135	0.59364	-6.9655	3.27243e-12	3.60209e-11
ENTPD1	149.841	-1.01209	0.235096	-4.305	1.66986e-05	8.77388e-05
ENTPD4	319.331	-1.003	0.202065	-4.96375	6.91456e-07	4.48104e-06
ENTPD7	84.8336	-1.15619	0.31079	-3.72016	0.000199097	0.000871033
EOGT	516.685	-2.18721	0.177746	-12.3053	8.48509e-35	3.13002e-33
EPAS1	854.176	-4.87129	0.225194	-21.6315	9.07537e-104	1.86243e-101
EPB41L1	77.0308	-2.33068	0.383313	-6.08035	1.19919e-09	1.04593e-08
EPB41L2	1071.51	-1.15369	0.108022	-10.6802	1.26061e-26	3.29531e-25
EPB41L3	87.2908	-2.4147	0.415489	-5.81171	6.18366e-09	5.0206e-08
EPB41L4A	51.6208	-1.85339	0.377947	-4.90382	9.39908e-07	5.97405e-06
EPB41L4A-AS2	7.91448	-1.63596	0.781208	-2.09414	0.0362478	0.0876923
EPB41L5	252.18	-1.23662	0.191961	-6.44204	1.1788e-10	1.12909e-09
EPHA2	277.528	-1.3617	0.23998	-5.67425	1.393e-08	1.0913e-07
EPHA4	80.8935	-3.95459	0.387625	-10.2021	1.9402e-24	4.55795e-23
EPHA7	71.8533	-1.02163	0.449396	-2.27333	0.0230062	0.059659
EPHB1	29.1203	-1.39081	0.563867	-2.46656	0.0136417	0.0381695
EPHB2	46.9846	-1.54712	0.566557	-2.73074	0.00631923	0.0194624
EPHB3	39.7881	-2.86806	0.532456	-5.38649	7.18487e-08	5.2252e-07
EPHB4	729.034	-2.99406	0.159982	-18.715	3.73877e-78	4.66797e-76
EPHX4	32.3038	-2.65629	0.611633	-4.34295	1.40585e-05	7.48362e-05
EPN2	145.184	-1.25855	0.223394	-5.63378	1.76305e-08	1.36562e-07
EPS8	115.242	-1.00841	0.272453	-3.70121	0.000214571	0.000934151
EPS8L1	35.8867	-1.29387	0.499797	-2.58879	0.00963137	0.0280886
EPSTI1	111.066	-1.98655	0.752992	-2.6382	0.00833464	0.0247439
ERAP2	42.6719	-2.49364	0.541755	-4.6029	4.16655e-06	2.39195e-05
ERBB2	154.325	-2.52567	0.28072	-8.99709	2.31783e-19	4.20981e-18
ERBB3	10.261	-1.84014	0.804135	-2.28835	0.0221171	0.057685
ERF	134.043	-1.61368	0.234008	-6.89584	5.35461e-12	5.79401e-11
ERG	667.18	-3.55143	0.184234	-19.2767	8.43041e-83	1.16679e-80
ERO1A	333.288	-1.32259	0.172243	-7.67862	1.60815e-14	2.14428e-13
ERRFI1	162.138	-1.47957	0.300487	-4.92392	8.48276e-07	5.42642e-06
ESAM	3328.69	-1.3579	0.147633	-9.19779	3.6539e-20	6.99964e-19
ESM1	5910.7	-1.9034	0.707049	-2.69203	0.00710182	0.0215493
ESRRB	4.78954	-2.08955	0.947837	-2.20454	0.0274863	0.069206
ESRRG	10.3642	-1.67525	0.774511	-2.16298	0.0305425	0.0756529
ETNK2	16.6582	-1.44539	0.576744	-2.50613	0.0122061	0.0346191
ETS1	1207.31	-2.54656	0.141712	-17.97	3.34955e-72	3.60258e-70
ETS2	542.513	-2.83079	0.209139	-13.5354	9.65981e-42	4.43358e-40
ETV1	258.479	-3.12685	0.247889	-12.6139	1.76991e-36	6.86956e-35
ETV4	131.3	-3.78366	0.399387	-9.47366	2.70205e-21	5.48209e-20
ETV5	241.324	-4.17587	0.302274	-13.8148	2.07387e-43	9.95348e-42
EVA1A	130.779	-4.83885	0.486775	-9.94064	2.77048e-23	6.16759e-22
EVC2	33.4609	-1.37591	0.483488	-2.84581	0.00442986	0.014248
EVI5	280.49	-1.53059	0.206535	-7.41079	1.2555e-13	1.56753e-12
EXOC3L1	230.13	-1.65651	0.182801	-9.06181	1.28298e-19	2.37767e-18
EXOG	90.2378	-1.08663	0.298034	-3.64599	0.000266364	0.00113717
EXT1	372.361	-2.68604	0.293978	-9.13688	6.42814e-20	1.21063e-18
EXTL3	329.822	-1.90504	0.178419	-10.6773	1.29955e-26	3.39212e-25
EZR	1451.83	-1.34897	0.116222	-11.6068	3.80572e-31	1.19415e-29
F2RL1	325.472	-4.85535	0.31321	-15.5019	3.36755e-54	2.08042e-52
F2RL2	3677.43	-1.90425	0.153915	-12.3721	3.7011e-35	1.37953e-33
FAM102A	117.378	-2.49942	0.331185	-7.54691	4.45699e-14	5.77468e-13
FAM107B	550.826	-2.74056	0.156469	-17.515	1.10114e-68	1.10448e-66
FAM111A	118.701	-2.89987	0.283957	-10.2124	1.74567e-24	4.12264e-23
FAM111B	57.4211	-2.29777	0.454114	-5.05989	4.19493e-07	2.7884e-06
FAM114A1	740.28	-1.87347	0.170006	-11.02	3.06075e-28	8.61935e-27
FAM124A	10.023	-1.88954	0.773935	-2.44147	0.0146277	0.0404983
FAM124B	715.87	-5.03063	0.374008	-13.4506	3.05466e-41	1.3703e-39
FAM129B	384.58	-2.27582	0.19285	-11.801	3.85705e-32	1.26588e-30
FAM134B	7.01766	-2.15582	0.924726	-2.33131	0.0197371	0.0523494
FAM13C	17.5899	-3.89866	0.826767	-4.71555	2.41056e-06	1.43989e-05
FAM155A	37.1736	-3.28821	0.483698	-6.79806	1.06034e-11	1.11954e-10
FAM162B	24.5121	-5.56663	0.821402	-6.77698	1.22712e-11	1.29104e-10
FAM163A	17.0669	-4.82971	0.832005	-5.80491	6.4399e-09	5.21442e-08
FAM171B	321.389	-1.7142	0.176175	-9.73012	2.24336e-22	4.79102e-21
FAM174B	59.8805	-2.25396	0.387721	-5.81335	6.12351e-09	4.97403e-08
FAM184A	43.8277	-2.20078	0.363915	-6.04751	1.471e-09	1.27245e-08
FAM189A1	52.3049	-1.51915	0.379663	-4.00132	6.29903e-05	0.000303872
FAM196B	18.6731	-3.64814	0.650144	-5.61127	2.00848e-08	1.547e-07
FAM198B	1776.57	-5.55295	0.415469	-13.3655	9.62136e-41	4.24147e-39
FAM20A	37.5455	-3.22666	0.545406	-5.91607	3.29735e-09	2.7484e-08
FAM219A	91.416	-2.12955	0.33043	-6.44476	1.1578e-10	1.10957e-09
FAM229B	86.0817	-2.0351	0.305517	-6.66116	2.71671e-11	2.77802e-10
FAM234B	207.9	-1.4084	0.172649	-8.15761	3.41708e-16	5.16147e-15
FAM26E	194.207	-1.7796	0.35715	-4.98277	6.2681e-07	4.08582e-06
FAM43A	125.737	-1.89684	0.374518	-5.06475	4.08939e-07	2.7223e-06
FAM45A	388.77	-1.31123	0.191587	-6.84406	7.69815e-12	8.22518e-11
FAM46B	48.5149	-4.34639	0.58684	-7.40642	1.29754e-13	1.61775e-12
FAM49A	266.878	-1.88327	0.184835	-10.1889	2.22221e-24	5.19991e-23
FAM65A	27.8294	-1.41499	0.495103	-2.85797	0.00426364	0.0137729
FAM66C	5.77221	-1.87268	0.889597	-2.10509	0.0352836	0.0857429
FAM69C	7.45874	-2.60599	0.849433	-3.06792	0.00215554	0.00751368
FAM78B	7.46266	-3.19885	0.864585	-3.69987	0.000215708	0.000938643
FAM84B	754.699	-1.07051	0.200491	-5.33945	9.32298e-08	6.70369e-07
FAM89A	106.74	-2.17033	0.340935	-6.36581	1.94263e-10	1.82642e-09
FANK1	32.3567	-1.84932	0.462116	-4.00185	6.285e-05	0.000303359
FAR2	521.26	-1.01456	0.173355	-5.8525	4.84249e-09	3.97142e-08
FARP1	156.027	-2.43677	0.265661	-9.17248	4.62249e-20	8.7985e-19
FAS	97.1362	-1.25507	0.299509	-4.19042	2.78439e-05	0.000141874
FAT3	41.5599	-1.48465	0.515158	-2.88194	0.00395239	0.0129005
FAT4	450.735	-2.40149	0.155382	-15.4554	6.94168e-54	4.21554e-52
FBLIM1	411.416	-4.23314	0.227174	-18.634	1.70455e-77	2.09883e-75
FBLN1	844.821	-1.92896	0.192388	-10.0264	1.16709e-23	2.64768e-22
FBN1	698.924	-3.21757	0.221811	-14.5059	1.11094e-47	5.95635e-46
FBN2	922.25	-2.20912	0.138458	-15.9551	2.62377e-57	1.74794e-55
FBN3	32.3274	-1.91432	0.573145	-3.34003	0.000837685	0.00322815
FBXL2	97.8726	-2.59017	0.325264	-7.96328	1.67541e-15	2.41622e-14
FBXL7	176.433	-4.37757	0.310913	-14.0797	5.06111e-45	2.53112e-43
FBXO10	74.1527	-1.60344	0.311026	-5.15531	2.53207e-07	1.73143e-06
FBXO16	31.4001	-1.67242	0.458311	-3.64908	0.000263177	0.00112665
FBXO2	3.65413	-2.84739	1.11502	-2.55367	0.0106595	0.0306811
FBXO21	698.641	-2.78738	0.148037	-18.829	4.37015e-79	5.57319e-77
FBXO6	16.8415	-2.48647	0.661342	-3.75973	0.000170096	0.00075245
FCGBP	11.5632	-3.95947	0.891933	-4.4392	9.02933e-06	4.95115e-05
FCGR2B	4.75922	-5.2863	1.06835	-4.94808	7.49474e-07	4.83073e-06
FCGRT	955.83	-1.91609	0.126346	-15.1654	5.9921e-52	3.55425e-50
FCN3	131.304	-6.82511	0.474418	-14.3863	6.31114e-47	3.29471e-45
FCRLB	16.1196	-1.66758	0.607337	-2.74572	0.00603783	0.0187445
FDX1	202.943	-1.69553	0.236004	-7.18434	6.75323e-13	7.96908e-12
FER1L5	12.0559	-2.2056	0.650041	-3.39302	0.000691263	0.0027153
FERMT2	874.03	-1.8964	0.132614	-14.3001	2.18388e-46	1.12366e-44
FEZ1	323.333	-2.75948	0.219397	-12.5776	2.80486e-36	1.07695e-34
FFAR2	4.97596	-1.97445	0.907574	-2.17553	0.0295907	0.0736939
FGD5	446.665	-2.00465	0.144746	-13.8494	1.28301e-43	6.19104e-42
FGD6	158.476	-1.68318	0.244785	-6.87617	6.14837e-12	6.62081e-11
FGF12	105.666	-1.08329	0.296167	-3.65769	0.000254499	0.00109253
FGF2	60.6328	-1.68305	0.333258	-5.0503	4.41111e-07	2.91905e-06
FGF23	34.8787	-3.10587	0.450831	-6.88922	5.60983e-12	6.06282e-11
FGF9	9.34794	-3.56961	0.87833	-4.06408	4.82219e-05	0.000236851
FGFR1	588.458	-2.89103	0.152063	-19.012	1.35593e-80	1.78006e-78
FGFR2	136.4	-2.54582	0.448283	-5.67905	1.35448e-08	1.06251e-07
FGL2	4.44337	-2.07751	0.998864	-2.07987	0.0375372	0.0902248
FHAD1	6.85091	-2.47978	0.907779	-2.7317	0.00630084	0.0194158
FIGNL2	3.87918	-2.36262	1.07912	-2.18939	0.0285684	0.0715551
FILIP1	734.787	-5.5418	0.293474	-18.8835	1.5601e-79	2.00389e-77
FILIP1L	286.632	-1.91028	0.231132	-8.26489	1.39824e-16	2.17268e-15
FIZ1	29.0355	-1.04865	0.459987	-2.27974	0.0226233	0.0588028
FJX1	121.094	-1.80342	0.351288	-5.13373	2.84058e-07	1.9247e-06
FKBP1A	5834.81	-1.53956	0.0962563	-15.9944	1.39774e-57	9.45276e-56
FKBP1C	69.411	-2.1843	0.472367	-4.62416	3.76125e-06	2.17606e-05
FKBP9	412.46	-1.58835	0.20823	-7.62788	2.38649e-14	3.14221e-13
FKBP9P1	13.8804	-2.37693	0.688991	-3.44987	0.000560857	0.00223966
FLJ22447	3.35189	-2.36437	1.09116	-2.16684	0.0302468	0.0750452
FLNB	781.959	-1.35353	0.168437	-8.03587	9.29194e-16	1.37106e-14
FLRT2	815.23	-4.30793	0.220393	-19.5466	4.41054e-85	6.45457e-83
FLRT3	223.353	-4.80489	0.326501	-14.7163	5.06587e-49	2.80019e-47
FLT1	4804.59	-3.7652	0.106727	-35.279	1.23425e-272	2.20362e-269
FLT4	305.088	-3.19336	0.21538	-14.8266	9.8586e-50	5.57011e-48
FLVCR2	15.5015	-2.6156	0.743325	-3.51878	0.000433528	0.00177895
FMN2	34.4684	-2.03845	0.461103	-4.42082	9.83283e-06	5.3621e-05
FMNL2	227.036	-2.80513	0.208418	-13.4591	2.72074e-41	1.22667e-39
FMNL3	337.987	-1.86915	0.171076	-10.9258	8.67545e-28	2.3977e-26
FN1	10089.4	-3.99562	0.182687	-21.8714	4.8624e-106	1.11299e-103
FNBP1	523.917	-2.09803	0.129319	-16.2237	3.43164e-59	2.53176e-57
FNDC3B	1471.72	-2.10766	0.142749	-14.7648	2.47186e-49	1.38346e-47
FNDC4	23.0763	-2.48787	0.601922	-4.13321	3.57739e-05	0.00017911
FNDC5	7.79664	-2.64046	0.804079	-3.28383	0.00102406	0.00386708
FNIP2	332.76	-1.15631	0.169421	-6.82507	8.7883e-12	9.35079e-11
FOSL2	161.292	-2.54642	0.301992	-8.43206	3.39623e-17	5.48249e-16
FOXC1	73.0747	-3.69901	0.382682	-9.66603	4.20382e-22	8.86127e-21
FOXC2	36.412	-5.08926	0.702152	-7.24808	4.22714e-13	5.06859e-12
FOXF1	43.7402	-3.54453	0.628421	-5.64037	1.69687e-08	1.31779e-07
FOXL1	13.7914	-2.0878	0.694313	-3.007	0.00263839	0.00897766
FOXO1	379.714	-1.79116	0.182785	-9.79928	1.13386e-22	2.45977e-21
FOXP1	525.014	-1.04849	0.160248	-6.54291	6.03351e-11	5.95151e-10
FOXS1	30.7973	-1.84271	0.596079	-3.09138	0.00199229	0.00702
FREM2	58.9618	-1.35866	0.52138	-2.60589	0.00916357	0.0268912
FRMD4A	172.144	-2.06485	0.243868	-8.46705	2.51677e-17	4.09986e-16
FRMD6	296.052	-2.66609	0.253776	-10.5057	8.13589e-26	2.05167e-24
FRMPD2	11.0822	-1.66444	0.721985	-2.30536	0.0211462	0.0556358
FRZB	619.016	-4.57521	0.392458	-11.6578	2.09288e-31	6.63699e-30
FSCN1	2071.18	-2.44562	0.308687	-7.92265	2.32507e-15	3.29197e-14
FSHR	61.9245	-1.36725	0.585691	-2.33443	0.0195731	0.0519796
FSTL1	3784.43	-1.79285	0.106585	-16.8208	1.7192e-63	1.44786e-61
FURIN	886.185	-1.05382	0.122994	-8.56807	1.05233e-17	1.74938e-16
FXYD6	115.895	-3.97866	0.399633	-9.95577	2.37971e-23	5.31092e-22
FYN	459.534	-1.01355	0.195871	-5.17459	2.28407e-07	1.57208e-06
FZD1	102.247	-4.28695	0.428543	-10.0035	1.47035e-23	3.3146e-22
FZD10	7.19287	-3.4609	0.922465	-3.7518	0.000175569	0.000774741
FZD4	371.151	-2.26639	0.174469	-12.9902	1.39008e-38	5.77173e-37
GABARAPL1	830.285	-1.01651	0.128095	-7.93555	2.09564e-15	2.9837e-14
GABRP	5.90041	-2.92515	0.887344	-3.29652	0.000978916	0.0037131
GABRR3	3.84353	-2.45703	1.04517	-2.35084	0.0187311	0.0500412
GALNT18	221.899	-4.56737	0.3697	-12.3543	4.61941e-35	1.71465e-33
GALNT8	52.3231	-2.0886	0.425661	-4.90672	9.26129e-07	5.89277e-06
GAP43	225.899	-4.79022	0.385472	-12.4269	1.86748e-35	7.03418e-34
GAPDHP59	4.50381	-2.32778	0.989087	-2.35347	0.0185994	0.0497562
GAPLINC	38.6214	-4.33807	0.859489	-5.04727	4.48179e-07	2.96362e-06
GAS6	48.4374	-2.28585	0.60853	-3.75634	0.000172417	0.000762153
GATA3	262.676	-4.21307	0.29197	-14.4298	3.36111e-47	1.77019e-45
GATA4	123.59	-5.64636	0.461749	-12.2282	2.19731e-34	7.95756e-33
GATA5	37.2204	-1.45366	0.47134	-3.0841	0.00204172	0.0071673
GATA6	123.786	-1.05539	0.246591	-4.27993	1.86949e-05	9.75962e-05
GATA6-AS1	18.7978	-2.49671	0.587879	-4.24698	2.16671e-05	0.000111837
GBP2	35.7883	-3.08663	0.5765	-5.35409	8.59868e-08	6.20788e-07
GBP4	159.082	-2.4656	0.288099	-8.55818	1.14666e-17	1.90264e-16
GBX2	9.53616	-4.04768	0.922605	-4.38722	1.14806e-05	6.1819e-05
GCH1	28.0441	-1.37301	0.603513	-2.27503	0.0229044	0.0594296
GCNT1	83.6228	-4.10731	0.390647	-10.5141	7.43699e-26	1.87808e-24
GCNT2	165.911	-3.37921	0.298193	-11.3323	9.08029e-30	2.71557e-28
GCNT4	45.7752	-3.58459	0.587427	-6.10218	1.04631e-09	9.18882e-09
GDF7	45.526	-3.29598	0.51303	-6.42454	1.32269e-10	1.25881e-09
GDPD4	7.09595	-2.24257	0.864813	-2.59313	0.00951072	0.027773
GDPD5	284.735	-4.42616	0.237921	-18.6035	3.01172e-77	3.65791e-75
GFOD2	183.501	-1.32109	0.236578	-5.58418	2.34805e-08	1.80155e-07
GFPT2	120.077	-2.20063	0.478304	-4.6009	4.20677e-06	2.41426e-05
GFRA1	79.3617	-1.17211	0.520601	-2.25146	0.0243562	0.0624883
GGCX	348.794	-1.69943	0.16969	-10.0149	1.31106e-23	2.96299e-22
GGT7	61.871	-1.08186	0.372241	-2.90634	0.00365679	0.0120436
GGTA1P	10.615	-1.76972	0.776738	-2.2784	0.0227028	0.0589924
GIMAP1	69.4637	-5.0318	0.498208	-10.0998	5.53584e-24	1.27367e-22
GIMAP2	15.8961	-2.39296	0.645484	-3.70723	0.000209537	0.000913796
GIMAP4	1049.81	-5.28734	0.703879	-7.51172	5.83534e-14	7.48987e-13
GIMAP5	7.46303	-2.95527	0.859016	-3.4403	0.00058108	0.0023106
GIMAP6	172.907	-2.30482	0.247511	-9.31198	1.25465e-20	2.45083e-19
GIMAP7	117.424	-5.1692	0.396486	-13.0375	7.48442e-39	3.13678e-37
GIMAP8	632.988	-6.80959	0.321012	-21.2129	7.26638e-100	1.36562e-97
GIPC3	86.0863	-1.11266	0.290126	-3.83511	0.00012551	0.000570048
GJA1	3325.48	-3.18604	0.17237	-18.4837	2.79491e-76	3.28292e-74
GJA4	3518.19	-2.40308	0.447344	-5.37187	7.79248e-08	5.65327e-07
GJA5	831.435	-4.34911	0.545421	-7.97387	1.53786e-15	2.22504e-14
GLI3	232.199	-2.81754	0.235682	-11.9549	6.12309e-33	2.07048e-31
GLIPR1L2	5.26766	-2.13886	0.957395	-2.23404	0.0254807	0.0649346
GLIS2	43.6464	-1.61847	0.44642	-3.62545	0.000288455	0.00122364
GLMP	355.428	-1.0079	0.174944	-5.76131	8.34649e-09	6.67944e-08
GLT1D1	5.86975	-2.46197	0.953633	-2.58167	0.00983229	0.0285905
GLT8D2	68.2165	-1.71583	0.423262	-4.05384	5.03843e-05	0.000246861
GNA11	92.2537	-1.07665	0.333094	-3.23226	0.00122817	0.00454554
GNA14	361.407	-5.40822	0.327273	-16.5251	2.42165e-61	1.90467e-59
GNA14-AS1	4.8497	-3.50702	0.996295	-3.52006	0.000431452	0.00177206
GNAI1	859.966	-1.53017	0.146284	-10.4603	1.31443e-25	3.28221e-24
GNAI2	1529.48	-1.06232	0.137279	-7.73839	1.00685e-14	1.36702e-13
GNAO1	16.7677	-3.49587	0.686896	-5.08937	3.59254e-07	2.405e-06
GNG11	6525.5	-2.68754	0.10292	-26.113	2.59811e-150	1.1894e-147
GNG12	872.784	-1.61898	0.135582	-11.9409	7.24271e-33	2.4261e-31
GNG2	173.348	-2.0542	0.235954	-8.70595	3.14937e-18	5.39624e-17
GNG7	74.641	-2.14649	0.31451	-6.82488	8.80016e-12	9.35783e-11
GNGT2	7.92012	-2.39943	0.966882	-2.48161	0.013079	0.0367562
GNPDA1	703.111	-1.93463	0.155751	-12.4213	2.00191e-35	7.52465e-34
GNS	888.263	-1.36353	0.143516	-9.50087	2.08151e-21	4.26673e-20
GOLGA6L9	26.4332	-1.87063	0.510634	-3.66335	0.000248943	0.00107151
GOLGA7B	8.47104	-2.48774	0.877542	-2.8349	0.00458401	0.0146837
GOSR2	98.1736	-1.16896	0.312932	-3.73551	0.000187336	0.000823208
GPAT3	19.2404	-2.28153	0.67551	-3.3775	0.000731492	0.00285577
GPC3	636.955	-1.09177	0.376193	-2.90215	0.0037061	0.0121947
GPC6	691.267	-1.24966	0.173969	-7.18326	6.80704e-13	8.02197e-12
GPM6A	15.9691	-1.53941	0.667112	-2.30757	0.0210233	0.0553668
GPM6B	226.889	-1.4702	0.208009	-7.06796	1.57229e-12	1.79142e-11
GPR1	50.5293	-2.62488	0.758634	-3.46001	0.000540148	0.0021664
GPR137B	50.2453	-1.27509	0.399936	-3.18825	0.00143138	0.00520064
GPR137C	41.113	-1.18797	0.389568	-3.04945	0.00229263	0.00792962
GPR143	141.677	-3.47772	0.358587	-9.69839	3.0629e-22	6.50237e-21
GPR153	17.1753	-1.56795	0.643215	-2.43767	0.0147821	0.0408417
GPR161	221.019	-1.78508	0.21464	-8.31662	9.05075e-17	1.42497e-15
GPR182	48.1316	-6.29087	0.635173	-9.90417	3.99258e-23	8.81131e-22
GPR19	47.8421	-2.4754	0.472576	-5.23811	1.62231e-07	1.13543e-06
GPR3	25.8434	-1.87935	0.639407	-2.93922	0.00329043	0.0109665
GPR4	147.712	-4.84484	0.515045	-9.40663	5.12309e-21	1.02198e-19
GPR83	5.37645	-2.26092	0.881704	-2.56427	0.0103394	0.0298705
GPR85	32.1068	-2.34818	0.427932	-5.48728	4.08168e-08	3.04914e-07
GPRASP2	122.871	-1.57304	0.256708	-6.12775	8.91291e-10	7.90125e-09
GPRC5B	359.684	-1.61613	0.203379	-7.94637	1.9206e-15	2.74763e-14
GPRC5C	168.711	-2.43773	0.347773	-7.00956	2.39071e-12	2.66785e-11
GPRIN3	127.324	-4.42851	0.653715	-6.77437	1.2495e-11	1.31304e-10
GPX3	97.8228	-3.82444	0.39985	-9.56468	1.12548e-21	2.32303e-20
GRAMD1C	55.0802	-3.12532	0.42042	-7.43381	1.05513e-13	1.32664e-12
GRASP	24.0527	-1.66156	0.555493	-2.99115	0.00277932	0.00941771
GRB14	5.11776	-2.03846	0.910374	-2.23914	0.0251468	0.064212
GREB1L	108.464	-2.3592	0.267241	-8.82801	1.06557e-18	1.86516e-17
GREM2	21.6658	-3.52037	0.705491	-4.98996	6.0392e-07	3.94237e-06
GRIK2	13.8686	-1.36711	0.6721	-2.03409	0.0419424	0.0989611
GRINA	649.445	-1.3359	0.198843	-6.71839	1.83749e-11	1.89963e-10
GRK5	244.807	-4.51531	0.267231	-16.8967	4.76062e-64	4.08635e-62
GTF2IRD2B	10.0463	-2.23281	0.752741	-2.96624	0.00301469	0.0101421
GUCA1A	22.2398	-1.87401	0.848559	-2.20846	0.0272124	0.0686034
GULP1	418.886	-1.39157	0.195941	-7.10197	1.22988e-12	1.41119e-11
H19	887.652	-2.96398	0.162229	-18.2703	1.42606e-74	1.62171e-72
H6PD	184.355	-3.01672	0.259663	-11.6178	3.3452e-31	1.0515e-29
HAAO	39.0175	-1.26173	0.491715	-2.56599	0.0102883	0.0297566
HABP4	36.2043	-1.3199	0.443305	-2.97741	0.00290692	0.00981469
HAGLR	45.1788	-2.43493	0.667572	-3.64744	0.00026487	0.00113188
HAGLROS	6.27355	-2.84238	1.02401	-2.77574	0.00550769	0.0172456
HAND2	66.4281	-3.92843	0.568544	-6.90964	4.85891e-12	5.28647e-11
HAND2-AS1	31.654	-2.10759	0.702084	-3.00191	0.00268294	0.00912058
HAPLN1	3947.52	-5.34482	0.180296	-29.6447	3.96936e-193	3.37472e-190
HAPLN3	146.934	-4.01392	0.330383	-12.1493	5.78646e-34	2.04173e-32
HAS2	272.972	-4.16429	0.479806	-8.67911	3.98894e-18	6.77626e-17
HDAC11	49.0963	-1.47913	0.395448	-3.74039	0.000183736	0.000808584
HEBP1	268.026	-1.94137	0.199752	-9.7189	2.5048e-22	5.32389e-21
HECA	300.036	-1.98933	0.169786	-11.7167	1.04666e-31	3.38532e-30
HECTD2	170.785	-1.39738	0.208896	-6.68936	2.24149e-11	2.30262e-10
HECW2	431.813	-2.47806	0.380817	-6.50722	7.65537e-11	7.49336e-10
HEG1	456.903	-3.33541	0.19359	-17.2293	1.60162e-66	1.49714e-64
HELZ2	36.9529	-3.10424	0.49357	-6.28937	3.1875e-10	2.94259e-09
HERC5	43.1739	-1.30228	0.38103	-3.41778	0.000631336	0.00249543
HES4	5.27341	-2.78957	1.00829	-2.76664	0.00566374	0.0176857
HEY1	1330.88	-5.52423	0.375449	-14.7137	5.26732e-49	2.90255e-47
HEY2	157.72	-4.22826	0.282688	-14.9573	1.39528e-50	8.01006e-49
HFE	15.2183	-1.60903	0.74573	-2.15766	0.030954	0.0765766
HGSNAT	491.801	-1.05833	0.183841	-5.75675	8.57497e-09	6.84693e-08
HHAT	64.2216	-1.31946	0.392528	-3.36145	0.000775345	0.00301197
HHEX	350.556	-1.47982	0.186359	-7.94065	2.01119e-15	2.86804e-14
HHIPL1	31.8709	-1.23891	0.498827	-2.48364	0.0130046	0.0365759
HID1	179.158	-3.16887	0.238506	-13.2863	2.77889e-40	1.20423e-38
HIF3A	263.385	-1.95382	0.19107	-10.2257	1.52145e-24	3.60744e-23
HIP1	348.419	-1.65	0.164706	-10.0178	1.27272e-23	2.88366e-22
HIP1R	124.733	-1.40662	0.276808	-5.08157	3.74323e-07	2.49838e-06
HIVEP2	176.951	-1.13281	0.200869	-5.63952	1.70524e-08	1.32314e-07
HLA-B	329.535	-2.05984	0.243778	-8.44964	2.92211e-17	4.75149e-16
HLA-DMB	10.1071	-3.37132	0.9693	-3.4781	0.000504985	0.00203844
HLA-DOA	11.5443	-3.80569	0.888935	-4.28118	1.85903e-05	9.71067e-05
HLA-E	2188.39	-1.40679	0.117042	-12.0196	2.80484e-33	9.57506e-32
HLCS	107.578	-1.00957	0.290204	-3.47881	0.00050364	0.00203393
HLX	95.9417	-3.17435	0.41179	-7.70866	1.27145e-14	1.70552e-13
HMCN1	160.094	-2.68872	0.296913	-9.05559	1.35838e-19	2.50801e-18
HMCN2	34.1715	-3.43474	0.474006	-7.2462	4.2862e-13	5.13596e-12
HMGA2	2860.85	-2.78286	0.125519	-22.1709	6.56183e-109	1.58317e-106
HMGCLL1	14.6211	-1.99247	0.635027	-3.13761	0.00170331	0.00609804
HMGN2P15	7.99653	-4.13364	0.961749	-4.29805	1.72309e-05	9.04026e-05
HMOX1	155.256	-1.94087	0.244104	-7.95101	1.84996e-15	2.65721e-14
HMSD	10.6927	-4.78664	0.978633	-4.89114	1.00251e-06	6.34261e-06
HNMT	245.911	-2.16829	0.293306	-7.39259	1.43992e-13	1.78903e-12
HOMER3	14.1774	-2.33955	0.87358	-2.67812	0.00740361	0.0223246
HOOK1	37.1887	-1.47527	0.438893	-3.36134	0.000775658	0.00301253
HOPX	320.388	-2.54914	0.460023	-5.54133	3.00184e-08	2.27676e-07
HOXA-AS2	7.33754	-3.87638	0.993212	-3.90287	9.50587e-05	0.000442204
HOXA1	12.3734	-2.54246	0.666902	-3.81235	0.000137653	0.000620153
HOXA10	68.5438	-3.124	0.889469	-3.5122	0.000444407	0.00181941
HOXA11	30.8674	-3.06272	0.778223	-3.93554	8.3011e-05	0.000391463
HOXA13	56.158	-3.03498	0.649489	-4.67287	2.97024e-06	1.74846e-05
HOXA3	9.44938	-2.64142	0.876281	-3.01435	0.0025753	0.00879756
HOXA5	11.0358	-2.99818	0.81028	-3.70017	0.000215452	0.000937759
HOXA9	109.127	-4.4692	0.553575	-8.07334	6.84025e-16	1.01602e-14
HOXB-AS2	7.59002	-2.25507	0.805308	-2.80026	0.00510618	0.016147
HOXB-AS3	55.0175	-2.24109	0.39107	-5.73065	1.00044e-08	7.94212e-08
HOXB2	47.5979	-1.952	0.444484	-4.39161	1.12513e-05	6.06851e-05
HOXB3	122.01	-2.2397	0.238179	-9.40341	5.28229e-21	1.05257e-19
HOXB5	271.297	-1.9509	0.176798	-11.0347	2.60038e-28	7.33446e-27
HOXB6	34.097	-2.97054	0.531848	-5.58531	2.33281e-08	1.79063e-07
HOXB7	210.349	-3.16946	0.31269	-10.1361	3.82071e-24	8.85908e-23
HOXB8	31.6021	-2.79658	0.558509	-5.00722	5.5221e-07	3.61274e-06
HOXB9	164.914	-1.06324	0.270928	-3.92442	8.69389e-05	0.000407832
HPGD	337.482	-4.04206	0.296107	-13.6507	2.00068e-42	9.35083e-41
HPS3	134.779	-1.5588	0.276371	-5.64024	1.69814e-08	1.3182e-07
HPX	18.0185	-1.54788	0.758451	-2.04085	0.041266	0.0977529
HRAS	55.2947	-1.0302	0.374169	-2.75329	0.00589992	0.0183418
HS1BP3	290.38	-1.8357	0.179147	-10.2469	1.22211e-24	2.92488e-23
HS3ST1	33.9805	-2.59666	0.696228	-3.72961	0.000191776	0.000841477
HS6ST1	263.481	-1.20184	0.241036	-4.98615	6.1594e-07	4.01937e-06
HS6ST3	8.44527	-3.72935	0.935518	-3.9864	6.70832e-05	0.00032205
HSD11B2	3.22358	-2.56947	1.08528	-2.36757	0.0179054	0.0482178
HSD17B14	236.097	-1.89508	0.207308	-9.1414	6.16501e-20	1.16353e-18
HSD17B6	36.8949	-3.3352	0.548003	-6.0861	1.15696e-09	1.01059e-08
HSD3BP5	10.0884	-2.94889	0.962945	-3.06237	0.00219594	0.0076366
HSPA12A	8.75159	-1.89964	0.840795	-2.25934	0.0238624	0.0614155
HSPA12B	34.8376	-1.45381	0.499028	-2.91328	0.00357657	0.0118077
HSPA2	132.799	-1.21083	0.250335	-4.83683	1.31926e-06	8.21556e-06
HSPB8	571.387	-4.91285	0.481411	-10.2051	1.88132e-24	4.43127e-23
HSPG2	1630.46	-3.47369	0.159695	-21.752	6.61594e-105	1.4062e-102
HTR1F	11.8407	-3.16925	0.907729	-3.49141	0.000480476	0.00195053
HTR7P1	42.5474	-3.69808	0.599939	-6.1641	7.08836e-10	6.35638e-09
HTRA1	268.899	-3.27806	0.437176	-7.49825	6.46778e-14	8.26007e-13
HTRA3	101.713	-3.14044	0.345945	-9.07786	1.10725e-19	2.05926e-18
HUNK	51.5488	-1.58851	0.40428	-3.92924	8.52145e-05	0.000400058
HYAL2	581.543	-1.7703	0.144194	-12.2772	1.20133e-34	4.4042e-33
HYMAI	7.82487	-2.64235	0.906335	-2.91542	0.0035521	0.0117378
ICAM1	245.361	-2.4823	0.237419	-10.4553	1.38505e-25	3.45372e-24
ID1	2252.92	-3.85277	0.125188	-30.7758	5.53038e-208	5.19681e-205
ID3	2736.65	-4.74916	0.122455	-38.7829	0	0
ID4	39.2428	-2.73757	0.594633	-4.6038	4.14848e-06	2.38234e-05
IER3	243.791	-1.888	0.266832	-7.07561	1.48794e-12	1.69712e-11
IFFO2	61.9607	-3.02459	0.472264	-6.40444	1.50919e-10	1.4302e-09
IFI16	1610.91	-4.11543	0.121199	-33.956	9.95301e-253	1.26929e-249
IFIH1	69.2492	-2.9915	0.365188	-8.19169	2.5759e-16	3.92408e-15
IFIT3	119.418	-2.58665	0.304696	-8.48928	2.07921e-17	3.40571e-16
IFIT5	116.703	-1.49444	0.252697	-5.91398	3.33932e-09	2.78209e-08
IFNGR1	782.663	-1.05874	0.137391	-7.70609	1.29729e-14	1.73757e-13
IFT122	95.1341	-1.07826	0.289181	-3.72865	0.000192507	0.000844477
IFT22	185.863	-2.26629	0.246009	-9.2122	3.19504e-20	6.13379e-19
IFT43	116.778	-1.14788	0.274482	-4.18198	2.8898e-05	0.000146784
IFT81	178.469	-1.63139	0.223823	-7.28873	3.12886e-13	3.78729e-12
IGDCC3	568.571	-4.19865	0.197339	-21.2763	1.88267e-100	3.57588e-98
IGDCC4	147.238	-1.10753	0.303609	-3.6479	0.000264389	0.00113037
IGF2	1162.71	-1.72612	0.398226	-4.33454	1.46067e-05	7.75925e-05
IGF2R	362.761	-1.29582	0.172767	-7.50043	6.36083e-14	8.13512e-13
IGFBP1	35.5078	-2.59976	0.86358	-3.01044	0.00260866	0.00889686
IGFBP2	820.975	-1.72473	0.181768	-9.48862	2.34105e-21	4.78775e-20
IGFBP3	562.383	-3.32784	0.586666	-5.67246	1.40758e-08	1.10223e-07
IGFBP4	2506.91	-3.81715	0.119872	-31.8437	1.61002e-222	1.79658e-219
IGLON5	44.3406	-2.28348	0.434989	-5.24952	1.52497e-07	1.07192e-06
IL13RA1	377.662	-1.80033	0.172829	-10.4169	2.07714e-25	5.13645e-24
IL17RA	131.406	-1.95249	0.277138	-7.04519	1.85203e-12	2.09147e-11
IL17RD	41.6595	-2.68172	0.532798	-5.03328	4.82152e-07	3.17768e-06
IL18R1	76.4579	-3.05837	0.299817	-10.2008	1.96646e-24	4.61325e-23
IL1A	74.4896	-4.49986	0.497583	-9.04344	1.51821e-19	2.79445e-18
IL1R1	101.948	-4.53392	0.371818	-12.1939	3.348e-34	1.20272e-32
IL1RAP	66.7283	-1.45104	0.359904	-4.03175	5.53637e-05	0.000269998
IL1RL1	23.965	-3.65625	0.566647	-6.45243	1.10071e-10	1.05827e-09
IL32	602.562	-5.23121	0.256252	-20.4143	1.24887e-92	2.08386e-90
IL33	29.649	-4.59903	0.578917	-7.9442	1.95455e-15	2.79395e-14
IL4I1	101.398	-3.95955	0.377763	-10.4816	1.05002e-25	2.62563e-24
IL4R	152.051	-2.31288	0.289811	-7.98067	1.45536e-15	2.11424e-14
IL6R	43.8628	-1.0715	0.431975	-2.48047	0.013121	0.0368685
IL7R	21.4821	-3.43898	0.626356	-5.49045	4.00902e-08	2.99862e-07
IMPA2	21.6824	-1.42918	0.508808	-2.80888	0.00497135	0.0157765
INMT	13.682	-2.24637	0.782029	-2.87249	0.00407251	0.013249
IPO11	470.211	-1.31184	0.169699	-7.73039	1.07219e-14	1.45022e-13
IQCA1	45.8679	-4.39256	0.689511	-6.37055	1.88347e-10	1.77361e-09
IQSEC3	27.7441	-1.09917	0.471499	-2.33123	0.019741	0.0523494
IRAK1BP1	53.2467	-1.15214	0.344368	-3.34567	0.000820842	0.00317283
IRF2BP2	753.651	-1.38749	0.125319	-11.0717	1.72112e-28	4.86988e-27
IRF2BPL	129.927	-1.34285	0.267041	-5.02864	4.93972e-07	3.2472e-06
IRF6	40.3099	-2.08071	0.457361	-4.54939	5.3802e-06	3.03981e-05
ISLR	63.3387	-2.75813	0.647962	-4.25662	2.07542e-05	0.000107623
ISM1	24.2136	-3.77559	0.631029	-5.98322	2.18764e-09	1.86079e-08
ITGA1	637.572	-3.59699	0.278605	-12.9107	3.91638e-38	1.61113e-36
ITGA10	26.2618	-3.2387	0.617648	-5.24359	1.5748e-07	1.10477e-06
ITGA2	133.196	-1.44066	0.296926	-4.85194	1.22262e-06	7.63774e-06
ITGA3	306.718	-3.76754	0.372994	-10.1008	5.47913e-24	1.26225e-22
ITGA5	1841.07	-2.76573	0.142419	-19.4197	5.2603e-84	7.45377e-82
ITGA8	120.451	-2.85799	0.301336	-9.48438	2.43819e-21	4.97503e-20
ITGA9	427.04	-2.67359	0.183435	-14.5752	4.04176e-48	2.20678e-46
ITGAV	2627.25	-1.73502	0.166356	-10.4296	1.81741e-25	4.51295e-24
ITGB1	4326.81	-1.31822	0.106217	-12.4107	2.28762e-35	8.58051e-34
ITGB5	393.226	-1.0671	0.18001	-5.928	3.06643e-09	2.56431e-08
ITM2B	3113.96	-1.82602	0.135248	-13.5013	1.53686e-41	6.98196e-40
ITPKB	319.319	-1.08536	0.16964	-6.39802	1.57408e-10	1.48854e-09
ITPR3	92.886	-4.09788	0.414067	-9.89667	4.30365e-23	9.48609e-22
ITPRIPL2	208.498	-1.59212	0.187085	-8.51013	1.73743e-17	2.859e-16
ITSN1	598.659	-1.29914	0.158119	-8.21622	2.10018e-16	3.21583e-15
JAG1	458.726	-2.37695	0.196324	-12.1073	9.6635e-34	3.37636e-32
JAG2	85.543	-3.02648	0.308079	-9.82371	8.90081e-23	1.93563e-21
JAM2	31.2155	-2.97378	0.637963	-4.66136	3.1412e-06	1.83999e-05
JAM3	1628.9	-2.56857	0.102802	-24.9857	8.74405e-138	3.71706e-135
JAZF1	66.2047	-2.5357	0.394746	-6.42362	1.3307e-10	1.26509e-09
JOSD2	71.8648	-1.57005	0.384026	-4.08839	4.3438e-05	0.000214713
JPH1	156.348	-4.15715	0.3038	-13.6838	1.26815e-42	5.95831e-41
JPH2	51.4107	-2.35277	0.689896	-3.41033	0.000648838	0.00256036
JPH3	18.7414	-2.64375	0.700528	-3.77394	0.000160687	0.000714724
JUN	144.655	-2.13222	0.285912	-7.45762	8.80985e-14	1.11475e-12
KANK3	21.0424	-1.98403	0.558429	-3.55288	0.000381043	0.00158581
KAT7	608.815	-1.75455	0.156676	-11.1986	4.14345e-29	1.20288e-27
KC6	53.0401	-1.01748	0.354785	-2.86789	0.00413223	0.0133969
KCNA5	17.617	-2.35599	0.836231	-2.81739	0.00484158	0.0154057
KCNC4	252.842	-2.56422	0.181991	-14.0898	4.38771e-45	2.20671e-43
KCNF1	6.87018	-2.4562	1.07216	-2.29088	0.0219702	0.0573726
KCNG1	14.9187	-2.67895	0.813356	-3.2937	0.000988787	0.00374656
KCNH7	15.9924	-2.05294	0.611312	-3.35825	0.00078437	0.00304504
KCNJ2	285.868	-3.24105	0.452949	-7.15545	8.34013e-13	9.77065e-12
KCNJ2-AS1	14.8647	-2.1982	0.914233	-2.40442	0.0161982	0.0442004
KCNK3	9.58495	-2.05868	0.793409	-2.59472	0.00946679	0.0276783
KCNN2	101.016	-1.69958	0.425359	-3.99565	6.4518e-05	0.000310738
KCNN3	85.5888	-3.6278	0.377318	-9.61469	6.93211e-22	1.44586e-20
KCNQ1	9.97102	-2.005	0.74526	-2.69034	0.00713795	0.0216405
KCTD10	624.554	-1.50804	0.15253	-9.88686	4.74702e-23	1.04248e-21
KCTD12	568.795	-1.6069	0.220143	-7.29936	2.89147e-13	3.50947e-12
KCTD15	280.726	-1.48946	0.198372	-7.50841	5.98514e-14	7.67112e-13
KCTD17	20.1215	-2.48086	0.659841	-3.75978	0.000170063	0.00075245
KCTD7	101.355	-1.0495	0.282481	-3.7153	0.000202965	0.000886869
KDM4D	18.8378	-1.24347	0.51735	-2.40353	0.0162376	0.0442942
KDM7A	85.061	-1.28634	0.260342	-4.94099	7.77283e-07	5.00094e-06
KDR	7529.74	-4.50048	0.130858	-34.3921	3.30592e-259	4.91866e-256
KHDRBS3	69.0649	-2.0639	0.397406	-5.19342	2.0647e-07	1.42881e-06
KIAA0040	28.3123	-2.91156	0.639174	-4.55519	5.23372e-06	2.96362e-05
KIAA0355	380.479	-3.08519	0.181117	-17.0343	4.57375e-65	4.04256e-63
KIAA0895	22.2667	-3.09312	0.683125	-4.52789	5.95752e-06	3.34377e-05
KIAA1033	715.889	-1.43703	0.129259	-11.1174	1.03264e-28	2.94518e-27
KIAA1161	112.326	-3.58486	0.317255	-11.2996	1.31822e-29	3.89662e-28
KIAA1257	13.604	-1.75128	0.666929	-2.62589	0.00864228	0.0255293
KIAA1462	844.339	-5.21833	0.232478	-22.4465	1.38488e-111	3.53224e-109
KIAA1549L	51.1539	-2.1512	0.561705	-3.82976	0.000128268	0.000580949
KIAA1551	1629.96	-1.50014	0.106519	-14.0833	4.8104e-45	2.4125e-43
KIAA1671	245.805	-1.62499	0.213414	-7.61426	2.65214e-14	3.48172e-13
KIAA1841	164.032	-1.28099	0.249722	-5.12966	2.90264e-07	1.96451e-06
KIF17	27.6281	-1.54398	0.506911	-3.04586	0.00232014	0.00801078
KIF1B	683.47	-1.1252	0.11864	-9.48416	2.44339e-21	4.97993e-20
KIF26A	55.6539	-3.48549	0.453168	-7.69137	1.4557e-14	1.94391e-13
KIF26B	170.855	-1.56554	0.461708	-3.39076	0.000696986	0.00273554
KIF3B	400.202	-1.449	0.165422	-8.75938	1.96319e-18	3.38982e-17
KIF5C	108.944	-2.68309	0.418371	-6.41318	1.42519e-10	1.35132e-09
KIRREL	632.767	-1.13691	0.13839	-8.21525	2.11731e-16	3.23928e-15
KITLG	205.668	-2.59506	0.383849	-6.76063	1.37393e-11	1.43872e-10
KL	70.2956	-4.99115	0.584713	-8.53607	1.38858e-17	2.29554e-16
KLC2	14.7394	-1.92687	0.753983	-2.55559	0.0106008	0.0305417
KLF12	255.933	-1.28324	0.210168	-6.10579	1.02296e-09	8.98819e-09
KLF2	23.8768	-2.68734	0.488297	-5.50348	3.72367e-08	2.79573e-07
KLF3-AS1	23.6218	-2.84807	0.60746	-4.68849	2.75226e-06	1.62766e-05
KLF5	41.13	-1.44238	0.590439	-2.44289	0.0145702	0.0403625
KLF6	2361.95	-1.82187	0.123674	-14.7312	4.0665e-49	2.26885e-47
KLF7	289.059	-2.75445	0.236888	-11.6276	2.98201e-31	9.4065e-30
KLHDC9	10.5422	-3.45913	0.892519	-3.87569	0.000106323	0.00048963
KLHL2	119.566	-1.10586	0.268286	-4.12194	3.7569e-05	0.000187887
KLHL25	37.5439	-1.81908	0.480158	-3.7885	0.00015156	0.00067598
KLHL3	198.458	-4.40891	0.29305	-15.0449	3.72835e-51	2.17536e-49
KLHL4	482.724	-4.285	0.179661	-23.8505	1.00133e-125	3.57556e-123
KLK6	13.5897	-3.56007	0.803249	-4.43209	9.33254e-06	5.10644e-05
KNDC1	14.0881	-1.66061	0.647374	-2.56514	0.0103134	0.0298194
KRBOX4	151.113	-1.2649	0.237195	-5.33276	9.67326e-08	6.92765e-07
KRT8	9435.66	-1.13801	0.288138	-3.94954	7.8303e-05	0.00037132
L1CAM	94.0046	-1.06073	0.482767	-2.19719	0.0280066	0.0703771
L1TD1	48.8067	-3.50287	0.467127	-7.49874	6.44324e-14	8.23462e-13
LAMA4	509.526	-1.42783	0.679824	-2.1003	0.0357025	0.0866194
LAMC2	13.987	-2.94912	0.858287	-3.43606	0.00059025	0.0023455
LAMP1	291.215	-1.3585	0.206178	-6.58899	4.42819e-11	4.44162e-10
LAPTM4B	3438.89	-1.40478	0.132908	-10.5696	4.12446e-26	1.05197e-24
LAYN	117.981	-1.30083	0.379311	-3.42945	0.000604805	0.002398
LBH	626.862	-3.31107	0.207103	-15.9875	1.56073e-57	1.05152e-55
LBX2-AS1	75.6785	-1.10676	0.301638	-3.66918	0.000243329	0.00104963
LDB2	1409.99	-5.07921	0.156604	-32.4334	9.28401e-231	1.10504e-227
LDLRAP1	89.9495	-1.02331	0.305046	-3.3546	0.000794796	0.00308217
LEMD2	51.8743	-1.62279	0.412593	-3.93314	8.38431e-05	0.000394553
LFNG	58.673	-3.10923	0.391108	-7.9498	1.86815e-15	2.68119e-14
LGALS1	1657.03	-2.58064	0.161284	-16.0006	1.26578e-57	8.59286e-56
LGALS3	96.8082	-2.15129	0.500769	-4.29597	1.73935e-05	9.11641e-05
LGMN	956.763	-3.29818	0.161524	-20.4192	1.13012e-92	1.90351e-90
LHFP	320	-1.56295	0.189646	-8.24143	1.7017e-16	2.62595e-15
LHFPL1	3.69596	-3.80588	1.09943	-3.46168	0.000536823	0.00215381
LHX1	23.0645	-3.30967	0.551921	-5.99665	2.01434e-09	1.71748e-08
LIFR	1956.97	-5.61016	0.151294	-37.0812	5.64625e-301	2.01616e-297
LIFR-AS1	8.35133	-2.87694	0.850746	-3.38166	0.000720492	0.00281789
LIMCH1	1543.94	-5.45175	0.335171	-16.2656	1.73165e-59	1.2882e-57
LIMK2	525.537	-1.53139	0.152405	-10.0481	9.36491e-24	2.12995e-22
LIMS2	76.6265	-2.49819	0.496563	-5.03097	4.88012e-07	3.21156e-06
LIN7A	70.7288	-2.84487	0.35852	-7.93503	2.10443e-15	2.99382e-14
LINC00176	4.10491	-2.9047	0.996599	-2.91462	0.00356125	0.0117636
LINC00240	8.2172	-2.05606	0.785509	-2.61749	0.00885785	0.02611
LINC00305	5.4388	-3.59759	0.944255	-3.80997	0.000138983	0.000625038
LINC00472	9.1927	-2.05215	0.863527	-2.37648	0.0174788	0.047197
LINC00551	120.86	-5.78114	0.581025	-9.94991	2.52404e-23	5.62599e-22
LINC00605	3.84435	-2.1728	1.06114	-2.04761	0.0405981	0.096555
LINC00622	16.4629	-1.62433	0.761577	-2.13284	0.0329375	0.0808337
LINC00639	7.09932	-2.70876	0.924207	-2.9309	0.00337979	0.0112245
LINC00704	20.2962	-2.41982	0.974413	-2.48336	0.013015	0.0365938
LINC00869	35.1309	-2.08536	0.50448	-4.13369	3.56985e-05	0.000178833
LINC00908	7.54677	-1.9995	0.801406	-2.49499	0.012596	0.0355951
LINC00924	5.15713	-2.86495	0.970847	-2.95098	0.00316771	0.010603
LINC00941	6.88731	-2.72034	0.951122	-2.86013	0.00423462	0.013694
LINC00961	25.001	-3.29754	0.634131	-5.2001	1.99185e-07	1.38294e-06
LINC00982	4.56481	-3.45134	1.04454	-3.30418	0.000952558	0.00362159
LINC01003	18.6379	-1.32807	0.618862	-2.14599	0.0318737	0.0786229
LINC01057	12.2374	-1.56182	0.700103	-2.23084	0.0256915	0.0653507
LINC01116	15.9328	-2.22401	0.846747	-2.62653	0.00862599	0.0254897
LINC01132	8.06579	-3.25793	0.965909	-3.37291	0.000743773	0.00290068
LINC01169	4.83152	-1.71644	0.842523	-2.03726	0.0416239	0.0983528
LINC01197	17.9273	-2.83931	0.660114	-4.30124	1.69842e-05	8.91345e-05
LINC01224	38.6495	-1.66496	0.471825	-3.52878	0.000417485	0.00172222
LINCR-0001	3.35093	-3.19828	1.08365	-2.95141	0.00316329	0.0105902
LINGO2	23.2839	-2.98357	0.765519	-3.89745	9.72121e-05	0.000450577
LIPG	707.046	-3.78151	0.244519	-15.4651	5.96754e-54	3.64879e-52
LITAF	490.793	-1.37795	0.1777	-7.75434	8.88025e-15	1.21121e-13
LIX1	77.666	-1.51566	0.689015	-2.19974	0.0278251	0.0699802
LMCD1	864.822	-1.11806	0.390555	-2.86274	0.00419992	0.0135917
LNX2	88.2817	-1.05007	0.266666	-3.93778	8.22389e-05	0.000388027
LONRF3	43.1392	-1.10413	0.357044	-3.09243	0.00198526	0.0069966
LOXL2	1040.25	-3.36773	0.183496	-18.3532	3.11308e-75	3.60915e-73
LOXL4	55.8545	-1.34738	0.52239	-2.57926	0.00990115	0.0287626
LPAR1	66.1764	-2.35899	0.380419	-6.20104	5.60895e-10	5.0782e-09
LPAR6	472.107	-3.51475	0.21873	-16.0689	4.21251e-58	2.9379e-56
LPL	3495.39	-6.3023	0.372608	-16.914	3.54638e-64	3.07364e-62
LPP	1340.72	-1.41886	0.125972	-11.2633	1.99049e-29	5.84511e-28
LPP-AS2	13.4028	-2.26427	0.749803	-3.01983	0.0025292	0.00866061
LRCH2	91.9116	-1.05585	0.299222	-3.52865	0.000417683	0.00172264
LRFN3	21.4795	-1.2839	0.57185	-2.24516	0.0247578	0.063391
LRFN5	41.634	-1.96403	0.510939	-3.84396	0.000121065	0.000551541
LRG1	21.7829	-1.55905	0.536422	-2.90639	0.00365623	0.0120436
LRIG1	61.9973	-1.15423	0.422415	-2.73245	0.00628661	0.019382
LRIG3	685.854	-5.75808	0.218624	-26.3379	7.06487e-153	3.70989e-150
LRP1	504.643	-1.86317	0.431597	-4.31693	1.58214e-05	8.35728e-05
LRP10	450.273	-1.24248	0.149564	-8.30733	9.78756e-17	1.53962e-15
LRP11	146.436	-1.78618	0.257013	-6.94977	3.65894e-12	4.01517e-11
LRP6	544.19	-1.00039	0.135357	-7.39075	1.45999e-13	1.81145e-12
LRRC17	51.8933	-1.38687	0.593165	-2.33809	0.0193828	0.0515431
LRRC20	44.4409	-1.05586	0.371611	-2.84129	0.00449311	0.0144358
LRRC27	81.0762	-1.17966	0.289049	-4.08118	4.48072e-05	0.000221236
LRRC3	26.8297	-1.23334	0.53136	-2.32109	0.0202819	0.0536305
LRRC32	667.273	-2.80165	0.160362	-17.4708	2.38919e-68	2.38305e-66
LRRC36	25.5444	-3.80776	0.7355	-5.17711	2.25347e-07	1.55341e-06
LRRC4	230.006	-2.54232	0.242116	-10.5004	8.59909e-26	2.15933e-24
LRRC46	6.14496	-2.01386	0.904412	-2.22671	0.0259665	0.0659561
LRRC4B	9.35043	-2.07177	0.714101	-2.90122	0.0037171	0.0122265
LRRC55	14.8265	-5.61034	0.842619	-6.65822	2.77167e-11	2.82936e-10
LRRC6	33.9266	-1.53418	0.417025	-3.67888	0.000234258	0.00101319
LRRC70	24.3354	-2.47738	0.693722	-3.57114	0.000355424	0.00148682
LRRC8C	322.805	-1.66011	0.193493	-8.57966	9.51504e-18	1.58619e-16
LRRN3	22.3674	-2.38312	0.64109	-3.71729	0.000201372	0.000880338
LRRTM4	55.1734	-1.38864	0.448629	-3.09531	0.00196608	0.00693586
LTB	9.74856	-2.19468	0.765685	-2.86629	0.00415307	0.0134498
LY96	14.7283	-4.15854	0.912005	-4.55977	5.1209e-06	2.90341e-05
LYNX1	14.7699	-2.63757	0.593221	-4.44619	8.74076e-06	4.79882e-05
LYPD6	103.353	-1.63457	0.336612	-4.85594	1.19814e-06	7.50034e-06
LYPD6B	36.0226	-3.41099	0.538635	-6.33265	2.40981e-10	2.2479e-09
LZTFL1	207.993	-1.58852	0.220634	-7.1998	6.03009e-13	7.15833e-12
MADCAM1	24.1013	-4.21316	0.66246	-6.35987	2.01931e-10	1.89652e-09
MAF	773.768	-5.41428	0.227979	-23.7491	1.12325e-124	3.78387e-122
MAFB	33.8827	-4.60992	0.595825	-7.73703	1.01764e-14	1.38062e-13
MAFF	42.6795	-1.30481	0.473666	-2.75471	0.00587448	0.0182723
MAGEE1	25.369	-1.89039	0.564712	-3.34753	0.000815357	0.00315314
MAGEL2	29.9582	-3.30899	0.644542	-5.13387	2.8384e-07	1.92395e-06
MAGI1	153.985	-1.31555	0.269845	-4.87522	1.08685e-06	6.83503e-06
MAGI2-AS3	202.925	-2.27065	0.236368	-9.6064	7.5127e-22	1.56513e-20
MAML2	187.223	-2.94736	0.29665	-9.93549	2.91727e-23	6.4863e-22
MAMLD1	39.4984	-2.91482	0.626663	-4.65133	3.29794e-06	1.92675e-05
MAN1C1	56.583	-2.15425	0.326748	-6.59301	4.3099e-11	4.32783e-10
MANSC1	205.74	-1.82622	0.260464	-7.01142	2.35908e-12	2.63738e-11
MAP1LC3A	144.08	-1.75891	0.249788	-7.04162	1.9002e-12	2.14315e-11
MAP1LC3C	10.5009	-3.13113	0.993739	-3.15086	0.00162789	0.00585033
MAP1S	75.5104	-1.17018	0.335784	-3.48491	0.000492306	0.00199311
MAP2K1	245.186	-1.20086	0.236845	-5.07024	3.97316e-07	2.64887e-06
MAP2K6	106.797	-2.4073	0.310442	-7.75445	8.87298e-15	1.21115e-13
MAP3K10	11.3932	-1.59586	0.670755	-2.3792	0.0173501	0.0468991
MAP3K11	212.155	-1.44728	0.209904	-6.89499	5.38703e-12	5.82557e-11
MAP3K3	243.721	-1.13023	0.172071	-6.56841	5.08557e-11	5.07818e-10
MAP3K6	43.1757	-1.48531	0.36199	-4.10317	4.07519e-05	0.000202613
MAP3K9	42.1085	-1.95203	0.457162	-4.2699	1.95565e-05	0.000101856
MAP4	2272.54	-1.01195	0.0923648	-10.956	6.22005e-28	1.72442e-26
MAP4K3	254.945	-1.14092	0.189487	-6.0211	1.73238e-09	1.48773e-08
MAP4K4	1854.11	-1.54602	0.113174	-13.6605	1.74669e-42	8.18516e-41
MAP7D1	247.726	-1.1183	0.215225	-5.19596	2.0367e-07	1.41162e-06
MAPK10	22.3777	-2.14061	0.542798	-3.94367	8.02451e-05	0.000379623
MAPK11	56.7282	-3.01049	0.44982	-6.69265	2.19164e-11	2.2553e-10
MAPK13	64.8879	-2.00269	0.376248	-5.32279	1.02189e-07	7.28624e-07
MAPK3	330.957	-1.56288	0.177057	-8.82696	1.07561e-18	1.8809e-17
MAPK8IP1	11.4118	-1.97692	0.913234	-2.16475	0.030407	0.075359
MAPKBP1	81.1371	-1.21028	0.308754	-3.91989	8.8589e-05	0.000414483
MAPRE3	34.4264	-1.50148	0.449363	-3.34136	0.000833693	0.00321415
MAPT	10.9248	-1.5685	0.693334	-2.26226	0.0236815	0.0610204
MARCKS	5507.23	-3.52791	0.134761	-26.1789	4.62105e-151	2.22984e-148
MARCKSL1	1495.09	-2.37594	0.12977	-18.3089	7.02763e-75	8.09493e-73
MARK1	70.0325	-3.20789	0.376119	-8.52894	1.47692e-17	2.43705e-16
MARK4	139.02	-1.24664	0.216526	-5.75747	8.53825e-09	6.82067e-08
MARVELD2	21.5196	-1.30289	0.588276	-2.21476	0.0267767	0.0676868
MARVELD3	6.76854	-2.89209	0.91303	-3.16758	0.00153715	0.00555216
MASP1	138.252	-3.77692	0.316838	-11.9207	9.23765e-33	3.08278e-31
MAST4	708.967	-1.99053	0.141154	-14.1019	3.69911e-45	1.86565e-43
MATN2	97.5841	-1.64026	0.371901	-4.41048	1.03141e-05	5.60404e-05
MB21D2	57.0981	-1.55641	0.374228	-4.15899	3.19656e-05	0.000161173
MBNL2	772.335	-2.16171	0.131965	-16.381	2.61505e-60	1.99526e-58
MCAM	1147.97	-1.8543	0.175144	-10.5873	3.4125e-26	8.71629e-25
MCC	286.602	-2.14248	0.226234	-9.4702	2.79305e-21	5.66028e-20
MCHR1	88.1446	-1.48386	0.702709	-2.11163	0.0347184	0.0845476
MCOLN3	37.0678	-1.76911	0.626119	-2.82552	0.00472034	0.0150575
MDFI	242.912	-1.23984	0.234263	-5.29253	1.20638e-07	8.53017e-07
MDK	5039.35	-1.18269	0.097335	-12.1507	5.68966e-34	2.01155e-32
ME3	66.7896	-2.62835	0.387093	-6.78997	1.12157e-11	1.18208e-10
MECOM	1337.35	-4.04727	0.195058	-20.749	1.25111e-95	2.23373e-93
MEGF10	29.1113	-1.93358	0.628301	-3.07747	0.00208769	0.00730138
MEGF6	118.069	-1.1684	0.245958	-4.75039	2.03021e-06	1.2254e-05
MEIS2	336.852	-1.20092	0.168636	-7.1214	1.06834e-12	1.23618e-11
MEOX2	12.9827	-2.20534	0.952588	-2.31511	0.0206071	0.0543937
MET	52.7274	-4.24284	0.493486	-8.59769	8.13362e-18	1.36355e-16
METTL24	7.95171	-2.12888	0.899305	-2.36725	0.0179209	0.0482349
MEX3D	37.7172	-3.00239	0.532283	-5.64059	1.69466e-08	1.31664e-07
MFSD5	140.87	-1.05839	0.235198	-4.49999	6.79557e-06	3.78795e-05
MGAT1	921.272	-1.30669	0.117873	-11.0855	1.47452e-28	4.17875e-27
MGAT4B	87.4722	-1.03568	0.331595	-3.12332	0.00178826	0.00636134
MICALL1	207.57	-1.60009	0.242185	-6.60691	3.92417e-11	3.96279e-10
MICU3	61.944	-1.14391	0.343228	-3.3328	0.000859778	0.00330402
MID1	412.112	-4.36348	0.246522	-17.7002	4.18039e-70	4.31426e-68
MID2	21.9049	-2.02945	0.515531	-3.93663	8.26354e-05	0.000389794
MILR1	17.0181	-3.20792	0.646163	-4.96456	6.88572e-07	4.46397e-06
MINK1	152.822	-1.35369	0.211572	-6.39824	1.57181e-10	1.48718e-09
MINOS1	29.7452	-1.0377	0.486061	-2.13491	0.0327682	0.0804736
MIR10A	15.3279	-2.42684	0.672849	-3.60682	0.000309972	0.00130988
MIR503	3.29245	-2.73573	1.10114	-2.48444	0.0129756	0.0365058
MIR503HG	91.2572	-3.20561	0.398623	-8.04169	8.86058e-16	1.30849e-14
MIR6820	60.1765	-1.14792	0.354411	-3.23895	0.00119969	0.00445584
MIR99AHG	25.3194	-1.56038	0.493348	-3.16284	0.0015624	0.00563649
MIXL1	14.576	-1.7749	0.598438	-2.96589	0.00301806	0.0101477
MLF1	373.264	-1.76972	0.193552	-9.14337	6.05362e-20	1.14372e-18
MLLT4	724.424	-1.72172	0.126243	-13.6382	2.37468e-42	1.1041e-40
MME	706.554	-1.743	0.268731	-6.48603	8.81277e-11	8.56522e-10
MMP11	21.8501	-2.82017	0.688719	-4.09481	4.22517e-05	0.000209429
MMP14	555.824	-2.28403	0.179654	-12.7135	4.97631e-37	1.97e-35
MMP15	155.949	-1.66754	0.26999	-6.17629	6.56249e-10	5.89906e-09
MMP16	279.445	-1.66467	0.175693	-9.47489	2.6704e-21	5.43023e-20
MMP2	1682.79	-1.41928	0.171678	-8.26712	1.37232e-16	2.13799e-15
MMP24	7.87777	-1.97259	0.857528	-2.30032	0.0214303	0.0562423
MMP25	6.87426	-2.03537	0.8659	-2.35059	0.0187438	0.05006
MMP25-AS1	32.964	-1.58289	0.461266	-3.43162	0.00059998	0.00237992
MMP9	85.5323	-6.12523	0.57519	-10.6491	1.76151e-26	4.55796e-25
MMRN2	566.973	-5.09157	0.239251	-21.2813	1.69352e-100	3.25119e-98
MN1	89.1101	-2.78198	0.352954	-7.88197	3.22254e-15	4.52677e-14
MOB3C	108.028	-1.09085	0.281977	-3.86856	0.000109478	0.000502861
MOCS1	87.7828	-1.32985	0.335755	-3.96077	7.47091e-05	0.00035579
MORN2	161.817	-1.50635	0.223805	-6.73064	1.68923e-11	1.75448e-10
MOXD1	86.7677	-1.29002	0.568442	-2.26939	0.0232448	0.0601153
MPDZ	585.595	-1.293	0.122355	-10.5676	4.2128e-26	1.07144e-24
MPP2	49.2587	-1.00789	0.35607	-2.83059	0.00464617	0.0148528
MPP3	31.6388	-1.59638	0.498408	-3.20297	0.0013602	0.00497588
MPPED2	36.9201	-1.02373	0.412777	-2.4801	0.0131345	0.0368949
MPZL1	786.615	-2.28213	0.135985	-16.7822	3.29192e-63	2.72102e-61
MRAP2	23.6775	-1.5561	0.507841	-3.06414	0.00218295	0.00759884
MRC1	382.345	-5.26701	0.294789	-17.867	2.13004e-71	2.25028e-69
MRC2	469.475	-1.59713	0.171142	-9.33217	1.03722e-20	2.03724e-19
MRI1	80.9333	-1.46523	0.421904	-3.4729	0.000514862	0.00207315
MS4A4A	15.6463	-2.52767	0.792292	-3.19033	0.00142112	0.00516847
MS4A6A	7.33771	-1.87857	0.854899	-2.19742	0.0279903	0.0703462
MSANTD2	61.7588	-2.4	0.391068	-6.13704	8.40727e-10	7.48272e-09
MSI1	55.391	-2.08408	0.421012	-4.95016	7.41541e-07	4.78132e-06
MSR1	9.99385	-1.84678	0.77341	-2.38784	0.0169477	0.0460065
MSRB3	389.71	-3.88581	0.338676	-11.4735	1.79208e-30	5.50703e-29
MSX1	86.0823	-1.02165	0.326018	-3.13373	0.00172598	0.00616664
MSX2	25.1877	-1.98204	0.763995	-2.59431	0.0094782	0.0277003
MTCH1	675.75	-1.28798	0.162478	-7.92708	2.24351e-15	3.17901e-14
MTMR9LP	35.6717	-2.64571	0.520208	-5.08588	3.65925e-07	2.44599e-06
MTRF1L	181.991	-1.67583	0.228646	-7.32934	2.31296e-13	2.83429e-12
MTUS1	366.867	-3.12516	0.326709	-9.56557	1.11584e-21	2.30581e-20
MURC	21.7022	-1.79239	0.543882	-3.29555	0.000982287	0.00372424
MVB12A	492.803	-1.572	0.132766	-11.8404	2.41297e-32	7.96326e-31
MXRA5	155.238	-2.67253	0.682081	-3.91819	8.92146e-05	0.000417192
MYF6	3.40989	-3.68469	1.1038	-3.33817	0.000843323	0.00324708
MYH10	2416.02	-1.24347	0.0991588	-12.5402	4.49913e-36	1.72376e-34
MYO10	772.107	-3.25702	0.194005	-16.7883	2.97012e-63	2.4896e-61
MYO1B	260.322	-2.45726	0.247959	-9.90993	3.76928e-23	8.32881e-22
MYO1C	690.73	-1.99353	0.146714	-13.5879	4.72397e-42	2.19069e-40
MYO1E	223.703	-2.72768	0.256743	-10.6242	2.30062e-26	5.91012e-25
MYO5C	23.4438	-1.17893	0.567074	-2.07897	0.0376201	0.090351
MYO6	938.432	-1.92503	0.115452	-16.6738	2.03196e-62	1.64903e-60
MYO7A	163.18	-2.10261	0.222101	-9.4669	2.88281e-21	5.83557e-20
MYOF	240.876	-2.56394	0.431405	-5.94323	2.79455e-09	2.34794e-08
MYOG	7.49409	-4.46621	0.999341	-4.46916	7.85272e-06	4.34602e-05
MYZAP	46.3975	-2.09391	0.417517	-5.01515	5.29921e-07	3.47583e-06
N4BP2L1	28.1155	-2.04862	0.451767	-4.53469	5.76884e-06	3.24502e-05
N4BP3	84.9861	-1.97833	0.473906	-4.17452	2.98619e-05	0.000151078
NAA30	467.629	-1.57142	0.180267	-8.71719	2.85193e-18	4.89599e-17
NAAA	39.5784	-1.0607	0.502123	-2.11242	0.0346501	0.0844332
NAALAD2	582.362	-2.36694	0.229519	-10.3126	6.17893e-25	1.49686e-23
NAGK	486.141	-1.37254	0.160995	-8.52536	1.52336e-17	2.51136e-16
NANOS3	4.64454	-2.65777	1.04927	-2.53297	0.0113101	0.032371
NAP1L2	31.857	-3.07682	0.702178	-4.38182	1.17692e-05	6.32916e-05
NATD1	67.5302	-1.39903	0.346893	-4.03304	5.50598e-05	0.000268632
NAV2	126.655	-2.1405	0.314407	-6.80807	9.89197e-12	1.04752e-10
NBL1	8.42234	-4.11834	0.986312	-4.17549	2.97344e-05	0.000150561
NBPF1	136.118	-1.37296	0.284122	-4.83228	1.34977e-06	8.39679e-06
NBPF15	158.986	-3.29662	0.282198	-11.6819	1.57686e-31	5.04538e-30
NBPF20	16.1322	-3.02656	0.690122	-4.38554	1.157e-05	6.22763e-05
NBPF9	62.7686	-2.66607	0.419867	-6.34979	2.15606e-10	2.01752e-09
NCALD	74.8645	-1.93699	0.555394	-3.4876	0.000487379	0.00197496
NCKAP5	57.8909	-5.26465	0.493885	-10.6597	1.57167e-26	4.07856e-25
NCOA3	437.502	-1.06968	0.142502	-7.50642	6.07651e-14	7.77706e-13
NDFIP1	845.993	-1.15653	0.123985	-9.32802	1.07869e-20	2.11637e-19
NDFIP2	382.313	-3.05043	0.227899	-13.385	7.4008e-41	3.28691e-39
NDNF	23.9417	-3.63547	0.805656	-4.51244	6.40869e-06	3.58685e-05
NDRG1	169.305	-1.67528	0.238363	-7.02826	2.09125e-12	2.34973e-11
NDRG4	143.337	-2.54035	0.262061	-9.69374	3.20562e-22	6.78923e-21
NDST1	1021.96	-1.19596	0.128395	-9.31471	1.2228e-20	2.39385e-19
NDST3	16.667	-2.10523	0.650605	-3.23581	0.00121299	0.00449591
NDUFC2	96.6816	-1.07932	0.296265	-3.6431	0.000269379	0.00114867
NEBL	77.4372	-1.86703	0.559329	-3.33798	0.000843911	0.00324864
NECAP2	788.531	-1.17725	0.133799	-8.79865	1.38474e-18	2.40731e-17
NECTIN3	98.9148	-1.35569	0.380523	-3.56271	0.000367052	0.00153044
NEDD9	250.18	-2.1811	0.28802	-7.57272	3.65493e-14	4.75967e-13
NEFH	71.8184	-2.29047	0.323548	-7.07921	1.44974e-12	1.65602e-11
NEK3	266.777	-2.65808	0.200536	-13.2549	4.22905e-40	1.82822e-38
NENF	26.7159	-1.42315	0.446314	-3.18868	0.00142925	0.0051949
NEO1	281.772	-1.81327	0.193142	-9.38827	6.09944e-21	1.20731e-19
NES	398.393	-1.04327	0.212129	-4.91809	8.73914e-07	5.57644e-06
NEURL3	4.0491	-3.94131	1.04986	-3.75414	0.000173938	0.000767927
NFE2L1	366.255	-1.74001	0.160462	-10.8437	2.13546e-27	5.77675e-26
NFIA	28.3632	-1.06024	0.443493	-2.39065	0.0168185	0.0456695
NFIB	360.642	-2.83596	0.234323	-12.1028	1.02103e-33	3.5535e-32
NFIC	55.5213	-1.08324	0.403276	-2.6861	0.00722905	0.0218721
NFKB2	69.1867	-1.65511	0.304104	-5.44259	5.25109e-08	3.87249e-07
NFKBIE	68.2445	-1.24173	0.360225	-3.4471	0.000566649	0.00225825
NGFR	18.0326	-2.37703	0.898967	-2.64418	0.00818902	0.02438
NHSL1	400.525	-2.23732	0.183281	-12.207	2.85109e-34	1.02835e-32
NHSL2	469.438	-2.34283	0.175946	-13.3157	1.87708e-40	8.174e-39
NID2	330.076	-3.1803	0.266049	-11.9538	6.20175e-33	2.09312e-31
NINJ1	153.204	-1.21885	0.223055	-5.46434	4.64631e-08	3.45072e-07
NINL	130.768	-1.541	0.234626	-6.56788	5.10383e-11	5.09356e-10
NIPA1	91.1375	-1.21591	0.298485	-4.0736	4.62918e-05	0.000227935
NISCH	502.423	-1.22234	0.148507	-8.2309	1.85807e-16	2.8623e-15
NKD2	22.4105	-2.00894	0.522118	-3.84768	0.00011924	0.000543646
NKILA	10.1055	-2.27854	0.804776	-2.83128	0.00463627	0.0148264
NKX2-3	10.6317	-2.32839	0.941453	-2.47319	0.0133914	0.037528
NKX2-5	46.5984	-4.50136	0.525127	-8.57196	1.01742e-17	1.6945e-16
NLGN4X	133.026	-2.84877	0.26968	-10.5635	4.39824e-26	1.11543e-24
NLRP1	113.822	-3.85903	0.390085	-9.89277	4.47461e-23	9.83863e-22
NME5	19.6463	-1.858	0.581292	-3.19633	0.00139189	0.00507554
NMNAT2	14.8041	-1.76584	0.650526	-2.71449	0.00663786	0.0202863
NMRK1	223.206	-1.78136	0.199341	-8.93624	4.02629e-19	7.18135e-18
NNAT	226.357	-2.67533	0.239218	-11.1837	4.9016e-29	1.41837e-27
NOL3	10.4625	-1.86226	0.75939	-2.45231	0.0141944	0.039493
NOS3	39.9503	-4.00669	0.496441	-8.07083	6.98214e-16	1.03537e-14
NOTCH1	1065.13	-2.77251	0.144831	-19.1431	1.10472e-81	1.48298e-79
NOTCH3	243.013	-1.63967	0.219264	-7.47806	7.54294e-14	9.592e-13
NOTCH4	415.809	-4.86323	0.40663	-11.9598	5.76682e-33	1.95372e-31
NOVA1	58.3527	-1.56352	0.415002	-3.76751	0.000164886	0.000732127
NOVA2	158.405	-4.23027	0.34743	-12.1759	4.17833e-34	1.49499e-32
NOX4	313.389	-2.87454	0.46146	-6.22924	4.68715e-10	4.27616e-09
NPAS2	23.6435	-2.22912	0.6308	-3.5338	0.000409627	0.00169333
NPC2	2151.25	-1.23827	0.138395	-8.94736	3.64071e-19	6.52622e-18
NPDC1	68.3174	-1.64159	0.317266	-5.17417	2.28928e-07	1.57506e-06
NPFFR2	14.0251	-3.06155	0.885161	-3.45875	0.000542696	0.00217492
NPHP1	60.713	-2.47955	0.359254	-6.90195	5.12939e-12	5.5638e-11
NPL	147.148	-1.41718	0.264011	-5.36787	7.96704e-08	5.77287e-07
NPR1	112.881	-3.87929	0.378049	-10.2613	1.05254e-24	2.53605e-23
NPR2	44.2517	-1.79104	0.430921	-4.1563	3.23449e-05	0.00016304
NPR3	1734.69	-5.34161	0.565024	-9.45377	3.26838e-21	6.57135e-20
NPTX1	5.09642	-3.9976	0.956167	-4.18086	2.90414e-05	0.000147386
NPTXR	19.7878	-1.48526	0.6458	-2.29988	0.0214552	0.0562746
NPY1R	50.1904	-2.99154	0.579071	-5.1661	2.39032e-07	1.64205e-06
NPY5R	22.6952	-3.20772	0.728868	-4.40097	1.0777e-05	5.83071e-05
NQO1	503.468	-3.35828	0.195543	-17.1742	4.14568e-66	3.79574e-64
NR1D2	126.555	-1.22081	0.236291	-5.16653	2.38474e-07	1.63884e-06
NR2F1	27.6595	-3.50129	0.793949	-4.40997	1.03383e-05	5.61375e-05
NR2F2	276.657	-4.98155	0.285333	-17.4587	2.9565e-68	2.93251e-66
NR5A2	163.347	-4.37055	0.367486	-11.8931	1.28524e-32	4.28111e-31
NRARP	64.0972	-3.08121	0.402916	-7.64728	2.05282e-14	2.71892e-13
NRAV	34.2769	-1.6278	0.518407	-3.14	0.00168949	0.00605219
NRCAM	14.1568	-1.42776	0.689672	-2.0702	0.0384337	0.0919834
NRG1	23.7656	-4.31089	0.677331	-6.36452	1.95901e-10	1.84085e-09
NRG3	23.6568	-6.15968	0.838854	-7.34297	2.08903e-13	2.56694e-12
NRN1	33.4742	-1.7073	0.470811	-3.6263	0.000287517	0.00122077
NRP1	2717.09	-4.73124	0.18046	-26.2176	1.67478e-151	8.30598e-149
NRP2	1738.11	-3.55823	0.155839	-22.8328	2.16871e-115	5.95696e-113
NRXN1	78.4786	-2.17174	0.378619	-5.73594	9.69718e-09	7.70509e-08
NSUN7	81.56	-2.54842	0.395367	-6.44571	1.15064e-10	1.10449e-09
NT5E	665.731	-5.80426	0.287624	-20.18	1.46684e-90	2.38082e-88
NTAN1	163.586	-1.44517	0.241706	-5.97904	2.24463e-09	1.90655e-08
NTN4	8.41929	-2.14374	0.894522	-2.39651	0.0165518	0.0450345
NTNG1	56.5391	-3.92606	0.4651	-8.44133	3.13753e-17	5.08325e-16
NUAK1	322.388	-2.42105	0.279524	-8.66132	4.66335e-18	7.90688e-17
NUAK2	117.76	-3.43377	0.340614	-10.0811	6.69512e-24	1.5325e-22
NUDT10	116.545	-1.843	0.274042	-6.72525	1.75291e-11	1.8185e-10
NUDT14	101.836	-2.05863	0.282721	-7.28149	3.30165e-13	3.98834e-12
NUDT7	8.52357	-3.43175	0.966876	-3.54932	0.000386234	0.00160517
NUMBL	78.6259	-1.18259	0.401723	-2.94379	0.0032422	0.0108259
NXPH3	4.51961	-2.66893	0.975635	-2.73558	0.00622696	0.0192313
OAS1	7.81431	-3.15194	0.877244	-3.593	0.000326888	0.00137777
OAS2	4.92292	-2.69877	1.03913	-2.59714	0.00940026	0.027509
OAS3	53.5103	-1.38221	0.31608	-4.37299	1.22558e-05	6.57101e-05
OAZ2	1980.77	-1.48907	0.131473	-11.3261	9.74942e-30	2.91081e-28
OBP2A	3.95432	-2.59994	1.12008	-2.32122	0.0202751	0.0536284
OCIAD2	239.596	-2.36929	0.218696	-10.8337	2.38292e-27	6.40732e-26
ODF3B	17.5229	-3.76867	0.664032	-5.67544	1.38336e-08	1.08422e-07
OGFR	18.1892	-1.23	0.578156	-2.12745	0.0333829	0.0818481
OIT3	130.348	-6.02583	0.458106	-13.1538	1.61867e-39	6.93038e-38
OLFML2A	110.588	-2.25343	0.364733	-6.17831	6.47911e-10	5.83054e-09
OLFML2B	20.8726	-2.77252	0.802019	-3.45692	0.000546385	0.00218736
OLFML3	327.215	-1.89173	0.257297	-7.35234	1.94763e-13	2.39813e-12
ONECUT2	11.8453	-2.4251	0.670657	-3.616	0.00029919	0.00126762
OPCML	8.98131	-3.18947	0.89473	-3.56472	0.000364239	0.00152013
OPN5	3.62888	-2.2106	0.979246	-2.25745	0.0239802	0.0616653
OPTN	551.471	-2.37192	0.163226	-14.5315	7.6503e-48	4.15163e-46
OR2I1P	8.64968	-3.8415	1.04653	-3.67071	0.000241878	0.00104387
OSBPL10	221.457	-3.69286	0.339603	-10.874	1.53255e-27	4.18381e-26
OSER1-AS1	46.9415	-1.34375	0.385287	-3.48765	0.00048729	0.00197496
OSMR	132.382	-4.05957	0.332616	-12.205	2.92411e-34	1.05256e-32
OTOGL	15.3606	-1.37516	0.608652	-2.25935	0.0238616	0.0614155
OTUD1	73.7285	-2.78347	0.32195	-8.64566	5.34947e-18	9.05303e-17
OTX2	10.7112	-2.74861	0.815585	-3.37011	0.000751378	0.00292778
OVCH2	4.47744	-2.14179	1.04786	-2.04397	0.0409562	0.0972126
OVOS2	14.4782	-1.94231	0.645367	-3.00963	0.00261568	0.00891398
P2RX4	142.773	-1.0753	0.220549	-4.87555	1.08504e-06	6.82602e-06
P3H2	120.531	-1.80954	0.277905	-6.51136	7.44751e-11	7.2979e-10
P4HA2	287.907	-1.05448	0.224248	-4.70231	2.57239e-06	1.52837e-05
PABPC4L	102.859	-1.0924	0.327892	-3.33159	0.000863516	0.00331696
PABPC5	55.7637	-3.32608	0.43057	-7.72484	1.11996e-14	1.50911e-13
PAG1	48.8283	-1.76947	0.538902	-3.28348	0.00102535	0.00387032
PAK3	26.5468	-1.46691	0.54691	-2.68217	0.00731463	0.0220936
PALD1	161.433	-2.7867	0.348311	-8.00061	1.23802e-15	1.80733e-14
PALLD	558.723	-3.3824	0.218369	-15.4894	4.09196e-54	2.51058e-52
PALM	114.08	-1.63277	0.293759	-5.55817	2.72611e-08	2.07733e-07
PALMD	361.113	-5.32645	0.419563	-12.6952	6.28589e-37	2.47744e-35
PAM	1313.82	-1.57963	0.120515	-13.1074	2.98775e-39	1.26706e-37
PAMR1	77.9949	-1.93466	0.682386	-2.83514	0.00458053	0.0146796
PANCR	18.7311	-3.01279	0.690339	-4.36422	1.27576e-05	6.82982e-05
PARP14	321.801	-3.29185	0.210266	-15.6556	3.0402e-55	1.93856e-53
PARP9	66.7881	-1.08352	0.392029	-2.76389	0.00571168	0.0178125
PARVA	1049.64	-1.89047	0.134885	-14.0153	1.25579e-44	6.19361e-43
PATJ	35.7332	-1.61474	0.486905	-3.31633	0.000912088	0.00347809
PCAT1	3.85795	-3.15628	1.09417	-2.88462	0.0039188	0.0128073
PCAT14	289.076	-4.78435	0.217863	-21.9604	6.8923e-107	1.59812e-104
PCAT19	153.278	-5.18659	0.357061	-14.5258	8.31579e-48	4.4855e-46
PCBP4	179.792	-1.49042	0.21022	-7.08983	1.34281e-12	1.53584e-11
PCDH1	148.543	-4.86539	0.440604	-11.0425	2.38216e-28	6.72962e-27
PCDH10	329.141	-3.44041	0.242471	-14.1889	1.07282e-45	5.47259e-44
PCDH11X	23.5477	-1.52669	0.567568	-2.68988	0.00714767	0.0216635
PCDH12	216.025	-4.33284	0.384208	-11.2773	1.69817e-29	5.01143e-28
PCDH17	288.542	-4.28695	0.26516	-16.1674	8.56685e-59	6.1181e-57
PCDH18	281.045	-3.67988	0.320857	-11.4689	1.8903e-30	5.79886e-29
PCDH19	31.7325	-2.73157	0.521106	-5.24187	1.58956e-07	1.11425e-06
PCDH7	657.659	-1.88317	0.419335	-4.49085	7.09412e-06	3.9482e-05
PCDHA10	46.1535	-1.64094	0.388547	-4.22328	2.40772e-05	0.000123488
PCDHA11	15.9267	-1.96799	0.836014	-2.35402	0.0185716	0.0496895
PCDHA12	23.4188	-3.10513	0.812803	-3.82028	0.000133303	0.000602169
PCDHA4	64.1517	-1.37694	0.369763	-3.72384	0.000196217	0.000859062
PCDHAC2	10.7516	-2.19014	1.00468	-2.17993	0.0292627	0.072989
PCDHB10	42.0627	-3.17793	0.643534	-4.93824	7.88297e-07	5.06633e-06
PCDHB11	20.6446	-1.92433	0.591303	-3.25439	0.00113638	0.00424366
PCDHB12	12.5963	-1.51598	0.722608	-2.09794	0.0359108	0.087062
PCDHB13	33.4958	-1.36305	0.492214	-2.76921	0.00561918	0.0175587
PCDHB14	30.6295	-2.84306	0.571949	-4.97083	6.66682e-07	4.32834e-06
PCDHB15	74.3985	-2.06703	0.3869	-5.34254	9.16554e-08	6.59579e-07
PCDHB16	99.3783	-1.72175	0.385574	-4.46542	7.99131e-06	4.41724e-05
PCDHB2	199.192	-1.59165	0.222889	-7.14101	9.26468e-13	1.0776e-11
PCDHB9	23.2274	-1.54631	0.574661	-2.69082	0.00712765	0.0216129
PCDHGA10	104.419	-2.11477	0.294279	-7.18629	6.65772e-13	7.86677e-12
PCDHGA12	4.86685	-2.11547	1.0405	-2.03312	0.0420403	0.0991136
PCDHGB6	141.142	-2.23307	0.329345	-6.78032	1.1991e-11	1.2623e-10
PCDHGB7	48.0613	-1.68586	0.428607	-3.93335	8.37696e-05	0.000394362
PCDHGC3	73.3261	-1.25896	0.307632	-4.09242	4.269e-05	0.000211425
PCGF2	90.9833	-1.01952	0.288332	-3.53593	0.000406344	0.00168131
PCLO	32.3528	-1.6461	0.471515	-3.49109	0.000481061	0.00195201
PCNX1	346.44	-1.39684	0.161809	-8.63268	5.9932e-18	1.01041e-16
PCSK2	10.5315	-1.61581	0.784966	-2.05844	0.0395479	0.0943181
PCSK5	144.615	-2.28458	0.322034	-7.09422	1.30081e-12	1.48876e-11
PCTP	460.563	-1.00304	0.140858	-7.12092	1.07209e-12	1.23971e-11
PCYOX1	772.841	-1.17396	0.12431	-9.44382	3.59439e-21	7.21059e-20
PDCL3P5	7.24963	-2.60047	0.853669	-3.04623	0.00231732	0.0080026
PDE11A	12.9184	-1.57394	0.658821	-2.38903	0.0168931	0.0458651
PDE2A	25.1807	-1.82604	0.501052	-3.64441	0.000268011	0.00114366
PDE4B	363.234	-4.52821	0.256077	-17.683	5.67015e-70	5.78485e-68
PDE4C	5.71548	-1.75386	0.860551	-2.03807	0.0415433	0.0982404
PDE8A	98.838	-2.00491	0.262479	-7.63839	2.19963e-14	2.90689e-13
PDE9A	51.1472	-2.41108	0.365436	-6.5978	4.17296e-11	4.19977e-10
PDGFA	182.592	-1.62832	0.27977	-5.82019	5.87791e-09	4.7876e-08
PDGFD	105.581	-2.51426	0.398937	-6.3024	2.93069e-10	2.71534e-09
PDGFRA	134.746	-3.64037	0.445407	-8.17313	3.00496e-16	4.55051e-15
PDLIM2	117.196	-3.01705	0.385294	-7.83049	4.85954e-15	6.75718e-14
PDLIM3	289.545	-1.79301	0.759623	-2.3604	0.0182554	0.0489607
PDLIM4	71.0141	-1.13012	0.377033	-2.9974	0.00272296	0.00924429
PDP1	418.252	-1.72141	0.168237	-10.2321	1.42454e-24	3.38214e-23
PDZD2	205	-3.67501	0.306675	-11.9834	4.34272e-33	1.47405e-31
PEA15	1151.24	-2.14495	0.136665	-15.695	1.63633e-55	1.0509e-53
PEAK1	681.439	-2.24264	0.154726	-14.4942	1.3179e-47	7.04486e-46
PEG10	420.21	-1.80604	0.246922	-7.3142	2.58922e-13	3.15765e-12
PERP	766.674	-2.08114	0.159893	-13.0158	9.9458e-39	4.14888e-37
PGM3	462.687	-1.14554	0.184812	-6.19844	5.70272e-10	5.16048e-09
PHACTR2	1267.47	-1.47657	0.141868	-10.408	2.27859e-25	5.6113e-24
PHC2	364.802	-1.69543	0.166207	-10.2007	1.96891e-24	4.61325e-23
PHF11	77.9772	-1.01998	0.290917	-3.50608	0.00045476	0.00185741
PHF2	144.68	-1.01571	0.230626	-4.40417	1.0619e-05	5.75565e-05
PHGDH	1185.21	-1.88242	0.146138	-12.8811	5.75008e-38	2.34924e-36
PHLDA1	563.496	-3.16295	0.246192	-12.8475	8.88574e-38	3.58117e-36
PHLDB2	401.86	-3.90587	0.329009	-11.8716	1.6618e-32	5.50461e-31
PI4K2A	108.916	-2.06714	0.291947	-7.08053	1.43602e-12	1.6414e-11
PIANP	27.1814	-2.32958	0.59616	-3.90765	9.31975e-05	0.000434224
PIEZO2	181.375	-4.37239	0.35109	-12.4538	1.3342e-35	5.05749e-34
PIH1D2	7.55316	-2.11587	0.828917	-2.55257	0.0106932	0.0307682
PIK3C2B	395.942	-3.76334	0.226456	-16.6184	5.12639e-62	4.14147e-60
PIK3CD	46.6823	-1.16699	0.394895	-2.95519	0.0031248	0.0104692
PIK3IP1	204.299	-1.22614	0.221814	-5.5278	3.24264e-08	2.45418e-07
PINK1	19.0568	-1.40861	0.578384	-2.43542	0.0148746	0.0410593
PINX1	88.9878	-1.07908	0.2511	-4.29742	1.72797e-05	9.06053e-05
PIP5KL1	9.01872	-2.15243	0.82355	-2.61359	0.00895956	0.0263663
PIR	177.793	-2.02848	0.216896	-9.35229	8.57677e-21	1.69017e-19
PITPNC1	41.7998	-2.08896	0.423963	-4.92721	8.34109e-07	5.34345e-06
PITRM1-AS1	3.63961	-2.95001	1.11341	-2.64952	0.00806058	0.0240578
PITX2	365.565	-1.44267	0.291715	-4.94549	7.59531e-07	4.89202e-06
PKIG	879.609	-1.98228	0.154284	-12.8483	8.79765e-38	3.55369e-36
PLA2G16	178.813	-5.74741	0.333937	-17.2111	2.19384e-66	2.01901e-64
PLA2G4C	122.727	-4.1355	0.386527	-10.6991	1.02754e-26	2.68998e-25
PLAC1	20.0835	-3.78456	0.820106	-4.61472	3.93622e-06	2.27288e-05
PLAGL1	666.891	-1.66129	0.141975	-11.7013	1.2554e-31	4.04582e-30
PLAT	127.582	-6.10174	0.538745	-11.3258	9.77404e-30	2.91328e-28
PLAU	102.531	-2.16222	0.292414	-7.39437	1.42085e-13	1.7678e-12
PLBD1	33.2826	-1.46931	0.52542	-2.79645	0.00516667	0.0163209
PLCD1	144.53	-1.94545	0.270916	-7.18102	6.91949e-13	8.14374e-12
PLCG1	402.708	-1.13661	0.163959	-6.93228	4.14103e-12	4.53027e-11
PLCL1	106.296	-2.63046	0.328905	-7.99764	1.26823e-15	1.84991e-14
PLD1	425.825	-3.04504	0.241022	-12.6339	1.37343e-36	5.35399e-35
PLD2	145.72	-2.91972	0.285862	-10.2137	1.7214e-24	4.07072e-23
PLEKHA1	389.694	-2.18214	0.172375	-12.6593	9.94291e-37	3.90155e-35
PLEKHB1	42.2046	-1.21699	0.389091	-3.12777	0.00176139	0.00627829
PLEKHG1	400.592	-3.93271	0.186879	-21.0442	2.58536e-98	4.75866e-96
PLEKHG5	67.2957	-2.73334	0.374814	-7.29252	3.04199e-13	3.68966e-12
PLEKHH2	14.6879	-1.53384	0.636218	-2.41088	0.0159142	0.0435317
PLIN2	691.811	-1.01032	0.158415	-6.37771	1.79751e-10	1.69534e-09
PLK2	2064.9	-4.30017	0.138822	-30.9762	1.12931e-210	1.18605e-207
PLLP	41.1065	-1.6916	0.436383	-3.8764	0.000106013	0.000488452
PLN	83.6961	-1.47093	0.589168	-2.49662	0.0125382	0.0354598
PLOD1	1723.96	-1.54398	0.12765	-12.0954	1.11677e-33	3.87914e-32
PLPP2	34.2689	-2.9912	0.584798	-5.11493	3.13857e-07	2.11617e-06
PLPP3	207.941	-3.65569	0.257528	-14.1953	9.7965e-46	5.01166e-44
PLPPR2	116.608	-1.46819	0.298786	-4.91384	8.93092e-07	5.69473e-06
PLPPR5	11.4512	-2.58227	0.711522	-3.62922	0.000284274	0.00120729
PLSCR4	69.4265	-2.68391	0.351715	-7.63092	2.33077e-14	3.07339e-13
PLVAP	3020.72	-4.5303	0.126237	-35.8872	4.8439e-282	9.60922e-279
PLXDC2	380.692	-1.76239	0.391187	-4.50522	6.6304e-06	3.70398e-05
PLXNA2	209.406	-1.20755	0.317971	-3.79766	0.000146067	0.000653277
PLXNB1	104.03	-1.07542	0.308633	-3.48448	0.000493101	0.00199568
PLXND1	2052.37	-2.37937	0.106859	-22.2664	7.81929e-110	1.96628e-107
PMEPA1	113.988	-2.26524	0.35012	-6.46988	9.80801e-11	9.49118e-10
PMP22	1426.89	-2.24667	0.141776	-15.8466	1.48359e-56	9.66713e-55
PNMAL1	144.883	-2.73776	0.285158	-9.60084	7.92989e-22	1.64628e-20
PNMAL2	4.37007	-2.34641	1.01679	-2.30766	0.0210183	0.0553668
PODXL	1024.12	-2.10817	0.144889	-14.5503	5.81752e-48	3.16665e-46
POFUT2	68.5852	-1.02855	0.335833	-3.06267	0.00219371	0.00763032
POLR2I	14.5013	-1.55906	0.652966	-2.38766	0.0169562	0.0460224
POU6F2	20.4019	-1.10325	0.541948	-2.03572	0.0417786	0.098627
PPARGC1A	55.6592	-4.4559	0.501668	-8.88219	6.55585e-19	1.1566e-17
PPM1F	749.265	-1.0169	0.152716	-6.65877	2.76132e-11	2.8204e-10
PPP1R13B	153.514	-2.994	0.256672	-11.6647	1.93164e-31	6.15848e-30
PPP1R16B	132.908	-4.83999	0.398986	-12.1307	7.25881e-34	2.54615e-32
PPP1R3B	211.639	-1.09252	0.212735	-5.13557	2.81285e-07	1.90881e-06
PPP2CB	531.806	-1.10243	0.142317	-7.74626	9.46384e-15	1.2859e-13
PPP2R5B	43.3259	-1.16751	0.358064	-3.26062	0.00111169	0.00416103
PPP4R1L	55.4668	-1.13281	0.317268	-3.5705	0.000356302	0.00149014
PRCP	3788.35	-4.13961	0.120736	-34.2864	1.2533e-257	1.72126e-254
PRDM1	197.312	-1.69521	0.232772	-7.28271	3.27171e-13	3.95485e-12
PRDM16	74.0622	-3.85531	0.35401	-10.8904	1.28095e-27	3.50768e-26
PREX1	766.973	-3.03158	0.174368	-17.3861	1.05106e-67	1.00351e-65
PREX2	298.079	-4.39605	0.273259	-16.0875	3.12248e-58	2.18623e-56
PRICKLE2	39.3223	-2.63737	0.502945	-5.24385	1.57261e-07	1.10367e-06
PRKCDBP	170.409	-3.12187	0.367389	-8.49746	1.93779e-17	3.17698e-16
PRKCE	147.831	-2.53484	0.30001	-8.44918	2.93358e-17	4.76581e-16
PRKCH	118.501	-2.75477	0.305948	-9.00404	2.17566e-19	3.95562e-18
PRKD1	45.0835	-1.33277	0.411813	-3.23634	0.00121073	0.00449032
PRKD2	217.315	-1.03369	0.187642	-5.50883	3.61235e-08	2.72131e-07
PRKG1	96.3027	-1.93711	0.33825	-5.72687	1.02302e-08	8.11056e-08
PRND	707.279	-5.25733	0.709319	-7.4118	1.24601e-13	1.55677e-12
PROCR	321.683	-4.45796	0.26198	-17.0164	6.207e-65	5.43234e-63
PROM1	130.141	-1.83175	0.60846	-3.01047	0.00260843	0.00889686
PROM2	5.27256	-2.65922	0.951789	-2.79392	0.00520733	0.0164245
PRR5L	131.178	-1.63488	0.252709	-6.46942	9.83819e-11	9.51522e-10
PRRG3	18.3011	-2.47649	0.751637	-3.2948	0.000984919	0.0037327
PRRG4	4.47411	-2.25367	1.06363	-2.11886	0.0341026	0.0833233
PRRX1	92.909	-2.9714	0.522397	-5.68801	1.28527e-08	1.01102e-07
PRRX2	11.4206	-2.56116	0.752655	-3.40283	0.000666916	0.00262387
PRSS16	22.2875	-2.45933	0.531215	-4.62962	3.66336e-06	2.12287e-05
PRSS23	6286.2	-4.8433	0.413506	-11.7128	1.09623e-31	3.53925e-30
PRSS35	417.647	-1.76228	0.868582	-2.02891	0.0424672	0.0998828
PRTG	1751.09	-2.01437	0.127512	-15.7974	3.24185e-56	2.10473e-54
PRUNE2	112.641	-3.43789	0.352811	-9.74429	1.95131e-22	4.17729e-21
PRX	19.867	-1.9955	0.557326	-3.5805	0.000342939	0.00143965
PTCHD4	145.704	-1.99281	0.227835	-8.74673	2.19617e-18	3.78844e-17
PTGER4P2-CDK2AP2P2	4.20514	-2.33539	1.0591	-2.20507	0.027449	0.0691609
PTGES	29.4455	-2.12294	0.663075	-3.20165	0.00136641	0.00499299
PTGIS	39.3378	-3.48694	0.620893	-5.61601	1.95414e-08	1.50644e-07
PTGS2	40.8587	-1.57646	0.399742	-3.94369	8.02385e-05	0.000379623
PTH1R	23.268	-2.04173	0.761467	-2.68131	0.00733342	0.0221429
PTOV1	44.0855	-1.02898	0.387616	-2.65465	0.00793918	0.0237334
PTP4A2P2	5.29403	-1.91726	0.916859	-2.09112	0.0365177	0.0882495
PTPDC1	45.3635	-1.49077	0.366619	-4.06626	4.77733e-05	0.000234777
PTPN21	139.489	-1.64816	0.282982	-5.82424	5.73728e-09	4.67732e-08
PTPN5	6.43455	-2.87936	0.896358	-3.21229	0.00131682	0.00484085
PTPN9	179.478	-1.10013	0.232241	-4.73701	2.16895e-06	1.30298e-05
PTPRB	284.223	-4.13536	0.220416	-18.7616	1.55605e-78	1.95646e-76
PTPRD	436.975	-2.57241	0.255008	-10.0876	6.27021e-24	1.43708e-22
PTPRD-AS1	26.3902	-2.82253	0.762005	-3.70409	0.000212152	0.000924295
PTPRE	188.517	-2.41199	0.219506	-10.9883	4.35191e-28	1.21215e-26
PTPRG	399.638	-1.73347	0.142427	-12.171	4.4361e-34	1.57773e-32
PTPRK	426.467	-1.66754	0.180993	-9.21329	3.16285e-20	6.07852e-19
PTPRM	253.616	-3.04382	0.199026	-15.2936	8.43754e-53	5.05516e-51
PTPRN2	63.8049	-2.95841	0.420739	-7.03146	2.0439e-12	2.29942e-11
PTPRS	64.3516	-1.09312	0.367527	-2.97425	0.00293707	0.00990712
PTRF	1816.35	-1.46424	0.118787	-12.3266	6.51256e-35	2.40736e-33
PURG	28.4206	-1.39545	0.450806	-3.09546	0.00196508	0.00693371
PXDC1	93.5932	-2.31367	0.347783	-6.65262	2.87924e-11	2.93413e-10
PXDN	2878.59	-1.7722	0.102107	-17.3562	1.76957e-67	1.68053e-65
PXN	326.588	-2.95325	0.215562	-13.7002	1.01194e-42	4.76705e-41
PYGO1	104.92	-1.81079	0.310677	-5.82853	5.59165e-09	4.56068e-08
PZP	7.81945	-1.82797	0.751168	-2.43351	0.0149533	0.0412318
QPCT	155.978	-2.83154	0.31357	-9.03002	1.71642e-19	3.14954e-18
QRICH2	21.8959	-1.823	0.499998	-3.64601	0.000266341	0.00113717
RAB27A	85.7721	-1.11267	0.265722	-4.18734	2.82237e-05	0.000143604
RAB30	290.463	-2.77016	0.171302	-16.1712	8.04829e-59	5.79412e-57
RAB33B	146.124	-1.29976	0.258677	-5.02463	5.04396e-07	3.31328e-06
RAB3B	226.437	-1.1173	0.20277	-5.51017	3.58488e-08	2.70289e-07
RAB3D	133.9	-2.65216	0.305284	-8.68751	3.70456e-18	6.31721e-17
RABGAP1	291.395	-1.065	0.178292	-5.97338	2.32392e-09	1.96828e-08
RABL2A	59.4709	-1.10342	0.403949	-2.73158	0.00630307	0.0194193
RABL2B	120.819	-1.04182	0.300663	-3.46509	0.000530055	0.002131
RAI2	36.1592	-3.26639	0.610756	-5.34811	8.8876e-08	6.40611e-07
RALA	2484.72	-1.8239	0.100762	-18.1012	3.12017e-73	3.41764e-71
RALB	2315.57	-1.17809	0.131852	-8.93496	4.07314e-19	7.25043e-18
RAMP2	785.261	-6.65135	0.382311	-17.3977	8.58117e-68	8.28153e-66
RAMP2-AS1	54.3192	-4.49077	0.47554	-9.44353	3.60438e-21	7.22251e-20
RAPGEF1	308.054	-2.04725	0.177157	-11.5561	6.8727e-31	2.15272e-29
RAPGEF2	501.581	-1.15428	0.166	-6.95345	3.56448e-12	3.91391e-11
RAPGEF3	59.2311	-1.65853	0.328981	-5.04143	4.62067e-07	3.04868e-06
RAPGEF5	207.212	-4.04756	0.239722	-16.8844	5.85945e-64	5.00548e-62
RAPH1	49.822	-3.52516	0.536466	-6.57107	4.99545e-11	4.99378e-10
RARB	36.4301	-1.72771	0.393392	-4.39182	1.12404e-05	6.06485e-05
RARG	124.92	-2.64164	0.261597	-10.0982	5.6288e-24	1.29339e-22
RARRES2	79.4606	-3.8691	0.458437	-8.43977	3.17958e-17	5.14205e-16
RASAL2	199.984	-1.20429	0.198917	-6.05421	1.4111e-09	1.22122e-08
RASGEF1B	80.2331	-3.5149	0.349427	-10.059	8.38208e-24	1.91128e-22
RASGRF2	100.962	-1.31096	0.433175	-3.0264	0.00247486	0.00848593
RASIP1	177.902	-2.54207	0.244054	-10.416	2.09588e-25	5.17564e-24
RASL10A	21.8387	-1.10713	0.505672	-2.18943	0.0285654	0.0715551
RASL12	12.0881	-3.61852	0.787527	-4.59479	4.33179e-06	2.48441e-05
RASSF2	416.869	-1.63373	0.218782	-7.4674	8.17947e-14	1.03719e-12
RASSF4	91.8203	-2.48455	0.351662	-7.06517	1.60421e-12	1.82664e-11
RASSF6	5.44142	-2.08572	0.940154	-2.21849	0.0265214	0.0671555
RASSF8	338.634	-4.4114	0.219147	-20.1299	4.04215e-90	6.44363e-88
RASSF8-AS1	39.1667	-3.74179	0.488089	-7.66621	1.77158e-14	2.35867e-13
RASSF9	17.0194	-3.27123	0.664639	-4.92181	8.57458e-07	5.48122e-06
RBBP9	93.2875	-1.08575	0.330668	-3.28351	0.00102524	0.00387032
RBFOX2	843.567	-1.73193	0.119994	-14.4335	3.18584e-47	1.68284e-45
RBM24	113.155	-5.49292	0.584972	-9.39004	5.9975e-21	1.18845e-19
RBM47	23.4949	-3.34982	0.668961	-5.0075	5.51405e-07	3.60879e-06
RBMS2	419.365	-1.18636	0.174056	-6.81599	9.36183e-12	9.93144e-11
RBMS3	408.36	-1.19454	0.164575	-7.25834	3.91879e-13	4.70835e-12
RBP1	577.999	-5.57781	0.256159	-21.7748	4.02352e-105	8.65493e-103
RBP5	17.0201	-1.81179	0.56248	-3.22107	0.00127712	0.00470916
RBPMS	250.107	-1.3699	0.200847	-6.82061	9.06541e-12	9.62842e-11
RCAN1	217.291	-1.09152	0.25192	-4.33281	1.4722e-05	7.81353e-05
RCAN2	68.679	-5.54615	0.700347	-7.91915	2.39144e-15	3.38058e-14
RCBTB1	338.394	-1.17476	0.179257	-6.55349	5.6207e-11	5.57511e-10
RCBTB2	289.625	-1.90311	0.19169	-9.92808	3.14245e-23	6.97828e-22
RCN1P2	17.1253	-1.33137	0.633723	-2.10087	0.0356524	0.0865095
RCSD1	108.107	-1.53272	0.289304	-5.29796	1.17101e-07	8.28992e-07
RDH10-AS1	4.82727	-3.13142	1.11067	-2.8194	0.00481138	0.015326
RDX	3103.82	-2.24782	0.150245	-14.961	1.31954e-50	7.59969e-49
REEP1	16.0395	-2.01385	0.645299	-3.1208	0.00180362	0.00640705
REL	78.8333	-1.30678	0.274633	-4.75828	1.9525e-06	1.18571e-05
RELB	45.8256	-2.56096	0.412922	-6.20205	5.57326e-10	5.04845e-09
REPIN1	373.722	-1.12744	0.173819	-6.48625	8.79969e-11	8.56184e-10
RFTN2	185.68	-3.73665	0.276159	-13.5308	1.02875e-41	4.70957e-40
RFX8	26.5925	-3.43632	0.825914	-4.16063	3.17369e-05	0.00016011
RGL1	358.651	-4.06761	0.22358	-18.1931	5.85194e-74	6.53004e-72
RGMA	42.2745	-4.52484	0.555541	-8.14492	3.79522e-16	5.71813e-15
RGMB	32.2814	-3.93433	0.669309	-5.8782	4.14762e-09	3.41882e-08
RGS12	168.737	-1.21855	0.207415	-5.87497	4.22932e-09	3.48295e-08
RGS17	58.3311	-1.59223	0.314744	-5.05881	4.21888e-07	2.80222e-06
RGS2	171.662	-1.27085	0.323041	-3.93401	8.35406e-05	0.000393447
RGS20	27.7652	-2.23439	0.598254	-3.73485	0.000187828	0.000825166
RGS3	863.357	-1.59051	0.142879	-11.1318	8.7813e-29	2.5085e-27
RGS5	2882.33	-4.05035	0.149874	-27.0251	7.49934e-161	4.05737e-158
RHBDF1	61.2295	-2.80499	0.499193	-5.61905	1.92015e-08	1.4828e-07
RHBDF2	66.9077	-1.57098	0.344793	-4.55629	5.20651e-06	2.94914e-05
RHBDL3	13.683	-1.43705	0.607942	-2.36379	0.0180892	0.0485954
RHOB	1188.39	-2.51873	0.173346	-14.5301	7.81591e-48	4.22864e-46
RHOBTB2	82.3628	-1.56079	0.300207	-5.19903	2.00331e-07	1.38935e-06
RHOC	991.6	-1.03072	0.107347	-9.60182	7.8545e-22	1.63253e-20
RHOD	17.5604	-2.82057	0.832575	-3.38777	0.000704639	0.00276194
RHOJ	620.037	-2.3231	0.174442	-13.3173	1.83627e-40	8.01584e-39
RHOU	90.6776	-1.65719	0.370741	-4.46994	7.82416e-06	4.33289e-05
RHPN1	23.0955	-1.91144	0.506948	-3.77049	0.000162928	0.000723789
RILPL1	23.1409	-1.79031	0.560833	-3.19224	0.00141173	0.00513864
RIMKLB	312.442	-1.11538	0.173051	-6.44537	1.1532e-10	1.10576e-09
RIN2	580.772	-2.79965	0.168568	-16.6084	6.06238e-62	4.85371e-60
RIPK4	19.6412	-3.53889	0.74964	-4.72079	2.34936e-06	1.40474e-05
RIT1	352.142	-1.00713	0.152675	-6.59656	4.20795e-11	4.22784e-10
RNASE1	1288.19	-2.84511	0.198745	-14.3154	1.75353e-46	9.07465e-45
RND1	56.3941	-3.79447	0.464916	-8.16162	3.30572e-16	5.00172e-15
RNF144A	270.445	-2.86681	0.205432	-13.9551	2.93032e-44	1.4373e-42
RNF144A-AS1	43.1562	-2.27587	0.492834	-4.61793	3.87586e-06	2.23875e-05
RNF144B	91.2181	-3.15136	0.40485	-7.78402	7.02569e-15	9.67072e-14
RNF150	71.8756	-1.54932	0.38616	-4.01212	6.01755e-05	0.000291158
RNF152	63.2504	-1.83853	0.513808	-3.57825	0.000345904	0.00145107
RNF19B	47.5893	-1.01959	0.405072	-2.51705	0.0118341	0.0336925
RNF215	24.7845	-1.22062	0.461859	-2.64284	0.00822147	0.0244562
RNPEP	195.193	-1.06947	0.204741	-5.22353	1.75544e-07	1.22668e-06
ROBO1	522.131	-1.52221	0.135092	-11.268	1.88906e-29	5.56556e-28
ROBO4	340.849	-3.06544	0.331627	-9.24365	2.38219e-20	4.61298e-19
ROPN1L	11.4958	-1.85423	0.722525	-2.56632	0.0102783	0.0297325
ROR1	115.491	-1.89529	0.404803	-4.68201	2.84073e-06	1.67664e-05
ROR2	56.3121	-1.08842	0.371545	-2.92946	0.00339557	0.0112706
RORA	55.8334	-1.60927	0.367962	-4.37346	1.22291e-05	6.5587e-05
RP1	21.6593	-1.95236	0.741574	-2.63272	0.0084704	0.0250845
RP1-16A9.1	35.5001	-6.32669	0.794109	-7.96703	1.62533e-15	2.34589e-14
RP1-193H18.2	46.6192	-1.87566	0.445844	-4.207	2.58783e-05	0.000132311
RP1-228H13.5	22.2794	-1.36904	0.629865	-2.17354	0.0297394	0.0740127
RP1-310O13.7	3.44974	-3.94184	1.07561	-3.66475	0.000247576	0.00106691
RP11-1008C21.2	7.73735	-2.02973	0.874245	-2.32169	0.0202495	0.0535686
RP11-1024P17.1	10.6677	-2.29571	0.843565	-2.72144	0.00649984	0.0199283
RP11-1069G10.1	18.0321	-2.20642	0.884257	-2.49523	0.0125877	0.0355827
RP11-108M9.4	6.10455	-1.96414	0.927043	-2.11872	0.0341144	0.0833233
RP11-109L13.1	7.859	-2.42313	0.999667	-2.42394	0.0153531	0.0421649
RP11-10J21.2	8.6548	-2.81214	0.878188	-3.20221	0.00136378	0.00498552
RP11-115D19.1	51.9832	-1.41272	0.466396	-3.02901	0.00245355	0.0084193
RP11-115J16.1	3.48359	-2.65548	1.08386	-2.45001	0.0142852	0.03969
RP11-119F7.5	56.4273	-2.1909	0.392796	-5.5777	2.43719e-08	1.86593e-07
RP11-120I21.2	130.997	-4.11887	0.639657	-6.43919	1.20112e-10	1.14985e-09
RP11-138A9.2	4.86488	-2.74332	1.00122	-2.73996	0.00614464	0.0190297
RP11-148B18.4	4.01263	-2.89915	1.00588	-2.8822	0.00394912	0.0128969
RP11-14N7.2	80.6821	-3.12039	0.437927	-7.12537	1.03803e-12	1.20266e-11
RP11-165D6.1	7.32714	-3.0197	0.900373	-3.35383	0.000797	0.0030887
RP11-168K11.2	3.30764	-2.74382	1.0521	-2.60794	0.00910879	0.0267569
RP11-177H2.1	17.7874	-1.60863	0.559615	-2.87453	0.00404631	0.0131708
RP11-182J1.14	6.82091	-2.10786	0.959809	-2.19612	0.028083	0.0705395
RP11-216B9.6	6.33395	-1.83032	0.894417	-2.04638	0.0407192	0.0967786
RP11-25K19.1	7.00877	-2.75132	0.886787	-3.10257	0.00191851	0.00678546
RP11-262H14.4	10.5251	-1.92234	0.870069	-2.20941	0.0271464	0.0684583
RP11-266A24.1	4.20382	-3.5166	1.01783	-3.45498	0.00055033	0.00220107
RP11-267M23.1	69.3179	-1.23725	0.298562	-4.14404	3.41243e-05	0.000171524
RP11-272L14.2	7.12598	-3.1074	0.871025	-3.56751	0.000360384	0.00150545
RP11-282A11.3	6.22222	-4.1245	1.05706	-3.90185	9.54589e-05	0.000443834
RP11-288E14.2	4.68994	-2.33938	1.06873	-2.18894	0.0286012	0.0716094
RP11-288H12.3	15.5282	-1.52527	0.622084	-2.45187	0.0142114	0.0395343
RP11-321F6.2	16.243	-2.93581	0.541133	-5.4253	5.78581e-08	4.24578e-07
RP11-326I11.3	3.97367	-2.43951	1.00402	-2.42975	0.0151091	0.0416101
RP11-331F4.5	20.5705	-2.3326	0.690627	-3.3775	0.000731467	0.00285577
RP11-347E10.1	14.0212	-4.5604	0.956793	-4.76634	1.87604e-06	1.14161e-05
RP11-350N15.4	6.96384	-3.03573	0.914649	-3.31901	0.000903383	0.0034471
RP11-351J23.1	5.29013	-3.60142	1.01825	-3.53686	0.000404913	0.00167695
RP11-351J23.2	13.9587	-3.62468	0.769355	-4.71132	2.46112e-06	1.46665e-05
RP11-353N4.6	11.7135	-1.41191	0.687918	-2.05244	0.040127	0.0955236
RP11-355F16.1	11.7758	-3.33581	0.767296	-4.34748	1.37708e-05	7.33921e-05
RP11-363E7.4	118.87	-2.7791	0.318036	-8.73833	2.36577e-18	4.06922e-17
RP11-366L20.2	53.9718	-1.38893	0.430856	-3.22365	0.00126568	0.00467084
RP11-380D23.1	9.01317	-3.46467	0.849767	-4.0772	4.55809e-05	0.000224745
RP11-389C8.2	32.3244	-4.92364	0.739821	-6.65517	2.82975e-11	2.88699e-10
RP11-395G23.3	16.5611	-2.0693	0.614378	-3.36812	0.000756813	0.00294703
RP11-396C23.2	4.04575	-2.24208	0.957753	-2.34097	0.0192335	0.0512148
RP11-396F22.1	4.90093	-2.11179	0.970907	-2.17507	0.0296251	0.0737695
RP11-3K16.2	7.08896	-2.16885	0.841397	-2.57768	0.00994667	0.0288902
RP11-406A9.2	7.35977	-1.81395	0.834557	-2.17355	0.0297388	0.0740127
RP11-40C11.2	3.86498	-2.49165	1.11198	-2.24074	0.0250431	0.063993
RP11-42I10.1	9.15677	-2.22274	0.799023	-2.78182	0.00540542	0.0169551
RP11-438B23.2	4.9953	-2.20013	1.01629	-2.16485	0.030399	0.0753572
RP11-439M11.1	8.40139	-2.66741	1.02837	-2.59383	0.00949124	0.0277298
RP11-43D2.2	4.1411	-2.34611	1.05324	-2.22753	0.0259121	0.065846
RP11-445F12.1	7.37656	-2.01357	0.84599	-2.38014	0.0173062	0.0468247
RP11-456K23.1	10.0996	-2.82812	0.825005	-3.428	0.000608053	0.00240927
RP11-490M8.1	12.1096	-2.74119	0.821579	-3.33648	0.000848456	0.00326402
RP11-497E19.1	9.46536	-2.95466	0.930738	-3.17453	0.00150079	0.00543069
RP11-513O13.1	3.3096	-2.69908	1.11205	-2.42712	0.0152191	0.0418678
RP11-536O18.1	8.38906	-2.12629	0.866524	-2.45382	0.014135	0.0393645
RP11-540O11.1	13.9829	-1.3964	0.620677	-2.24979	0.024462	0.0627326
RP11-544L8__B.4	54.1379	-5.39605	0.65124	-8.28581	1.17303e-16	1.83552e-15
RP11-549B18.1	8.06038	-1.56969	0.773231	-2.03004	0.0423529	0.0996663
RP11-54O7.17	13.8164	-2.152	0.622672	-3.45608	0.00054809	0.0021931
RP11-557H15.4	3.24879	-2.4358	1.0562	-2.3062	0.0210995	0.0555236
RP11-568K15.1	52.6228	-1.08832	0.376363	-2.89168	0.0038319	0.0125622
RP11-56B16.2	12.3016	-1.81692	0.628465	-2.89105	0.00383959	0.0125807
RP11-597D13.9	15.3174	-4.9305	0.821818	-5.9995	1.97926e-09	1.68838e-08
RP11-599J14.2	41.2278	-3.64307	0.4722	-7.7151	1.20885e-14	1.62277e-13
RP11-624M8.1	5.94161	-3.70405	0.954284	-3.8815	0.000103815	0.000478695
RP11-640N20.4	5.20033	-2.21474	0.913743	-2.42381	0.0153585	0.0421732
RP11-641D5.2	4.80207	-4.1951	1.02072	-4.10994	3.95763e-05	0.000197153
RP11-663P9.1	4.89552	-2.28296	0.98742	-2.31205	0.0207751	0.0547807
RP11-679B19.1	7.96193	-2.2869	0.874654	-2.61463	0.0089324	0.0262907
RP11-67L2.2	43.8164	-1.31737	0.360877	-3.65047	0.000261763	0.00112129
RP11-680F8.1	6.61607	-3.85466	0.988166	-3.90082	9.58656e-05	0.000445261
RP11-680F8.4	5.3975	-2.22724	0.965771	-2.30618	0.0211005	0.0555236
RP11-693M3.1	10.3109	-1.7103	0.73359	-2.3314	0.019732	0.0523471
RP11-693N9.2	82.3698	-4.64488	0.683311	-6.7976	1.06373e-11	1.12245e-10
RP11-705C15.2	30.8322	-2.1925	0.572025	-3.83288	0.000126652	0.000574356
RP11-705C15.3	19.8599	-3.08207	0.714151	-4.31572	1.59087e-05	8.39343e-05
RP11-720L2.2	4.24345	-3.71427	1.006	-3.6921	0.000222407	0.000964953
RP11-726G1.1	50.7816	-2.45832	0.40352	-6.09219	1.1138e-09	9.75269e-09
RP11-736K20.4	26.1075	-2.94715	0.555679	-5.30369	1.13483e-07	8.04657e-07
RP11-736K20.5	24.591	-2.47124	0.519367	-4.75817	1.95355e-06	1.18595e-05
RP11-756P10.6	7.83846	-2.59897	0.962241	-2.70096	0.00691395	0.0210257
RP11-762L8.6	6.76759	-2.46374	0.921166	-2.67459	0.00748214	0.0225234
RP11-774O3.3	20.8829	-1.43473	0.593314	-2.41816	0.0155992	0.0427881
RP11-783L4.1	9.65636	-4.26721	0.919243	-4.64209	3.44905e-06	2.00584e-05
RP11-817I4.1	30.4604	-1.46553	0.435889	-3.36216	0.000773349	0.00300618
RP11-817I4.2	15.1064	-1.39216	0.574009	-2.42533	0.0152946	0.0420365
RP11-834C11.4	16.1674	-2.82259	0.847455	-3.33067	0.000866386	0.00332512
RP11-864I4.1	34.8529	-2.34821	0.57246	-4.10196	4.09661e-05	0.000203622
RP11-89K21.1	3.52262	-3.74379	1.09084	-3.43203	0.000599088	0.00237753
RP11-923I11.6	55.4186	-2.55009	0.377178	-6.76098	1.37065e-11	1.43613e-10
RP11-95G6.1	24.5871	-5.28478	0.844561	-6.25743	3.91364e-10	3.58329e-09
RP11-96H19.1	23.2137	-1.26746	0.5055	-2.50733	0.0121647	0.0345346
RP11-9G1.3	32.9033	-2.64523	0.536954	-4.92637	8.37722e-07	5.36274e-06
RP3-395M20.12	3.57645	-2.86089	1.1236	-2.54617	0.0108911	0.0312822
RP3-467L1.6	3.3332	-2.28043	1.10469	-2.06431	0.0389882	0.0931605
RP3-510D11.2	11.5327	-1.56483	0.683029	-2.29102	0.0219625	0.0573607
RP3-512B11.3	62.9516	-3.42729	0.472209	-7.25799	3.92899e-13	4.71743e-12
RP4-575N6.4	11.8781	-3.22808	0.947803	-3.40586	0.000659564	0.00259781
RP4-575N6.5	6.76269	-3.10523	1.02433	-3.03147	0.00243367	0.00836395
RP4-614C10.2	76.7674	-1.26655	0.342523	-3.69771	0.000217555	0.000945527
RP4-639F20.1	16.5061	-1.36943	0.598443	-2.28832	0.0221189	0.057685
RP4-737E23.6	4.38852	-3.15007	1.0736	-2.93412	0.00334497	0.0111254
RP4-740C4.5	5.1728	-1.97808	0.963632	-2.05274	0.0400981	0.0954803
RP4-756H11.5	54.1775	-1.16464	0.399421	-2.91582	0.00354756	0.0117249
RP5-1184F4.7	12.0335	-1.6468	0.790499	-2.08325	0.0372286	0.0896157
RP5-1187M17.10	19.1484	-1.46486	0.601143	-2.4368	0.0148178	0.0409342
RP9P	36.1789	-1.03438	0.39271	-2.63397	0.00843939	0.0250127
RPA4	5.37438	-2.31778	0.885018	-2.61891	0.00882119	0.0260105
RPGR	140.977	-2.3958	0.232149	-10.3201	5.71864e-25	1.38724e-23
RPL39L	154.321	-1.77758	0.252598	-7.03721	1.96132e-12	2.2107e-11
RPP25	82.5541	-1.35922	0.29513	-4.6055	4.11475e-06	2.36601e-05
RPS20P22	7.66819	-2.71363	0.88849	-3.05421	0.00225658	0.00782157
RPS26P21	5.06858	-2.92837	0.970859	-3.01627	0.00255905	0.00875442
RPS6KA2	592.134	-4.6275	0.207953	-22.2527	1.06304e-109	2.59992e-107
RPS6KA6	55.9937	-1.01358	0.400171	-2.53287	0.0113132	0.0323748
RPSAP52	6.92237	-3.0384	1.01328	-2.99857	0.00271246	0.00921214
RRAGA	458.506	-1.02046	0.188936	-5.40108	6.62403e-08	4.82716e-07
RRAGC	144.606	-1.33111	0.272266	-4.889	1.01347e-06	6.40063e-06
RRAS	77.7256	-1.63429	0.352962	-4.63023	3.65261e-06	2.11733e-05
RSPH9	19.4765	-1.7786	0.549012	-3.23964	0.00119682	0.00444797
RTN4R	34.5864	-1.41095	0.424165	-3.32642	0.00087969	0.00336749
RUFY3	183.139	-1.02554	0.199663	-5.13637	2.80097e-07	1.90146e-06
RUNX1T1	601.949	-1.47493	0.135326	-10.8991	1.16407e-27	3.19253e-26
RWDD2A	83.6563	-1.09225	0.294306	-3.71126	0.000206229	0.000900689
RXRA	232.228	-1.07053	0.189921	-5.6367	1.73335e-08	1.34378e-07
S100A10	4652.64	-1.1089	0.154168	-7.19281	6.34726e-13	7.52484e-12
S100A11	3145.91	-2.76429	0.17274	-16.0026	1.2252e-57	8.34911e-56
S100A13	80.1322	-1.39271	0.419541	-3.31961	0.000901435	0.00344106
S100A16	1265.89	-3.8582	0.137661	-28.0269	7.63968e-173	5.05181e-170
S100A3	27.286	-2.55653	0.72145	-3.5436	0.0003947	0.00163807
S1PR1	1262.43	-3.7973	0.173761	-21.8535	7.19221e-106	1.60512e-103
SALL1	113.878	-2.38275	0.274322	-8.68596	3.75545e-18	6.39788e-17
SAMD11	7.41855	-2.06772	0.942855	-2.19304	0.0283045	0.0710059
SAMD12	13.0603	-2.51067	0.750895	-3.34356	0.000827098	0.00319425
SAMD5	58.6076	-5.11118	0.561626	-9.10068	8.97687e-20	1.68001e-18
SAMHD1	78.6727	-1.60754	0.343375	-4.68158	2.84668e-06	1.67849e-05
SASH1	833.029	-2.36615	0.145686	-16.2414	2.56936e-59	1.90346e-57
SAT1	1196.67	-1.48801	0.197232	-7.54449	4.5407e-14	5.87888e-13
SAT2	302.825	-1.59417	0.178513	-8.9303	4.24838e-19	7.54731e-18
SBF2	139.936	-1.01552	0.220552	-4.60447	4.13517e-06	2.37546e-05
SBK1	27.5948	-2.37544	0.633814	-3.74786	0.000178351	0.000785854
SCARA3	64.8089	-2.64685	0.451067	-5.86798	4.41141e-09	3.62621e-08
SCARB2	706.03	-2.74276	0.137157	-19.9973	5.81873e-89	8.95583e-87
SCARF2	22.3401	-1.62967	0.525904	-3.0988	0.00194306	0.00686145
SCG3	18.3951	-4.01072	0.768378	-5.21972	1.79197e-07	1.25025e-06
SCG5	50.9814	-3.59413	0.502581	-7.15134	8.59336e-13	1.00475e-11
SCGB1A1	4.7441	-4.66504	1.05725	-4.41244	1.02212e-05	5.5552e-05
SCHIP1	266.686	-3.43548	0.329742	-10.4187	2.0369e-25	5.04393e-24
SCML1	177.602	-2.08359	0.221467	-9.40812	5.05081e-21	1.00869e-19
SCN3B	81.9251	-2.61023	0.442064	-5.90464	3.5342e-09	2.93623e-08
SCN5A	13.618	-1.70179	0.64794	-2.62646	0.00862789	0.025491
SCN8A	32.4609	-1.11177	0.495217	-2.24502	0.0247667	0.0634048
SCN9A	83.6628	-2.6801	0.319777	-8.38114	5.24171e-17	8.39332e-16
SCRN1	805.278	-1.08963	0.134493	-8.10175	5.41728e-16	8.10052e-15
SCUBE1	48.0617	-2.06575	0.450909	-4.5813	4.62087e-06	2.63666e-05
SCUBE3	139.162	-1.50949	0.343847	-4.38999	1.13357e-05	6.11071e-05
SDC3	231.163	-2.7789	0.295594	-9.40105	5.40215e-21	1.07525e-19
SDCBP	2405.69	-1.85178	0.131983	-14.0304	1.01588e-44	5.02423e-43
SDCBP2	44.3306	-3.79854	0.455958	-8.33091	8.02254e-17	1.26756e-15
SDK1	27.1781	-1.95278	0.632606	-3.08689	0.00202262	0.00711705
SEC14L1	1121.09	-2.12721	0.136797	-15.5502	1.58616e-54	9.86732e-53
SEC24D	437.915	-1.12667	0.175281	-6.42782	1.29445e-10	1.23457e-09
SEL1L3	181.867	-4.61689	0.381302	-12.1082	9.55309e-34	3.34433e-32
SELE	352.818	-7.07988	0.394587	-17.9425	5.49064e-72	5.83511e-70
SELL	60.122	-2.82603	0.335772	-8.41653	3.87797e-17	6.24884e-16
SELM	260.583	-3.09099	0.244625	-12.6357	1.34255e-36	5.24505e-35
SEMA3A	121.512	-2.51263	0.346171	-7.25836	3.91799e-13	4.70835e-12
SEMA3F	92.1775	-2.20574	0.332556	-6.63267	3.2967e-11	3.35189e-10
SEMA3G	278.017	-3.94721	0.244739	-16.1282	1.61555e-58	1.14008e-56
SEMA4C	427.536	-1.90156	0.185459	-10.2532	1.14467e-24	2.75059e-23
SEMA5A	492.389	-3.60579	0.657038	-5.48795	4.06623e-08	3.03887e-07
SEMA5B	70.01	-4.83928	0.439761	-11.0043	3.64146e-28	1.02064e-26
SEMA6A	450.881	-2.21236	0.156225	-14.1613	1.58986e-45	8.064e-44
SEMA6B	47.7091	-2.33023	0.464014	-5.0219	5.11626e-07	3.35953e-06
SEMA6C	30.1283	-1.16559	0.517305	-2.2532	0.0242467	0.0622253
SEMA6D	138.86	-4.89119	0.40606	-12.0455	2.04841e-33	7.01965e-32
SEPP1	116.173	-1.65543	0.255227	-6.4861	8.8085e-11	8.56522e-10
2017-09-10	802.549	-3.52409	0.190686	-18.4811	2.93121e-76	3.42052e-74
SERINC2	59.5953	-2.29316	0.440325	-5.20788	1.91006e-07	1.32901e-06
SERINC5	806.008	-2.64249	0.204716	-12.9081	4.05175e-38	1.66299e-36
SERPINB8	93.1921	-3.12388	0.565351	-5.52555	3.28456e-08	2.48386e-07
SERPINB9	792.008	-1.2613	0.139911	-9.01503	1.9682e-19	3.60044e-18
SERPING1	1347.43	-1.00963	0.103795	-9.72716	2.30955e-22	4.92648e-21
SERTAD1	176.053	-1.28194	0.221618	-5.78447	7.27412e-09	5.86065e-08
SESN3	585.538	-1.38948	0.145554	-9.54615	1.3461e-21	2.76881e-20
SETBP1	334.942	-3.81919	0.23544	-16.2215	3.55608e-59	2.61277e-57
SETX	834.001	-1.08305	0.125327	-8.64176	5.5352e-18	9.35847e-17
SGCB	356.289	-3.71199	0.292298	-12.6993	5.96552e-37	2.35638e-35
SGCE	228.676	-4.05823	0.342762	-11.8398	2.42983e-32	8.0041e-31
SGIP1	54.0202	-1.53551	0.453169	-3.38837	0.000703081	0.00275643
SGK1	297.719	-5.75152	0.34105	-16.8642	8.25736e-64	7.02032e-62
SGK223	96.1808	-2.73943	0.406672	-6.73621	1.62574e-11	1.69149e-10
SGPL1	312.077	-2.07384	0.252509	-8.21292	2.15881e-16	3.29712e-15
SGSH	200.396	-1.98353	0.217539	-9.11805	7.64878e-20	1.43598e-18
SGSM1	23.237	-2.40723	0.611856	-3.9343	8.34386e-05	0.000393168
SH2B3	673.369	-1.49336	0.116524	-12.8159	1.3364e-37	5.33782e-36
SH2D3C	436.556	-3.68515	0.188861	-19.5125	8.60051e-85	1.23833e-82
[truncated: 480 more rows]

## Sheet: dn_H1.CD43p.dn.tsv
	baseMean	log2FoldChange	lfcSE	stat	pvalue	padj
LINC00551	120.86	-7.8476	0.481159	-16.3098	8.41044e-60	4.54622e-58
SOX7	836.564	-7.22664	0.250717	-28.8239	1.07553e-182	4.84916e-180
CCL2	943.528	-7.19919	0.179881	-40.0219	0	0
LPL	3495.39	-6.94465	0.366605	-18.9431	5.02997e-80	4.17508e-78
SELE	352.818	-6.86247	0.315041	-21.7828	3.37615e-105	4.5562e-103
ACKR3	441.588	-6.70281	0.240655	-27.8523	1.00916e-170	3.70736e-168
PRND	707.279	-6.66218	0.699334	-9.52646	1.62731e-21	2.58022e-20
RAMP2	785.261	-6.62369	0.371362	-17.8362	3.6997e-71	2.53085e-69
CLDN5	1652.47	-6.59813	0.329054	-20.0518	1.94649e-89	1.9116e-87
ADGRF5	1140.2	-6.50676	0.189116	-34.4061	2.04054e-259	1.92763e-256
SOX17	103.387	-6.45588	0.580271	-11.1256	9.41255e-29	2.03405e-27
CHST1	80.1638	-6.44126	0.598634	-10.7599	5.32169e-27	1.06962e-25
SOST	173.515	-6.41851	0.617986	-10.3862	2.86629e-25	5.31913e-24
GIMAP8	632.988	-6.36336	0.202182	-31.4734	2.01178e-217	1.42535e-214
RP11-536O18.1	8.38906	-6.36161	0.95741	-6.6446	3.04041e-11	2.46791e-10
CSGALNACT1	194.061	-6.35542	0.57061	-11.1379	8.19987e-29	1.77586e-27
CXCL5	416.858	-6.29404	0.361036	-17.4333	4.61203e-68	2.90455e-66
CYP1A1	217.153	-6.24333	0.396815	-15.7336	8.89813e-56	4.39107e-54
ARHGAP29	1095.05	-6.20274	0.179732	-34.5111	5.47565e-261	5.4313e-258
RBP1	577.999	-6.17951	0.207163	-29.8292	1.6365e-195	9.27568e-193
FRZB	619.016	-6.17333	0.333136	-18.531	1.16154e-76	8.86256e-75
NT5E	665.731	-6.16222	0.278303	-22.1421	1.24241e-108	1.79905e-106
OR2I1P	8.64968	-6.14138	0.945159	-6.49772	8.1544e-11	6.40407e-10
SLC32A1	49.4824	-6.13792	0.562479	-10.9123	1.0071e-27	2.07897e-26
GIMAP7	117.424	-6.11308	0.453756	-13.4722	2.28011e-41	7.69265e-40
SYNPO	582.472	-6.08821	0.340938	-17.8572	2.53868e-71	1.75479e-69
MADCAM1	24.1013	-6.06334	0.660755	-9.17639	4.45772e-20	6.52636e-19
RP1-16A9.1	35.5001	-6.05879	0.732013	-8.27689	1.26432e-16	1.50189e-15
TGFBR3	1155.51	-6.04405	0.19038	-31.7473	3.45697e-221	2.53998e-218
LIFR	1956.97	-6.03348	0.153479	-39.3114	0	0
FAM124B	715.87	-5.99074	0.361202	-16.5856	8.85993e-62	4.95108e-60
GBX2	9.53616	-5.96318	0.926743	-6.43456	1.23829e-10	9.5473e-10
FILIP1	734.787	-5.96165	0.234156	-25.4602	5.4422e-143	1.45895e-140
CXorf36	594.805	-5.95278	0.275265	-21.6256	1.03079e-103	1.35423e-101
PCDH1	148.543	-5.94189	0.403023	-14.7433	3.3974e-49	1.42792e-47
C8orf4	320.42	-5.93516	0.381207	-15.5694	1.17542e-54	5.70124e-53
CLEC14A	563.979	-5.91427	0.454674	-13.0077	1.10613e-38	3.40735e-37
COLEC12	402.663	-5.89638	0.27763	-21.2383	4.23247e-100	5.15116e-98
SHE	325.432	-5.88322	0.246676	-23.85	1.01312e-125	1.98993e-123
UNC5B	977.419	-5.88198	0.241673	-24.3386	7.65511e-131	1.68736e-128
PLA2G16	178.813	-5.86869	0.383349	-15.309	6.65544e-53	3.09931e-51
CREG2	67.2816	-5.86681	0.444156	-13.2089	7.79538e-40	2.47036e-38
ABCG2	103.618	-5.85899	0.341362	-17.1636	4.97661e-66	3.03772e-64
CHST15	269.985	-5.83764	0.273557	-21.3397	4.85928e-101	6.06279e-99
LRIG3	685.854	-5.81356	0.204665	-28.4052	1.74596e-177	6.92725e-175
KCNA5	17.617	-5.80321	0.720815	-8.0509	8.21867e-16	9.21141e-15
DLL4	1728.91	-5.79864	0.348376	-16.6448	3.30185e-62	1.86085e-60
RP11-544L8__B.4	54.1379	-5.79597	0.491516	-11.792	4.29026e-32	1.03793e-30
PREX2	298.079	-5.76327	0.2688	-21.4407	5.57385e-102	7.13381e-100
NOVA2	158.405	-5.75686	0.405809	-14.1861	1.11628e-45	4.28332e-44
ENPP2	158.73	-5.72866	0.595413	-9.62132	6.49945e-22	1.05599e-20
COL5A2	2992.73	-5.69846	0.163694	-34.8116	1.62441e-265	2.01406e-262
ADAM19	1114.71	-5.67975	0.249849	-22.7327	2.1269e-114	3.51612e-112
STC1	130.903	-5.66643	0.406592	-13.9364	3.80594e-44	1.4139e-42
EFNA1	1183.36	-5.66124	0.18894	-29.9632	2.96362e-197	1.78158e-194
CD93	3041.34	-5.65702	0.171049	-33.0725	7.38916e-240	6.10776e-237
FCN3	131.304	-5.64411	0.606533	-9.30552	1.33333e-20	1.99929e-19
RBM24	113.155	-5.63977	0.467136	-12.0731	1.46553e-33	3.78557e-32
FBXL7	176.433	-5.62139	0.334925	-16.784	3.19502e-63	1.8697e-61
FAM198B	1776.57	-5.6071	0.416489	-13.4628	2.59039e-41	8.72465e-40
TMEM255B	151.118	-5.60032	0.395413	-14.1632	1.54789e-45	5.89388e-44
FOXC2	36.412	-5.59943	0.728467	-7.6866	1.51098e-14	1.56772e-13
TACR1	45.8687	-5.58223	0.510343	-10.9382	7.56827e-28	1.57049e-26
CDH13	785.288	-5.572	0.22809	-24.4289	8.43106e-132	1.92247e-129
A2M	952.106	-5.5716	0.186965	-29.8002	3.87883e-195	2.13745e-192
THSD1	332.453	-5.56085	0.281996	-19.7196	1.46442e-86	1.37683e-84
LDB2	1409.99	-5.55634	0.160132	-34.6986	8.27819e-264	9.12349e-261
LIMCH1	1543.94	-5.55216	0.327725	-16.9415	2.22333e-64	1.32055e-62
EPAS1	854.176	-5.53103	0.217615	-25.4166	1.6542e-142	4.37548e-140
CXCR4	1272.06	-5.5182	0.584907	-9.43432	3.93522e-21	6.07524e-20
ID3	2736.65	-5.51818	0.131141	-42.0781	0	0
CTD-2014B16.3	26.3261	-5.48684	0.628039	-8.73646	2.40521e-18	3.20017e-17
RP11-347E10.1	14.0212	-5.48158	0.896123	-6.11699	9.53601e-10	6.81713e-09
SCHIP1	266.686	-5.46405	0.293387	-18.624	2.05235e-77	1.59665e-75
HEY1	1330.88	-5.45159	0.353732	-15.4116	1.36756e-53	6.47484e-52
ARHGEF15	310.674	-5.44145	0.304187	-17.8885	1.44928e-71	1.0088e-69
MAF	773.768	-5.43491	0.242309	-22.4297	2.02139e-111	3.08465e-109
GPR182	48.1316	-5.43372	0.630405	-8.61941	6.73024e-18	8.64731e-17
ADAMTSL1	38.954	-5.42918	0.50314	-10.7906	3.81279e-27	7.67899e-26
KL	70.2956	-5.4058	0.496202	-10.8944	1.2261e-27	2.52317e-26
HAPLN1	3947.52	-5.40576	0.18924	-28.5656	1.80039e-179	7.44085e-177
AC007743.1	25.1408	-5.39593	0.745778	-7.2353	4.64498e-13	4.32007e-12
RAMP2-AS1	54.3192	-5.39528	0.580017	-9.30193	1.37921e-20	2.06652e-19
C1orf115	38.0521	-5.37647	0.558349	-9.62923	6.0179e-22	9.79577e-21
PCAT19	153.278	-5.37191	0.365274	-14.7065	5.85367e-49	2.4499e-47
KIAA1462	844.339	-5.37097	0.208093	-25.8105	6.76523e-147	1.94505e-144
DYSF	595.953	-5.37004	0.205527	-26.1282	1.74495e-150	5.24489e-148
NRP1	2717.09	-5.36345	0.176397	-30.4055	4.64514e-203	3.17759e-200
GNA14	361.407	-5.35839	0.36028	-14.8728	4.94731e-50	2.11976e-48
L1TD1	48.8067	-5.35691	0.468809	-11.4266	3.0777e-30	6.96184e-29
TMEM100	448.346	-5.35279	0.469608	-11.3984	4.2578e-30	9.57668e-29
GIMAP4	1049.81	-5.32071	0.694871	-7.65713	1.90139e-14	1.95947e-13
HPGD	337.482	-5.31489	0.268099	-19.8244	1.83438e-87	1.74954e-85
RP11-351J23.2	13.9587	-5.31174	0.831406	-6.38887	1.67118e-10	1.26974e-09
NR2F2	276.657	-5.28588	0.290235	-18.2124	4.11549e-74	2.97967e-72
EFNB2	2434.08	-5.26341	0.125811	-41.8358	0	0
HAS2	272.972	-5.26316	0.470972	-11.1751	5.39892e-29	1.17567e-27
MEOX1	60.8282	-5.24232	0.817934	-6.40923	1.4626e-10	1.12027e-09
WWTR1	1625.9	-5.22301	0.18147	-28.7816	3.64399e-182	1.60643e-179
SEMA6D	138.86	-5.21685	0.410495	-12.7087	5.29134e-37	1.53689e-35
SNX7	292.946	-5.20953	0.31462	-16.5582	1.39772e-61	7.78874e-60
CDH5	2240.2	-5.20167	0.432524	-12.0263	2.58433e-33	6.59819e-32
GRK5	244.807	-5.19893	0.235318	-22.0933	3.66911e-108	5.27447e-106
EVA1A	130.779	-5.19439	0.404778	-12.8327	1.07539e-37	3.20806e-36
RAPH1	49.822	-5.19307	0.502512	-10.3342	4.9339e-25	9.08808e-24
SEL1L3	181.867	-5.18564	0.331056	-15.6639	2.66963e-55	1.30766e-53
CLEC1A	205.659	-5.18138	0.314486	-16.4757	5.48322e-61	3.02998e-59
PIEZO2	181.375	-5.16393	0.295665	-17.4655	2.6251e-68	1.6638e-66
RP11-355F16.1	11.7758	-5.15086	0.810958	-6.35158	2.13118e-10	1.6051e-09
S100A16	1265.89	-5.14953	0.144095	-35.7371	1.05027e-279	1.38902e-276
RPS6KA2	592.134	-5.14605	0.176054	-29.2299	8.0885e-188	4.01149e-185
D21S2088E	33.9029	-5.14054	0.508482	-10.1096	5.00965e-24	8.84964e-23
MRC1	382.345	-5.10849	0.270583	-18.8796	1.67816e-79	1.37001e-77
GAPLINC	38.6214	-5.07016	0.716778	-7.07354	1.51028e-12	1.36e-11
PRSS23	6286.2	-5.06785	0.408049	-12.4197	2.04282e-35	5.63638e-34
VSNL1	22.8835	-5.06697	0.624461	-8.11415	4.89186e-16	5.60952e-15
TMEM35A	60.6417	-5.06075	0.607818	-8.3261	8.35499e-17	1.00574e-15
SLC7A7	353.915	-5.06067	0.219976	-23.0056	4.10027e-117	7.07314e-115
NR5A2	163.347	-5.05064	0.373434	-13.5249	1.11536e-41	3.81493e-40
ADGRL4	2104.16	-5.04192	0.386703	-13.0382	7.41613e-39	2.30237e-37
NCKAP5	57.8909	-5.03848	0.459646	-10.9617	5.84128e-28	1.22494e-26
WLS	1010.15	-5.03803	0.190371	-26.4642	2.50536e-154	7.88909e-152
DOCK9	406.004	-5.03277	0.26247	-19.1747	6.02518e-82	5.10801e-80
RP11-282A11.3	6.22222	-5.02839	0.988015	-5.08939	3.59221e-07	2.00231e-06
C10orf10	573.028	-5.02796	0.202849	-24.7867	1.24746e-135	2.98159e-133
ABLIM3	60.1211	-5.0201	0.423411	-11.8563	1.99561e-32	4.91178e-31
PCDH19	31.7325	-5.01941	0.627391	-8.00045	1.23965e-15	1.37463e-14
RFTN2	185.68	-5.00906	0.289903	-17.2784	6.8393e-67	4.23994e-65
CPE	173.139	-4.99787	0.405168	-12.3353	5.84546e-35	1.59289e-33
OSMR	132.382	-4.9911	0.332007	-15.0331	4.45481e-51	1.98149e-49
OIT3	130.348	-4.96878	0.665937	-7.46134	8.56485e-14	8.44901e-13
ABTB2	111.46	-4.9606	0.373305	-13.2883	2.7063e-40	8.72968e-39
IL32	602.562	-4.94332	0.205914	-24.0067	2.36494e-127	4.83667e-125
KCNN3	85.5888	-4.93989	0.363977	-13.572	5.87176e-42	2.02839e-40
SEMA5B	70.01	-4.92614	0.380495	-12.9467	2.45396e-38	7.47797e-37
DTX4	163.402	-4.9218	0.264703	-18.5937	3.61516e-77	2.77975e-75
ARHGAP28	538.601	-4.90979	0.23301	-21.0711	1.4635e-98	1.68796e-96
KDR	7529.74	-4.90837	0.131646	-37.2846	2.9154e-304	6.42618e-301
CA8	306.993	-4.88479	0.209152	-23.3552	1.22041e-120	2.24172e-118
ADAMTS12	362.804	-4.88167	0.2371	-20.5891	3.43995e-94	3.72905e-92
KLHL4	482.724	-4.87924	0.201606	-24.2019	2.12549e-129	4.5832e-127
PPP1R16B	132.908	-4.87903	0.292172	-16.6991	1.32951e-62	7.62276e-61
RARRES2	79.4606	-4.87865	0.551318	-8.84907	8.82553e-19	1.20248e-17
ADCY4	110.438	-4.87559	0.339683	-14.3534	1.01489e-46	3.99472e-45
VEGFC	52.9005	-4.85875	0.60311	-8.05615	7.87354e-16	8.83458e-15
TNFSF12	16.2278	-4.84094	0.754533	-6.41581	1.4008e-10	1.07459e-09
ITPR3	92.886	-4.83539	0.386852	-12.4993	7.52872e-36	2.09768e-34
BCHE	146.981	-4.83127	0.439148	-11.0015	3.75904e-28	7.95009e-27
GIMAP1	69.4637	-4.81962	0.376359	-12.8059	1.51898e-37	4.51101e-36
CD300LG	62.6312	-4.8148	0.47614	-10.1122	4.87933e-24	8.62711e-23
TFPI	7920.58	-4.81209	0.101751	-47.2929	0	0
SHISA4	43.8439	-4.80915	0.637933	-7.53864	4.74881e-14	4.76997e-13
FLRT3	223.353	-4.79586	0.323771	-14.8125	1.21652e-49	5.17884e-48
FOXC1	73.0747	-4.79171	0.395827	-12.1056	9.86958e-34	2.57622e-32
TIAM1	406.615	-4.78852	0.234649	-20.4072	1.44413e-92	1.5158e-90
CA4	16.529	-4.7877	0.652575	-7.33663	2.19034e-13	2.10226e-12
MTUS1	366.867	-4.78613	0.302998	-15.7959	3.31863e-56	1.66671e-54
RGMA	42.2745	-4.78262	0.532216	-8.98624	2.55823e-19	3.5993e-18
RAPGEF5	207.212	-4.77542	0.230471	-20.7203	2.27334e-95	2.51947e-93
RP11-389C8.2	32.3244	-4.76633	0.630795	-7.55607	4.15442e-14	4.19417e-13
HLA-DOA	11.5443	-4.76011	0.852983	-5.58054	2.39771e-08	1.50859e-07
PLK2	2064.9	-4.75558	0.13281	-35.8072	8.51907e-281	1.20715e-277
S1PR1	1262.43	-4.75294	0.165965	-28.6383	2.24506e-180	9.47605e-178
ARL4C	97.4621	-4.73986	0.380132	-12.469	1.10215e-35	3.0537e-34
DLL1	14.2371	-4.73835	0.667007	-7.10389	1.21292e-12	1.09972e-11
PRRX2	11.4206	-4.72372	0.868311	-5.44012	5.32444e-08	3.24206e-07
CGNL1	509.274	-4.72047	0.19203	-24.5819	1.97234e-133	4.54968e-131
CARTPT	153.26	-4.7149	0.770188	-6.12176	9.25488e-10	6.62809e-09
HEY2	157.72	-4.71072	0.295281	-15.9534	2.69974e-57	1.3911e-55
KANK3	21.0424	-4.70775	0.572454	-8.22379	1.97163e-16	2.31714e-15
RP11-864I4.1	34.8529	-4.68948	0.562757	-8.33304	7.87924e-17	9.50203e-16
MECOM	1337.35	-4.68876	0.188908	-24.8204	5.40314e-136	1.30716e-133
KLHL3	198.458	-4.6853	0.259015	-18.0889	3.89767e-73	2.80152e-71
TTC29	24.787	-4.68469	0.607935	-7.7059	1.29922e-14	1.35795e-13
CPT1C	235.024	-4.66183	0.259999	-17.9302	6.85495e-72	4.82229e-70
FBLIM1	411.416	-4.66006	0.221166	-21.0704	1.4879e-98	1.70618e-96
RIPK4	19.6412	-4.65236	0.66646	-6.9807	2.93711e-12	2.59308e-11
HMGN2P15	7.99653	-4.64965	0.931291	-4.99269	5.95444e-07	3.23806e-06
PLPP2	34.2689	-4.64823	0.616783	-7.53625	4.83693e-14	4.85602e-13
ENPP1	129.262	-4.64474	0.422522	-10.9929	4.13486e-28	8.72632e-27
YAP1	240.046	-4.644	0.266063	-17.4545	3.18103e-68	2.00972e-66
IL1R1	101.948	-4.64072	0.370473	-12.5265	5.34884e-36	1.49873e-34
FAM20A	37.5455	-4.63478	0.447506	-10.3569	3.89334e-25	7.18476e-24
MAP1LC3C	10.5009	-4.62759	0.864294	-5.35418	8.59445e-08	5.11695e-07
PCDH18	281.045	-4.62753	0.32021	-14.4515	2.45113e-47	9.76416e-46
GJA5	831.435	-4.62148	0.547644	-8.43884	3.20501e-17	3.94912e-16
ACVRL1	414.144	-4.61372	0.205904	-22.4071	3.35717e-111	5.04542e-109
AHNAK	2537.92	-4.60438	0.410063	-11.2285	2.95576e-29	6.47202e-28
PHLDB2	401.86	-4.60131	0.281739	-16.3318	5.86085e-60	3.17671e-58
CTC-526N19.1	24.9976	-4.60003	0.642582	-7.15866	8.14671e-13	7.46487e-12
N4BP3	84.9861	-4.5914	0.461446	-9.95003	2.52118e-23	4.33406e-22
NDNF	23.9417	-4.5876	0.772289	-5.94026	2.8457e-09	1.95813e-08
TMCC3	222.458	-4.58752	0.28773	-15.9439	3.14316e-57	1.61121e-55
TSPAN7	110.257	-4.58061	0.337425	-13.5752	5.62021e-42	1.94579e-40
SEMA3G	278.017	-4.56825	0.266919	-17.1147	1.15287e-65	6.97273e-64
VWF	229.18	-4.56646	0.302154	-15.1131	1.32843e-51	6.03052e-50
RP11-693N9.2	82.3698	-4.56579	0.53635	-8.51271	1.69912e-17	2.12932e-16
SYNJ2	204.659	-4.56415	0.304629	-14.9826	9.53463e-51	4.18469e-49
HID1	179.158	-4.55659	0.259048	-17.5897	2.95421e-69	1.92228e-67
RP11-439M11.1	8.40139	-4.55542	0.823587	-5.53119	3.18067e-08	1.97924e-07
IFI16	1610.91	-4.54872	0.125218	-36.3265	6.1757e-289	1.11376e-285
GPRIN3	127.324	-4.54441	0.624833	-7.27299	3.51607e-13	3.30891e-12
HLA-B	329.535	-4.53419	0.238822	-18.9857	2.241e-80	1.86794e-78
GDPD5	284.735	-4.53039	0.213141	-21.2554	2.94051e-100	3.60085e-98
TDRD10	39.5816	-4.52945	0.491781	-9.2103	3.25217e-20	4.79676e-19
IL1A	74.4896	-4.52594	0.449891	-10.0601	8.29288e-24	1.45074e-22
AC009110.1	20.2886	-4.52377	0.819916	-5.51736	3.44137e-08	2.1301e-07
NPY5R	22.6952	-4.51979	0.692168	-6.5299	6.58117e-11	5.19734e-10
APLNR	1470.17	-4.51439	0.204658	-22.0583	7.95995e-108	1.11993e-105
SGCE	228.676	-4.51389	0.316317	-14.2701	3.35965e-46	1.3094e-44
SOX5	122.941	-4.51348	0.343655	-13.1337	2.1096e-39	6.61141e-38
PDE4B	363.234	-4.51272	0.202438	-22.2919	4.42957e-110	6.50917e-108
SCG5	50.9814	-4.50953	0.458869	-9.82748	8.57361e-23	1.44629e-21
F2RL1	325.472	-4.50924	0.233835	-19.2839	7.33858e-83	6.38521e-81
TUBB2B	483.712	-4.50918	0.200859	-22.4495	1.29394e-111	1.98985e-109
ITGA8	120.451	-4.5058	0.354135	-12.7234	4.38398e-37	1.27896e-35
GALNT18	221.899	-4.48962	0.250882	-17.8953	1.28201e-71	8.95513e-70
NPR3	1734.69	-4.48888	0.557669	-8.04937	8.32231e-16	9.32231e-15
RNASE10	3.43357	-4.47774	1.06672	-4.19768	2.69664e-05	0.000119839
RP11-272L14.2	7.12598	-4.46984	0.948076	-4.71465	2.42132e-06	1.22944e-05
NOTCH4	415.809	-4.46786	0.376918	-11.8537	2.05968e-32	5.05693e-31
PCDH17	288.542	-4.4661	0.281143	-15.8855	7.98322e-57	4.0608e-55
RP11-404O13.1	7.98864	-4.46093	1.00353	-4.44525	8.7791e-06	4.14567e-05
ELOVL4	104.821	-4.45037	0.462174	-9.62921	6.01928e-22	9.79577e-21
MASP1	138.252	-4.44649	0.288076	-15.4351	9.49884e-54	4.5189e-52
BST2	1205.25	-4.43038	0.202216	-21.9092	2.12494e-106	2.90721e-104
ADGRL2	824.511	-4.42775	0.164348	-26.9413	7.21182e-160	2.42488e-157
JPH1	156.348	-4.42563	0.258692	-17.1077	1.29982e-65	7.83763e-64
PLA2G4C	122.727	-4.42386	0.352956	-12.5338	4.87916e-36	1.3749e-34
LRRC70	24.3354	-4.41991	0.717265	-6.16217	7.17532e-10	5.19694e-09
PALMD	361.113	-4.40725	0.285676	-15.4275	1.0701e-53	5.07862e-52
ADAMTS9	969.247	-4.4057	0.182642	-24.122	1.46978e-128	3.13523e-126
CASP12	10.3104	-4.40408	0.928304	-4.74422	2.09312e-06	1.07157e-05
RHOJ	620.037	-4.40269	0.170602	-25.8068	7.43763e-147	2.10782e-144
FZD1	102.247	-4.39306	0.396127	-11.09	1.40229e-28	3.01393e-27
GPR4	147.712	-4.3919	0.423332	-10.3746	3.23576e-25	5.98797e-24
SIPA1L2	564.042	-4.38802	0.219627	-19.9794	8.31415e-89	8.00661e-87
RP4-575N6.4	11.8781	-4.37872	0.898004	-4.87606	1.08227e-06	5.74376e-06
SLITRK2	8.9178	-4.35184	0.841906	-5.16904	2.35299e-07	1.33865e-06
RP11-456K23.1	10.0996	-4.35059	0.80933	-5.37554	7.63536e-08	4.56373e-07
THY1	758.285	-4.34519	0.181256	-23.9727	5.35434e-127	1.08387e-124
ACP5	102.112	-4.33606	0.393957	-11.0064	3.55841e-28	7.54186e-27
HOXB8	31.6021	-4.33115	0.654213	-6.6204	3.5824e-11	2.8901e-10
EMCN	206.298	-4.32993	0.221486	-19.5495	4.16859e-85	3.79342e-83
SRPX	355.439	-4.32717	0.218622	-19.7929	3.42565e-87	3.25158e-85
LRRC55	14.8265	-4.32717	0.726716	-5.95441	2.61008e-09	1.801e-08
CALCRL	1835.89	-4.32522	0.181266	-23.8612	7.74879e-126	1.53721e-123
LINC01594	2.92751	-4.32334	1.0855	-3.98283	6.81009e-05	0.000282929
NUAK1	322.388	-4.32076	0.288876	-14.9572	1.39824e-50	6.09631e-49
DENND2A	73.7717	-4.31626	0.426141	-10.1287	4.12059e-24	7.32476e-23
CCL8	2.73344	-4.30526	1.08029	-3.98527	6.74022e-05	0.00028032
CRIP2	297.901	-4.29797	0.32365	-13.2797	3.03602e-40	9.76153e-39
IGDCC3	568.571	-4.29506	0.189134	-22.7091	3.64382e-114	5.97406e-112
MMRN2	566.973	-4.29458	0.194796	-22.0465	1.03191e-107	1.44162e-105
PCDH12	216.025	-4.29252	0.314048	-13.6684	1.56853e-42	5.5171e-41
PTPRB	284.223	-4.28935	0.205642	-20.8583	1.28139e-96	1.45259e-94
TM4SF18	1394.53	-4.28804	0.52853	-8.11315	4.93259e-16	5.65295e-15
CAMSAP2	288.078	-4.28761	0.244345	-17.5474	6.22882e-69	4.01192e-67
RP11-783L4.1	9.65636	-4.26582	0.828915	-5.14627	2.65716e-07	1.50307e-06
CAV2	617.888	-4.26041	0.218456	-19.5024	1.04849e-84	9.45449e-83
NPAS2	23.6435	-4.25398	0.71896	-5.91685	3.28161e-09	2.24485e-08
IGFBP4	2506.91	-4.24974	0.11838	-35.8991	3.15768e-282	4.81862e-279
ABLIM1	577.913	-4.24865	0.186522	-22.7782	7.53925e-115	1.25684e-112
TCEAL7	247.987	-4.24655	0.295934	-14.3496	1.07091e-46	4.20688e-45
VMO1	8.6423	-4.24526	0.951563	-4.46136	8.14405e-06	3.85957e-05
SAMD5	58.6076	-4.2444	0.425353	-9.97853	1.89241e-23	3.25882e-22
HTR7P1	42.5474	-4.24136	0.523136	-8.10757	5.16431e-16	5.90148e-15
DIO3OS	27.5662	-4.23908	0.657662	-6.44568	1.1508e-10	8.90736e-10
SETBP1	334.942	-4.23748	0.206834	-20.4873	2.79462e-93	2.98063e-91
RASSF8	338.634	-4.23622	0.191136	-22.1634	7.75011e-109	1.13049e-106
OSBPL10	221.457	-4.23263	0.278205	-15.2141	2.85219e-52	1.3128e-50
FLT1	4804.59	-4.23086	0.104618	-40.441	0	0
GATA3	262.676	-4.22257	0.259294	-16.2848	1.26454e-59	6.79834e-58
SULF1	371.234	-4.22226	0.250239	-16.873	7.11479e-64	4.20069e-62
CORO2B	49.8974	-4.21872	0.476032	-8.86225	7.84124e-19	1.07427e-17
WFS1	200.396	-4.21862	0.293586	-14.3693	8.06815e-47	3.18203e-45
LINC00323	8.30878	-4.21256	0.939045	-4.48601	7.25702e-06	3.45571e-05
MYF6	3.40989	-4.20674	1.0525	-3.99692	6.41727e-05	0.000267618
SLC45A4	252.928	-4.20544	0.446157	-9.42592	4.26344e-21	6.56662e-20
NRP2	1738.11	-4.19813	0.151954	-27.6276	5.18138e-168	1.86888e-165
CYP26B1	33.1928	-4.19352	0.925286	-4.53213	5.83907e-06	2.81907e-05
SNCAIP	146.832	-4.18848	0.290712	-14.4077	4.63094e-47	1.8337e-45
RCAN2	68.679	-4.18798	0.467539	-8.9575	3.32133e-19	4.64987e-18
CEBPD	27.0263	-4.18717	0.631387	-6.6317	3.31833e-11	2.69019e-10
MSRB3	389.71	-4.186	0.292166	-14.3275	1.47406e-46	5.76775e-45
CCDC160	17.0171	-4.1814	0.72616	-5.75824	8.49941e-09	5.61476e-08
ADAM12	296.109	-4.18033	0.36944	-11.3153	1.10227e-29	2.44869e-28
KIF26A	55.6539	-4.17953	0.446971	-9.35079	8.69966e-21	1.31945e-19
APOB	30.9579	-4.17757	0.512339	-8.15391	3.52346e-16	4.07167e-15
CASC10	52.2967	-4.16736	0.446032	-9.3432	9.34683e-21	1.41544e-19
PLEKHG1	400.592	-4.16311	0.169351	-24.5828	1.93013e-133	4.50469e-131
IL33	29.649	-4.16176	0.540606	-7.69832	1.37862e-14	1.4364e-13
ROBO4	340.849	-4.14989	0.314057	-13.2138	7.30373e-40	2.32198e-38
CD200	101.028	-4.14571	0.276375	-15.0003	7.31012e-51	3.2298e-49
MET	52.7274	-4.13801	0.429154	-9.64225	5.30148e-22	8.6418e-21
RASSF8-AS1	39.1667	-4.12795	0.479586	-8.60732	7.47859e-18	9.57163e-17
SLFN5	237.737	-4.11829	0.214165	-19.2295	2.0967e-82	1.80062e-80
FBN1	698.924	-4.11486	0.205005	-20.0719	1.29816e-89	1.28764e-87
XKR4	33.6542	-4.1073	0.492812	-8.33443	7.78751e-17	9.40284e-16
FOXL2NB	8.01661	-4.10645	0.861313	-4.76766	1.86376e-06	9.59847e-06
DSP	1275.3	-4.10403	0.13997	-29.3207	5.64743e-189	2.94826e-186
DIO3	164.449	-4.10371	0.511211	-8.02742	9.95401e-16	1.11062e-14
JAG2	85.543	-4.10296	0.344538	-11.9086	1.06765e-32	2.65082e-31
DCLK2	41.5661	-4.10253	0.454644	-9.02359	1.82026e-19	2.57747e-18
CRMP1	259.57	-4.10152	0.231472	-17.7193	2.97729e-70	1.97536e-68
KIAA1161	112.326	-4.09928	0.308249	-13.2986	2.35799e-40	7.63095e-39
CLIC6	14.2901	-4.0936	0.679181	-6.02727	1.66755e-09	1.16935e-08
ERG	667.18	-4.08858	0.181437	-22.5344	1.90809e-112	3.00418e-110
CXCL16	16.857	-4.08644	0.652807	-6.25979	3.85501e-10	2.8557e-09
FN1	10089.4	-4.08039	0.177282	-23.0163	3.19774e-117	5.56462e-115
FOXF1	43.7402	-4.07909	0.646667	-6.30787	2.82894e-10	2.11695e-09
AC005753.1	1.82026	-4.07593	1.13702	-3.58476	0.000337385	0.00124963
PRCP	3788.35	-4.07492	0.118902	-34.2713	2.09911e-257	1.89283e-254
NLGN4X	133.026	-4.07471	0.318551	-12.7914	1.83211e-37	5.42468e-36
PTGIS	39.3378	-4.07373	0.549457	-7.41409	1.22465e-13	1.19384e-12
SOX18	93.5097	-4.07229	0.369318	-11.0265	2.84706e-28	6.04064e-27
SPRY4	485.922	-4.07029	0.269267	-15.1162	1.26672e-51	5.76356e-50
FAM13C	17.5899	-4.06878	0.602205	-6.75647	1.41398e-11	1.17612e-10
PCDHGB6	141.142	-4.06361	0.324238	-12.5328	4.93749e-36	1.38936e-34
RP11-351J23.1	5.29013	-4.05777	0.941987	-4.30767	1.64985e-05	7.55535e-05
SP6	48.2875	-4.04587	0.536222	-7.54514	4.51819e-14	4.54292e-13
RP11-268G12.1	3.36207	-4.04443	1.05996	-3.81564	0.000135833	0.000538069
MYO10	772.107	-4.04368	0.189066	-21.3877	1.74065e-101	2.19943e-99
GCNT1	83.6228	-4.03657	0.387173	-10.4257	1.89198e-25	3.54085e-24
PLVAP	3020.72	-4.03211	0.116428	-34.6318	8.38564e-263	8.75549e-260
RP11-483L5.1	3.76938	-4.03024	1.05838	-3.80794	0.00014013	0.000553544
GLI3	232.199	-4.02928	0.25789	-15.624	4.99643e-55	2.43536e-53
PIK3C2B	395.942	-4.02909	0.211164	-19.0804	3.67592e-81	3.10311e-79
PIANP	27.1814	-4.02758	0.584347	-6.89244	5.48417e-12	4.71586e-11
STAB2	71.673	-4.02711	0.510175	-7.89358	2.93634e-15	3.18312e-14
THSD7A	120.752	-4.02498	0.349467	-11.5175	1.07696e-30	2.4699e-29
NKX2-3	10.6317	-4.00699	0.828344	-4.83736	1.31578e-06	6.90358e-06
ADCYAP1R1	21.4387	-4.00277	0.673888	-5.93981	2.85344e-09	1.96278e-08
RGMB	32.2814	-3.99731	0.547824	-7.29671	2.94898e-13	2.79646e-12
LOXL2	1040.25	-3.99353	0.171282	-23.3156	3.07893e-120	5.50268e-118
TOX2	32.0613	-3.991	0.594038	-6.71843	1.83687e-11	1.51643e-10
SOX6	220.163	-3.98713	0.217391	-18.3408	3.90705e-75	2.87067e-73
FAM163A	17.0669	-3.98348	0.641373	-6.21085	5.26979e-10	3.85622e-09
TNS2	199.432	-3.98077	0.255836	-15.5599	1.36346e-54	6.58111e-53
FLRT2	815.23	-3.96601	0.192776	-20.5731	4.77938e-94	5.15289e-92
AP000695.6	10.9759	-3.96358	0.928607	-4.26831	1.96962e-05	8.9331e-05
PCDHA12	23.4188	-3.96172	0.775716	-5.10718	3.27004e-07	1.83096e-06
HOXA3	9.44938	-3.94345	0.893065	-4.41564	1.00714e-05	4.72442e-05
CD99	19.1194	-3.94149	0.717921	-5.49015	4.01596e-08	2.46652e-07
PLAC1	20.0835	-3.93898	0.756362	-5.2078	1.91092e-07	1.09945e-06
AFAP1L1	733.208	-3.93748	0.161481	-24.3835	2.55941e-131	5.70491e-129
SERINC5	806.008	-3.93294	0.201046	-19.5624	3.23587e-85	2.95821e-83
MAMLD1	39.4984	-3.92101	0.540835	-7.24992	4.17024e-13	3.89497e-12
CYP27A1	56.2464	-3.91849	0.420997	-9.30764	1.30701e-20	1.9613e-19
CCM2L	36.3079	-3.91789	0.438822	-8.92819	4.33034e-19	6.02421e-18
ARMCX2	455.067	-3.91481	0.213003	-18.3792	1.92866e-75	1.43298e-73
HEG1	456.903	-3.91477	0.198867	-19.6854	2.87502e-86	2.69031e-84
HSPB8	571.387	-3.90988	0.368285	-10.6164	2.49929e-26	4.87522e-25
ISM1	24.2136	-3.9093	0.53565	-7.29824	2.9156e-13	2.76613e-12
AGTR1	6.38076	-3.90729	1.0118	-3.86174	0.000112584	0.000452388
A4GALT	11.8518	-3.90701	0.90968	-4.29493	1.7475e-05	7.9749e-05
SPTAN1	895.938	-3.90651	0.157732	-24.7667	2.04904e-135	4.83915e-133
HAPLN3	146.934	-3.90563	0.336849	-11.5946	4.38844e-31	1.02181e-29
FOSL2	161.292	-3.89348	0.287714	-13.5324	1.00636e-41	3.45399e-40
RP11-597D13.9	15.3174	-3.89235	0.819596	-4.74911	2.04316e-06	1.0468e-05
C2CD4B	11.5646	-3.89155	0.830337	-4.68671	2.77635e-06	1.39968e-05
MAGEL2	29.9582	-3.88871	0.675694	-5.75513	8.65745e-09	5.71536e-08
HAGLR	45.1788	-3.87791	0.558016	-6.94947	3.66671e-12	3.20583e-11
LYPD6B	36.0226	-3.87092	0.524474	-7.38058	1.57603e-13	1.52662e-12
ME3	66.7896	-3.86541	0.376468	-10.2676	9.8674e-25	1.79587e-23
TGM2	2887.94	-3.86438	0.113424	-34.0703	2.03075e-254	1.75157e-251
FLT4	305.088	-3.86181	0.192806	-20.0295	3.04838e-89	2.979e-87
PALLD	558.723	-3.8606	0.206108	-18.731	2.76723e-78	2.1871e-76
SIRPB2	9.66954	-3.85995	0.791009	-4.87978	1.06204e-06	5.64544e-06
PABPC5	55.7637	-3.85944	0.489092	-7.89103	2.99708e-15	3.24541e-14
IGFBP3	562.383	-3.85825	0.545864	-7.06815	1.57008e-12	1.41193e-11
VIM	6391.03	-3.85731	0.174984	-22.0438	1.09464e-107	1.51856e-105
SMIM10L2A	28.1228	-3.85692	0.473664	-8.14274	3.86432e-16	4.44923e-15
SLC19A3	107.602	-3.85669	0.32318	-11.9336	7.90948e-33	1.98117e-31
RP11-148B18.4	4.01263	-3.85388	1.04137	-3.70077	0.00021495	0.000823678
SPOCK3	54.3147	-3.85297	0.479439	-8.0364	9.25134e-16	1.03338e-14
SLC18A1	33.3815	-3.84721	0.507984	-7.57349	3.63331e-14	3.68494e-13
TSPAN11	154.677	-3.84585	0.255135	-15.0738	2.41012e-51	1.07685e-49
ITGA10	26.2618	-3.84535	0.55332	-6.9496	3.6632e-12	3.20417e-11
RGS5	2882.33	-3.84512	0.153555	-25.0406	2.20966e-138	5.54878e-136
GJA1	3325.48	-3.84363	0.169938	-22.6179	2.89074e-113	4.62472e-111
RP11-319F12.2	41.7541	-3.84019	0.567759	-6.76376	1.34454e-11	1.12071e-10
SPINK5	62.2843	-3.8322	0.337549	-11.353	7.1663e-30	1.60457e-28
FOXS1	30.7973	-3.8292	0.514927	-7.4364	1.03466e-13	1.01561e-12
AXIN2	23.1011	-3.82842	0.58398	-6.55573	5.53692e-11	4.39717e-10
2013-09-09	802.549	-3.82268	0.178234	-21.4475	4.81912e-102	6.2079e-100
LPAR6	472.107	-3.81208	0.210997	-18.067	5.79879e-73	4.138e-71
PRDM16	74.0622	-3.81049	0.322916	-11.8002	3.89235e-32	9.4744e-31
HSPG2	1630.46	-3.80972	0.149981	-25.4013	2.44101e-142	6.37168e-140
MARCKS	5507.23	-3.80954	0.131394	-28.9932	8.02302e-185	3.78954e-182
ANXA2	8873.23	-3.79883	0.150256	-25.2823	4.99498e-141	1.28689e-138
TUBB2A	539.063	-3.79496	0.259034	-14.6504	1.339e-48	5.4996e-47
PLA2G5	3.71704	-3.79262	1.04162	-3.64107	0.000271512	0.0010242
SELM	260.583	-3.78822	0.227083	-16.6821	1.76934e-62	1.00863e-60
RNU5B-4P	7.77541	-3.78592	0.920806	-4.11152	3.93056e-05	0.000169879
TCF7L1	212.982	-3.78522	0.278627	-13.5853	4.89821e-42	1.69879e-40
ZDHHC22	11.6313	-3.7852	0.78737	-4.8074	1.5291e-06	7.95547e-06
CEACAM1	30.6445	-3.77169	0.490468	-7.68999	1.47146e-14	1.52752e-13
PPARGC1A	55.6592	-3.76768	0.415051	-9.07764	1.10953e-19	1.59269e-18
ETNK2	16.6582	-3.76652	0.663087	-5.68028	1.34476e-08	8.70384e-08
NRG3	23.6568	-3.75769	0.627683	-5.98661	2.14261e-09	1.49141e-08
HES5	3.3911	-3.7502	1.05888	-3.54166	0.000397613	0.00145559
ZNF366	39.5862	-3.73493	0.546104	-6.83921	7.96285e-12	6.77679e-11
GPX3	97.8228	-3.71852	0.368746	-10.0842	6.48756e-24	1.14096e-22
GALNT8	52.3231	-3.71814	0.448417	-8.29169	1.11647e-16	1.33184e-15
SCUBE1	48.0617	-3.71726	0.396141	-9.38368	6.37086e-21	9.72942e-20
BGN	1048.84	-3.71636	0.138364	-26.8594	6.55539e-159	2.16743e-156
EDIL3	1315.25	-3.71437	0.166096	-22.3627	9.07813e-111	1.35407e-108
SOX9	75.6501	-3.71408	0.480983	-7.72184	1.14662e-14	1.20289e-13
NAT8	6.66015	-3.7135	0.880888	-4.21564	2.49076e-05	0.000111237
SYT17	44.8975	-3.71314	0.432338	-8.58851	8.81045e-18	1.12328e-16
SGCB	356.289	-3.71206	0.26877	-13.8113	2.17875e-43	7.87288e-42
TRIM2	272.239	-3.70782	0.239685	-15.4696	5.56607e-54	2.66714e-52
HMGA2	2860.85	-3.70499	0.121919	-30.3889	7.68888e-203	5.0844e-200
HOXA9	109.127	-3.70235	0.583583	-6.34417	2.23623e-10	1.68167e-09
ITGA1	637.572	-3.70111	0.222356	-16.6449	3.29357e-62	1.86085e-60
KCNJ2	285.868	-3.70015	0.298655	-12.3894	2.98399e-35	8.18762e-34
DKK3	224.68	-3.69844	0.351239	-10.5297	6.30316e-26	1.20697e-24
RP11-718B12.2	4.88246	-3.6965	0.949047	-3.89496	9.82129e-05	0.000397857
KCNK3	9.58495	-3.69473	0.777975	-4.74917	2.04258e-06	1.04678e-05
CLIP3	183.268	-3.6922	0.273873	-13.4814	2.01232e-41	6.83567e-40
EFNA5	121.252	-3.68998	0.415896	-8.87237	7.16066e-19	9.83066e-18
SPON1	44.6706	-3.68808	0.449829	-8.19885	2.42692e-16	2.83708e-15
EBF1	30.6012	-3.68088	0.539805	-6.8189	9.17417e-12	7.77102e-11
B3GALT1	52.0521	-3.67212	0.542198	-6.77264	1.26451e-11	1.05667e-10
TM4SF1	2314.51	-3.66595	0.168479	-21.7591	5.66165e-105	7.58891e-103
SMTNL1	36.6482	-3.66456	0.54915	-6.67314	2.50382e-11	2.0449e-10
BNC1	80.974	-3.66443	0.499925	-7.32996	2.30228e-13	2.20003e-12
TCEAL2	24.1896	-3.6562	0.527028	-6.93739	3.99423e-12	3.47533e-11
KLF3-AS1	23.6218	-3.65516	0.56661	-6.45093	1.11165e-10	8.62116e-10
EML1	84.0946	-3.65107	0.415361	-8.7901	1.49423e-18	2.01103e-17
APOLD1	60.2066	-3.647	0.393339	-9.27191	1.82846e-20	2.71708e-19
CPM	228.375	-3.64342	0.263108	-13.8476	1.31465e-43	4.80296e-42
CPXM2	48.8528	-3.64074	0.60196	-6.04814	1.46523e-09	1.03369e-08
ZNF608	323.483	-3.62887	0.176044	-20.6134	2.08091e-94	2.28073e-92
PARP14	321.801	-3.62751	0.18806	-19.2892	6.62194e-83	5.78705e-81
CXCL10	63.4452	-3.62239	0.380303	-9.52502	1.65015e-21	2.61259e-20
PLAT	127.582	-3.61291	0.498733	-7.24418	4.35071e-13	4.0597e-12
EPHA4	80.8935	-3.61198	0.356897	-10.1205	4.47991e-24	7.94336e-23
TEX38	3.64437	-3.61122	1.05476	-3.42373	0.000617676	0.00218305
P2RX2	2.25768	-3.6056	1.12363	-3.2089	0.00133246	0.00442695
NID2	330.076	-3.60298	0.245733	-14.6622	1.12591e-48	4.6436e-47
CADM4	27.621	-3.6029	0.573331	-6.28416	3.29627e-10	2.45279e-09
SV2B	5.6438	-3.59985	0.84501	-4.26012	2.04318e-05	9.23923e-05
FAM162B	24.5121	-3.59981	0.612547	-5.87679	4.18301e-09	2.83507e-08
RP11-599J14.2	41.2278	-3.5972	0.455802	-7.89203	2.97322e-15	3.22134e-14
RP11-726G1.1	50.7816	-3.59444	0.419053	-8.57751	9.69472e-18	1.23127e-16
RP3-512B11.3	62.9516	-3.59188	0.376052	-9.55155	1.27773e-21	2.03595e-20
IQCA1	45.8679	-3.59013	0.43203	-8.30992	9.57674e-17	1.14932e-15
ADCY8	8.15434	-3.5859	0.805845	-4.44987	8.5923e-06	4.06424e-05
FXYD6	115.895	-3.57728	0.357005	-10.0203	1.24179e-23	2.15526e-22
GGTA1P	10.615	-3.57499	0.784131	-4.55917	5.13569e-06	2.50139e-05
COL25A1	295.115	-3.57184	0.206365	-17.3084	4.06742e-67	2.52945e-65
CECR6	42.7067	-3.57113	0.399143	-8.94697	3.65371e-19	5.10079e-18
RP11-720L2.2	4.24345	-3.57074	0.992927	-3.59618	0.000322923	0.00120078
SCARB2	706.03	-3.56463	0.126587	-28.1597	1.82539e-174	7.10043e-172
DOCK9-AS2	2.0785	-3.56264	1.12939	-3.15449	0.00160779	0.00526587
RHPN1	23.0955	-3.56255	0.514315	-6.92677	4.30555e-12	3.73637e-11
BCAR3	72.3171	-3.55964	0.335003	-10.6257	2.2627e-26	4.42677e-25
PCAT14	289.076	-3.55892	0.204697	-17.3863	1.04771e-67	6.55663e-66
NPR1	112.881	-3.54961	0.392564	-9.04212	1.53665e-19	2.18798e-18
TNFRSF11A	75.3491	-3.54953	0.350498	-10.1271	4.18825e-24	7.43836e-23
EPHX4	32.3038	-3.54842	0.515783	-6.87969	5.99843e-12	5.14915e-11
ADARB2	30.2044	-3.54733	0.522518	-6.7889	1.12991e-11	9.48189e-11
IGLON5	44.3406	-3.54214	0.485248	-7.29966	2.88492e-13	2.73833e-12
MN1	89.1101	-3.5402	0.33965	-10.4231	1.94536e-25	3.63733e-24
RASIP1	177.902	-3.53975	0.240287	-14.7313	4.05718e-49	1.70161e-47
KLF2	23.8768	-3.53903	0.500135	-7.07614	1.4823e-12	1.33542e-11
RP11-7F17.3	19.7364	-3.53668	0.57235	-6.17922	6.44174e-10	4.68505e-09
CD9	1182.28	-3.53654	0.192725	-18.3502	3.29065e-75	2.42676e-73
RGMB-AS1	3.71751	-3.5337	1.05724	-3.34237	0.000830654	0.00286982
EBF4	15.6439	-3.53326	0.639853	-5.52199	3.35179e-08	2.0792e-07
TMEM204	99.693	-3.52664	0.323755	-10.8929	1.24557e-27	2.56059e-26
ZNF503	31.2225	-3.52594	0.620296	-5.68428	1.31366e-08	8.51367e-08
NTNG1	56.5391	-3.5231	0.403388	-8.73376	2.46339e-18	3.27319e-17
KCNJ2-AS1	14.8647	-3.52272	0.801538	-4.39494	1.10801e-05	5.17072e-05
CCL20	35.2739	-3.52001	0.47159	-7.46414	8.38453e-14	8.27936e-13
CDKL2	9.12797	-3.51603	0.887529	-3.9616	7.44492e-05	0.000307117
CMKLR1	25.2912	-3.51271	0.589225	-5.96158	2.4981e-09	1.72674e-08
CTC-510F12.2	7.50078	-3.51193	0.880926	-3.98663	6.70176e-05	0.000278778
JPH3	18.7414	-3.50536	0.692707	-5.06039	4.1841e-07	2.3121e-06
PCDH10	329.141	-3.50494	0.262323	-13.3612	1.01959e-40	3.3711e-39
KCTD12	568.795	-3.50149	0.245569	-14.2587	3.95776e-46	1.53348e-44
ADAMTS9-AS1	59.4543	-3.50096	0.423293	-8.27078	1.33086e-16	1.57809e-15
AC226118.1	4.84588	-3.49872	0.982784	-3.56001	0.000370845	0.00136346
FNDC4	23.0763	-3.49868	0.570329	-6.1345	8.54263e-10	6.13195e-09
ID1	2252.92	-3.49777	0.125394	-27.8941	3.14416e-171	1.1995e-168
PTPRD-AS1	26.3902	-3.49716	0.612065	-5.71371	1.10539e-08	7.22055e-08
TCN2	130.742	-3.48417	0.276678	-12.5929	2.31036e-36	6.58519e-35
S100A3	27.286	-3.47851	0.605361	-5.74618	9.12817e-09	6.0141e-08
VCAN	1291.42	-3.47837	0.196286	-17.7209	2.89241e-70	1.92549e-68
PTPRD	436.975	-3.47716	0.244794	-14.2045	8.59678e-46	3.31151e-44
PANCR	18.7311	-3.47406	0.739448	-4.69818	2.62493e-06	1.32806e-05
OTX2	10.7112	-3.47298	0.817176	-4.24998	2.13791e-05	9.63031e-05
THBD	265.579	-3.47152	0.214562	-16.1795	7.0316e-59	3.75992e-57
ASPHD2	29.7058	-3.47077	0.520042	-6.67402	2.48892e-11	2.03357e-10
SCN9A	83.6628	-3.46714	0.300661	-11.5318	9.12597e-31	2.09781e-29
ETV5	241.324	-3.4659	0.239792	-14.4538	2.37373e-47	9.47488e-46
TMEM221	3.22202	-3.45964	1.06776	-3.24011	0.00119484	0.00401547
PDZD2	205	-3.45736	0.246453	-14.0284	1.04417e-44	3.92316e-43
TPTE2P3	9.95004	-3.45649	0.743766	-4.64729	3.36329e-06	1.67799e-05
CDA	14.4014	-3.45566	0.750843	-4.60237	4.17708e-06	2.05927e-05
RP4-575N6.5	6.76269	-3.45062	0.944342	-3.654	0.00025819	0.000977103
ADRB3	4.31989	-3.44387	1.0456	-3.29369	0.000988799	0.00337738
FBXO21	698.641	-3.43811	0.133794	-25.697	1.26276e-145	3.47926e-143
TOX3	5.06528	-3.43361	0.942155	-3.64442	0.000267996	0.00101228
NKD2	22.4105	-3.43046	0.502812	-6.82254	8.94443e-12	7.57965e-11
DOC2B	7.39286	-3.42951	0.899925	-3.81088	0.000138472	0.000547869
RP11-445F12.1	7.37656	-3.42513	0.872238	-3.92683	8.6074e-05	0.00035149
CFAP77	3.61068	-3.42485	1.03709	-3.30236	0.000958747	0.00328094
RP11-108M9.4	6.10455	-3.42035	0.996822	-3.43125	0.000600798	0.00213052
PODXL	1024.12	-3.4178	0.145281	-23.5255	2.23826e-122	4.18893e-120
NFIB	360.642	-3.41616	0.210681	-16.2148	3.96365e-59	2.12516e-57
RGL1	358.651	-3.41384	0.183606	-18.5933	3.63751e-77	2.78614e-75
SH3TC1	187.642	-3.4128	0.252269	-13.5284	1.06269e-41	3.64106e-40
RP5-1007F24.1	2.57777	-3.39891	1.05809	-3.21232	0.00131665	0.00438031
ATOH8	11.9176	-3.39672	0.868181	-3.91246	9.13612e-05	0.000372161
SKIDA1	67.0935	-3.3963	0.374244	-9.07511	1.13559e-19	1.62656e-18
IL18R1	76.4579	-3.39544	0.329038	-10.3193	5.76593e-25	1.05912e-23
CPNE5	67.9084	-3.39285	0.310078	-10.9419	7.2652e-28	1.51077e-26
GRAMD1C	55.0802	-3.39281	0.381414	-8.89535	5.8238e-19	8.04544e-18
RNASE1	1288.19	-3.39196	0.192503	-17.6203	1.72214e-69	1.13125e-67
RP11-679B19.1	7.96193	-3.39128	0.787868	-4.30438	1.67456e-05	7.66321e-05
RHOB	1188.39	-3.38762	0.169249	-20.0156	4.03097e-89	3.91992e-87
GAPDHP59	4.50381	-3.38704	0.945341	-3.58287	0.000339834	0.00125777
AC067959.1	3.23757	-3.38696	1.01682	-3.33092	0.000865591	0.00298273
LHX1	23.0645	-3.38443	0.499913	-6.77003	1.28754e-11	1.07501e-10
KIAA0895	22.2667	-3.37947	0.599219	-5.63979	1.70256e-08	1.08813e-07
NACAD	26.0646	-3.37498	0.691655	-4.87957	1.06319e-06	5.64852e-06
VAMP5	838.033	-3.37335	0.167748	-20.1096	6.07818e-90	6.05924e-88
RP11-95M15.3	1.78763	-3.37061	1.13592	-2.96729	0.00300438	0.0092663
FAM107B	550.826	-3.36693	0.141808	-23.7429	1.30106e-124	2.48177e-122
EFCAB14	1849.25	-3.36676	0.111374	-30.2294	9.73937e-201	6.23257e-198
CSRP2	1796.45	-3.3613	0.147353	-22.8112	3.5526e-115	6.02363e-113
UCHL1	2534.57	-3.36045	0.14132	-23.7789	5.52195e-125	1.07397e-122
MSI1	55.391	-3.35827	0.486779	-6.89896	5.23848e-12	4.51242e-11
LRRC32	667.273	-3.35801	0.161472	-20.7962	4.6807e-96	5.24696e-94
PDGFD	105.581	-3.35681	0.3896	-8.61603	6.93146e-18	8.90008e-17
RP11-923I11.6	55.4186	-3.35563	0.388941	-8.62761	6.26474e-18	8.07013e-17
DBNDD1	15.543	-3.35541	0.773512	-4.33789	1.4386e-05	6.63709e-05
RNF144A	270.445	-3.35256	0.183285	-18.2915	9.66931e-75	7.07822e-73
RP11-44F21.5	4.79435	-3.34844	0.950775	-3.5218	0.000428629	0.00155821
RASL12	12.0881	-3.34372	0.81538	-4.10081	4.11706e-05	0.000177399
ZCCHC24	249.068	-3.34128	0.218012	-15.3261	5.11733e-53	2.39428e-51
RND1	56.3941	-3.34098	0.337298	-9.90514	3.95421e-23	6.75655e-22
SYT14	85.2136	-3.33998	0.311636	-10.7176	8.41874e-27	1.67514e-25
ABCA1	546.69	-3.3394	0.156825	-21.2938	1.29565e-100	1.59646e-98
SEMA6B	47.7091	-3.33889	0.460478	-7.25093	4.13929e-13	3.86788e-12
PXN	326.588	-3.33612	0.193775	-17.2164	1.999e-66	1.23156e-64
KLK6	13.5897	-3.334	0.756729	-4.4058	1.05392e-05	4.92875e-05
MYO1E	223.703	-3.32985	0.236483	-14.0807	4.9901e-45	1.88201e-43
ABI3	115.248	-3.32934	0.35074	-9.49233	2.25922e-21	3.54576e-20
BISPR	22.5721	-3.32857	0.556282	-5.9836	2.1826e-09	1.51765e-08
CRIM1	2160.3	-3.32175	0.112159	-29.6163	9.20624e-193	4.93604e-190
PLD2	145.72	-3.31797	0.257519	-12.8844	5.51021e-38	1.66127e-36
IGFBP6	4.28551	-3.31782	0.963286	-3.44427	0.000572598	0.00203605
LINC00305	5.4388	-3.31429	1.03786	-3.19339	0.00140613	0.00465344
LRRTM4	55.1734	-3.3142	0.490392	-6.75825	1.39666e-11	1.16221e-10
C14orf132	162.405	-3.31417	0.300074	-11.0445	2.33059e-28	4.97143e-27
OTUD1	73.7285	-3.30959	0.299753	-11.0411	2.42099e-28	5.15872e-27
KCNC4	252.842	-3.30729	0.175612	-18.833	4.0511e-79	3.2669e-77
DOCK4	349.991	-3.30625	0.233628	-14.1518	1.82069e-45	6.90611e-44
RP5-1184F4.7	12.0335	-3.30487	0.76059	-4.34514	1.39184e-05	6.4362e-05
NBPF15	158.986	-3.30279	0.269511	-12.2548	1.58423e-34	4.28759e-33
RAI2	36.1592	-3.30258	0.605658	-5.45288	4.95593e-08	3.02417e-07
SHISA2	48.2073	-3.30179	0.56293	-5.86537	4.48144e-09	3.02802e-08
PHLDA1	563.496	-3.29989	0.221363	-14.9072	2.96044e-50	1.27395e-48
IFFO2	61.9607	-3.29421	0.406149	-8.11083	5.02758e-16	5.75517e-15
CHI3L1	17.3442	-3.28969	0.788971	-4.1696	3.05133e-05	0.000134426
SCGB1A1	4.7441	-3.28693	0.943911	-3.48224	0.00049724	0.00178862
CHST3	114.733	-3.28635	0.34056	-9.64983	4.92378e-22	8.0526e-21
ANXA2P2	139.434	-3.28619	0.390055	-8.42495	3.60905e-17	4.43595e-16
SLC9A7P1	18.1862	-3.28544	0.652517	-5.03502	4.77789e-07	2.62923e-06
SBK1	27.5948	-3.28279	0.533171	-6.15711	7.40837e-10	5.35986e-09
AC005592.2	5.99923	-3.28033	0.98697	-3.32364	0.000888515	0.00305377
CAMK2N1	18.7647	-3.27957	0.659144	-4.9755	6.50791e-07	3.52936e-06
RP11-59H7.4	2.63283	-3.2794	1.11366	-2.94471	0.0032326	0.00990551
ARHGEF17	381.946	-3.27649	0.187083	-17.5135	1.12942e-68	7.20433e-67
SCT	3.74955	-3.27645	1.07286	-3.05394	0.00225855	0.00716079
RP11-490M8.1	12.1096	-3.27493	0.775627	-4.2223	2.41826e-05	0.00010817
SEMA6A	450.881	-3.27114	0.16048	-20.3834	2.34735e-92	2.43805e-90
SMAD7	117.607	-3.26992	0.371867	-8.79325	1.45292e-18	1.95676e-17
RP11-168K11.2	3.30764	-3.2651	1.06411	-3.06838	0.00215222	0.00685655
RNF144A-AS1	43.1562	-3.26506	0.424437	-7.69269	1.44072e-14	1.49638e-13
ITGA3	306.718	-3.26372	0.313926	-10.3965	2.57317e-25	4.77964e-24
BACH2	66.7437	-3.26119	0.47439	-6.87449	6.22114e-12	5.33571e-11
TJP1	1750.95	-3.26072	0.107997	-30.1928	2.94876e-200	1.82805e-197
USHBP1	95.1768	-3.26069	0.281141	-11.5981	4.21537e-31	9.82661e-30
CDH11	1168.89	-3.25939	0.183226	-17.7889	8.61736e-71	5.81467e-69
DUSP5	228.171	-3.2565	0.192009	-16.9602	1.61907e-64	9.67443e-63
TEK	954.785	-3.25547	0.150076	-21.6921	2.43354e-104	3.21844e-102
RP4-737E23.6	4.38852	-3.25347	1.05305	-3.08956	0.00200454	0.00643254
PROCR	321.683	-3.2524	0.217609	-14.9461	1.65243e-50	7.15742e-49
RIN2	580.772	-3.25208	0.162522	-20.0101	4.49619e-89	4.351e-87
RP11-266O8.1	3.55924	-3.25037	0.999409	-3.25229	0.00114478	0.00385899
CADM1	628.305	-3.24849	0.237931	-13.6531	1.93478e-42	6.78131e-41
HMCN2	34.1715	-3.24766	0.470087	-6.90863	4.89357e-12	4.23159e-11
RP11-305O6.3	8.94214	-3.24673	0.935682	-3.46991	0.000520641	0.00186468
RP1-90G24.6	1.94167	-3.24573	1.1387	-2.85037	0.00436679	0.0129534
LBH	626.862	-3.24223	0.184326	-17.5897	2.95542e-69	1.92228e-67
NRARP	64.0972	-3.24215	0.365404	-8.87278	7.13422e-19	9.80115e-18
[truncated: 2,354 more rows]
