# Supplementary material for: Biphasic modulation of insulin signaling enables highly efficient hematopoietic differentiation from human pluripotent stem cells
Source: Stem Cell Res Ther. 2018 Jul 27;9:205. doi: 10.1186/s13287-018-0934-x (PMC6062919; doi:10.1186/s13287-018-0934-x)
Supplement: Supplementary file 9 — Table S5. GO terms of significantly upregulated and downregulated genes in day 8 HSPCs versus ECs (XLSX 291 kb) [file 13287_2018_934_MOESM9_ESM.xlsx]

## Sheet: day5H1-ins up
Category	Term	Count	%	PValue	Genes	List Total	Pop Hits	Pop Total	Fold Enrichment	Bonferroni	Benjamini	FDR		-log10
KEGG_PATHWAY	hsa04360:Axon guidance	11	4.58333	1.70844e-06	LRRC4, SEMA5B, NRP1, SEMA6C, UNC5B, SEMA3G, CXCR4, EFNB2, NTNG1, SLIT2, SRGAP1	81	127	6910	7.38894	0.000264773	0.000264773	0.00205171		5.7674
UP_SEQ_FEATURE	compositionally biased region:Poly-Pro	19	7.91667	1.78082e-06	SATB1, SHROOM2, WASF1, RUNX1T1, RYBP, FOXO1, AFF1, ATXN2, ZFP36L2, FNBP1, SEMA6C, SORBS2, NCOA6, ITPRIPL2, MLLT1, HECTD4, WIPF1, ABL2, SRGAP1	230	421	20063	3.93677	0.00181656	0.00181656	0.00282106		5.74938
UP_SEQ_FEATURE	compositionally biased region:Ser-rich	18	7.5	1.35283e-05	AEBP2, NHSL1, RYBP, ATXN7L1, NHSL2, ANKHD1-EIF4EBP3, MTSS1L, TTC28, FRZB, SHE, ARHGAP26, MAST4, WWC3, BAHCC1, HECTD4, KIAA1217, PDZD2, USP31	230	441	20063	3.56043	0.0137175	0.00688244	0.0214287		4.86876
UP_KEYWORDS	Proto-oncogene	13	5.41667	1.54812e-05	MAF, FOS, WISP1, BTG1, RUNX1T1, ETV1, MLLT1, FOXO1, BCL6, AFF1, ETV6, RNF213, ARHGAP26	232	236	20581	4.88663	0.00381658	0.00381658	0.0200715		4.8102
UP_SEQ_FEATURE	signal peptide	64	26.6667	2.38102e-05	A2M, NRP1, CACHD1, OSMR, ADGRF5, EDN1, MMP1, IL17RA, WISP1, TNFRSF11A, CD93, UNC5B, SEMA3G, ROBO4, OIT3, CEACAM1, VSIG10, LRRC4, PCDHGA11, OLFML2B, EFNB2, PCDHGB6, PIK3IP1, SLIT2, VSIG1, LRP11, CD300LG, ERV3-1, SORT1, SUSD4, ADAM12, FAM171A1, CXCL2, ESM1, NEO1, TIMP2, IL7R, PCDHB10, LINGO2, IGF1R, C1QTNF3, FAT4, EOGT, TCTN2, PCDHA12, FKRP, CRIM1, MRC1, LPL, FBN1, NTNG1, COL15A1, NPR2, FRZB, FZD4,…	230	3346	20063	1.66848	0.0240174	0.00807077	0.0377125		4.62324
GOTERM_BP_DIRECT	GO:0001525~angiogenesis	13	5.41667	2.49452e-05	NRP1, EPAS1, COL15A1, ELK3, ESM1, RNF213, GJA5, PRKX, HEY1, UNC5B, ROBO4, TMEM100, CEACAM1	211	223	16792	4.63936	0.032247	0.032247	0.0407756		4.60301
UP_KEYWORDS	Chromosomal rearrangement	15	6.25	2.6767e-05	MAF, SATB1, FNBP1, BTG1, MFHAS1, RUNX1T1, ETV1, FOXO1, MLLT1, BCL6, AFF1, ETV6, RNF213, PRKX, ARHGAP26	232	334	20581	3.98404	0.00658973	0.00330031	0.0347013		4.5724
UP_KEYWORDS	SH3 domain	12	5	3.3147e-05	SASH1, SNX18, FNBP1, SORBS2, MYO1E, MYO15B, ASAP2, TRIO, DOCK5, ABL2, ARHGAP26, SRGAP1	232	215	20581	4.95132	0.00815402	0.00272543	0.0429708		4.47956
UP_SEQ_FEATURE	topological domain:Extracellular	55	22.9167	5.15907e-05	NRP1, CACHD1, OSMR, ADGRF5, TSPAN7, GJA5, SLC26A2, IL17RA, S1PR3, TNFRSF11A, CD93, UNC5B, CXCR4, CEACAM1, VSIG10, LRRC4, PCDHGA11, EFNB2, PCDHGB6, PIK3IP1, NPTXR, VSIG1, LRP11, CD300LG, SORT1, SUSD4, ADAM12, FAM171A1, ABCA1, NEO1, IL7R, KCNJ2, PCDHB10, GPR4, LINGO2, SEMA5B, IGF1R, FAT4, TCTN2, PCDHA12, CRIM1, MRC1, NPR2, TSPAN18, FZD4, GIMAP1, TNFSF10, SEMA6C, NOTCH4, ITPRIPL2, SYT15, SLC46A3, SE…	230	2787	20063	1.72145	0.0513121	0.0130825	0.0816964		4.28743
UP_KEYWORDS	Glycoprotein	78	32.5	5.34359e-05	ADCY1, A2M, NRP1, CACHD1, OSMR, ADGRF5, TSPAN7, SLC26A2, MMP1, IL17RA, S1PR3, WISP1, TNFRSF11A, CD93, UNC5B, CXCR4, SEMA3G, ROBO4, OIT3, PIEZO2, CEACAM1, VSIG10, LRRC4, PCDHGA11, CYP1A1, OLFML2B, EFNB2, PCDHGB6, PIK3IP1, SLIT2, VSIG1, NPTXR, TANC2, LRP11, CD300LG, ERV3-1, SORT1, SUSD4, KIAA1217, ADAM12, FAM171A1, NEO1, ABCA1, ESM1, IL7R, PCDHB10, GPR4, LINGO2, IGF1R, SEMA5B, C1QTNF3, FAT4, EOGT, …	232	4551	20581	1.52043	0.0131123	0.00329431	0.0692643		4.27217
INTERPRO	IPR001452:Src homology-3 domain	12	5	6.88728e-05	SASH1, SNX18, FNBP1, SORBS2, MYO1E, MYO15B, ASAP2, TRIO, DOCK5, ABL2, ARHGAP26, SRGAP1	224	218	18559	4.5607	0.033452	0.033452	0.0989657		4.16195
UP_KEYWORDS	Angiogenesis	9	3.75	8.9921e-05	NRP1, UNC5B, EPAS1, EFNB2, ROBO4, COL15A1, ESM1, RNF213, PRKX	232	126	20581	6.33651	0.0219666	0.00443245	0.116531		4.04614
UP_KEYWORDS	Signal	72	30	9.25654e-05	A2M, NRP1, CACHD1, OSMR, EDN1, ADGRF5, SHE, MMP1, IL17RA, WISP1, TNFRSF11A, CD93, UNC5B, SEMA3G, ROBO4, OIT3, PIEZO2, CEACAM1, VSIG10, LRRC4, SATB1, PCDHGA11, CYP1A1, OLFML2B, EFNB2, PCDHGB6, PIK3IP1, SLIT2, VSIG1, NPTXR, LRP11, HIPK2, CD300LG, ERV3-1, SORT1, SUSD4, ADAM12, FAM171A1, CXCL2, NEO1, ESM1, TIMP2, IL7R, PCDHB10, LINGO2, IGF1R, SEMA5B, C1QTNF3, FAT4, EOGT, TCTN2, PCDHA12, CRIM1, MRC1, …	232	4160	20581	1.53539	0.0226053	0.00380353	0.119957		4.03355
INTERPRO	IPR001849:Pleckstrin homology domain	13	5.41667	0.000113014	FGD1, TBC1D2B, EXOC8, PREX1, ASAP2, TRIO, ARHGAP26, PLEKHG1, PLEKHA7, GAB1, OPHN1, SYNGAP1, FGD5	224	271	18559	3.97448	0.0543019	0.0275299	0.162345		3.94687
KEGG_PATHWAY	hsa05202:Transcriptional misregulation in cancer	10	4.16667	0.000126353	MAF, IGF1R, RUNX1T1, ETV1, FOXO1, MLLT1, TSPAN7, BCL6, AFF1, ETV6	81	168	6910	5.0779	0.0193954	0.00974519	0.151637		3.89841
INTERPRO	IPR006703:AIG1	4	1.66667	0.0001363	GIMAP4, GIMAP6, GIMAP8, GIMAP1	224	9	18559	36.8234	0.0651195	0.0221955	0.195765		3.86551
UP_SEQ_FEATURE	compositionally biased region:Pro-rich	26	10.8333	0.000143825	FGD1, REPS2, AGFG2, ASAP2, NHSL1, RAI2, ZNF652, SORBS2, GAB1, BAHCC1, WIPF1, USP31, RBM26, SASH1, RCOR3, SOX13, FBN1, IRF2BP2, DOCK5, MAST4, ATXN2, PLEKHA7, OPHN1, KIAA1217, ZFHX2, ABL2	230	978	20063	2.31901	0.136581	0.028944	0.227598		3.84217
UP_KEYWORDS	Phosphoprotein	120	50	0.000261098	ADCY1, OSMR, FOXO1, SHE, RNF213, MMP1, PRKX, IL17RA, CSNK2A2, S1PR3, DAB2, UNC5B, GAB1, ROBO4, BAHCC1, SATB1, MYO6, RCOR3, EFNB2, SPAG9, TANC2, LRP11, CLIP3, FAM171A1, FGD1, CAV2, ASAP2, ABCA1, ELK3, TRIM65, HECTD4, NOVA1, AEBP2, PHACTR1, SASH1, TBC1D2B, EPAS1, MYO1E, RYBP, TRIO, DOCK5, TNFSF10, FNBP1, PLEKHA7, SALL1, NOTCH4, PRICKLE2, SYTL4, GRK5, PDZD2, SYNGAP1, ABL2, RFLNB, SLC9A1, SLC45A4, NR…	232	8246	20581	1.29097	0.0624635	0.00917191	0.338019		3.5832
UP_SEQ_FEATURE	glycosylation site:N-linked (GlcNAc...)	72	30	0.000268769	ADCY1, A2M, NRP1, CACHD1, OSMR, ADGRF5, TSPAN7, SLC26A2, MMP1, IL17RA, S1PR3, WISP1, TNFRSF11A, CD93, UNC5B, CXCR4, SEMA3G, ROBO4, OIT3, PIEZO2, CEACAM1, VSIG10, LRRC4, PCDHGA11, OLFML2B, EFNB2, PCDHGB6, SLIT2, VSIG1, NPTXR, LRP11, CD300LG, ERV3-1, SORT1, SUSD4, ADAM12, FAM171A1, NEO1, ABCA1, IL7R, PCDHB10, GPR4, LINGO2, IGF1R, SEMA5B, FAT4, EOGT, FUT4, TCTN2, GALNT18, PCDHA12, FKRP, CRIM1, MRC1,…	230	4234	20063	1.48337	0.24001	0.0447114	0.424925		3.57062
UP_KEYWORDS	Repressor	18	7.5	0.000397714	MAF, SATB1, AEBP2, RCOR3, RUNX1T1, RYBP, ZNF366, IRF2BP2, ELK3, AHR, ZNF652, HEY1, SALL1, BCL6, PRDM1, LRRFIP1, ETV6, ZFHX2	232	592	20581	2.6973	0.0935821	0.0122067	0.514462		3.40043
SMART	SM00326:SH3	12	5	0.000543404	SASH1, SNX18, FNBP1, SORBS2, MYO1E, MYO15B, ASAP2, TRIO, DOCK5, ABL2, ARHGAP26, SRGAP1	165	206	10057	3.55057	0.0812985	0.0812985	0.651362		3.26488
GOTERM_CC_DIRECT	GO:0031410~cytoplasmic vesicle	11	4.58333	0.000556152	CAV2, SNX18, FNBP1, NRP1, MYO6, CXCR4, ADGRF5, SORT1, WIPF1, TP53INP2, ADGRL4	219	235	18224	3.89515	0.10629	0.10629	0.695976		3.25481
GOTERM_MF_DIRECT	GO:0005543~phospholipid binding	7	2.91667	0.000594009	PREX1, SYTL4, OPHN1, ABCA1, GRK5, NR5A2, ARHGAP26	204	86	16881	6.73547	0.194493	0.194493	0.81406		3.22621
INTERPRO	IPR011993:Pleckstrin homology-like domain	15	6.25	0.000686385	FGD1, TBC1D2B, EXOC8, PREX1, ASAP2, EPB41L4A, TRIO, ARHGAP26, DAB2, PLEKHG1, PLEKHA7, GAB1, OPHN1, FGD5, SYNGAP1	224	427	18559	2.91052	0.287653	0.0813018	0.982228		3.16343
UP_SEQ_FEATURE	topological domain:Cytoplasmic	60	25	0.000695283	ADCY1, NRP1, CACHD1, OSMR, ADGRF5, TSPAN7, GJA5, SLC26A2, IL17RA, S1PR3, TNFRSF11A, CD93, UNC5B, CXCR4, CEACAM1, VSIG10, LRRC4, PCDHGA11, EFNB2, PCDHGB6, PIK3IP1, NPTXR, VSIG1, LRP11, CD300LG, SORT1, SUSD4, ADAM12, FAM171A1, CAV2, NEO1, IL7R, KCNJ2, PCDHB10, GPR4, LINGO2, IGF1R, SEMA5B, FAT4, FUT4, TCTN2, GALNT18, PCDHA12, CRIM1, MRC1, NPR2, TSPAN18, FZD4, GIMAP1, CSGALNACT1, TNFSF10, SEMA6C, NOT…	230	3456	20063	1.51442	0.50842	0.0964712	1.09577		3.15784
UP_SEQ_FEATURE	compositionally biased region:Poly-Ser	16	6.66667	0.00079024	SHROOM2, EPAS1, RUNX1T1, TRIO, FOXO1, ANKHD1-EIF4EBP3, AFF1, SPRY4, ATXN2, SALL1, PRICKLE2, MLLT1, HECTD4, WIPF1, ABL2, SRGAP1	230	509	20063	2.74202	0.553874	0.0959714	1.24455		3.10224
UP_SEQ_FEATURE	domain:SH3	9	3.75	0.000924184	SASH1, SNX18, FNBP1, MYO1E, ASAP2, DOCK5, ABL2, ARHGAP26, SRGAP1	230	175	20063	4.48614	0.610942	0.0995782	1.45405		3.03424
GOTERM_MF_DIRECT	GO:0005520~insulin-like growth factor binding	4	1.66667	0.00122374	IGF1R, WISP1, ESM1, CRIM1	204	18	16881	18.3889	0.359633	0.199771	1.67036		2.91231
GOTERM_BP_DIRECT	GO:0030036~actin cytoskeleton organization	8	3.33333	0.0012491	CORO2B, FGD1, WASF1, OPHN1, BCL6, FGD5, ABL2, ARHGAP26	211	130	16792	4.89741	0.806474	0.560084	2.02272		2.9034
SMART	SM00233:PH	13	5.41667	0.00126884	FGD1, TBC1D2B, EXOC8, PREX1, ASAP2, TRIO, ARHGAP26, PLEKHG1, PLEKHA7, GAB1, OPHN1, SYNGAP1, FGD5	165	264	10057	3.0014	0.179683	0.0942864	1.51486		2.89659
GOTERM_BP_DIRECT	GO:0043065~positive regulation of apoptotic process	12	5	0.00143231	FGD1, TNFSF10, ALDH1A3, RASSF2, TRIO, FOXO1, BCL6, CLIP3, FRZB, BMF, SLIT2, SLC9A1	211	300	16792	3.18332	0.847928	0.466236	2.31615		2.84396
GOTERM_MF_DIRECT	GO:0019955~cytokine binding	4	1.66667	0.00144039	NRP1, TNFRSF11A, CXCR4, FZD4	204	19	16881	17.4211	0.408254	0.160453	1.96337		2.84152
INTERPRO	IPR018097:EGF-like calcium-binding, conserved site	7	2.91667	0.00145248	CD93, FAT4, NOTCH4, FBN1, OIT3, SLIT2, ADGRL4	224	102	18559	5.68597	0.512296	0.133774	2.06792		2.83789
INTERPRO	IPR009030:Insulin-like growth factor binding protein, N-terminal	8	3.33333	0.00147057	IGF1R, WISP1, CD93, FAT4, NOTCH4, FBN1, ESM1, CRIM1	224	139	18559	4.7685	0.516642	0.114113	2.09342		2.83251
UP_KEYWORDS	Differentiation	18	7.5	0.00147388	RBM24, NRP1, EPAS1, EFNB2, COL15A1, NTNG1, FOXO1, SLFN5, FRZB, PRKX, SLIT2, SEMA5B, DAB2, SEMA6C, NOTCH4, ROBO4, SORT1, TMEM100	232	667	20581	2.39401	0.305329	0.0396713	1.89431		2.83154
INTERPRO	IPR000152:EGF-type aspartate/asparagine hydroxylation site	7	2.91667	0.00168519	CD93, FAT4, NOTCH4, FBN1, OIT3, SLIT2, ADGRL4	224	105	18559	5.52351	0.565337	0.112216	2.3955		2.77335
INTERPRO	IPR000742:Epidermal growth factor-like domain	10	4.16667	0.00197317	CD93, FAT4, NOTCH4, FBN1, NTNG1, OIT3, ADAM12, SELE, SLIT2, ADGRL4	224	231	18559	3.5867	0.623074	0.114819	2.79949		2.70484
UP_KEYWORDS	Disulfide bond	57	23.75	0.00198316	A2M, NRP1, OSMR, ADGRF5, EDN1, MMP1, IL17RA, WISP1, TNFRSF11A, CD93, UNC5B, CXCR4, SEMA3G, ROBO4, OIT3, CEACAM1, VSIG10, LRRC4, OLFML2B, EFNB2, PIK3IP1, SLIT2, VSIG1, LRP11, CD300LG, ERV3-1, SORT1, SUSD4, ADAM12, CXCL2, ESM1, ABCA1, NEO1, TIMP2, IL7R, GPR4, LINGO2, SEMA5B, IGF1R, FAT4, GALNT18, FKRP, MRC1, LPL, FBN1, NTNG1, COL15A1, TRIO, NPR2, FRZB, FZD4, VWF, SEMA6C, NOTCH4, LIPG, SELE, ADGRL4	232	3434	20581	1.47249	0.387574	0.0478501	2.54113		2.70264
GOTERM_BP_DIRECT	GO:0043547~positive regulation of GTPase activity	17	7.08333	0.00203467	CAV2, SNX18, FGD1, A2M, AGFG2, PREX1, ASAP2, TRIO, DOCK5, ARHGAP26, FNBP1, PLEKHG1, OPHN1, SYNGAP1, FGD5, DENND3, SRGAP1	211	565	16792	2.39453	0.931182	0.487816	3.27509		2.69151
UP_SEQ_FEATURE	domain:PH	10	4.16667	0.00206499	TBC1D2B, PLEKHG1, PLEKHA7, EXOC8, PREX1, GAB1, ASAP2, OPHN1, SYNGAP1, ARHGAP26	230	245	20063	3.56043	0.878827	0.190269	3.22161		2.68508
GOTERM_BP_DIRECT	GO:0045893~positive regulation of transcription, DNA-templated	16	6.66667	0.0021322	PPARA, VHL, FOXO1, SOX7, ELK3, FZD4, AHR, FOS, DAB2, SALL1, NCOA6, NOTCH4, HIPK2, NR5A2, TP53INP2, SERTAD2	211	515	16792	2.47248	0.939476	0.429328	3.42952		2.67117
UP_SEQ_FEATURE	sequence variant	164	68.3333	0.00218643	A2M, ADCY1, SNCAIP, OSMR, EDN1, TSPAN7, RNF213, MMP1, IL17RA, PRKX, CSNK2A2, S1PR3, DAB2, NLRC3, UNC5B, MFHAS1, GAB1, ROBO4, BAHCC1, LRRC4, ZNF43, MYO6, PCDHGA11, RCOR3, CYP1A1, OLFML2B, PIK3IP1, AHR, SPAG9, VSIG1, LRP11, CD300LG, OPHN1, CLIP3, PRDM1, GBP2, FAM171A1, FGD1, CAV2, AGFG2, ASAP2, ELK3, ABCA1, KCNJ2, PLAGL1, CORO2B, TRIM65, SEMA5B, FGD5, FKRP, MRC1, SASH1, PHACTR1, LPL, EPAS1, TRIO, Z…	230	12443	20063	1.14971	0.892985	0.183854	3.40801		2.66026
GOTERM_CC_DIRECT	GO:0009986~cell surface	16	6.66667	0.00229488	MRC1, LPL, NRP1, ADGRF5, TIMP2, FZD4, SLIT2, SULF2, CD93, CXCR4, NOTCH4, LIPG, FUT4, SORT1, CEACAM1, SLC9A1	219	542	18224	2.45652	0.371298	0.207093	2.84319		2.63924
UP_KEYWORDS	Developmental protein	22	9.16667	0.00242799	SHROOM2, NRP1, EPAS1, EFNB2, COL15A1, NTNG1, FRZB, FZD4, PRKX, SLIT2, SPRY4, ZFP36L2, SEMA5B, DAB2, SEMA6C, UNC5B, HEY1, NOTCH4, ROBO4, SORT1, KIAA1217, TMEM100	232	949	20581	2.05653	0.451432	0.0531227	3.10287		2.61475
UP_KEYWORDS	Endocytosis	7	2.91667	0.00246432	MRC1, SNX18, DAB2, FNBP1, MYO6, SORT1, OPHN1	232	121	20581	5.13205	0.456344	0.0495185	3.14862		2.6083
UP_KEYWORDS	Cell adhesion	14	5.83333	0.00309758	PCDHGA11, COL15A1, PCDHGB6, NEO1, PCDHB10, VWF, WISP1, CD93, FAT4, PCDHA12, ADAM12, PDZD2, ABL2, SELE	232	479	20581	2.59281	0.535266	0.0572417	3.94281		2.50898
UP_SEQ_FEATURE	disulfide bond	50	20.8333	0.00309817	A2M, NRP1, OSMR, EDN1, MMP1, WISP1, TNFRSF11A, UNC5B, CD93, SEMA3G, CXCR4, ROBO4, OIT3, CEACAM1, VSIG10, LRRC4, OLFML2B, EFNB2, PIK3IP1, SLIT2, VSIG1, LRP11, CD300LG, SORT1, SUSD4, ADAM12, CXCL2, NEO1, ABCA1, TIMP2, GPR4, LINGO2, IGF1R, SEMA5B, FAT4, GALNT18, MRC1, LPL, FBN1, NTNG1, TRIO, NPR2, FRZB, FZD4, VWF, SEMA6C, NOTCH4, LIPG, SELE, ADGRL4	230	2917	20063	1.49521	0.957918	0.232036	4.79674		2.50889
INTERPRO	IPR003598:Immunoglobulin subtype 2	10	4.16667	0.00333307	VSIG10, LRRC4, LINGO2, VSIG1, UNC5B, ADGRF5, ROBO4, TRIO, NEO1, CEACAM1	224	250	18559	3.31411	0.807813	0.167444	4.68626		2.47716
GOTERM_BP_DIRECT	GO:0048843~negative regulation of axon extension involved in axon guidance	4	1.66667	0.00405485	SEMA5B, NRP1, SEMA6C, SEMA3G	211	26	16792	12.2435	0.995199	0.589269	6.42701		2.39202
GOTERM_CC_DIRECT	GO:0005905~clathrin-coated pit	5	2.08333	0.00421709	DAB2, FNBP1, MYO6, SORT1, SELE	219	55	18224	7.56496	0.574144	0.247648	5.1672		2.37499
INTERPRO	IPR001881:EGF-like calcium-binding	7	2.91667	0.00435691	CD93, FAT4, NOTCH4, FBN1, OIT3, SLIT2, ADGRL4	224	127	18559	4.56668	0.88433	0.194024	6.08421		2.36082
UP_KEYWORDS	Cell membrane	52	21.6667	0.00449635	ADCY1, NRP1, PREX1, ADGRF5, GJA5, SPRY4, IL17RA, S1PR3, TNFRSF11A, UNC5B, CXCR4, TMEM100, CEACAM1, LRRC4, MYO6, PCDHGA11, PCDHGB6, PIK3IP1, CD300LG, SORT1, CLIP3, ADAM12, SNX18, CAV2, SHROOM2, ASAP2, NEO1, IL7R, PCDHB10, GPR4, IGF1R, SORBS2, PCDHA12, FGD5, FKRP, CRIM1, RNF144A, MRC1, LPL, NTNG1, NPR2, DOCK5, FZD4, FNBP1, SEMA6C, NOTCH4, SYTL4, GRK5, SYT15, SELE, ADGRL4, SLC9A1	232	3175	20581	1.45291	0.671462	0.0764288	5.6758		2.34714
KEGG_PATHWAY	hsa05200:Pathways in cancer	12	5	0.00528031	IGF1R, FOS, ADCY1, XIAP, EPAS1, VHL, CXCR4, RUNX1T1, FOXO1, FGF12, FZD4, MMP1	81	393	6910	2.60484	0.559839	0.239317	6.1602		2.27734
UP_KEYWORDS	EGF-like domain	9	3.75	0.00556883	CD93, FAT4, NOTCH4, FBN1, OIT3, ADAM12, SELE, SLIT2, ADGRL4	232	238	20581	3.35463	0.748257	0.087855	6.98494		2.25424
UP_KEYWORDS	Cytoplasm	72	30	0.00612189	ADCY1, SNCAIP, WASF1, PREX1, FOXO1, MTSS1L, TTC28, RNF213, PRKX, SPRY4, FOS, DAB2, NLRC3, LRRFIP1, TMEM100, SERTAD2, MYO6, EXOSC6, ANKHD1-EIF4EBP3, IRF2BP2, ARHGAP26, AHR, MAST4, SPAG9, HIPK2, OPHN1, KIAA1217, CA3, PRDM1, CLIP3, GBP2, CAV2, FGD1, SHROOM2, REPS2, XIAP, EXOC8, ASAP2, EPB41L4A, SOX7, PALMD, NACAD, SEC14L1, CORO2B, ZFP36L2, SORBS2, ALDH1A3, MYO15B, TCTN2, WIPF1, FGD5, PHACTR1, RNF144…	232	4816	20581	1.32625	0.780577	0.0904426	7.65348		2.21311
GOTERM_CC_DIRECT	GO:0016023~cytoplasmic, membrane-bounded vesicle	7	2.91667	0.00635939	SNX18, FNBP1, MYO6, CD93, CXCR4, SORT1, WIPF1	219	138	18224	4.22103	0.724371	0.275428	7.69696		2.19658
UP_KEYWORDS	Polymorphism	155	64.5833	0.00646397	A2M, ADCY1, SNCAIP, OSMR, EDN1, MMP1, IL17RA, PRKX, CSNK2A2, S1PR3, DAB2, NLRC3, UNC5B, MFHAS1, GAB1, ROBO4, BAHCC1, LRRC4, ZNF43, PCDHGA11, RCOR3, CYP1A1, OLFML2B, PIK3IP1, AHR, SPAG9, VSIG1, TANC2, LRP11, CD300LG, OPHN1, CLIP3, PRDM1, GBP2, FAM171A1, CAV2, AGFG2, ASAP2, ELK3, ABCA1, PLAGL1, CORO2B, SEMA5B, TRIM65, FGD5, MRC1, SASH1, PHACTR1, LPL, EPAS1, MYO1E, TRIO, ZNF497, DOCK5, FNBP1, TNFSF1…	232	12043	20581	1.14176	0.798463	0.0899197	8.06475		2.1895
GOTERM_BP_DIRECT	GO:0043507~positive regulation of JUN kinase activity	4	1.66667	0.00669666	SASH1, TNFRSF11A, EDN1, FZD4	211	31	16792	10.2688	0.999854	0.716711	10.4034		2.17414
UP_KEYWORDS	Guanine-nucleotide releasing factor	7	2.91667	0.0068025	FGD1, PLEKHG1, PREX1, TRIO, DOCK5, FGD5, DENND3	232	149	20581	4.16764	0.814733	0.0894117	8.4701		2.16733
GOTERM_BP_DIRECT	GO:0009611~response to wounding	5	2.08333	0.00796505	ZFP36L2, VWF, NRP1, CYP1A1, SULF2	211	63	16792	6.31611	0.999973	0.731122	12.2557		2.09881
UP_KEYWORDS	Activator	16	6.66667	0.00797191	MAF, PPARA, EPAS1, FOXO1, IRF2BP2, SOX7, ELK3, AHR, PLAGL1, NCOA6, NOTCH4, MLLT1, ETV1, BCL6, ZFHX2, TP53INP2	232	661	20581	2.14732	0.861509	0.0988198	9.85766		2.09844
GOTERM_BP_DIRECT	GO:0071526~semaphorin-plexin signaling pathway	4	1.66667	0.00798125	SEMA5B, NRP1, SEMA6C, SEMA3G	211	33	16792	9.64642	0.999973	0.689613	12.2792		2.09793
GOTERM_BP_DIRECT	GO:0042632~cholesterol homeostasis	5	2.08333	0.00841459	ACSM3, LPL, LIPG, ABCA1, NR5A2	211	64	16792	6.21742	0.999985	0.670558	12.9035		2.07497
GOTERM_BP_DIRECT	GO:0050919~negative chemotaxis	4	1.66667	0.00867413	SEMA5B, SEMA6C, SEMA3G, SLIT2	211	34	16792	9.3627	0.999989	0.646787	13.2755		2.06177
GOTERM_MF_DIRECT	GO:0005178~integrin binding	6	2.5	0.00876296	S1PR3, VWF, WISP1, FBN1, ESM1, TIMP2	204	105	16881	4.72857	0.959391	0.551095	11.4036		2.05735
UP_SEQ_FEATURE	domain:EGF-like 5; calcium-binding	4	1.66667	0.00922612	CD93, NOTCH4, FBN1, SLIT2	230	38	20063	9.18215	0.999922	0.517111	13.6563		2.03498
UP_KEYWORDS	Alternative splicing	138	57.5	0.00948399	SNCAIP, OSMR, FGF12, RNF213, IL17RA, DAB2, NLRC3, UNC5B, GAB1, ROBO4, ZNF43, SATB1, PCDHGA11, MYO6, RCOR3, CYP1A1, OLFML2B, ZNF791, PIK3IP1, SLC25A30, SPAG9, VSIG1, TANC2, LRP11, CD300LG, OPHN1, PRDM1, CAV2, AGFG2, ASAP2, SOX7, ESM1, PLAGL1, CORO2B, SEMA5B, HECTD4, TCTN2, PCDHA12, FGD5, BMF, NOVA1, MRC1, AEBP2, PHACTR1, TBC1D2B, TRIO, DOCK5, FNBP1, TNFSF10, SEMA6C, PLEKHA7, SALL1, NOTCH4, SYTL4, …	232	10587	20581	1.15634	0.904985	0.111025	11.623		2.02301
GOTERM_MF_DIRECT	GO:0043565~sequence-specific DNA binding	14	5.83333	0.0100494	MAF, PPARA, EPAS1, SOX13, FOXO1, SOX7, ELK3, FOS, SALL1, ETV1, BCL6, ZFHX2, NR5A2, ETV6	204	518	16881	2.23649	0.974688	0.520636	12.9723		1.99786
INTERPRO	IPR000219:Dbl homology (DH) domain	5	2.08333	0.0105257	FGD1, PLEKHG1, PREX1, TRIO, FGD5	224	71	18559	5.8347	0.994632	0.378244	14.1115		1.97775
INTERPRO	IPR013032:EGF-like, conserved site	8	3.33333	0.0105345	CD93, FAT4, NOTCH4, FBN1, NTNG1, SELE, SLIT2, ADGRL4	224	199	18559	3.33076	0.994655	0.353363	14.1224		1.97739
SMART	SM00181:EGF	9	3.75	0.0118523	CD93, FAT4, NOTCH4, FBN1, NTNG1, OIT3, SELE, SLIT2, ADGRL4	165	188	10057	2.91789	0.844328	0.462057	13.3547		1.9262
GOTERM_MF_DIRECT	GO:0003700~transcription factor activity, sequence-specific DNA binding	21	8.75	0.0119713	MAF, ZNF43, PPARA, SOX13, EPAS1, RCOR3, RUNX1T1, SOX7, ELK3, AFF1, AHR, PLAGL1, FOS, ZFP36L2, HEY1, SALL1, ETV1, BCL6, PRDM1, ETV6, NR5A2	204	961	16881	1.80827	0.987523	0.518401	15.2681		1.92186
GOTERM_MF_DIRECT	GO:0032947~protein complex scaffold	4	1.66667	0.0122097	CAV2, SASH1, WWC3, SLC9A1	204	40	16881	8.275	0.988572	0.47208	15.5488		1.9133
UP_SEQ_FEATURE	domain:EGF-like 1	6	2.5	0.0122477	CD93, FAT4, NOTCH4, FBN1, SLIT2, ADGRL4	230	120	20063	4.36152	0.999997	0.59291	17.7347		1.91195
GOTERM_MF_DIRECT	GO:0008201~heparin binding	7	2.91667	0.0129033	LPL, NRP1, WISP1, FBN1, LIPG, FGF12, SLIT2	204	160	16881	3.62031	0.99115	0.446184	16.361		1.8893
GOTERM_BP_DIRECT	GO:0045444~fat cell differentiation	5	2.08333	0.0132198	C1QTNF3, ADGRF5, FOXO1, CLIP3, GRK5	211	73	16792	5.45089	1	0.767117	19.5532		1.87878
UP_SEQ_FEATURE	domain:EGF-like 6	4	1.66667	0.01378	FAT4, NOTCH4, FBN1, SLIT2	230	44	20063	7.93004	0.999999	0.611118	19.7332		1.86075
GOTERM_BP_DIRECT	GO:0030334~regulation of cell migration	5	2.08333	0.0138418	CXCR4, GAB1, ROBO4, CEACAM1, PRKX	211	74	16792	5.37723	1	0.755577	20.3782		1.85881
GOTERM_MF_DIRECT	GO:0005089~Rho guanyl-nucleotide exchange factor activity	5	2.08333	0.0138854	FGD1, PLEKHG1, PREX1, TRIO, FGD5	204	77	16881	5.37338	0.99384	0.431937	17.4985		1.85744
GOTERM_CC_DIRECT	GO:0005856~cytoskeleton	11	4.58333	0.0141381	FGD1, FNBP1, SHROOM2, MYO1E, WASF1, MYO15B, EPB41L4A, TCTN2, LRRFIP1, FGD5, ARHGAP26	219	371	18224	2.46728	0.943656	0.43744	16.3695		1.84961
GOTERM_BP_DIRECT	GO:0002042~cell migration involved in sprouting angiogenesis	3	1.25	0.0146838	NRP1, EFNB2, SLIT2	211	15	16792	15.9166	1	0.750524	21.4824		1.83316
GOTERM_BP_DIRECT	GO:0007411~axon guidance	7	2.91667	0.0149252	NRP1, SEMA6C, EFNB2, OPHN1, ETV1, NEO1, SLIT2	211	159	16792	3.50365	1	0.732143	21.7964		1.82608
UP_SEQ_FEATURE	domain:Cadherin 6	5	2.08333	0.015058	PCDHGA11, FAT4, PCDHGB6, PCDHA12, PCDHB10	230	83	20063	5.25485	1	0.620233	21.3653		1.82223
GOTERM_BP_DIRECT	GO:0022617~extracellular matrix disassembly	5	2.08333	0.0151408	A2M, EXOC8, FBN1, TIMP2, MMP1	211	76	16792	5.23572	1	0.714338	22.0758		1.81985
GOTERM_BP_DIRECT	GO:0045599~negative regulation of fat cell differentiation	4	1.66667	0.0154728	ZFP36L2, RUNX1T1, SORT1, FOXO1	211	42	16792	7.57933	1	0.700399	22.5041		1.81043
UP_KEYWORDS	Wnt signaling pathway	7	2.91667	0.0166201	CSNK2A2, DAB2, WISP1, XIAP, GRK5, FRZB, FZD4	232	181	20581	3.43082	0.984072	0.178913	19.5321		1.77937
GOTERM_BP_DIRECT	GO:0035994~response to muscle stretch	3	1.25	0.0166447	FOS, EDN1, SLC9A1	211	16	16792	14.9218	1	0.706326	23.9985		1.77873
UP_KEYWORDS	Heparin-binding	5	2.08333	0.0173159	LPL, NRP1, FBN1, LIPG, SLIT2	232	88	20581	5.04041	0.986627	0.17808	20.2672		1.76156
SMART	SM00179:EGF_CA	7	2.91667	0.0175936	CD93, FAT4, NOTCH4, FBN1, OIT3, SLIT2, ADGRL4	165	127	10057	3.35953	0.937277	0.499554	19.217		1.75465
UP_SEQ_FEATURE	domain:WH2	3	1.25	0.017597	WASF1, MTSS1L, WIPF1	230	18	20063	14.5384	1	0.655708	24.5157		1.75456
GOTERM_BP_DIRECT	GO:0001503~ossification	5	2.08333	0.0179635	TNFRSF11A, RASSF2, SORT1, NPR2, SLC26A2	211	80	16792	4.97393	1	0.714528	25.6479		1.74561
GOTERM_BP_DIRECT	GO:0030048~actin filament-based movement	3	1.25	0.0187103	MYO6, MYO1E, WIPF1	211	17	16792	14.044	1	0.710881	26.5671		1.72792
GOTERM_BP_DIRECT	GO:0035023~regulation of Rho protein signal transduction	5	2.08333	0.0187168	FGD1, PLEKHG1, PREX1, TRIO, FGD5	211	81	16792	4.91253	1	0.693408	26.575		1.72777
GOTERM_BP_DIRECT	GO:0000122~negative regulation of transcription from RNA polymerase II promoter	17	7.08333	0.0189575	MAF, AEBP2, PPARA, SATB1, RCOR3, VHL, EDN1, RYBP, FOXO1, ZNF366, HEY1, SALL1, HIPK2, WWC3, BCL6, PRDM1, ETV6	211	720	16792	1.87904	1	0.681187	26.8689		1.72222
GOTERM_MF_DIRECT	GO:0003779~actin binding	9	3.75	0.019471	CORO2B, PHACTR1, SHROOM2, MYO6, CXCR4, WASF1, OPHN1, WIPF1, CEACAM1	204	278	16881	2.67896	0.999221	0.511167	23.6998		1.71061
GOTERM_MF_DIRECT	GO:0019899~enzyme binding	10	4.16667	0.0196211	DDC, A2M, RCOR3, CYP1A1, VHL, BTG1, PREX1, NCOA6, TRIO, SORT1	204	333	16881	2.48498	0.999263	0.48094	23.8604		1.70728
GOTERM_MF_DIRECT	GO:0005096~GTPase activator activity	9	3.75	0.0198376	TBC1D2B, A2M, AGFG2, PREX1, ASAP2, OPHN1, SYNGAP1, ARHGAP26, SRGAP1	204	279	16881	2.66935	0.99932	0.455447	24.0913		1.70251
SMART	SM00408:IGc2	10	4.16667	0.0211908	VSIG10, LRRC4, LINGO2, VSIG1, UNC5B, ADGRF5, ROBO4, TRIO, NEO1, CEACAM1	165	250	10057	2.43806	0.964609	0.4874	22.7024		1.67385
UP_SEQ_FEATURE	domain:IGFBP N-terminal	3	1.25	0.021529	WISP1, ESM1, CRIM1	230	20	20063	13.0846	1	0.709023	29.1623		1.66698
GOTERM_MF_DIRECT	GO:0051015~actin filament binding	6	2.5	0.0217054	CORO2B, SHROOM2, MYO6, MYO1E, WIPF1, ABL2	204	132	16881	3.76136	0.99966	0.459058	26.0572		1.66343
GOTERM_CC_DIRECT	GO:0016459~myosin complex	4	1.66667	0.0219138	MYO6, MYO1E, MYO15B, BMF	219	50	18224	6.65717	0.988619	0.525725	24.2835		1.65928
UP_SEQ_FEATURE	repeat:ANK 1	8	3.33333	0.0223049	SNCAIP, ANKRD9, TANC2, ABTB2, NOTCH4, ASAP2, ANKHD1-EIF4EBP3, CLIP3	230	244	20063	2.86001	1	0.702448	30.0469		1.6516
UP_SEQ_FEATURE	repeat:ANK 2	8	3.33333	0.0225307	SNCAIP, ANKRD9, TANC2, ABTB2, NOTCH4, ASAP2, ANKHD1-EIF4EBP3, CLIP3	230	245	20063	2.84834	1	0.687561	30.3023		1.64723
GOTERM_CC_DIRECT	GO:0001726~ruffle	5	2.08333	0.0229005	FGD1, MYO6, MTSS1L, WIPF1, FGD5	219	90	18224	4.62303	0.990718	0.487538	25.2369		1.64015
INTERPRO	IPR000867:Insulin-like growth factor-binding protein, IGFBP	3	1.25	0.023688	WISP1, ESM1, CRIM1	224	20	18559	12.4279	0.999993	0.597868	29.1522		1.62547
INTERPRO	IPR027231:Semaphorin	3	1.25	0.023688	SEMA5B, SEMA6C, SEMA3G	224	20	18559	12.4279	0.999993	0.597868	29.1522		1.62547
GOTERM_MF_DIRECT	GO:0031267~small GTPase binding	3	1.25	0.0237157	FGD1, ABCA1, FGD5	204	20	16881	12.4125	0.999839	0.464223	28.1203		1.62496
INTERPRO	IPR002330:Lipoprotein lipase	2	0.833333	0.0238877	LPL, LIPG	224	2	18559	82.8527	0.999994	0.573919	29.3603		1.62183
SMART	SM00325:RhoGEF	5	2.08333	0.0247718	FGD1, PLEKHG1, PREX1, TRIO, FGD5	165	68	10057	4.48173	0.980021	0.479091	26.0347		1.60604
GOTERM_BP_DIRECT	GO:0071385~cellular response to glucocorticoid stimulus	3	1.25	0.0255074	ZFP36L2, HEY1, EDN1	211	20	16792	11.9374	1	0.771486	34.4553		1.59333
GOTERM_BP_DIRECT	GO:0051056~regulation of small GTPase mediated signal transduction	6	2.5	0.0266438	FGD1, A2M, TRIO, OPHN1, ARHGAP26, SRGAP1	211	134	16792	3.56342	1	0.772028	35.6937		1.5744
GOTERM_MF_DIRECT	GO:0005509~calcium ion binding	16	6.66667	0.0267241	REPS2, PCDHGA11, FBN1, PCDHGB6, PCDHB10, SLIT2, MMP1, SULF2, CD93, FAT4, NOTCH4, SYTL4, OIT3, PCDHA12, SYT15, ADGRL4	204	717	16881	1.84658	0.999948	0.481765	31.1081		1.5731
UP_KEYWORDS	Ubl conjugation	29	12.0833	0.0270329	SNCAIP, XIAP, FOXO1, PALMD, RNF213, FOS, IGF1R, CXCR4, SORBS2, ETV1, BCL6, LRRFIP1, ETV6, RBM26, SERTAD2, RNF144A, MAF, RNF144B, SATB1, EPAS1, RYBP, IRF2BP2, FZD4, NPTXR, SALL1, HIPK2, PRDM1, ABL2, SLC9A1	232	1705	20581	1.50887	0.998851	0.254952	29.9066		1.56811
GOTERM_BP_DIRECT	GO:0034097~response to cytokine	4	1.66667	0.0272107	FOS, TNFRSF11A, OSMR, TIMP2	211	52	16792	6.12176	1	0.765433	36.3034		1.56526
GOTERM_BP_DIRECT	GO:0007507~heart development	7	2.91667	0.0276865	PPARA, SALL1, NCOA6, EDN1, GAB1, FBN1, FGF12	211	183	16792	3.04416	1	0.758036	36.8108		1.55773
INTERPRO	IPR013098:Immunoglobulin I-set	6	2.5	0.0278278	LRRC4, LINGO2, UNC5B, ROBO4, TRIO, NEO1	224	141	18559	3.52565	0.999999	0.605232	33.3506		1.55552
GOTERM_BP_DIRECT	GO:0035902~response to immobilization stress	3	1.25	0.0279638	FOS, CYP1A1, LRP11	211	21	16792	11.369	1	0.748496	37.1049		1.5534
GOTERM_BP_DIRECT	GO:0048844~artery morphogenesis	3	1.25	0.0279638	NRP1, PRDM1, GJA5	211	21	16792	11.369	1	0.748496	37.1049		1.5534
GOTERM_MF_DIRECT	GO:0000978~RNA polymerase II core promoter proximal region sequence-specific DNA binding	10	4.16667	0.0280563	PPARA, AEBP2, FOS, SALL1, ETV1, PRDM1, ELK3, ETV6, NR5A2, ZNF562	204	355	16881	2.33099	0.999968	0.476599	32.3941		1.55197
GOTERM_BP_DIRECT	GO:0030335~positive regulation of cell migration	7	2.91667	0.0283324	SEMA5B, IGF1R, SPAG9, DAB2, SEMA6C, SEMA3G, EDN1	211	184	16792	3.02761	1	0.740448	37.4936		1.54772
UP_KEYWORDS	Coiled coil	46	19.1667	0.029141	REPS2, SNCAIP, ASAP2, TTC28, MTSS1L, PALMD, RNF213, CORO2B, TRIM65, FOS, DAB2, MYO15B, WWC3, BAHCC1, LRRFIP1, PIEZO2, TYW1B, RBM26, MAF, GIMAP4, TBC1D2B, MYO6, SNX29, SOX13, RCOR3, OLFML2B, GIMAP8, NBPF11, RUNX1T1, ANKHD1-EIF4EBP3, TRIO, NPR2, CSGALNACT1, SPAG9, ATXN2, FNBP1, SULF2, PLEKHA7, NCOA6, SYTL4, KIAA1217, IRGQ, ZFHX2, SYNGAP1, SRGAP1, SLC9A1	232	3036	20581	1.34411	0.999328	0.262409	31.8504		1.5355
UP_SEQ_FEATURE	splice variant	104	43.3333	0.0294124	OSMR, FGF12, RNF213, DAB2, NLRC3, UNC5B, GAB1, ROBO4, ZNF43, SATB1, PCDHGA11, MYO6, RCOR3, OLFML2B, PIK3IP1, SPAG9, TANC2, LRP11, CD300LG, CAV2, AGFG2, ASAP2, CORO2B, PLAGL1, SEMA5B, HECTD4, PCDHA12, FGD5, BMF, NOVA1, PHACTR1, AEBP2, TBC1D2B, TRIO, DOCK5, FNBP1, SEMA6C, PLEKHA7, NOTCH4, SYTL4, SYT15, SLC46A3, SYNGAP1, PDZD2, ABL2, SLC9A1, SLC45A4, NRP1, CACHD1, PREX1, ADGRF5, SLFN5, MTSS1L, SPRY4…	230	7760	20063	1.16907	1	0.76577	37.6825		1.53147
UP_KEYWORDS	Transcription regulation	37	15.4167	0.0297369	PPARA, FOXO1, ZNF366, SOX7, ELK3, ZNF652, CSNK2A2, PLAGL1, HEY1, ETV1, MLLT1, BCL6, LRRFIP1, ETV6, ZNF562, SERTAD2, ZNF43, MAF, AEBP2, SATB1, SOX13, RCOR3, EPAS1, RUNX1T1, RYBP, ZNF791, IRF2BP2, ZNF497, AHR, SALL1, NOTCH4, HIPK2, NCOA6, PRDM1, NR5A2, ZFHX2, TP53INP2	232	2332	20581	1.40751	0.999422	0.25789	32.3908		1.5267
UP_KEYWORDS	ANK repeat	8	3.33333	0.0298419	SNCAIP, ANKRD9, TANC2, ABTB2, NOTCH4, ASAP2, ANKHD1-EIF4EBP3, CLIP3	232	264	20581	2.68822	0.999438	0.250099	32.4856		1.52517
GOTERM_BP_DIRECT	GO:0007155~cell adhesion	12	5	0.0299406	VWF, WISP1, SORBS2, EFNB2, COL15A1, NEO1, ADAM12, PDZD2, ABL2, SELE, CEACAM1, PRKX	211	459	16792	2.0806	1	0.747752	39.1637		1.52374
GOTERM_BP_DIRECT	GO:0016055~Wnt signaling pathway	7	2.91667	0.0303316	CSNK2A2, DAB2, WISP1, XIAP, GRK5, FRZB, FZD4	211	187	16792	2.97904	1	0.740524	39.5633		1.5181
GOTERM_BP_DIRECT	GO:0006897~endocytosis	6	2.5	0.0305475	SNX18, FNBP1, MYO6, MYO1E, SORT1, WIPF1	211	139	16792	3.43523	1	0.731528	39.783		1.51502
GOTERM_MF_DIRECT	GO:0030215~semaphorin receptor binding	3	1.25	0.0308468	SEMA5B, SEMA6C, SEMA3G	204	23	16881	10.7935	0.999989	0.488745	35.0159		1.51079
UP_SEQ_FEATURE	repeat:ANK 3	7	2.91667	0.0317918	SNCAIP, ANKRD9, TANC2, ABTB2, NOTCH4, ANKHD1-EIF4EBP3, CLIP3	230	207	20063	2.94982	1	0.776734	40.0591		1.49769
GOTERM_CC_DIRECT	GO:0030136~clathrin-coated vesicle	4	1.66667	0.0321982	SNX18, DAB2, MYO1E, SORT1	219	58	18224	5.73894	0.998655	0.56237	33.6934		1.49217
UP_SEQ_FEATURE	domain:Cadherin 5	5	2.08333	0.0323389	PCDHGA11, FAT4, PCDHGB6, PCDHA12, PCDHB10	230	105	20063	4.15383	1	0.767599	40.5934		1.49028
GOTERM_MF_DIRECT	GO:0005546~phosphatidylinositol-4,5-bisphosphate binding	4	1.66667	0.0326101	SNX18, MTSS1L, KCNJ2, SLC9A1	204	58	16881	5.7069	0.999994	0.488517	36.6236		1.48665
UP_SEQ_FEATURE	domain:CTCK	3	1.25	0.0327533	VWF, WISP1, SLIT2	230	25	20063	10.4677	1	0.75749	40.9952		1.48474
UP_SEQ_FEATURE	site:Cleavage; by caspases	2	0.833333	0.0338545	SATB1, PDZD2	230	3	20063	58.1536	1	0.755016	42.0504		1.47038
SMART	SM00121:IB	3	1.25	0.034082	WISP1, ESM1, CRIM1	165	18	10057	10.1586	0.995526	0.538275	34.0914		1.46748
BIOCARTA	h_cardiacEGFPathway:Role of EGF Receptor Transactivation by GPCRs in Cardiac Hypertrophy	3	1.25	0.0345405	FOS, EDN1, ADAM12	28	18	1625	9.67262	0.949604	0.949604	31.4894		1.46167
UP_KEYWORDS	DNA-binding	33	13.75	0.0347571	PPARA, FOXO1, ZNF366, SOX7, ELK3, ZNF652, PLAGL1, FOS, ZFP36L2, HEY1, ETV1, BCL6, LRRFIP1, ETV6, ZNF562, ZNF43, MAF, AEBP2, SATB1, SOX13, EPAS1, TIGD1, SETBP1, RYBP, RUNX1T1, ZNF791, ZNF497, AHR, SALL1, HIPK2, PRDM1, NR5A2, ZFHX2	232	2050	20581	1.42803	0.99984	0.276475	36.7888		1.45896
INTERPRO	IPR002110:Ankyrin repeat	8	3.33333	0.0348169	SNCAIP, ANKRD9, TANC2, ABTB2, NOTCH4, ASAP2, ANKHD1-EIF4EBP3, CLIP3	224	255	18559	2.5993	1	0.665169	39.9172		1.45821
UP_KEYWORDS	Actin-binding	8	3.33333	0.0355172	CORO2B, PHACTR1, SHROOM2, MYO6, MYO1E, WASF1, MTSS1L, WIPF1	232	274	20581	2.59011	0.999868	0.273133	37.4312		1.44956
INTERPRO	IPR024845:Nance-Horan syndrome protein family	2	0.833333	0.0356177	NHSL1, NHSL2	224	3	18559	55.2351	1	0.651421	40.6299		1.44833
GOTERM_MF_DIRECT	GO:0005010~insulin-like growth factor-activated receptor activity	2	0.833333	0.0356461	IGF1R, CRIM1	204	3	16881	55.1667	0.999998	0.501111	39.3056		1.44799
GOTERM_BP_DIRECT	GO:0030099~myeloid cell differentiation	3	1.25	0.0358676	NCOA6, BCL6, PRKX	211	24	16792	9.94787	1	0.776842	44.9639		1.4453
GOTERM_MF_DIRECT	GO:0003714~transcription corepressor activity	7	2.91667	0.0358913	AEBP2, RCOR3, HIPK2, RYBP, RUNX1T1, ZNF366, ELK3	204	203	16881	2.85345	0.999998	0.485846	39.5176		1.44501
UP_SEQ_FEATURE	DNA-binding region:ETS	3	1.25	0.037758	ETV1, ELK3, ETV6	230	27	20063	9.69227	1	0.779409	45.6502		1.42299
GOTERM_CC_DIRECT	GO:0045121~membrane raft	7	2.91667	0.0379442	CAV2, ADCY1, UNC5B, CLIP3, ABCA1, SELE, SLC9A1	219	206	18224	2.82768	0.999596	0.5803	38.4696		1.42085
INTERPRO	IPR006207:Cystine knot, C-terminal	3	1.25	0.0386638	VWF, WISP1, SLIT2	224	26	18559	9.55992	1	0.661139	43.2696		1.4127
GOTERM_BP_DIRECT	GO:0002040~sprouting angiogenesis	3	1.25	0.0386717	NRP1, ESM1, RNF213	211	25	16792	9.54995	1	0.792038	47.5233		1.41261
UP_SEQ_FEATURE	domain:Cadherin 3	5	2.08333	0.0395464	PCDHGA11, FAT4, PCDHGB6, PCDHA12, PCDHB10	230	112	20063	3.89422	1	0.782556	47.2286		1.40289
UP_SEQ_FEATURE	domain:Cadherin 4	5	2.08333	0.0395464	PCDHGA11, FAT4, PCDHGB6, PCDHA12, PCDHB10	230	112	20063	3.89422	1	0.782556	47.2286		1.40289
UP_KEYWORDS	Disease mutation	39	16.25	0.0411748	FGD1, OSMR, EDN1, TSPAN7, ABCA1, FGF12, IL7R, KCNJ2, GJA5, SLC26A2, RNF213, SPRY4, IGF1R, TNFRSF11A, FAT4, ALDH1A3, EOGT, ETV6, PIEZO2, FKRP, MAF, DDC, LPL, MYO6, EPAS1, VHL, SETBP1, MYO1E, FBN1, NPR2, FRZB, FZD4, ARHGAP26, VWF, PRICKLE2, OPHN1, SYNGAP1, SRGAP1, SLC9A1	232	2550	20581	1.35676	0.999969	0.301011	42.0267		1.38537
INTERPRO	IPR020683:Ankyrin repeat-containing domain	8	3.33333	0.0412631	SNCAIP, ANKRD9, TANC2, ABTB2, NOTCH4, ASAP2, ANKHD1-EIF4EBP3, CLIP3	224	265	18559	2.50121	1	0.665662	45.4353		1.38444
GOTERM_MF_DIRECT	GO:0019838~growth factor binding	3	1.25	0.0414816	A2M, NRP1, OSMR	204	27	16881	9.19444	1	0.520184	44.1676		1.38214
GOTERM_MF_DIRECT	GO:0045499~chemorepellent activity	3	1.25	0.0414816	SEMA5B, SEMA6C, SEMA3G	204	27	16881	9.19444	1	0.520184	44.1676		1.38214
GOTERM_BP_DIRECT	GO:0051930~regulation of sensory perception of pain	3	1.25	0.0415564	EDN1, TMEM100, SLC9A1	211	26	16792	9.18265	1	0.806089	50.0394		1.38136
UP_KEYWORDS	Transcription	37	15.4167	0.0423929	PPARA, FOXO1, ZNF366, SOX7, ELK3, ZNF652, CSNK2A2, PLAGL1, HEY1, ETV1, MLLT1, BCL6, LRRFIP1, ETV6, ZNF562, SERTAD2, ZNF43, MAF, AEBP2, SATB1, SOX13, RCOR3, EPAS1, RUNX1T1, RYBP, ZNF791, IRF2BP2, ZNF497, AHR, SALL1, NOTCH4, HIPK2, NCOA6, PRDM1, NR5A2, ZFHX2, TP53INP2	232	2398	20581	1.36877	0.999977	0.299982	42.9744		1.37271
GOTERM_BP_DIRECT	GO:0000902~cell morphogenesis	4	1.66667	0.0425648	SHROOM2, VHL, BCL6, IL7R	211	62	16792	5.13438	1	0.804659	50.8919		1.37095
GOTERM_CC_DIRECT	GO:0005578~proteinaceous extracellular matrix	8	3.33333	0.0426364	VWF, WISP1, OLFML2B, FBN1, COL15A1, TIMP2, SLIT2, MMP1	219	268	18224	2.48402	0.999849	0.585281	42.1328		1.37022
UP_SEQ_FEATURE	domain:DH	4	1.66667	0.0427926	FGD1, PLEKHG1, PREX1, FGD5	230	68	20063	5.1312	1	0.797045	49.9843		1.36863
UP_SEQ_FEATURE	compositionally biased region:Poly-Ala	10	4.16667	0.0428722	ZFP36L2, SHROOM2, EXOC8, SALL1, OLFML2B, HIPK2, FOXO1, HECTD4, IRGQ, ELK3	230	404	20063	2.15917	1	0.786199	50.0502		1.36782
UP_SEQ_FEATURE	domain:Cadherin 2	5	2.08333	0.0428936	PCDHGA11, FAT4, PCDHGB6, PCDHA12, PCDHB10	230	115	20063	3.79263	1	0.775088	50.0678		1.36761
UP_SEQ_FEATURE	domain:Cadherin 1	5	2.08333	0.0428936	PCDHGA11, FAT4, PCDHGB6, PCDHA12, PCDHB10	230	115	20063	3.79263	1	0.775088	50.0678		1.36761
GOTERM_MF_DIRECT	GO:0005525~GTP binding	10	4.16667	0.0430357	GNA14, GIMAP4, ARL10, GIMAP6, MFHAS1, GIMAP8, NPR2, IRGQ, GBP2, GIMAP1	204	384	16881	2.15495	1	0.51704	45.4001		1.36617
INTERPRO	IPR013164:Cadherin, N-terminal	4	1.66667	0.0434034	PCDHGA11, PCDHGB6, PCDHA12, PCDHB10	224	65	18559	5.09863	1	0.665804	47.1606		1.36248
GOTERM_CC_DIRECT	GO:0030027~lamellipodium	6	2.5	0.0434514	FGD1, SORBS2, WASF1, MTSS1L, FGD5, SLC9A1	219	160	18224	3.12055	0.999873	0.557706	42.7482		1.362
UP_KEYWORDS	Congenital erythrocytosis	2	0.833333	0.0441487	EPAS1, VHL	232	4	20581	44.3556	0.999986	0.302161	44.3154		1.35508
INTERPRO	IPR000418:Ets domain	3	1.25	0.0442748	ETV1, ELK3, ETV6	224	28	18559	8.87707	1	0.655366	47.8483		1.35384
UP_KEYWORDS	Immunoglobulin domain	12	5	0.0450008	VSIG10, LRRC4, LINGO2, VSIG1, UNC5B, SEMA3G, ADGRF5, ROBO4, CD300LG, TRIO, NEO1, CEACAM1	232	546	20581	1.9497	0.999988	0.299113	44.9556		1.34678
GOTERM_MF_DIRECT	GO:0001078~transcriptional repressor activity, RNA polymerase II core promoter proximal region sequence-specific binding	5	2.08333	0.0450279	PPARA, AEBP2, SALL1, FOXO1, PRDM1	204	111	16881	3.72748	1	0.517685	46.9432		1.34652
UP_SEQ_FEATURE	site:Cleavage	4	1.66667	0.0459834	ADGRF5, ERV3-1, SLIT2, ADGRL4	230	70	20063	4.9846	1	0.787839	52.5612		1.3374
GOTERM_CC_DIRECT	GO:0005925~focal adhesion	10	4.16667	0.0459886	CAV2, DAB2, NRP1, SORBS2, WASF1, EFNB2, GRK5, SPRY4, ARHGAP26, SLC9A1	219	391	18224	2.12825	0.999926	0.547292	44.6258		1.33735
INTERPRO	IPR020894:Cadherin conserved site	5	2.08333	0.0474776	PCDHGA11, FAT4, PCDHGB6, PCDHA12, PCDHB10	224	113	18559	3.66605	1	0.664531	50.3052		1.32351
GOTERM_CC_DIRECT	GO:0015629~actin cytoskeleton	7	2.91667	0.0475261	CORO2B, SORBS2, MYO1E, WASF1, OPHN1, WIPF1, ABL2	219	218	18224	2.67203	0.999947	0.530744	45.7358		1.32307
GOTERM_BP_DIRECT	GO:0016050~vesicle organization	3	1.25	0.047558	CAV2, SNX18, SORT1	211	28	16792	8.52674	1	0.831109	54.9156		1.32278
GOTERM_BP_DIRECT	GO:0003281~ventricular septum development	3	1.25	0.047558	SALL1, PRDM1, GJA5	211	28	16792	8.52674	1	0.831109	54.9156		1.32278
GOTERM_BP_DIRECT	GO:0001569~patterning of blood vessels	3	1.25	0.047558	NRP1, NOTCH4, EDN1	211	28	16792	8.52674	1	0.831109	54.9156		1.32278
GOTERM_BP_DIRECT	GO:0043087~regulation of GTPase activity	4	1.66667	0.0478584	FGD1, BCL6, SYNGAP1, FGD5	211	65	16792	4.89741	1	0.824766	55.1474		1.32004
GOTERM_BP_DIRECT	GO:0007156~homophilic cell adhesion via plasma membrane adhesion molecules	6	2.5	0.0485406	PCDHGA11, FAT4, PCDHGB6, PCDHA12, PCDHB10, CEACAM1	211	158	16792	3.02214	1	0.821039	55.67		1.31389
UP_SEQ_FEATURE	domain:Sema	3	1.25	0.0485653	SEMA5B, SEMA6C, SEMA3G	230	31	20063	8.44165	1	0.795754	54.5547		1.31367
UP_KEYWORDS	Receptor	27	11.25	0.0490199	PPARA, NRP1, OSMR, ADGRF5, IL7R, IL17RA, GPR4, IGF1R, S1PR3, TNFRSF11A, UNC5B, CD93, CXCR4, ROBO4, MRC1, EFNB2, NPR2, FZD4, AHR, NPTXR, NOTCH4, NCOA6, LRP11, CD300LG, SORT1, NR5A2, ADGRL4	232	1648	20581	1.4534	0.999996	0.313538	47.8847		1.30963
GOTERM_BP_DIRECT	GO:0060842~arterial endothelial cell differentiation	2	0.833333	0.0490975	HEY1, TMEM100	211	4	16792	39.7915	1	0.816621	56.0923		1.30894
UP_KEYWORDS	Tumor suppressor	6	2.5	0.0496346	MAF, SASH1, DAB2, VHL, MFHAS1, RASSF2	232	177	20581	3.00716	0.999997	0.309153	48.3199		1.30422
UP_KEYWORDS	Cytoplasmic vesicle	11	4.58333	0.0506205	RNF144A, SPAG9, SNX18, DAB2, FNBP1, MYO6, MYO1E, SYTL4, WIPF1, TP53INP2, CEACAM1	232	490	20581	1.99148	0.999997	0.30691	49.0108		1.29567
GOTERM_BP_DIRECT	GO:0048008~platelet-derived growth factor receptor signaling pathway	3	1.25	0.0506702	NRP1, MYO1E, GAB1	211	29	16792	8.23272	1	0.818802	57.2646		1.29525
GOTERM_BP_DIRECT	GO:0006915~apoptotic process	13	5.41667	0.0531631	RNF144B, XIAP, RYBP, FOXO1, AHR, CSNK2A2, PLAGL1, TNFSF10, DAB2, UNC5B, CXCR4, GRK5, BMF	211	567	16792	1.82465	1	0.826361	59.0629		1.27439
INTERPRO	IPR001627:Semaphorin/CD100 antigen	3	1.25	0.0532119	SEMA5B, SEMA6C, SEMA3G	224	31	18559	8.018	1	0.691005	54.4371		1.27399
GOTERM_MF_DIRECT	GO:0031624~ubiquitin conjugating enzyme binding	3	1.25	0.0532741	RNF144A, PPARA, RNF144B	204	31	16881	8.00806	1	0.564085	52.91		1.27348
SMART	SM00041:CT	3	1.25	0.0534639	VWF, WISP1, SLIT2	165	23	10057	7.9502	0.999811	0.657488	48.3458		1.27194
INTERPRO	IPR002126:Cadherin	5	2.08333	0.0540788	PCDHGA11, FAT4, PCDHGB6, PCDHA12, PCDHB10	224	118	18559	3.51071	1	0.68157	55.0333		1.26697
UP_SEQ_FEATURE	repeat:LRR 13	4	1.66667	0.0544579	LINGO2, NLRC3, MFHAS1, SLIT2	230	75	20063	4.65229	1	0.82316	58.8142		1.26394
GOTERM_CC_DIRECT	GO:0005794~Golgi apparatus	17	7.08333	0.055243	RNF144A, CAV2, FGD1, MYO6, GIMAP8, NEO1, ABCA1, KCNJ2, SEC14L1, SPRY4, PLAGL1, ATXN2, LIPG, SORT1, FUT4, FGD5, FKRP	219	863	18224	1.63922	0.99999	0.559542	51.0041		1.25772
GOTERM_BP_DIRECT	GO:0032496~response to lipopolysaccharide	6	2.5	0.0552895	FOS, TNFRSF11A, CYP1A1, EDN1, CXCL2, SELE	211	164	16792	2.91157	1	0.831266	60.5403		1.25736
UP_SEQ_FEATURE	zinc finger region:RING-type 2; degenerate	2	0.833333	0.0557876	RNF144A, RNF144B	230	5	20063	34.8922	1	0.821615	59.7223		1.25346
GOTERM_BP_DIRECT	GO:0007219~Notch signaling pathway	5	2.08333	0.056337	S1PR3, HEY1, FAT4, NOTCH4, TMEM100	211	115	16792	3.46013	1	0.829999	61.2496		1.24921
INTERPRO	IPR015919:Cadherin-like	5	2.08333	0.0568518	PCDHGA11, FAT4, PCDHGB6, PCDHA12, PCDHB10	224	120	18559	3.45219	1	0.685443	56.8916		1.24526
GOTERM_BP_DIRECT	GO:0007166~cell surface receptor signaling pathway	8	3.33333	0.0570616	TNFSF10, EDN1, ADGRF5, TSPAN7, TSPAN18, IL7R, ADGRL4, IL17RA	211	274	16792	2.32359	1	0.827027	61.7332		1.24366
GOTERM_CC_DIRECT	GO:0033093~Weibel-Palade body	2	0.833333	0.0584036	VWF, EDN1	219	5	18224	33.2858	0.999995	0.555322	53.0226		1.23356
GOTERM_BP_DIRECT	GO:0050920~regulation of chemotaxis	2	0.833333	0.0609923	CXCR4, EFNB2	211	5	16792	31.8332	1	0.840801	64.2594		1.21472
GOTERM_BP_DIRECT	GO:0001915~negative regulation of T cell mediated cytotoxicity	2	0.833333	0.0609923	IL7R, CEACAM1	211	5	16792	31.8332	1	0.840801	64.2594		1.21472
GOTERM_CC_DIRECT	GO:0032580~Golgi cisterna membrane	4	1.66667	0.0628906	CSGALNACT1, ASAP2, SORT1, FUT4	219	76	18224	4.37972	0.999998	0.559595	55.757		1.20141
UP_KEYWORDS	Neurogenesis	7	2.91667	0.0632444	SEMA5B, NRP1, SEMA6C, EFNB2, NTNG1, OPHN1, SLIT2	232	250	20581	2.48391	1	0.361259	57.1354		1.19898
GOTERM_BP_DIRECT	GO:0016477~cell migration	6	2.5	0.0650876	SHROOM2, BTG1, SORBS2, ABL2, CEACAM1, SLC9A1	211	172	16792	2.77615	1	0.853761	66.7243		1.1865
GOTERM_BP_DIRECT	GO:0030308~negative regulation of cell growth	5	2.08333	0.0654364	BTG1, BCL6, FRZB, SLIT2, SERTAD2	211	121	16792	3.28855	1	0.849235	66.9267		1.18418
UP_KEYWORDS	Transmembrane helix	75	31.25	0.0654928	ADCY1, NRP1, SLC45A4, CACHD1, OSMR, ADGRF5, TSPAN7, SLC26A2, GJA5, IL17RA, S1PR3, ARL10, TNFRSF11A, CD93, UNC5B, CXCR4, TMEM100, PIEZO2, CEACAM1, VSIG10, LRRC4, PCDHGA11, EFNB2, PCDHGB6, PIK3IP1, SLC25A30, SPAG9, VSIG1, NPTXR, LRP11, CD300LG, SORT1, SUSD4, ADAM12, FAM171A1, CAV2, ABCA1, NEO1, KCNJ2, IL7R, PCDHB10, GPR4, LINGO2, IGF1R, SEMA5B, FAT4, FUT4, HECTD4, TCTN2, GALNT18, PCDHA12, ETV6, FKR…	232	5634	20581	1.18093	1	0.363762	58.4504		1.18381
GOTERM_MF_DIRECT	GO:0001077~transcriptional activator activity, RNA polymerase II core promoter proximal region sequence-specific binding	7	2.91667	0.0659197	PPARA, FOS, EPAS1, ETV1, ELK3, ETV6, NR5A2	204	236	16881	2.45445	1	0.629495	60.8628		1.18098
UP_SEQ_FEATURE	domain:PH 2	3	1.25	0.066558	FGD1, TRIO, FGD5	230	37	20063	7.07274	1	0.865908	66.4157		1.1768
UP_SEQ_FEATURE	compositionally biased region:Poly-Val	3	1.25	0.066558	GIMAP8, LIPG, NEO1	230	37	20063	7.07274	1	0.865908	66.4157		1.1768
UP_KEYWORDS	Zinc-finger	28	11.6667	0.0672596	FGD1, PPARA, XIAP, AGFG2, ZNF366, RNF213, ZNF652, PLAGL1, TRIM65, ZFP36L2, BCL6, FGD5, ZNF562, RBM26, ZNF43, RNF144A, RNF144B, AEBP2, RYBP, RUNX1T1, ZNF791, IRF2BP2, ZNF497, SALL1, SYTL4, PRDM1, ZFHX2, NR5A2	232	1781	20581	1.39467	1	0.364017	59.4575		1.17225
UP_SEQ_FEATURE	repeat:LRR 9	5	2.08333	0.0676671	LRRC4, LINGO2, NLRC3, MFHAS1, SLIT2	230	134	20063	3.25487	1	0.862912	67.0423		1.16962
UP_SEQ_FEATURE	transmembrane region	69	28.75	0.0687802	ADCY1, NRP1, SLC45A4, CACHD1, OSMR, ADGRF5, TSPAN7, TTC28, SLC26A2, GJA5, IL17RA, S1PR3, TNFRSF11A, CD93, UNC5B, CXCR4, TMEM100, PIEZO2, CEACAM1, VSIG10, LRRC4, PCDHGA11, EFNB2, PCDHGB6, PIK3IP1, SLC25A30, VSIG1, NPTXR, LRP11, CD300LG, SORT1, SUSD4, ADAM12, FAM171A1, CAV2, ABCA1, NEO1, KCNJ2, IL7R, PCDHB10, GPR4, LINGO2, IGF1R, SEMA5B, FAT4, FUT4, HECTD4, TCTN2, GALNT18, PCDHA12, CRIM1, RNF144A, …	230	5056	20063	1.19045	1	0.860039	67.6601		1.16254
GOTERM_CC_DIRECT	GO:0005886~plasma membrane	60	25	0.0690405	GNA14, ADCY1, NRP1, OSMR, PREX1, ADGRF5, MTSS1L, SLC26A2, IL17RA, S1PR3, DAB2, TNFRSF11A, UNC5B, CD93, CXCR4, LRRFIP1, TMEM100, CEACAM1, MYO6, PCDHGA11, EFNB2, PCDHGB6, PIK3IP1, SLIT2, VSIG1, LRP11, CD300LG, SORT1, CLIP3, ADAM12, CAV2, SHROOM2, EXOC8, ASAP2, ABCA1, NEO1, IL7R, KCNJ2, PCDHB10, GPR4, IGF1R, FAT4, PCDHA12, BMF, CRIM1, RNF144A, MRC1, LPL, NPR2, DOCK5, FZD4, FNBP1, SULF2, NOTCH4, SYTL…	219	4121	18224	1.21157	0.999999	0.57261	59.2671		1.1609
UP_KEYWORDS	Transmembrane	75	31.25	0.0692448	ADCY1, NRP1, SLC45A4, CACHD1, OSMR, ADGRF5, TSPAN7, SLC26A2, GJA5, IL17RA, S1PR3, ARL10, TNFRSF11A, CD93, UNC5B, CXCR4, TMEM100, PIEZO2, CEACAM1, VSIG10, LRRC4, PCDHGA11, EFNB2, PCDHGB6, PIK3IP1, SLC25A30, SPAG9, VSIG1, NPTXR, LRP11, CD300LG, SORT1, SUSD4, ADAM12, FAM171A1, CAV2, ABCA1, NEO1, KCNJ2, IL7R, PCDHB10, GPR4, LINGO2, IGF1R, SEMA5B, FAT4, FUT4, HECTD4, TCTN2, GALNT18, PCDHA12, ETV6, FKR…	232	5651	20581	1.17737	1	0.365218	60.5623		1.15961
KEGG_PATHWAY	hsa04068:FoxO signaling pathway	5	2.08333	0.0692615	IGF1R, TNFSF10, FOXO1, BCL6, IL7R	81	134	6910	3.18316	0.999985	0.938046	57.7682		1.15951
GOTERM_MF_DIRECT	GO:0004879~RNA polymerase II transcription factor activity, ligand-activated sequence-specific DNA binding	3	1.25	0.0694424	PPARA, NR5A2, AHR	204	36	16881	6.89583	1	0.634905	62.8451		1.15838
UP_SEQ_FEATURE	domain:PH 1	3	1.25	0.0697431	FGD1, TRIO, FGD5	230	38	20063	6.88661	1	0.856646	68.1858		1.1565
UP_SEQ_FEATURE	domain:EGF-like 3; calcium-binding	3	1.25	0.0697431	CD93, FAT4, SLIT2	230	38	20063	6.88661	1	0.856646	68.1858		1.1565
UP_KEYWORDS	Calcium	16	6.66667	0.0699278	MRC1, REPS2, NRP1, PCDHGA11, CACHD1, FBN1, PCDHGB6, PCDHB10, MMP1, NPTXR, SULF2, FAT4, NOTCH4, OIT3, PCDHA12, ADGRL4	232	877	20581	1.61845	1	0.360868	60.9359		1.15535
UP_KEYWORDS	GTPase activation	6	2.5	0.0716657	TBC1D2B, ASAP2, OPHN1, SYNGAP1, ARHGAP26, SRGAP1	232	197	20581	2.70186	1	0.361091	61.8718		1.14469
UP_KEYWORDS	Zinc	35	14.5833	0.0721086	FGD1, PPARA, XIAP, AGFG2, ASAP2, ZNF366, TIMP2, RNF213, MMP1, ZNF652, PLAGL1, TRIM65, ZFP36L2, BCL6, FGD5, ZNF562, RBM26, ZNF43, RNF144A, RNF144B, AEBP2, RUNX1T1, RYBP, ZNF791, IRF2BP2, ZNF497, TNFSF10, SALL1, PRICKLE2, SYTL4, CA3, PRDM1, NR5A2, ADAM12, ZFHX2	232	2348	20581	1.32236	1	0.35605	62.107		1.14201
GOTERM_BP_DIRECT	GO:0060137~maternal process involved in parturition	2	0.833333	0.072739	CYP1A1, EDN1	211	6	16792	26.5276	1	0.873481	70.9077		1.13823
GOTERM_BP_DIRECT	GO:0010887~negative regulation of cholesterol storage	2	0.833333	0.072739	PPARA, ABCA1	211	6	16792	26.5276	1	0.873481	70.9077		1.13823
GOTERM_BP_DIRECT	GO:0061299~retina vasculature morphogenesis in camera-type eye	2	0.833333	0.072739	NRP1, FZD4	211	6	16792	26.5276	1	0.873481	70.9077		1.13823
UP_SEQ_FEATURE	zinc finger region:FYVE-type	3	1.25	0.0729773	FGD1, SYTL4, FGD5	230	39	20063	6.71003	1	0.862455	69.8935		1.13681
UP_KEYWORDS	Golgi apparatus	15	6.25	0.0741372	CAV2, MYO6, GIMAP8, ASAP2, SEC14L1, GIMAP1, CSGALNACT1, SULF2, FUT4, SORT1, GALNT18, CLIP3, FGD5, FKRP, GBP2	232	812	20581	1.63875	1	0.357552	63.1672		1.12996
GOTERM_BP_DIRECT	GO:0008286~insulin receptor signaling pathway	4	1.66667	0.0742513	IGF1R, CAV2, GAB1, FOXO1	211	78	16792	4.08118	1	0.873681	71.6738		1.1293
GOTERM_BP_DIRECT	GO:0030177~positive regulation of Wnt signaling pathway	3	1.25	0.0743246	SULF2, SALL1, FZD4	211	36	16792	6.63191	1	0.868618	71.7104		1.12887
GOTERM_BP_DIRECT	GO:0009409~response to cold	3	1.25	0.0743246	LPL, FOS, LRP11	211	36	16792	6.63191	1	0.868618	71.7104		1.12887
SMART	SM00413:ETS	3	1.25	0.0758049	ETV1, ELK3, ETV6	165	28	10057	6.53052	0.999995	0.744982	61.2396		1.1203
UP_KEYWORDS	Membrane	96	40	0.0773977	ADCY1, NRP1, SLC45A4, CACHD1, OSMR, PREX1, ADGRF5, TSPAN7, SLC26A2, GJA5, IL17RA, SPRY4, S1PR3, DAB2, ARL10, TNFRSF11A, UNC5B, CD93, CXCR4, TMEM100, PIEZO2, CEACAM1, VSIG10, LRRC4, MYO6, PCDHGA11, CYP1A1, EFNB2, PCDHGB6, PIK3IP1, SLC25A30, SPAG9, VSIG1, NPTXR, LRP11, CD300LG, SORT1, SUSD4, CLIP3, ADAM12, GBP2, FAM171A1, CAV2, SNX18, SHROOM2, ASAP2, ABCA1, NEO1, KCNJ2, IL7R, PCDHB10, BORCS7, GPR4,…	232	7494	20581	1.13641	1	0.363784	64.8141		1.11127
KEGG_PATHWAY	hsa04144:Endocytosis	7	2.91667	0.0775989	IGF1R, CAV2, DAB2, CXCR4, ASAP2, WIPF1, GRK5	81	258	6910	2.31458	0.999996	0.918245	62.0939		1.11014
INTERPRO	IPR003599:Immunoglobulin subtype	11	4.58333	0.0777669	VSIG10, LRRC4, LINGO2, VSIG1, UNC5B, ADGRF5, ROBO4, CD300LG, TRIO, NEO1, CEACAM1	224	497	18559	1.83376	1	0.78523	68.7715		1.10921
GOTERM_BP_DIRECT	GO:0001558~regulation of cell growth	4	1.66667	0.0787829	WISP1, ESM1, CRIM1, CEACAM1	211	80	16792	3.97915	1	0.879275	73.8575		1.10357
PIR_SUPERFAMILY	PIRSF000865:lipoprotein lipase, LIPH type	2	0.833333	0.0799334	LPL, LIPG	15	10	1692	22.56	0.661429	0.661429	42.3949		1.09727
GOTERM_MF_DIRECT	GO:0046872~metal ion binding	33	13.75	0.0804253	GNA14, FGD1, ADCY1, NRP1, AGFG2, ASAP2, ZNF366, TIMP2, ZNF652, PLAGL1, ZFP36L2, TNFRSF11A, SORBS2, BCL6, GALNT18, FGD5, ZNF562, TYW1B, RBM26, ZNF43, AEBP2, RUNX1T1, ZNF791, IRF2BP2, ZNF497, CSGALNACT1, ACSM3, TNFSF10, NPTXR, SALL1, PRDM1, ADAM12, ZFHX2	204	2069	16881	1.31984	1	0.677077	68.4438		1.09461
UP_KEYWORDS	Apoptosis	11	4.58333	0.0812081	CSNK2A2, RNF144B, DAB2, TNFSF10, XIAP, UNC5B, HIPK2, RYBP, FOXO1, GRK5, BMF	232	536	20581	1.82057	1	0.371793	66.6525		1.0904
GOTERM_BP_DIRECT	GO:0009790~embryo development	3	1.25	0.0816207	NOTCH4, NR5A2, RAI2	211	38	16792	6.28286	1	0.883696	75.1435		1.0882
GOTERM_BP_DIRECT	GO:0030522~intracellular receptor signaling pathway	3	1.25	0.0816207	PPARA, NR5A2, AHR	211	38	16792	6.28286	1	0.883696	75.1435		1.0882
GOTERM_BP_DIRECT	GO:0042157~lipoprotein metabolic process	3	1.25	0.0816207	PPARA, LPL, ABCA1	211	38	16792	6.28286	1	0.883696	75.1435		1.0882
GOTERM_BP_DIRECT	GO:0001568~blood vessel development	3	1.25	0.0816207	FOXO1, CEACAM1, AHR	211	38	16792	6.28286	1	0.883696	75.1435		1.0882
UP_SEQ_FEATURE	domain:EGF-like 2	4	1.66667	0.0817673	CD93, NOTCH4, FBN1, SLIT2	230	89	20063	3.92047	1	0.886664	74.1111		1.08742
GOTERM_CC_DIRECT	GO:0005887~integral component of plasma membrane	24	10	0.0822414	MRC1, CAV2, ADCY1, EFNB2, TSPAN7, NPR2, NEO1, ABCA1, KCNJ2, TSPAN18, GJA5, FZD4, SLC26A2, IL17RA, GPR4, IGF1R, S1PR3, TNFSF10, TNFRSF11A, SEMA6C, NOTCH4, CLCN4, CEACAM1, SLC9A1	219	1415	18224	1.41141	1	0.618293	65.953		1.08491
INTERPRO	IPR001609:Myosin head, motor domain	3	1.25	0.0832747	MYO6, MYO1E, MYO15B	224	40	18559	6.21395	1	0.796241	71.3482		1.07949
GOTERM_MF_DIRECT	GO:0048365~Rac GTPase binding	3	1.25	0.0833718	WASF1, MTSS1L, SRGAP1	204	40	16881	6.20625	1	0.677513	69.8067		1.07898
UP_SEQ_FEATURE	repeat:LRR 12	4	1.66667	0.0839077	LINGO2, NLRC3, MFHAS1, SLIT2	230	90	20063	3.87691	1	0.88723	75.0507		1.0762
GOTERM_BP_DIRECT	GO:0045722~positive regulation of gluconeogenesis	2	0.833333	0.0843394	PPARA, FOXO1	211	7	16792	22.738	1	0.887461	76.3196		1.07397
INTERPRO	IPR001007:von Willebrand factor, type C	3	1.25	0.0868764	VWF, WISP1, CRIM1	224	41	18559	6.06239	1	0.798799	72.9246		1.0611
UP_KEYWORDS	Lipid-binding	6	2.5	0.0870257	PPARA, SNX18, FNBP1, MYO1E, GRK5, NR5A2	232	209	20581	2.54673	1	0.386691	69.289		1.06035
GOTERM_BP_DIRECT	GO:0042493~response to drug	8	3.33333	0.0875262	LPL, FOS, ADCY1, MYO6, CYP1A1, ABCA1, TIMP2, SLC9A1	211	304	16792	2.09429	1	0.892346	77.6316		1.05786
UP_SEQ_FEATURE	zinc finger region:RING-type 1; atypical	2	0.833333	0.0877613	RNF144A, RNF144B	230	8	20063	21.8076	1	0.892785	76.6624		1.0567
UP_KEYWORDS	Lyase	5	2.08333	0.088936	DDC, ADCY1, NPR2, CA3, TYW1B	232	150	20581	2.95704	1	0.387062	70.1118		1.05092
GOTERM_BP_DIRECT	GO:0010508~positive regulation of autophagy	3	1.25	0.0891268	TRIM65, FOXO1, TP53INP2	211	40	16792	5.96872	1	0.892499	78.2645		1.04999
GOTERM_BP_DIRECT	GO:0043010~camera-type eye development	3	1.25	0.0891268	SHROOM2, CYP1A1, FBN1	211	40	16792	5.96872	1	0.892499	78.2645		1.04999
UP_SEQ_FEATURE	repeat:LRR 8	5	2.08333	0.0897483	LRRC4, LINGO2, NLRC3, MFHAS1, SLIT2	230	148	20063	2.94697	1	0.892768	77.4548		1.04697
SMART	SM00630:Sema	3	1.25	0.0903847	SEMA5B, SEMA6C, SEMA3G	165	31	10057	5.89853	1	0.771871	67.9844		1.04391
GOTERM_MF_DIRECT	GO:0004465~lipoprotein lipase activity	2	0.833333	0.092268	LPL, LIPG	204	8	16881	20.6875	1	0.703315	73.5976		1.03495
UP_KEYWORDS	GTP-binding	8	3.33333	0.0939922	GNA14, GIMAP4, ARL10, GIMAP6, GIMAP8, NPR2, GBP2, GIMAP1	232	343	20581	2.06907	1	0.398261	72.1926		1.02691
GOTERM_BP_DIRECT	GO:0043129~surfactant homeostasis	2	0.833333	0.0957954	EPAS1, ADGRF5	211	8	16792	19.8957	1	0.905848	80.725		1.01866
GOTERM_BP_DIRECT	GO:0001763~morphogenesis of a branching structure	2	0.833333	0.0957954	NOTCH4, PRDM1	211	8	16792	19.8957	1	0.905848	80.725		1.01866
GOTERM_BP_DIRECT	GO:0097011~cellular response to granulocyte macrophage colony-stimulating factor stimulus	2	0.833333	0.0957954	ZFP36L2, NPR2	211	8	16792	19.8957	1	0.905848	80.725		1.01866
INTERPRO	IPR008936:Rho GTPase activation protein	4	1.66667	0.0967092	OPHN1, SYNGAP1, ARHGAP26, SRGAP1	224	91	18559	3.64188	1	0.823174	76.8272		1.01453
GOTERM_BP_DIRECT	GO:0022008~neurogenesis	3	1.25	0.0968279	FAT4, SALL1, ETV6	211	42	16792	5.6845	1	0.904414	81.0817		1.014
INTERPRO	IPR016201:Plexin-like fold	3	1.25	0.0979507	SEMA5B, SEMA6C, SEMA3G	224	44	18559	5.64905	1	0.816856	77.2809		1.00899
GOTERM_BP_DIRECT	GO:0007267~cell-cell signaling	7	2.91667	0.0992239	TNFSF10, NRP1, TNFRSF11A, WISP1, EDN1, EFNB2, FGF12	211	254	16792	2.19323	1	0.906279	81.8857		1.00338

## Sheet: day8H1-ins up
Category	Term	Count	%	PValue	Genes	List Total	Pop Hits	Pop Total	Fold Enrichment	Bonferroni	Benjamini	FDR		-log10
GOTERM_CC_DIRECT	GO:0005615~extracellular space	17	23.6111	3.2761e-05	ENPP2, EFEMP1, EDN1, COL15A1, FRZB, CXADR, C1QTNF3, CTGF, SERPINE1, CCL3L3, CARTPT, THBS1, IGFBP3, ANGPT2, APLN, MTUS1, SPP1	70	1347	18224	3.28569	0.00405419	0.00405419	0.0378241		4.48464
UP_KEYWORDS	Secreted	19	26.3889	5.98606e-05	GALNT1, ENPP2, ITLN2, EFEMP1, EDN1, COL15A1, ESM1, FRZB, CXADR, C1QTNF3, CTGF, CCL3L3, THSD4, SERPINE1, CARTPT, IGFBP3, ANGPT2, APLN, SPP1	70	1965	20581	2.84289	0.0104805	0.0104805	0.0734316		4.22286
INTERPRO	IPR000884:Thrombospondin, type 1 repeat	5	6.94444	8.89906e-05	SEMA5A, SEMA5B, CTGF, THSD4, THBS1	68	65	18559	20.9943	0.0174666	0.0174666	0.1113		4.05066
SMART	SM00209:TSP1	5	6.94444	0.000134485	SEMA5A, SEMA5B, CTGF, THSD4, THBS1	42	65	10057	18.4194	0.00736988	0.00736988	0.132199		3.87133
GOTERM_BP_DIRECT	GO:0001525~angiogenesis	7	9.72222	0.000185339	CTGF, SERPINE1, COL15A1, HS6ST1, ESM1, ANGPT2, GJA5	64	223	16792	8.23599	0.11482	0.11482	0.276828		3.73203
UP_SEQ_FEATURE	signal peptide	25	34.7222	0.000200973	ENPP2, EDN1, PRND, ITLN2, ESM1, CXADR, SEMA5A, C1QTNF3, CTGF, SERPINE1, CCL3L3, THBS1, INSR, ANGPT2, APLN, SPP1, EFEMP1, COL15A1, FRZB, FZD6, THSD4, CARTPT, IGFBP3, ADGRL4, FKBP2	70	3346	20063	2.14147	0.0571906	0.0571906	0.267263		3.69686
UP_SEQ_FEATURE	domain:TSP type-1 3	4	5.55556	0.00027818	SEMA5A, SEMA5B, THSD4, THBS1	70	37	20063	30.9853	0.0782839	0.0399395	0.36976		3.55567
GOTERM_BP_DIRECT	GO:0008284~positive regulation of cell proliferation	9	12.5	0.000336346	GCNT2, CTGF, EDN1, ROMO1, ESM1, THBS1, CNOT6, INSR, APLN	64	466	16792	5.06733	0.198566	0.104772	0.50185		3.47321
UP_KEYWORDS	Glycoprotein	29	40.2778	0.000424899	GALNT1, GCNT2, TSPAN2, ENPP2, PRND, ESM1, ABCA4, CXADR, SEMA5A, SEMA5B, SERINC5, C1QTNF3, CXCR4, CTGF, SERPINE1, HS6ST1, THBS1, ANGPT2, INSR, SPP1, EFEMP1, COL15A1, FRZB, FZD6, CSGALNACT1, TMTC3, IGFBP3, HS3ST3B1, ADGRL4	70	4551	20581	1.87353	0.0720692	0.0367084	0.520158		3.37171
UP_SEQ_FEATURE	domain:TSP type-1 1	4	5.55556	0.000498132	SEMA5A, SEMA5B, THSD4, THBS1	70	45	20063	25.4768	0.135833	0.0474979	0.661227		3.30266
UP_SEQ_FEATURE	domain:TSP type-1 2	4	5.55556	0.000498132	SEMA5A, SEMA5B, THSD4, THBS1	70	45	20063	25.4768	0.135833	0.0474979	0.661227		3.30266
UP_KEYWORDS	Signal	27	37.5	0.00060406	OTUD4, ENPP2, EDN1, PRND, ITLN2, ESM1, CXADR, SEMA5A, SEMA5B, C1QTNF3, CTGF, SERPINE1, CCL3L3, THBS1, INSR, ANGPT2, APLN, SPP1, EFEMP1, COL15A1, FRZB, FZD6, THSD4, CARTPT, IGFBP3, ADGRL4, FKBP2	70	4160	20581	1.90827	0.100887	0.034828	0.738739		3.21892
GOTERM_BP_DIRECT	GO:0030335~positive regulation of cell migration	6	8.33333	0.000628753	SEMA5A, SEMA5B, GCNT2, EDN1, THBS1, INSR	64	184	16792	8.55571	0.3389	0.128858	0.936229		3.20152
GOTERM_CC_DIRECT	GO:0005576~extracellular region	16	22.2222	0.00085348	GALNT1, EFEMP1, EDN1, ITLN2, COL15A1, ESM1, FRZB, CXADR, CTGF, SERPINE1, CCL3L3, THBS1, IGFBP3, ANGPT2, APLN, SPP1	70	1610	18224	2.58726	0.100464	0.0515615	0.981127		3.06881
UP_KEYWORDS	Membrane	39	54.1667	0.00118476	OTUD4, GALNT1, SLC45A4, GCNT2, TSPAN2, MTX3, ENPP2, PRND, STK17B, AKAP12, ROMO1, KCNJ2, ABCA4, CXADR, GJA5, UQCRQ, SEC63, NDUFB2, SEMA5A, ATP2B1, NDUFS6, SEMA5B, SERINC5, CXCR4, SORBS2, HS6ST1, SPRED1, ATP5I, CDC42EP3, INSR, MTUS1, RNF144B, NDUFA13, FZD6, CSGALNACT1, TMTC3, HS3ST3B1, ADGRL4, FKBP2	70	7494	20581	1.5301	0.188314	0.0508234	1.44418		2.92637
UP_SEQ_FEATURE	glycosylation site:N-linked (GlcNAc...)	27	37.5	0.00118639	GALNT1, GCNT2, TSPAN2, ENPP2, PRND, ABCA4, CXADR, SEMA5A, SEMA5B, SERINC5, CTGF, CXCR4, SERPINE1, HS6ST1, THBS1, ANGPT2, INSR, SPP1, EFEMP1, COL15A1, FRZB, FZD6, CSGALNACT1, TMTC3, IGFBP3, HS3ST3B1, ADGRL4	70	4234	20063	1.82772	0.293773	0.0832812	1.56818		2.92577
UP_KEYWORDS	Respiratory chain	4	5.55556	0.00124017	NDUFS6, NDUFA13, UQCRQ, NDUFB2	70	63	20581	18.6676	0.1962	0.0427408	1.51125		2.90652
UP_KEYWORDS	Disulfide bond	23	31.9444	0.0013953	GALNT1, ENPP2, PRND, EFEMP1, EDN1, COL15A1, ESM1, FRZB, ABCA4, CXADR, FZD6, SEMA5A, SEMA5B, CXCR4, CTGF, CCL3L3, CARTPT, THBS1, IGFBP3, ANGPT2, INSR, HS3ST3B1, ADGRL4	70	3434	20581	1.96923	0.217877	0.0401298	1.6988		2.85533
UP_SEQ_FEATURE	disulfide bond	21	29.1667	0.00148388	GALNT1, ENPP2, EFEMP1, EDN1, PRND, FRZB, ABCA4, CXADR, FZD6, SEMA5A, SEMA5B, CXCR4, CTGF, CCL3L3, CARTPT, THBS1, IGFBP3, INSR, ANGPT2, HS3ST3B1, ADGRL4	70	2917	20063	2.06339	0.3528	0.0833411	1.95782		2.8286
INTERPRO	IPR009030:Insulin-like growth factor binding protein, N-terminal	5	6.94444	0.00160281	CTGF, EFEMP1, ESM1, IGFBP3, INSR	68	139	18559	9.8175	0.272115	0.146838	1.98725		2.79512
GOTERM_BP_DIRECT	GO:0010259~multicellular organism aging	3	4.16667	0.00181687	NDUFS6, EDN1, SEC63	64	17	16792	46.3015	0.697776	0.258549	2.68307		2.74068
GOTERM_MF_DIRECT	GO:0005520~insulin-like growth factor binding	3	4.16667	0.0020818	CTGF, ESM1, IGFBP3	65	18	16881	43.2846	0.307037	0.307037	2.52486		2.68156
UP_KEYWORDS	Mitochondrion inner membrane	6	8.33333	0.00212328	NDUFS6, NDUFA13, ROMO1, ATP5I, UQCRQ, NDUFB2	70	270	20581	6.53365	0.312088	0.0520391	2.57457		2.67299
UP_SEQ_FEATURE	domain:IGFBP N-terminal	3	4.16667	0.00212791	CTGF, ESM1, IGFBP3	70	20	20063	42.9921	0.464279	0.0987959	2.79646		2.67205
INTERPRO	IPR000867:Insulin-like growth factor-binding protein, IGFBP	3	4.16667	0.00233911	CTGF, ESM1, IGFBP3	68	20	18559	40.939	0.371039	0.14321	2.88791		2.63095
SMART	SM00121:IB	3	4.16667	0.00238059	CTGF, ESM1, IGFBP3	42	18	10057	39.9087	0.12286	0.0634424	2.31703		2.62332
KEGG_PATHWAY	hsa00190:Oxidative phosphorylation	5	6.94444	0.00310573	NDUFS6, NDUFA13, ATP5I, UQCRQ, NDUFB2	33	133	6910	7.87195	0.198163	0.198163	3.17695		2.50784
UP_SEQ_FEATURE	domain:TSP type-1 5	3	4.16667	0.00359172	SEMA5A, SEMA5B, THSD4	70	26	20063	33.0709	0.651553	0.139817	4.678		2.4447
GOTERM_BP_DIRECT	GO:0051897~positive regulation of protein kinase B signaling	4	5.55556	0.00386322	SEMA5A, GCNT2, THBS1, INSR	64	84	16792	12.494	0.921678	0.399135	5.62453		2.41305
GOTERM_MF_DIRECT	GO:0001968~fibronectin binding	3	4.16667	0.00433666	CTGF, THBS1, IGFBP3	65	26	16881	29.9663	0.534625	0.317816	5.19348		2.36284
KEGG_PATHWAY	hsa04932:Non-alcoholic fatty liver disease (NAFLD)	5	6.94444	0.00489478	NDUFS6, NDUFA13, UQCRQ, INSR, NDUFB2	33	151	6910	6.93357	0.294171	0.159864	4.96534		2.31027
UP_SEQ_FEATURE	domain:TSP type-1 4	3	4.16667	0.00540917	SEMA5A, SEMA5B, THSD4	70	32	20063	26.8701	0.795909	0.180162	6.9672		2.26687
UP_KEYWORDS	Electron transport	4	5.55556	0.00572736	NDUFS6, NDUFA13, UQCRQ, NDUFB2	70	108	20581	10.8894	0.636113	0.118706	6.80572		2.24205
GOTERM_BP_DIRECT	GO:0007186~G-protein coupled receptor signaling pathway	10	13.8889	0.0060969	ENPP2, CXCR4, EDN1, CCL3L3, AKAP12, CARTPT, FRZB, INSR, ADGRL4, FZD6	64	899	16792	2.91852	0.982119	0.488636	8.74044		2.21489
UP_KEYWORDS	Ubiquinone	3	4.16667	0.00613678	NDUFS6, NDUFA13, NDUFB2	70	35	20581	25.2012	0.661558	0.113415	7.27555		2.21206
GOTERM_MF_DIRECT	GO:0005178~integrin binding	4	5.55556	0.00740131	CTGF, ESM1, THBS1, CXADR	65	105	16881	9.89363	0.729498	0.353269	8.71294		2.13069
GOTERM_BP_DIRECT	GO:0071356~cellular response to tumor necrosis factor	4	5.55556	0.00816786	EDN1, CCL3L3, ANKRD1, THBS1	64	110	16792	9.54091	0.995468	0.537418	11.5433		2.08789
UP_KEYWORDS	Disease mutation	17	23.6111	0.00907501	GCNT2, SETBP1, EFEMP1, EDN1, ANKRD1, FRZB, ABCA4, KCNJ2, UQCRQ, GJA5, SEC63, SETX, FZD6, HS6ST1, SPRED1, INSR, MTUS1	70	2550	20581	1.9601	0.799009	0.148239	10.584		2.04215
GOTERM_BP_DIRECT	GO:0045766~positive regulation of angiogenesis	4	5.55556	0.00922161	SEMA5A, SERPINE1, THBS1, ANGPT2	64	115	16792	9.12609	0.997748	0.533266	12.9385		2.03519
KEGG_PATHWAY	hsa04066:HIF-1 signaling pathway	4	5.55556	0.0101861	EDN1, SERPINE1, ANGPT2, INSR	33	98	6910	8.54669	0.516605	0.215185	10.0814		1.99199
GOTERM_BP_DIRECT	GO:0006024~glycosaminoglycan biosynthetic process	3	4.16667	0.0108304	GCNT2, HS6ST1, HS3ST3B1	64	42	16792	18.7411	0.999227	0.548934	15.029		1.96536
GOTERM_BP_DIRECT	GO:0098904~regulation of AV node cell action potential	2	2.77778	0.0112139	CXADR, GJA5	64	3	16792	174.917	0.999401	0.523858	15.5202		1.95025
UP_KEYWORDS	Mitochondrion	10	13.8889	0.0121111	MTERF1, NDUFS6, RNF144B, MTX3, NDUFA13, ROMO1, ATP5I, UQCRQ, MTUS1, NDUFB2	70	1119	20581	2.62747	0.882881	0.177133	13.8883		1.91682
GOTERM_BP_DIRECT	GO:0071363~cellular response to growth factor stimulus	3	4.16667	0.0123638	THBS1, ANGPT2, INSR	64	45	16792	17.4917	0.999721	0.524881	16.9777		1.90785
GOTERM_CC_DIRECT	GO:0014704~intercalated disc	3	4.16667	0.0125938	KCNJ2, CXADR, GJA5	70	45	18224	17.3562	0.792276	0.407763	13.6144		1.89984
GOTERM_MF_DIRECT	GO:0008137~NADH dehydrogenase (ubiquinone) activity	3	4.16667	0.0142683	NDUFS6, NDUFA13, NDUFB2	65	48	16881	16.2317	0.920285	0.468645	16.1676		1.84563
GOTERM_BP_DIRECT	GO:0006120~mitochondrial electron transport, NADH to ubiquinone	3	4.16667	0.0145466	NDUFS6, NDUFA13, NDUFB2	64	49	16792	16.0638	0.999935	0.552238	19.68		1.83724
GOTERM_CC_DIRECT	GO:0005747~mitochondrial respiratory chain complex I	3	4.16667	0.0148155	NDUFS6, NDUFA13, NDUFB2	70	49	18224	15.9394	0.842899	0.370429	15.8325		1.82928
UP_SEQ_FEATURE	domain:EGF-like 2; calcium-binding	3	4.16667	0.0170222	EFEMP1, THBS1, ADGRL4	70	58	20063	14.8249	0.993464	0.428183	20.4353		1.76899
UP_KEYWORDS	Cleavage on pair of basic residues	5	6.94444	0.0170682	ENPP2, EDN1, CARTPT, INSR, APLN	70	294	20581	5.00024	0.951682	0.22314	19.0434		1.76781
UP_KEYWORDS	Signal-anchor	6	8.33333	0.0182602	CSGALNACT1, SEMA5B, GALNT1, GCNT2, HS6ST1, HS3ST3B1	70	455	20581	3.87711	0.960973	0.220809	20.2398		1.7385
GOTERM_BP_DIRECT	GO:0010757~negative regulation of plasminogen activation	2	2.77778	0.0186209	SERPINE1, THBS1	64	5	16792	104.95	0.999996	0.613796	24.5058		1.73
GOTERM_BP_DIRECT	GO:0015015~heparan sulfate proteoglycan biosynthetic process, enzymatic modification	2	2.77778	0.0186209	HS6ST1, HS3ST3B1	64	5	16792	104.95	0.999996	0.613796	24.5058		1.73
GOTERM_MF_DIRECT	GO:0071253~connexin binding	2	2.77778	0.0188152	CXADR, GJA5	65	5	16881	103.883	0.96467	0.487578	20.7915		1.72549
UP_SEQ_FEATURE	topological domain:Lumenal	6	8.33333	0.0193009	CSGALNACT1, GALNT1, GCNT2, HS6ST1, SEC63, HS3ST3B1	70	450	20063	3.82152	0.996689	0.435066	22.8565		1.71442
GOTERM_BP_DIRECT	GO:0010606~positive regulation of cytoplasmic mRNA processing body assembly	2	2.77778	0.0223039	PAN3, CNOT6	64	6	16792	87.4583	1	0.653597	28.6339		1.65162
GOTERM_BP_DIRECT	GO:0032981~mitochondrial respiratory chain complex I assembly	3	4.16667	0.0233625	NDUFS6, NDUFA13, NDUFB2	64	63	16792	12.494	1	0.645482	29.7808		1.63148
GOTERM_BP_DIRECT	GO:0030593~neutrophil chemotaxis	3	4.16667	0.0254763	EDN1, CCL3L3, CXADR	64	66	16792	11.9261	1	0.653991	32.0198		1.59386
GOTERM_CC_DIRECT	GO:0005743~mitochondrial inner membrane	6	8.33333	0.025741	NDUFS6, NDUFA13, ROMO1, ATP5I, UQCRQ, NDUFB2	70	441	18224	3.54208	0.960588	0.476248	26.0022		1.58937
GOTERM_CC_DIRECT	GO:0031012~extracellular matrix	5	6.94444	0.0258594	SERPINE1, EFEMP1, THSD4, COL15A1, THBS1	70	296	18224	4.39768	0.961177	0.418101	26.106		1.58738
GOTERM_BP_DIRECT	GO:0009749~response to glucose	3	4.16667	0.0269273	CTGF, THBS1, ANGPT2	64	68	16792	11.5754	1	0.652342	33.5179		1.56981
KEGG_PATHWAY	hsa05012:Parkinson's disease	4	5.55556	0.0272819	NDUFS6, NDUFA13, UQCRQ, NDUFB2	33	142	6910	5.89842	0.859694	0.387975	24.9562		1.56412
GOTERM_BP_DIRECT	GO:0007155~cell adhesion	6	8.33333	0.0287152	SEMA5A, SORBS2, CTGF, COL15A1, THBS1, SPP1	64	459	16792	3.42974	1	0.655295	35.3216		1.54189
GOTERM_BP_DIRECT	GO:0071347~cellular response to interleukin-1	3	4.16667	0.029165	EDN1, CCL3L3, ANKRD1	64	71	16792	11.0863	1	0.641223	35.7681		1.53514
GOTERM_MF_DIRECT	GO:0031995~insulin-like growth factor II binding	2	2.77778	0.0299367	IGFBP3, INSR	65	8	16881	64.9269	0.995249	0.589982	31.1315		1.5238
GOTERM_CC_DIRECT	GO:0042995~cell projection	3	4.16667	0.0328329	ANGPT2, GJA5, SPP1	70	75	18224	10.4137	0.984071	0.446433	31.9889		1.48369
GOTERM_BP_DIRECT	GO:0006353~DNA-templated transcription, termination	2	2.77778	0.0332716	MTERF1, SETX	64	9	16792	58.3056	1	0.671513	39.7137		1.47793
GOTERM_BP_DIRECT	GO:0001558~regulation of cell growth	3	4.16667	0.0363019	CTGF, ESM1, IGFBP3	64	80	16792	9.83906	1	0.686081	42.479		1.44007
GOTERM_BP_DIRECT	GO:0051918~negative regulation of fibrinolysis	2	2.77778	0.0369005	SERPINE1, THBS1	64	10	16792	52.475	1	0.675197	43.011		1.43297
GOTERM_BP_DIRECT	GO:0030198~extracellular matrix organization	4	5.55556	0.0373128	CSGALNACT1, SERPINE1, THBS1, SPP1	64	196	16792	5.35459	1	0.663075	43.3748		1.42814
GOTERM_BP_DIRECT	GO:0008543~fibroblast growth factor receptor signaling pathway	3	4.16667	0.0379707	CTGF, SPRED1, SETX	64	82	16792	9.59909	1	0.653998	43.9508		1.42055
KEGG_PATHWAY	hsa04115:p53 signaling pathway	3	4.16667	0.0381108	SERPINE1, THBS1, IGFBP3	33	67	6910	9.37585	0.936631	0.424062	33.1884		1.41895
INTERPRO	IPR017891:Insulin-like growth factor binding protein, N-terminal, Cys-rich conserved site	2	2.77778	0.0390124	CTGF, IGFBP3	68	11	18559	49.623	0.999621	0.860514	39.2226		1.4088
UP_SEQ_FEATURE	short sequence motif:Cell attachment site	3	4.16667	0.0392302	ENPP2, THBS1, SPP1	70	91	20063	9.44882	0.999992	0.655616	41.3081		1.40638
GOTERM_CC_DIRECT	GO:0005887~integral component of plasma membrane	11	15.2778	0.0396084	ATP2B1, TSPAN2, ENPP2, HS6ST1, ABCA4, KCNJ2, CXADR, INSR, GJA5, HS3ST3B1, FZD6	70	1415	18224	2.02387	0.993338	0.465498	37.2919		1.40221
UP_KEYWORDS	Transmembrane helix	27	37.5	0.0398939	OTUD4, GALNT1, SLC45A4, GCNT2, TSPAN2, ENPP2, PRND, ROMO1, ABCA4, KCNJ2, CXADR, GJA5, SEC63, SEMA5A, ATP2B1, SEMA5B, SERINC5, CXCR4, HS6ST1, INSR, RNF144B, NDUFA13, FZD6, CSGALNACT1, TMTC3, HS3ST3B1, ADGRL4	70	5634	20581	1.40901	0.999227	0.400585	39.3215		1.39909
UP_KEYWORDS	Transmembrane	27	37.5	0.041285	OTUD4, GALNT1, SLC45A4, GCNT2, TSPAN2, ENPP2, PRND, ROMO1, ABCA4, KCNJ2, CXADR, GJA5, SEC63, SEMA5A, ATP2B1, SEMA5B, SERINC5, CXCR4, HS6ST1, INSR, RNF144B, NDUFA13, FZD6, CSGALNACT1, TMTC3, HS3ST3B1, ADGRL4	70	5651	20581	1.40478	0.999401	0.390242	40.3915		1.38421
KEGG_PATHWAY	hsa05010:Alzheimer's disease	4	5.55556	0.0418192	NDUFS6, NDUFA13, UQCRQ, NDUFB2	33	168	6910	4.98557	0.951831	0.396799	35.814		1.37862
GOTERM_BP_DIRECT	GO:0030195~negative regulation of blood coagulation	2	2.77778	0.0441181	EDN1, SERPINE1	64	12	16792	43.7292	1	0.695042	49.0749		1.35538
GOTERM_BP_DIRECT	GO:0043517~positive regulation of DNA damage response, signal transduction by p53 class mediator	2	2.77778	0.0441181	ANKRD1, SPRED1	64	12	16792	43.7292	1	0.695042	49.0749		1.35538
GOTERM_MF_DIRECT	GO:0031994~insulin-like growth factor I binding	2	2.77778	0.0445724	IGFBP3, INSR	65	12	16881	43.2846	0.999673	0.682228	42.8518		1.35093
UP_KEYWORDS	Atrial fibrillation	2	2.77778	0.0459414	KCNJ2, GJA5	70	14	20581	42.002	0.999746	0.403891	43.8487		1.3378
GOTERM_MF_DIRECT	GO:0004535~poly(A)-specific ribonuclease activity	2	2.77778	0.0481972	PAN3, CNOT6	65	13	16881	39.955	0.999832	0.662687	45.4563		1.31698
GOTERM_BP_DIRECT	GO:0030194~positive regulation of blood coagulation	2	2.77778	0.0512825	SERPINE1, THBS1	64	14	16792	37.4821	1	0.736131	54.4942		1.29003
GOTERM_BP_DIRECT	GO:0014912~negative regulation of smooth muscle cell migration	2	2.77778	0.0512825	SERPINE1, IGFBP3	64	14	16792	37.4821	1	0.736131	54.4942		1.29003
GOTERM_BP_DIRECT	GO:0010812~negative regulation of cell-substrate adhesion	2	2.77778	0.0512825	GCNT2, ANGPT2	64	14	16792	37.4821	1	0.736131	54.4942		1.29003
GOTERM_BP_DIRECT	GO:0043537~negative regulation of blood vessel endothelial cell migration	2	2.77778	0.0512825	THBS1, ANGPT2	64	14	16792	37.4821	1	0.736131	54.4942		1.29003
UP_SEQ_FEATURE	region of interest:Globular	2	2.77778	0.0536494	HIST1H1E, PRND	70	16	20063	35.8268	1	0.739822	52.0117		1.27044
GOTERM_BP_DIRECT	GO:0006954~inflammatory response	5	6.94444	0.0538007	TSPAN2, CXCR4, CCL3L3, THBS1, SPP1	64	379	16792	3.46141	1	0.740171	56.2676		1.26921
UP_KEYWORDS	Extracellular matrix	4	5.55556	0.0557813	CTGF, EFEMP1, THSD4, COL15A1	70	258	20581	4.55836	0.999959	0.448014	50.5564		1.25351
KEGG_PATHWAY	hsa05016:Huntington's disease	4	5.55556	0.0580948	NDUFS6, NDUFA13, UQCRQ, NDUFB2	33	192	6910	4.36237	0.985727	0.455047	46.2701		1.23586
GOTERM_BP_DIRECT	GO:0001649~osteoblast differentiation	3	4.16667	0.0581318	DDX21, IGFBP3, SPP1	64	104	16792	7.56851	1	0.755224	59.1676		1.23559
GOTERM_BP_DIRECT	GO:0035994~response to muscle stretch	2	2.77778	0.058394	EDN1, ANKRD1	64	16	16792	32.7969	1	0.74467	59.3373		1.23363
INTERPRO	IPR015526:Frizzled/secreted frizzled-related protein	2	2.77778	0.0596559	FRZB, FZD6	68	17	18559	32.109	0.999995	0.91247	53.6843		1.22435
UP_SEQ_FEATURE	domain:TSP type-1 6	2	2.77778	0.0601529	SEMA5A, THSD4	70	18	20063	31.846	1	0.752969	56.2216		1.22074
UP_SEQ_FEATURE	domain:VWFC	2	2.77778	0.0601529	CTGF, THBS1	70	18	20063	31.846	1	0.752969	56.2216		1.22074
GOTERM_BP_DIRECT	GO:0000187~activation of MAPK activity	3	4.16667	0.0611169	CXCR4, THBS1, INSR	64	107	16792	7.35631	1	0.749228	61.0608		1.21384
GOTERM_BP_DIRECT	GO:0035567~non-canonical Wnt signaling pathway	2	2.77778	0.0619301	FRZB, FZD6	64	17	16792	30.8676	1	0.742564	61.5622		1.2081
GOTERM_CC_DIRECT	GO:0016327~apicolateral plasma membrane	2	2.77778	0.0624791	CXADR, FZD6	70	17	18224	30.6286	0.999665	0.588888	52.5264		1.20427
UP_SEQ_FEATURE	region of interest:Heparin-binding	2	2.77778	0.0666123	CTGF, THBS1	70	20	20063	28.6614	1	0.763712	60.0626		1.17645
UP_KEYWORDS	Angiogenesis	3	4.16667	0.0669001	COL15A1, ESM1, ANGPT2	70	126	20581	7.00034	0.999995	0.491882	57.2456		1.17457
INTERPRO	IPR027231:Semaphorin	2	2.77778	0.0698133	SEMA5A, SEMA5B	68	20	18559	27.2926	0.999999	0.908206	59.5696		1.15606
GOTERM_BP_DIRECT	GO:0007267~cell-cell signaling	4	5.55556	0.0701026	SEMA5A, CTGF, EDN1, CARTPT	64	254	16792	4.13189	1	0.77564	66.2771		1.15427
UP_KEYWORDS	Differentiation	6	8.33333	0.0728898	SEMA5A, SEMA5B, COL15A1, FRZB, ANGPT2, SETX	70	667	20581	2.64481	0.999998	0.503942	60.4942		1.13733
GOTERM_CC_DIRECT	GO:0070469~respiratory chain	2	2.77778	0.0730982	NDUFS6, UQCRQ	70	20	18224	26.0343	0.999918	0.609862	58.3779		1.13609
UP_SEQ_FEATURE	topological domain:Cytoplasmic	18	25	0.0747445	GALNT1, GCNT2, TSPAN2, KCNJ2, CXADR, GJA5, SEC63, FZD6, SEMA5A, ATP2B1, CSGALNACT1, SEMA5B, SERINC5, CXCR4, HS6ST1, INSR, HS3ST3B1, ADGRL4	70	3456	20063	1.49278	1	0.78073	64.4551		1.12642
UP_SEQ_FEATURE	domain:FZ	2	2.77778	0.0762194	FRZB, FZD6	70	23	20063	24.923	1	0.765858	65.2022		1.11793
UP_SEQ_FEATURE	domain:TSP N-terminal	2	2.77778	0.0762194	COL15A1, THBS1	70	23	20063	24.923	1	0.765858	65.2022		1.11793
UP_SEQ_FEATURE	sequence variant	50	69.4444	0.076309	OTUD4, GALNT1, GCNT2, SLC45A4, TSPAN2, ENPP2, MTX3, ITLN2, EDN1, PRND, AKAP12, STK17B, ROMO1, ANKRD1, KCNJ2, ABCA4, CXADR, UQCRQ, GJA5, SEC63, SETX, ATP2B1, SEMA5A, SEMA5B, C1QTNF3, SORBS2, CTGF, SERPINE1, DDX21, THBS1, INSR, ANGPT2, MTUS1, SPP1, RPL36AL, MTERF1, HIST1H1E, SETBP1, NOL8, EFEMP1, COL15A1, NDUFA13, FRZB, FZD6, CSGALNACT1, CARTPT, CCDC174, IGFBP3, ADGRL4, FKBP2	70	12443	20063	1.15171	1	0.745409	65.2471		1.11742
UP_KEYWORDS	Cell adhesion	5	6.94444	0.077016	CTGF, COL15A1, THBS1, CXADR, SPP1	70	479	20581	3.06904	0.999999	0.506021	62.5985		1.11342
INTERPRO	IPR001881:EGF-like calcium-binding	3	4.16667	0.0770564	EFEMP1, THBS1, ADGRL4	68	127	18559	6.44708	1	0.896497	63.3372		1.11319
SMART	SM00063:FRI	2	2.77778	0.0785247	FRZB, FZD6	42	20	10057	23.9452	0.988867	0.776711	55.2629		1.10499
INTERPRO	IPR020067:Frizzled domain	2	2.77778	0.0798625	FRZB, FZD6	68	23	18559	23.7327	1	0.872546	64.7079		1.09766
GOTERM_MF_DIRECT	GO:0042813~Wnt-activated receptor activity	2	2.77778	0.0802175	FRZB, FZD6	65	22	16881	23.6098	1	0.805086	64.1597		1.09573
UP_SEQ_FEATURE	transmembrane region	24	33.3333	0.080644	RNF144B, GALNT1, SLC45A4, GCNT2, TSPAN2, NDUFA13, ROMO1, ABCA4, KCNJ2, CXADR, GJA5, SEC63, FZD6, SEMA5A, ATP2B1, CSGALNACT1, SEMA5B, SERINC5, CXCR4, HS6ST1, TMTC3, INSR, HS3ST3B1, ADGRL4	70	5056	20063	1.36051	1	0.745554	67.357		1.09343
GOTERM_MF_DIRECT	GO:0030215~semaphorin receptor binding	2	2.77778	0.0837091	SEMA5A, SEMA5B	65	23	16881	22.5833	1	0.785322	65.794		1.07723
GOTERM_CC_DIRECT	GO:0048471~perinuclear region of cytoplasm	6	8.33333	0.0859831	SERINC5, GALNT1, SORBS2, CTGF, APLN, SPP1	70	621	18224	2.51539	0.999986	0.637049	64.5904		1.06559
GOTERM_BP_DIRECT	GO:0002040~sprouting angiogenesis	2	2.77778	0.0897522	ESM1, THBS1	64	25	16792	20.99	1	0.846656	75.4978		1.04695
GOTERM_BP_DIRECT	GO:0042327~positive regulation of phosphorylation	2	2.77778	0.0897522	THBS1, APLN	64	25	16792	20.99	1	0.846656	75.4978		1.04695
SMART	SM00210:TSPN	2	2.77778	0.0897721	COL15A1, THBS1	42	23	10057	20.8219	0.994334	0.725644	60.3533		1.04686
GOTERM_BP_DIRECT	GO:0045840~positive regulation of mitotic nuclear division	2	2.77778	0.0931723	EDN1, INSR	64	26	16792	20.1827	1	0.849347	76.8392		1.03071
GOTERM_BP_DIRECT	GO:0048843~negative regulation of axon extension involved in axon guidance	2	2.77778	0.0931723	SEMA5A, SEMA5B	64	26	16792	20.1827	1	0.849347	76.8392		1.03071
GOTERM_MF_DIRECT	GO:0050840~extracellular matrix binding	2	2.77778	0.094106	THBS1, SPP1	65	26	16881	19.9775	1	0.794298	70.2638		1.02638
SMART	SM00179:EGF_CA	3	4.16667	0.0943654	EFEMP1, THBS1, ADGRL4	42	127	10057	5.65636	0.99571	0.663889	62.2778		1.02519
GOTERM_MF_DIRECT	GO:0045499~chemorepellent activity	2	2.77778	0.0975458	SEMA5A, SEMA5B	65	27	16881	19.2376	1	0.77806	71.6201		1.01079
GOTERM_BP_DIRECT	GO:0090503~RNA phosphodiester bond hydrolysis, exonucleolytic	2	2.77778	0.0999747	PAN3, CNOT6	64	28	16792	18.7411	1	0.861965	79.3058		1.00011
GOTERM_BP_DIRECT	GO:2000352~negative regulation of endothelial cell apoptotic process	2	2.77778	0.0999747	SEMA5A, SERPINE1	64	28	16792	18.7411	1	0.861965	79.3058		1.00011

## Sheet: Day5 iP -ins up
Category	Term	Count	%	PValue	Genes	List Total	Pop Hits	Pop Total	Fold Enrichment	Bonferroni	Benjamini	FDR		-log10
INTERPRO	IPR006703:AIG1	4	17.3913	1.52452e-07	GIMAP4, GIMAP1	18	11	16379	330.889	8.68973e-06	8.68973e-06	0.000151113		6.81687
GOTERM_BP_DIRECT	GO:0001525~angiogenesis	4	17.3913	0.000101413	EPAS1, ESM1, TMEM100, ANGPT2	13	101	12723	38.7601	0.00968886	0.00968886	0.111639		3.99391
UP_KEYWORDS	Disulfide bond	6	26.087	0.00486193	CXCR4, PRND, COL15A1, ANGPT2, SELE, MMP1	20	1060	17274	4.88887	0.144408	0.144408	4.13325		2.31319
UP_KEYWORDS	Signal	9	39.1304	0.00611622	OSMR, PRND, EDN1, COL15A1, ESM1, ANGPT2, SELE, IL3RA, MMP1	20	2765	17274	2.81132	0.178251	0.0934961	5.17472		2.21352
GOTERM_MF_DIRECT	GO:0005525~GTP binding	4	17.3913	0.00713056	GIMAP4, GIMAP1	16	330	12123	9.18409	0.133352	0.133352	5.30079		2.14688
GOTERM_BP_DIRECT	GO:0019722~calcium-mediated signaling	2	8.69565	0.0224124	CXCR4, EDN1	13	24	12723	81.5577	0.886513	0.663122	22.0932		1.64951
KEGG_PATHWAY	ptr04060:Cytokine-cytokine receptor interaction	3	13.0435	0.0382987	OSMR, CXCR4, IL3RA	11	222	6980	8.57494	0.651595	0.651595	27.6413		1.41682
INTERPRO	IPR027417:P-loop containing nucleoside triphosphate hydrolase	4	17.3913	0.0506258	GIMAP4, GIMAP1	18	822	16379	4.42795	0.948247	0.772508	40.2476		1.29563
GOTERM_BP_DIRECT	GO:0001666~response to hypoxia	2	8.69565	0.0587455	CXCR4, EDN1	13	64	12723	30.5841	0.997009	0.855912	48.6654		1.23103
KEGG_PATHWAY	ptr04151:PI3K-Akt signaling pathway	3	13.0435	0.0826212	OSMR, ANGPT2, IL3RA	11	341	6980	5.58251	0.902543	0.687818	51.0534		1.08291
INTERPRO	IPR016186:C-type lectin-like	2	8.69565	0.0904088	COL15A1, SELE	18	91	16379	19.9988	0.995489	0.834774	60.9091		1.04379
INTERPRO	IPR016187:C-type lectin fold	2	8.69565	0.0989194	COL15A1, SELE	18	100	16379	18.1989	0.99736	0.773337	64.3871		1.00472

## Sheet: Day8 iP -ins up
Category	Term	Count	%	PValue	Genes	List Total	Pop Hits	Pop Total	Fold Enrichment	Bonferroni	Benjamini	FDR	-log
UP_KEYWORDS	Phosphoprotein	1042	65.4523	3.37371e-106	SC5D, MEF2A, VPS50, ITSN2, REST, CUL2, CUL5, EPC2, MAK16, DHX36, PTBP3, STAG2, STAG1, CCAR1, BRAF, KIF5B, EFCAB14, ZNF507, LIFR, MED13, MECOM, DHX29, ARFGEF3, MAPK6, ASCC3, SCYL2, PPP2R5E, CHORDC1, KIAA1109, SDAD1, RALGPS2, MTX3, AHCTF1, ARFGEF1, EFR3A, CCSER2, ASXL2, ZC3H13, KIF3A, ZC3H15, TAOK1, ATP11B, ATP11C, FNIP1, FNIP2, NLGN4Y, CDC42BPA, BACH1, ELF1, U2SURP, DDI2, LNPEP, EVI5, ZNF148, IL1R…	1570	8246	20581	1.6565	1.56203e-103	1.56203e-103	4.80574e-103	105.472
UP_KEYWORDS	Alternative splicing	1078	67.7136	3.44159e-47	PDP1, MEF2A, VPS50, REST, ITSN2, CUL2, SERPINE1, DHX36, PTBP3, STAG2, STAG1, CCAR1, ZNF507, KIF5C, LIFR, ZNF501, ZNF791, LPCAT2, MECOM, TOX3, TMEM135, ASCC3, TFPI, PPP2R5E, CHORDC1, ZNF382, KIAA1109, SDAD1, RALGPS2, PPP2R3A, MTX3, HSD17B12, AHCTF1, ALCAM, TMEM123, DDX60L, EFR3A, CCSER2, POTEE, ASXL2, ZC3H13, ACER3, ZC3H15, TAOK1, GOLGA6L9, ATP11C, FNIP1, FNIP2, COL14A1, NLGN4Y, FAM214A, NLGN4X, C…	1570	10587	20581	1.33479	1.59346e-44	7.96729e-45	4.90244e-44	46.4632
UP_KEYWORDS	Nucleus	618	38.8191	1.45543e-36	MEF2A, NAA15, CMTR2, PNISR, CLK1, ZNF638, REST, ZNF253, WDR75, EPC2, MAK16, CLK4, PHTF2, INTS6, DHX36, TLK1, STAG2, LUC7L3, STAG1, IBTK, KRR1, MAGI3, ZNF100, ZNF644, RCOR3, BRAF, ROCK2, ZNF507, ZHX1, ZNF501, ZNF791, LIG4, MED13, MECOM, TOX3, ERGIC2, ZNF788, ZNF235, MAPK6, ASCC3, ZZZ3, ZNF382, ZNF41, ZNF614, SDAD1, AHCTF1, MYEF2, CHCHD2, ARFGEF1, ZNF616, ARIH1, ZNF226, ZNF225, LEO1, TCF4, PRPF40A,…	1570	5244	20581	1.54487	6.73865e-34	2.24622e-34	2.07322e-33	35.837
UP_SEQ_FEATURE	splice variant	830	52.1357	8.66592e-35	MEF2A, VPS50, ITSN2, REST, PTBP3, DHX36, CCAR1, ZNF507, KIF5C, ZNF501, LPCAT2, MECOM, TMEM135, TFPI, CHORDC1, ZNF382, SDAD1, RALGPS2, KIAA1109, PPP2R3A, MTX3, AHCTF1, ALCAM, TMEM123, EFR3A, CCSER2, POTEE, ASXL2, ZC3H13, TAOK1, GOLGA6L9, ATP11C, FNIP1, FNIP2, COL14A1, NLGN4Y, FAM214A, NLGN4X, CDC42BPA, TAF1B, CREBRF, U2SURP, LNPEP, DDI2, ST6GALNAC3, IL1RAP, QKI, USP15, CEACAM1, ZC3H7A, MMP16, PAPD…	1554	7760	20063	1.3809	3.39184e-31	3.39184e-31	1.60665e-31	34.0622
UP_KEYWORDS	Coiled coil	405	25.4397	6.07806e-33	NAA15, VPS50, PNISR, ITSN2, ACBD5, TLK1, DHX36, GOLGA8A, LUC7L3, STAG2, CCAR1, STAG1, OPA1, KIF5B, RCOR3, ROCK1, ZNF644, ROCK2, KIF5C, CCDC138, ZUFSP, PCM1, DHX29, SCYL2, ASCC3, LNPK, SDAD1, CCDC91, DAAM1, PRRC2C, CCSER2, POTEE, ZC3H13, KIF3A, ZC3H15, TAOK1, CCDC82, GOLGA6L9, SPDL1, ATP11C, USF3, SYNE1, UPF3B, CDC42BPA, ZNF292, CRNKL1, U2SURP, RASSF8, EVI5, SLMAP, ANGPT2, LARGE1, ZC3H7A, ARHGEF12…	1570	3036	20581	1.74872	2.81414e-30	7.03536e-31	8.65801e-30	32.2162
UP_KEYWORDS	Isopeptide bond	203	12.7513	1.24696e-31	MEF2A, VPS50, PNISR, CD2AP, WDR75, CUL2, EPC2, CUL5, PICALM, VPS13C, EIF1AY, PLS1, LUC7L3, PLS3, CCAR1, ESCO1, ZNF644, BRAF, ZHX1, CCDC138, MECOM, NKTR, PCF11, DCLRE1A, RFC1, MLLT10, ZZZ3, PIAS1, AKAP12, IGF2BP3, PRRC2C, AHRR, PBRM1, POTEE, PRPF40A, IKZF5, PLAG1, ZC3H13, TGFBR1, YTHDC1, ZBTB44, FNBP4, SMURF2, KAT6B, TCF12, NCOR1, UTP14C, KLF3, ZBTB33, U2SURP, GJA1, ZNF12, ZEB2, ZEB1, ZNF518A, GLI…	1570	1132	20581	2.3508	5.7734e-29	1.15468e-29	1.77625e-28	30.9041
UP_KEYWORDS	Ubl conjugation	260	16.3317	6.20158e-29	MEF2A, VPS50, PNISR, MEGF10, CD2AP, WDR75, CUL2, EPC2, CUL5, PICALM, WWP1, EIF1AY, PLS1, RAPGEF2, LUC7L3, CCAR1, ESCO1, MAGI3, ZNF644, BRAF, ZHX1, WNK3, MECOM, PCM1, NKTR, PCF11, DCLRE1A, MAPK6, RFC1, MLLT10, ZZZ3, PIAS1, AKAP12, IGF2BP3, PRRC2C, AHRR, PBRM1, FCHO2, PRPF40A, PLAG1, IKZF5, ZC3H13, TGFBR1, RYBP, YTHDC1, PCNP, ZBTB44, EPS8, FNBP4, SMURF2, KAT6B, NCOR1, TCF12, UTP14C, KLF3, ZBTB33, T…	1570	1705	20581	1.99901	2.87133e-26	4.78555e-27	8.83396e-26	28.2075
UP_KEYWORDS	Zinc-finger	265	16.6457	8.10966e-28	DZIP3, UTRN, RNF217, REST, ZNF638, ZNF253, G2E3, STAC, RNF219, SREK1IP1, ESCO1, POLK, ZNF100, PAN3, ROCK1, BRAF, ZNF644, ROCK2, ZNF507, ZHX1, ZNF501, ZNF791, UBR2, ZUFSP, UBR1, MECOM, TANK, ZNF788, ZNF235, BAZ1A, MTF2, UBR5, MLLT10, TRMT13, ACAP2, LNPK, ZZZ3, PIAS1, ZNF382, ZNF41, ZNF614, ASAP1, RIMS2, MYO9A, ZNF616, ARIH1, ZNF226, ZNF225, PLAG1, ASXL2, IKZF5, KLF6, AEBP2, ZC3H13, ZC3H15, ZNF121,…	1570	1781	20581	1.95051	3.75477e-25	5.36396e-26	1.1552e-24	27.091
UP_KEYWORDS	Zinc	313	19.6608	1.03444e-24	DZIP3, PDLIM5, UTRN, PDLIM3, RNF217, REST, ZNF638, ZNF253, G2E3, STAC, RNF219, SREK1IP1, DDAH1, ADAM9, ESCO1, POLK, PAN3, ZNF100, BRAF, ROCK1, ZNF644, ROCK2, ZNF507, ZHX1, ZNF501, ZNF791, UBR2, ZUFSP, UBR1, MECOM, TANK, ZNF788, ADAMTS9, BAZ1A, ZNF235, MTF2, UBR5, TRMT13, MLLT10, ACAP2, LNPK, ZZZ3, PIAS1, CHORDC1, ZNF382, ZNF41, ZNF614, ENPP2, ENPP4, ASAP2, MME, ASAP1, RIMS2, MYO9A, ZNF616, ARIH1,…	1570	2348	20581	1.74748	4.78945e-22	5.98681e-23	1.47352e-21	23.9853
GOTERM_CC_DIRECT	GO:0005654~nucleoplasm	367	23.0528	4.96304e-23	MEF2A, UTRN, BBX, PNISR, REST, ZNF638, ACBD5, CUL2, WDR75, COL4A3BP, INTS6, AFDN, STAG2, LUC7L3, CCAR1, STAG1, IBTK, ESCO1, POLK, KRR1, POLI, OPA1, STRN3, ZHX1, NAA25, UBR2, DEPDC1, LIG4, MED13, MECOM, CTDSPL2, PCF11, DCLRE1A, RFC1, CEP350, MAPK6, MTF2, ASCC3, UBR5, MLLT10, DLD, PIAS1, SRSF11, TAF9B, AHCTF1, MYEF2, CCDC91, ARFGEF1, PBRM1, LEO1, MAML3, PRPF40A, ASXL2, ZC3H13, AEBP2, SMAD9, SREK1, …	1492	2784	18224	1.61017	3.64784e-20	3.64784e-20	7.53345e-20	22.3043
UP_KEYWORDS	Acetylation	407	25.5653	1.21131e-22	PDP1, MEF2A, NAA15, VPS50, ACBD5, TVP23B, WDR75, CUL2, MAK16, PLS1, TLK1, PTBP3, DHX36, DDAH1, PLS3, LUC7L3, STAG2, KRR1, OPA1, KIF5B, BRAF, ROCK1, ZUFSP, MECOM, PCM1, CTDSPL2, ASCC3, ZZZ3, PPP2R5E, CHORDC1, ACADSB, UBA6, PRRC2C, ARIH1, NAA30, LEO1, PRPF40A, SPDL1, PCNP, PTAR1, UBA3, FNBP4, TAF1B, ZNF292, CRNKL1, U2SURP, RLIM, BOD1L1, LNPEP, ZNF148, COPB1, USP15, PIK3C2A, ANP32E, TTC37, ARHGEF12,…	1570	3424	20581	1.55822	5.60836e-20	6.23151e-21	1.72547e-19	21.9167
UP_KEYWORDS	Transcription regulation	298	18.7186	1.24219e-20	MEF2A, BBX, NAA15, REST, ZNF638, ZNF253, EPC2, PHTF2, DHX36, CCAR1, MTERF1, ZNF100, RCOR3, ZNF644, ZNF507, ZHX1, ZNF501, ZNF791, DEPDC1, MED13, MECOM, TOX3, ZNF788, BAZ1A, ZNF235, RFC1, ASCC3, PARP14, MLLT10, PARP15, ZZZ3, PIAS1, ZNF382, ZNF41, ZNF614, TAF9B, ZNF616, AHRR, ZNF226, ZNF225, PBRM1, LEO1, MAML3, TCF4, PLAG1, ASXL2, IKZF5, KLF6, AEBP2, SMAD9, ZNF121, MAML2, ZNF621, SMAD5, RYBP, ZBTB44…	1570	2332	20581	1.67515	5.75135e-18	5.75135e-19	1.76946e-17	19.9058
UP_KEYWORDS	Transcription	304	19.0955	1.52055e-20	MEF2A, BBX, NAA15, REST, ZNF638, ZNF253, EPC2, PHTF2, DHX36, CCAR1, MTERF1, ZNF100, RCOR3, ZNF644, ZNF507, ZHX1, ZNF501, ZNF791, DEPDC1, MED13, MECOM, TOX3, ZNF788, BAZ1A, ZNF235, RFC1, ASCC3, PARP14, MLLT10, PARP15, ZZZ3, PIAS1, ZNF382, ZNF41, ZNF614, TAF9B, MYEF2, CHCHD2, ZNF616, AHRR, ZNF226, ZNF225, PBRM1, LEO1, MAML3, TCF4, PLAG1, ASXL2, IKZF5, KLF6, AEBP2, SMAD9, ZNF121, MAML2, ZNF621, SMAD…	1570	2398	20581	1.66185	7.04017e-18	6.40015e-19	2.16598e-17	19.818
GOTERM_MF_DIRECT	GO:0005515~protein binding	898	56.407	2.69348e-19	PDP1, MEF2A, ITSN2, REST, CUL2, USP53, CUL5, SERPINE1, PIK3CA, DHX36, CAB39, STAG2, STAG1, CCAR1, BRAF, KIF5B, KIF5C, LIFR, ZNF501, LIG4, MECOM, TOX3, MAPK6, ASCC3, SCYL2, PPP2R5E, CHORDC1, KIAA1109, PPP2R3A, HSD17B12, CHCHD2, ARFGEF1, ALCAM, ARIH1, TMEM123, ZC3H13, KIF3A, ZC3H15, TAOK1, ATP11B, ATP11C, FNIP1, FNIP2, NLGN4Y, FAM214A, NLGN4X, CDC42BPA, SMURF2, CREBRF, BACH1, TAF1B, ELF1, U2SURP, L…	1421	8785	16881	1.21434	3.49075e-16	3.49075e-16	4.39616e-16	18.5697
UP_KEYWORDS	Metal-binding	413	25.9422	3.12331e-19	PDP1, ITSN2, ZNF638, REST, ZNF253, PLS1, DDAH1, PLS3, ADAM9, ZNF100, BRAF, ROCK1, ZNF644, EFCAB14, ROCK2, ZNF507, ZHX1, ZNF501, ZNF791, ZUFSP, LIG4, MECOM, LPCAT2, ZNF788, ADAMTS9, ZNF235, LNPK, ZZZ3, CHORDC1, ZNF382, ZNF41, ZNF614, PPP2R3A, CYP1B1, ZNF616, ARIH1, ZNF226, ZNF225, ASXL2, ZC3H13, ZC3H15, ZNF121, TGFBR1, ZNF621, ATP11B, ATP11C, ZNF585A, ZNF217, CDC42BPA, TAF1B, ZNF292, ZNF518B, ZNF1…	1570	3640	20581	1.48736	1.44609e-16	1.20508e-17	4.44905e-16	18.5054
UP_KEYWORDS	Cytoplasm	511	32.098	2.82075e-18	NAA15, CMTR2, ITSN2, PLS1, DHX36, CAB39, PLS3, CCAR1, IBTK, KRR1, KIF5B, BRAF, ROCK1, ROCK2, KIF5C, NAA25, PCM1, ERGIC2, ARFGEF3, DHX29, MAPK6, SCYL2, PPP2R5E, RALGPS2, AHCTF1, DAAM1, ARFGEF1, ARIH1, NAA30, EFR3A, CDC42EP3, KIF3A, ZC3H15, TAOK1, SPDL1, FNIP1, FNIP2, SYNE1, UPF3B, CDC42BPA, SMURF2, CRNKL1, SYNJ1, PDE11A, LATS1, EVI5, SLMAP, COPB1, SYNJ2, QKI, DPP8, TMEM100, WDR35, USP15, RAP2C, PI…	1570	4816	20581	1.39092	1.30601e-15	1.00462e-16	4.01807e-15	17.5496
GOTERM_CC_DIRECT	GO:0005634~nucleus	587	36.8719	1.45749e-16	MEF2A, NAA15, CMTR2, CLK1, ZNF638, REST, ZNF253, ACBD5, CLK4, PHTF2, PTBP3, TLK1, DHX36, FAS, STAG2, LUC7L3, STAG1, KRR1, MAGI3, ZNF100, RCOR3, BRAF, ZNF644, ROCK2, ZNF507, ZHX1, ZNF501, ZNF791, LIG4, MED13, MECOM, TOX3, ERGIC2, ZNF788, ZNF235, DHX29, MAPK6, ASCC3, ZZZ3, ZNF382, ZNF41, ZNF614, SDAD1, KIAA1109, AHCTF1, MYEF2, CHCHD2, ZNF616, ZNF226, ZNF225, TCF4, ZNF121, ZNF621, PCNP, SPDL1, ZNF58…	1492	5415	18224	1.32408	8.16014e-14	4.08562e-14	1.66533e-13	15.8364
INTERPRO	IPR016024:Armadillo-type fold	74	4.64824	4.2356e-14	XPO1, LTN1, AP4E1, AGTPBP1, CLTC, PDCD4, VEPH1, BZW1, DNAJC13, COPB1, RANBP6, PIK3CA, PUM3, CAB39, PUM2, DOCK11, STAG2, STAG1, PIK3C2A, RALGAPA1, EIF4G3, RIF1, ARFGEF3, IPO7, SCYL2, USO1, KPNA5, PPP2R5E, CAND1, KPNA4, KPNA3, USP24, BTAF1, SDAD1, CAB39L, USP9Y, FRYL, USP9X, DIAPH2, NOC3L, LRBA, DAAM1, ARID2, ARFGEF1, WAPL, SF3B1, NIPBL, CSE1L, EFR3A, CEBPZ, ARMCX4, ARMCX3, USP34, TNPO1, TRIP12, HE…	1504	351	18559	2.60154	8.65599e-11	8.65599e-11	7.3086e-11	13.3731
UP_SEQ_FEATURE	compositionally biased region:Ser-rich	83	5.21357	6.73706e-14	CDK19, IL6ST, ARID4B, WWC2, FAM199X, AMMECR1, PNISR, RLIM, MEGF10, RSRC2, PNN, PHC3, ANKRD17, FAM133B, EVI5, DCAF10, RNF219, ANKRD50, RAPGEF6, LRRFIP2, PUM2, ASPH, RAPGEF2, RSBN1L, POLI, TANC1, ANKHD1-EIF4EBP3, PAPD5, MED13, SPEN, UBN2, ARHGEF10, NCOA1, NCOA3, CEP350, HIPK3, ASH1L, CLIP1, KIAA1217, PIAS1, USP24, MED1, KIAA1109, PEAK1, BDP1, AKAP11, NUFIP2, MYCBP2, ZFC3H1, QSER1, CHD9, TTBK2, NFAT…	1554	441	20063	2.42988	2.63767e-10	1.31883e-10	1.24944e-10	13.1715
GOTERM_CC_DIRECT	GO:0005737~cytoplasm	550	34.5477	6.56693e-13	MEF2A, RP2, NAA15, CMTR2, PNISR, CLK1, ITSN2, ZNF638, PLS1, DHX36, FAS, GOLGA8A, PLS3, IBTK, KRR1, OPA1, KIF5B, BRAF, MPDZ, KIF5C, NAA25, LIG4, PCM1, MECOM, ERGIC2, MAPK6, ASCC3, PPP2R5E, RALGPS2, MYEF2, UBA6, DAAM1, ARFGEF1, ARIH1, NAA30, CDC42EP3, PRPF40A, ZC3H15, TAOK1, ARHGEF37, FNIP1, FNIP2, SYNE1, UPF3B, PTAR1, CDC42BPA, SMURF2, CREBRF, BACH1, CRNKL1, RLIM, DDI2, COPB1, ZNF146, QKI, DPP8, W…	1492	5222	18224	1.28647	4.82672e-10	1.60891e-10	9.96803e-10	12.1826
GOTERM_BP_DIRECT	GO:0006355~regulation of transcription, DNA-templated	207	13.0025	1.43458e-12	MEF2A, BBX, ZNF638, REST, ZNF253, PHTF2, CCAR1, MTERF1, ZNF100, ZNF644, ZNF507, ZNF501, ZNF791, MECOM, ZNF788, ZNF235, BAZ1A, ASCC3, PARP14, PARP15, ZZZ3, ZNF382, ZNF41, ZNF614, AHCTF1, ZNF616, AHRR, ZNF226, ZNF225, PBRM1, ASXL2, IKZF5, ZNF121, TGFBR1, ZNF621, SMAD5, ZBTB44, ZNF585A, ABCG1, RNF6, TULP4, ZNF217, DMTF1, KAT6B, KAT6A, KLF3, BACH1, TAF1B, CREBRF, ZNF12, ZNF347, RLIM, ZNF14, MBTD1, ZN…	1434	1504	16792	1.61167	6.23777e-09	6.23777e-09	2.69003e-09	11.8433
GOTERM_BP_DIRECT	GO:0006351~transcription, DNA-templated	254	15.9548	1.4675e-12	MEF2A, BBX, NAA15, REST, ZNF638, ZNF253, EPC2, PHTF2, DHX36, CCAR1, ZNF100, RCOR3, ZNF644, ZNF507, ZHX1, ZNF501, ZNF791, DEPDC1, MECOM, TOX3, ZNF788, ZNF235, BAZ1A, RFC1, ASCC3, PARP14, MLLT10, PARP15, ZZZ3, PIAS1, ZNF382, ZNF41, ZNF614, MYEF2, CHCHD2, ZNF616, AHRR, ZNF226, ZNF225, PBRM1, PLAG1, ASXL2, IKZF5, AEBP2, KLF6, SMAD9, ZNF121, ZNF621, SMAD5, RYBP, ZBTB44, ZNF585A, ZNF217, DMTF1, KAT6B, …	1434	1955	16792	1.52139	6.38066e-09	3.19033e-09	2.75164e-09	11.8334
UP_KEYWORDS		241	15.1382	3.03116e-12	MEF2A, BBX, LEMD3, ZNF638, ZNF253, PHTF2, DHX36, LUC7L3, POLK, MTERF1, ZNF100, POLI, ZNF644, ZNF507, ZHX1, ZNF501, ZNF791, MECOM, TOX3, ZNF788, ZNF235, RFC1, MTF2, MLLT10, ZZZ3, PIAS1, ZNF382, ZNF41, ZNF614, AHCTF1, MYEF2, ZNF616, AHRR, ZNF226, ZNF225, PBRM1, TCF4, PLAG1, IKZF5, AEBP2, KLF6, SMAD9, ZNF121, ZNF621, SMAD5, RYBP, ZBTB44, USF3, ZNF217, DMTF1, RBPJ, NCOR1, TCF12, KLF3, BACH1, TAF1B, E…	1570	2050	20581	1.5411	1.40341e-09	1.00244e-10	4.31775e-09	11.5184
GOTERM_MF_DIRECT	GO:0046872~metal ion binding	260	16.3317	6.01252e-12	PDP1, ADCY1, RNF217, REST, ZNF253, ATP2B1, ATP2B4, STAC, DDAH1, ADAM9, ESCO1, POLK, ZNF100, PAN3, POLI, ROCK1, NUDT12, ZNF644, ROCK2, ZNF507, ZHX1, ZNF501, ZNF791, ZUFSP, LIG4, MECOM, TANK, ZNF788, ZNF235, TRMT13, ACAP2, LNPK, ZNF382, ZNF41, ZNF614, ENPP2, NEK1, ENPP4, ASAP2, ASAP1, RIMS2, MYO9A, PPAT, ZNF616, ARIH1, KRAS, ZNF226, ZNF225, ZMPSTE24, PLAG1, ASXL2, IKZF5, KLF6, AEBP2, ZC3H13, ZC3H15…	1421	2069	16881	1.49285	7.79223e-09	3.89612e-09	9.81333e-09	11.2209
UP_SEQ_FEATURE	zinc finger region:C2H2-type 3	100	6.28141	1.36715e-11	ZNF823, ZNF451, REST, ZNF253, ZIC3, ZNF184, ZNF181, ZNF300, ZNF302, ZNF449, ZNF100, ZNF644, ZNF440, ZNF507, ZNF501, ZNF791, ZNF813, ZNF189, ZNF816, ZUFSP, MECOM, ZNF788, ZNF235, ZNF195, ZNF431, ZNF382, ZNF41, ZNF614, ZNF616, ZNF322, ZNF226, ZNF225, ZNF597, ZNF420, IKZF5, PLAG1, KLF6, AEBP2, ZNF121, ZNF621, ZNF585A, ZBTB44, ZNF217, HIVEP2, HIVEP1, KLF3, ZNF84, ZNF83, ZBTB33, ZNF292, ZNF518B, ZKSCA…	1554	636	20063	2.02996	5.35103e-08	1.78368e-08	2.53468e-08	10.8642
GOTERM_MF_DIRECT	GO:0003677~DNA binding	218	13.6935	1.82831e-11	MEF2A, BBX, LEMD3, PHTF2, LUC7L3, RCOR3, ZNF644, ZNF507, ZHX1, ZNF501, ZNF791, LIG4, MECOM, ZNF788, ZNF235, RFC1, MTF2, MLLT10, ZZZ3, PIAS1, ZNF41, ZNF614, AHCTF1, MYEF2, ZNF616, AHRR, ZNF226, ZNF225, PBRM1, TCF4, ASXL2, KLF6, SMAD9, ZNF121, ZNF621, RYBP, ZBTB44, USF3, RNF6, DMTF1, KAT6B, RBPJ, NCOR1, KAT6A, KLF3, ZNF292, ZNF518B, TSNAX, ZNF12, ZEB2, ZNF347, ZEB1, ZNF518A, ZNF14, FANCM, BLZF1, ZN…	1421	1674	16881	1.54705	2.36948e-08	7.89827e-09	2.98406e-08	10.738
GOTERM_MF_DIRECT	GO:0044822~poly(A) RNA binding	159	9.98744	5.62903e-11	PRPF4B, FASTKD2, DZIP3, NAA15, EIF5B, RBM7, PNISR, ZNF638, PNN, ESF1, WDR75, TOP1, DDX18, MAK16, PSIP1, RC3H2, PUM3, DHX36, DDX21, PTBP3, DDX10, PUM2, DNAJC2, FNDC3A, RC3H1, SAMD4A, FNDC3B, LUC7L3, CCAR1, RBMS1, MTERF1, KRR1, PAN3, ROCK2, FMR1, YTHDF3, SLTM, DHX29, ASCC3, USO1, DSP, CELF2, DNTTIP2, XRN1, LRPPRC, SRSF11, NOC3L, MYEF2, IGF2BP3, PRRC2C, LIN28B, ZFC3H1, PEG10, EIF3A, DDX46, TCERG1, M…	1421	1129	16881	1.67304	7.29522e-08	1.82381e-08	9.18741e-08	10.2496
GOTERM_MF_DIRECT	GO:0003676~nucleic acid binding	142	8.9196	1.40837e-10	ZNF823, TBK1, DBF4, RBM7, ZNF638, REST, ZNF253, ZNF184, ZNF181, DDX18, MAK16, ZNF300, ZNF302, DHX36, SREK1IP1, ZNF449, RBMS1, ZNF100, ZNF644, ZNF440, ZNF507, ZNF791, ZNF189, ZNF813, ZNF816, MECOM, ZDBF2, ZNF788, SLTM, ZNF195, ZNF235, DHX29, TRMT11, ASCC3, CLIP1, CELF2, ZNF431, XRN1, ZNF382, ZNF41, ZNF614, ENPP2, SRSF11, MYEF2, IGF2BP3, ZNF616, ZNF322, PEG10, DDX46, ZNF226, DDX3X, ZNF225, DDX60L, …	1421	985	16881	1.7126	1.82525e-07	3.6505e-08	2.29867e-07	9.85128
UP_SEQ_FEATURE	compositionally biased region:Lys-rich	35	2.19849	2.12639e-10	BBX, REST, MYCBP2, BOD1L1, ESF1, PHIP, CHD9, TOP1, FAM133B, ARHGAP5, VPS13C, PPIL4, LRRFIP1, KDM5A, BAZ2B, TGS1, TWISTNB, SREK1IP1, TAF2, KRR1, ZC3H13, RSBN1L, NUCKS1, RYBP, CWF19L2, TOPORS, IFI16, UBN2, CTR9, PCF11, LARP7, NOP58, THOC2, DDX52, MED1	1554	131	20063	3.44938	8.32267e-07	2.08067e-07	3.9423e-07	9.67236
UP_KEYWORDS	Polymorphism	1035	65.0126	2.63402e-10	ITSN2, REST, CUL2, USP53, MAK16, SERPINE1, LRRC37A3, PIK3CA, DHX36, STAG2, STAG1, CCAR1, ZNF100, BRAF, EFCAB14, KIF5C, LIFR, ZNF501, LIG4, MED13, LPCAT2, MECOM, TOX3, TMEM135, DHX29, ARFGEF3, MAPK6, ASCC3, SCYL2, TFPI, CHORDC1, ZNF382, KIAA1109, SDAD1, RALGPS2, CYP1B1, PPP2R3A, MTX3, HSD17B12, CHCHD2, AHCTF1, ARFGEF1, ALCAM, TMEM123, DDX60L, EFR3A, CCSER2, ASXL2, ZC3H13, KIF3A, ZC3H15, TAOK1, ARH…	1570	12043	20581	1.12661	1.21955e-07	8.13035e-09	3.75208e-07	9.57938
UP_KEYWORDS	Activator	98	6.15578	2.75785e-10	MEF2A, FOXO1, ZNF638, CNOT6, ZIC3, PNN, CASP8AP2, MDFIC, DNAJC2, CCAR1, FMR1, MED13, TOX3, HIF1A, RFC1, NFE2L2, SMARCA1, NFE2L3, SMARCA2, CHCHD2, SOX6, NR2C2, ATF1, ZNF322, TCERG1, ELK4, LEO1, MAML3, TCF4, PLAG1, KLF6, LPP, MAML2, TEAD1, TET1, ATF7IP2, DMTF1, HIVEP1, RBPJ, KAT6B, KAT6A, KLF3, BACH1, ZBTB33, ELF1, GPBP1, ZEB1, GLI3, ZBTB38, BZW1, MKL2, KDM5A, TBL1XR1, ZNF354A, ZFY, ARID5B, ZFX, NC…	1570	661	20581	1.94353	1.27688e-07	7.98053e-09	3.92847e-07	9.55943
UP_SEQ_FEATURE	mutagenesis site	247	15.5151	4.90413e-10	MEF2A, DZIP3, IL6ST, RP2, LEMD3, PRKG1, MEGF10, CUL2, G2E3, INSIG2, WWP1, COL4A3BP, CD46, CLK4, DHX36, TLK1, RAB21, ESCO1, POLK, ROCK1, NUDT12, EFNB2, MECOM, GCC2, TANK, DCLRE1A, CEP350, UBR5, ACAP2, TFPI, PIAS1, TMX1, HSD17B12, STK17B, ASAP2, UBA6, DAAM1, UHMK1, ARIH1, AHRR, KRAS, AMD1, FCHO2, PLAG1, TGFBR1, SMAD5, PTPN11, SYNE1, UPF3B, RABEP1, DCP2, UBA3, CDC42BPA, SMURF2, KAT6A, CCNT2, ZBTB33,…	1554	2191	20063	1.45546	1.91948e-06	3.83895e-07	9.09221e-07	9.30944
UP_KEYWORDS	Ubl conjugation pathway	98	6.15578	1.29054e-09	HECW2, LTN1, DZIP3, ZNF451, RNF217, RLIM, SENP7, SENP6, CUL2, KLHL8, G2E3, CUL5, TRIM2, DCAF10, WWP1, KLHL9, FBXO28, USP12, MTBP, RC3H2, ITCH, RANBP2, YOD1, USP15, DCAF17, VCPIP1, TBL1XR1, BRCC3, HERC5, HERC4, SOCS4, GAN, UBR2, TOPORS, SOCS5, UBR1, HLTF, HERC1, RBBP6, RNF170, UFL1, PJA2, MIB1, DCUN1D1, TRIM36, TRIM33, UBR5, UCHL5, RNF138, MDM2, UBE2W, CAND1, PIAS1, SPOPL, USP24, FBXL3, OTUD4, USP…	1570	680	20581	1.88923	5.97518e-07	3.51481e-08	1.83833e-06	8.88923
UP_KEYWORDS	RNA-binding	96	6.03015	1.76345e-09	XPO1, RNMT, FASTKD2, CPEB2, DZIP3, ZMAT3, CPEB4, DICER1, SYNJ1, U2SURP, RBM7, ZNF638, CNOT6, PDCD4, PABPC4L, ANKRD17, DDX18, RC3H2, QKI, RBMS3, SYNJ2, PUM3, DDX21, DHX36, PTBP3, RANBP2, PUM2, DDX10, RC3H1, RBMS1, KRR1, NUDT4, NOL8, FMR1, ANKHD1-EIF4EBP3, MBNL2, CDC5L, SPEN, MBNL1, YTHDF3, SLTM, EIF4G3, LARP4, TRMT11, LARP7, CELF2, RPS4Y1, THOC2, XRN1, MATR3, LRPPRC, THOC1, SRSF11, MYEF2, LARP1B, …	1570	665	20581	1.89242	8.16475e-07	4.53597e-08	2.51197e-06	8.75364
UP_SEQ_FEATURE	zinc finger region:C2H2-type 6	79	4.96231	2.0876e-09	ZNF84, ZNF83, ZNF292, ZKSCAN8, ZNF823, ZNF451, ZNF12, ZEB2, ZKSCAN1, ZNF347, ZEB1, REST, ZNF253, ZBTB38, ZNF14, ZNF184, ZNF181, ZNF300, ZNF146, ZNF302, ZNF449, ZNF100, ZNF354A, ZNF644, ZNF440, ZFY, ZNF507, ZFX, ZNF501, ZNF791, ZNF189, ZNF813, ZNF816, MECOM, ZNF334, ZNF788, ZNF235, ZNF195, ZNF711, ZNF431, ZNF480, ZNF382, ZNF41, ZNF808, ZFP62, ZNF614, ZNF468, ZNF559, ZBTB11, ZNF780A, ZNF652, ZNF616…	1554	501	20063	2.0358	8.17081e-06	1.36181e-06	3.87038e-06	8.68035
UP_SEQ_FEATURE	zinc finger region:C2H2-type 5	84	5.27638	2.88552e-09	ZNF84, ZNF83, ZNF292, ZKSCAN8, ZNF823, ZNF451, ZNF12, ZEB2, ZKSCAN1, ZNF347, ZEB1, REST, ZNF518A, ZNF253, GLI3, ZIC3, ZBTB38, ZNF14, ZNF184, ZNF181, ZNF300, ZNF146, ZNF302, ZNF449, ZBTB21, ZNF100, ZNF644, ZNF354A, ZFY, ZNF507, ZFX, ZNF501, ZNF791, ZNF189, ZNF813, ZNF816, MECOM, ZNF334, ZNF788, ZNF235, ZNF195, ZNF431, ZNF382, ZNF41, ZNF808, ZFP62, ZNF614, ZNF468, ZNF559, ZBTB11, ZNF75A, ZNF654, ZN…	1554	550	20063	1.97179	1.12939e-05	1.61342e-06	5.34972e-06	8.53978
UP_SEQ_FEATURE	zinc finger region:C2H2-type 2	91	5.71608	2.93262e-09	ZNF84, ZNF83, ZNF292, ZBTB33, ZKSCAN8, ZNF518B, ZNF823, ZNF451, ZNF12, ZEB2, ZKSCAN1, ZNF347, ZEB1, REST, ZNF518A, ZNF253, GLI3, ZNF184, ZNF181, ZNF300, ZNF148, ZNF146, ZNF302, ZNF449, ZNF281, ZBTB21, ZNF100, ZNF354A, ZNF644, ZNF440, ZNF507, ZHX1, ZFX, ZNF501, ZNF791, ZNF189, ZNF813, ZNF816, ZUFSP, MECOM, ZNF334, ZNF788, ZNF235, ZNF711, ZNF277, ZNF431, ZNF480, ZNF702P, ZNF382, ZNF808, ZFP62, ZNF4…	1554	615	20063	1.91034	1.14782e-05	1.43478e-06	5.43705e-06	8.53274
UP_SEQ_FEATURE	zinc finger region:C2H2-type 7	74	4.64824	3.97566e-09	ZNF84, ZNF83, ZNF292, ZKSCAN8, ZNF823, ZNF12, ZNF347, REST, ZNF253, ZBTB38, ZNF14, ZNF184, ZNF181, ZNF300, ZNF302, ZNF146, ZNF449, ZBTB21, ZNF100, ZNF354A, ZNF644, ZNF440, ZFY, ZNF507, ZFX, ZNF501, ZNF791, ZNF189, ZNF813, ZNF816, MECOM, ZNF334, ZNF788, ZNF235, ZNF195, ZNF711, ZNF431, ZNF480, ZNF382, ZNF41, ZNF808, ZFP62, ZNF614, ZNF468, ZNF559, ZBTB11, ZNF780A, ZNF652, ZNF616, ZNF30, ZNF322, ZNF2…	1554	463	20063	2.06346	1.55606e-05	1.72897e-06	7.37083e-06	8.40059
UP_SEQ_FEATURE	zinc finger region:C2H2-type 1	84	5.27638	4.07441e-09	ZNF84, ZNF292, ZBTB33, ZKSCAN8, ZNF518B, ZNF823, ZNF451, ZNF12, ZEB2, ZKSCAN1, REST, ZEB1, ZNF518A, ZNF253, GLI3, ZBTB38, ZNF14, ZNF184, ZNF181, ZNF300, ZNF148, ZNF146, ZNF302, ZNF449, ZNF281, ZBTB21, ZNF354A, ZNF644, ZNF507, ZFY, ZFX, ZHX1, ZNF501, ZNF791, ZNF189, ZNF816, ZUFSP, MECOM, ZNF334, ZNF788, ZNF195, ZNF711, ZNF277, ZNF702P, ZNF41, ZFP62, ZBTB6, ZBTB10, ZBTB11, ZNF75A, ZNF654, ZNF780A, …	1554	554	20063	1.95756	1.59471e-05	1.59472e-06	7.5539e-06	8.38994
UP_SEQ_FEATURE	zinc finger region:C2H2-type 9	65	4.08291	4.50542e-09	ZNF84, ZNF83, ZNF292, ZKSCAN8, ZNF823, ZNF451, ZNF347, REST, ZNF253, ZBTB38, ZNF14, ZNF184, ZNF181, ZNF300, ZNF146, ZNF100, ZNF354A, ZNF440, ZNF507, ZFY, ZFX, ZNF501, ZNF791, ZNF189, ZNF813, ZNF816, MECOM, ZNF334, ZNF788, ZNF195, ZNF235, ZNF711, ZNF431, ZNF480, ZNF382, ZNF41, ZNF808, ZFP62, ZNF614, ZNF468, ZNF559, ZBTB11, ZNF780A, ZNF616, ZNF30, ZNF322, ZNF226, ZNF600, ZNF225, ZNF420, ZNF268, ZNF…	1554	385	20063	2.1797	1.76341e-05	1.60311e-06	8.353e-06	8.34626
INTERPRO	IPR007087:Zinc finger, C2H2	113	7.09799	5.44738e-09	ZNF823, ZNF451, REST, ZNF638, ZNF253, ZIC3, ZNF184, ZNF181, ZNF300, ZNF302, ZNF449, ZNF100, ZNF644, ZNF440, ZNF507, ZHX1, ZNF501, ZNF791, ZNF189, ZNF813, ZNF816, ZUFSP, MECOM, ZNF788, ZNF235, ZNF195, ZNF431, ZNF382, ZNF41, ZNF614, ZNF616, ZNF322, ZNF226, ZNF225, ZNF597, ZNF420, IKZF5, PLAG1, KLF6, AEBP2, ZNF121, ZNF621, ZNF585A, ZBTB44, ZNF217, HIVEP2, HIVEP1, KLF3, ZNF84, ZNF83, ZNF292, ZBTB33, …	1504	799	18559	1.74517	1.1118e-05	5.55904e-06	9.38799e-06	8.26381
INTERPRO	IPR015880:Zinc finger, C2H2-like	109	6.84673	5.59028e-09	ZNF823, ZNF451, REST, ZNF638, ZNF253, ZIC3, ZNF184, ZNF181, ZNF300, ZNF302, ZNF449, ZNF100, ZNF644, ZNF440, ZNF507, ZHX1, ZNF501, ZNF791, ZNF189, ZNF813, ZNF816, ZUFSP, MECOM, ZNF788, ZNF235, ZNF195, ZNF431, ZNF382, ZNF41, ZNF614, ZNF616, ZNF322, ZNF226, ZNF225, ZNF597, ZNF420, IKZF5, PLAG1, KLF6, AEBP2, ZNF121, ZNF621, ZNF585A, ZBTB44, ZNF217, HIVEP2, HIVEP1, KLF3, ZNF84, ZNF83, ZBTB33, ZNF292, …	1504	762	18559	1.76514	1.14097e-05	3.80325e-06	9.63426e-06	8.25257
GOTERM_CC_DIRECT	GO:0016020~membrane	253	15.892	6.77418e-09	IL6ST, PDLIM5, UTRN, NAA15, DNAJB14, LEMD3, VPS50, ACBD5, HS2ST1, ATP2B1, ATP2B4, PICALM, DDX18, AGPS, FAS, RAPGEF2, STAG2, RECK, IBTK, PTPRK, KRR1, PLD1, MAGI3, OPA1, KIF5B, ATRNL1, EFNB2, MED13, PCM1, NKTR, GCC2, ERGIC2, CEP350, ASCC3, UBR5, PARP14, ACAP2, LAMC2, SUCO, KIAA1109, GCNT2, ENPP4, BROX, ASAP1, CCDC91, PRRC2C, DAAM1, SEMA5A, KRAS, ZMPSTE24, PRPF40A, OSBPL3, OSBPL8, TGFBR1, ATP11B, EP…	1492	2200	18224	1.40466	4.97901e-06	1.24476e-06	1.02826e-05	8.16914
UP_SEQ_FEATURE	zinc finger region:C2H2-type 4	87	5.46482	6.80276e-09	ZNF84, ZNF83, ZNF292, ZKSCAN8, ZNF823, ZNF451, ZNF12, ZKSCAN1, ZNF347, REST, ZNF518A, ZNF253, GLI3, ZIC3, ZBTB38, ZNF184, ZNF181, ZNF300, ZNF148, ZNF146, ZNF302, ZNF449, ZNF100, ZNF354A, ZNF644, ZNF440, ZFY, ZNF507, ZFX, ZNF501, ZNF791, ZNF189, ZNF813, ZNF816, MECOM, ZNF334, ZNF788, ZNF235, ZNF195, ZNF711, ZNF431, ZNF480, ZNF382, ZNF41, ZNF808, ZFP62, ZNF614, ZNF468, ZBTB6, ZBTB11, ZNF75A, ZNF654…	1554	588	20063	1.91023	2.66256e-05	2.21883e-06	1.26122e-05	8.16732
UP_KEYWORDS	ATP-binding	165	10.3643	8.17945e-09	ADCY1, PRPF4B, TBK1, IDE, CASK, RPS6KB1, CLK1, PRKG1, SETX, ATP2B1, PRKY, ATP2B4, DDX18, CLK4, PIK3CA, ABCB10, DHX36, TLK1, DDX21, PRKACB, DDX10, INSR, MAGI3, MYO6, PAN3, ROCK1, BRAF, KIF5B, ROCK2, KIF5C, STK26, WNK3, LIG4, CDKL5, MAP4K3, MAP4K5, MAPK6, RFC1, DHX29, ASCC3, BMP2K, SMARCA5, CSNK1G3, RIPK4, SMARCA1, SMARCA2, RAD17, NEK1, PEAK1, BMPR2, STK17B, UBA6, ABCA1, ABCA4, RIOK2, MYO9A, UHMK1,…	1570	1391	20581	1.55498	3.78708e-06	1.9932e-07	1.16514e-05	8.08728
UP_SEQ_FEATURE	zinc finger region:C2H2-type 8	69	4.33417	9.03594e-09	ZNF84, ZNF83, ZNF292, ZKSCAN8, ZNF823, ZNF451, ZNF12, ZNF347, REST, ZNF253, ZBTB38, ZNF14, ZNF184, ZNF181, ZNF300, ZNF146, ZBTB21, ZNF100, ZNF354A, ZNF440, ZNF507, ZFY, ZFX, ZNF501, ZNF791, ZNF189, ZNF813, ZNF816, MECOM, ZNF334, ZNF788, ZNF195, ZNF235, ZNF711, ZNF431, ZNF480, ZNF382, ZNF41, ZNF808, ZFP62, ZNF614, ZNF468, ZNF559, ZBTB11, ZNF780A, ZNF652, ZNF616, ZNF30, ZNF322, ZNF226, ZNF600, ZNF2…	1554	427	20063	2.08625	3.5366e-05	2.72051e-06	1.67525e-05	8.04403
UP_KEYWORDS	Cell cycle	92	5.77889	1.0605e-08	CDK19, CCNT2, NBN, CDC14A, DBF4, KNTC1, RPS6KB1, CLTC, LATS1, CD2AP, RAD21, EVI5, CASP8AP2, KLHL9, MTBP, TLK1, TPR, STAG2, STAG1, CCAR1, KIF2A, ESCO1, BRCC3, DYNLT3, PKN2, PAPD5, CDK6, RB1, LIG4, CDC5L, ECT2, PPP1CB, RAD50, TACC1, RBBP8, DCLRE1A, EP300, RIF1, MAPK6, LIN54, WASL, SPAST, RAD17, KMT2E, HAUS3, HAUS6, USP8, USP9X, LIN9, NEK1, THAP5, TXLNG, AHCTF1, NR3C1, MLF1, WAPL, NIPBL, FIGN, RB1CC…	1570	650	20581	1.85542	4.91012e-06	2.45506e-07	1.51065e-05	7.97449
UP_SEQ_FEATURE	nucleotide phosphate-binding region:ATP	127	7.97739	1.93457e-08	PRPF4B, TBK1, CASK, RPS6KB1, CLK1, PRKG1, SETX, DDX18, CLK4, ABCB10, DHX36, TLK1, DDX21, PRKACB, DDX10, INSR, MAGI3, MYO6, KIF5B, BRAF, ROCK1, ROCK2, KIF5C, STK26, WNK3, CDKL5, MAP4K3, MAP4K5, RFC1, DHX29, MAPK6, ASCC3, SMARCA5, BMP2K, CSNK1G3, RIPK4, SMARCA1, SMARCA2, RAD17, NEK1, PEAK1, BMPR2, STK17B, UBA6, MYO9A, UHMK1, DDX46, DDX3X, TTBK2, DDX60L, DDX3Y, DYRK2, STK38L, SHPRH, KIF3A, TAOK1, MY…	1554	994	20063	1.64954	7.57164e-05	5.4085e-06	3.58668e-05	7.71341
UP_SEQ_FEATURE	zinc finger region:C2H2-type 10	58	3.64322	2.54669e-08	ZNF84, ZNF83, ZNF823, ZNF451, ZNF347, ZNF253, ZBTB38, ZNF14, ZNF184, ZNF181, ZNF300, ZNF146, ZNF100, ZNF354A, ZNF440, ZFY, ZFX, ZNF791, ZNF813, ZNF189, ZNF816, MECOM, ZNF334, ZNF788, ZNF195, ZNF235, ZNF711, ZNF431, ZNF480, ZNF382, ZNF41, ZNF808, ZNF614, ZFP62, ZNF468, ZNF559, ZBTB11, ZNF780A, ZNF616, ZNF30, ZNF226, ZNF600, ZNF225, ZNF420, ZNF268, ZNF267, ZNF28, ZNF121, ZNF770, ZNF260, ZNF160, ZNF…	1554	341	20063	2.19593	9.96723e-05	6.64513e-06	4.72153e-05	7.59402
INTERPRO	IPR013087:Zinc finger C2H2-type/integrase DNA-binding domain	101	6.34422	3.35978e-08	ZNF823, REST, ZNF253, ZIC3, ZNF184, ZNF181, ZNF300, ZNF302, ZNF449, ZNF100, ZNF644, ZNF440, ZNF507, ZNF501, ZNF791, ZNF813, ZNF189, ZNF816, MECOM, ZNF788, ZNF235, ZNF195, ZNF431, ZNF382, ZNF41, ZNF614, ZNF616, ZNF322, ZNF226, ZNF225, ZNF597, ZNF420, IKZF5, PLAG1, KLF6, AEBP2, ZNF121, ZNF621, ZNF585A, ZBTB44, ZNF217, HIVEP2, HIVEP1, KLF3, ZNF84, ZNF83, ZBTB33, ZNF292, ZKSCAN8, ZNF12, ZEB2, ZKSCAN1…	1504	712	18559	1.75044	6.85707e-05	1.71431e-05	5.79022e-05	7.47369
UP_KEYWORDS	Chromosomal rearrangement	56	3.51759	4.59235e-08	PDGFB, FOXO1, RASSF8, DEK, TGFB2, PRKY, TOP1, PICALM, MBTD1, EVI5, GOPC, CDK12, PSIP1, AFDN, MKL2, TPR, BRCC3, BRAF, LIFR, CDC5L, PCM1, ARHGEF12, MECOM, CDKL5, BRWD3, SUZ12, CCDC6, NCOA1, EP300, TRIM33, MLLT10, CNTN4, ZNF41, KMT2A, FRYL, ATF1, MLF1, MSI2, ETV1, TRIP11, PLAG1, ASXL2, ZMYM2, LPP, CREB1, MET, MAML2, AFF4, AFF1, CEP85L, TET1, FOXP1, FCGR2B, KNL1, KAT6B, KAT6A	1570	334	20581	2.1979	2.12624e-05	1.0125e-06	6.54166e-05	7.33796
UP_SEQ_FEATURE	zinc finger region:C2H2-type 16	27	1.69598	5.14158e-08	ZNF808, ZFP62, ZNF84, ZNF823, ZNF347, ZNF780A, ZNF616, ZNF14, ZNF30, ZNF184, ZNF600, ZNF226, ZNF225, ZNF268, ZNF420, ZNF28, ZNF160, ZNF791, ZNF189, ZNF585A, ZNF788, ZNF235, RBAK, ZNF761, ZNF571, ZNF41, ZNF573	1554	103	20063	3.38432	0.000201221	1.25775e-05	9.53244e-05	7.2889
UP_KEYWORDS	Golgi apparatus	106	6.65829	5.48721e-08	SLC9A7, AP4E1, HOOK3, HS2ST1, PICALM, UBXN2B, COL4A3BP, SAR1B, FNDC3A, GOLGA8A, MTUS1, RAB21, SCAMP1, PLD1, MYO6, ROCK1, GOLT1B, STK26, LPCAT2, BICD1, ERGIC2, GLCE, GCC2, TNKS2, PNPLA8, TRAPPC8, SCYL2, USO1, CAV2, GCNT2, ASAP2, LRBA, CCDC91, ST8SIA3, LMAN1, PAQR3, ARFGEF1, ABCA5, MACF1, MANEA, B3GNT2, B4GALT6, TMEM30A, SLC30A7, RNF13, ACER3, FKTN, ATP11B, GOLIM4, ABCG1, ATP7A, PLEKHA3, SYNE1, FAM…	1570	812	20581	1.71126	2.54055e-05	1.15481e-06	7.81635e-05	7.26065
INTERPRO	IPR001650:Helicase, C-terminal	28	1.75879	8.96233e-08	SMARCAD1, BTAF1, DICER1, SKIV2L2, FANCM, CHD9, DDX46, DDX18, DDX3X, DDX3Y, DDX60L, CHD2, CHD1, DHX36, DDX21, DDX10, SHPRH, YTHDC2, WRN, HLTF, ATRX, RECQL, DHX29, ASCC3, SMARCA5, SMARCA1, SMARCA2, DDX52	1504	108	18559	3.1992	0.000182904	3.65836e-05	0.000154456	7.04758
KEGG_PATHWAY	hsa05200:Pathways in cancer	60	3.76884	1.04741e-07	GNA13, ADCY1, PDGFB, PDGFA, ARNT2, FOXO1, FGF12, PTEN, GLI3, MMP1, TGFB2, CUL2, CASP3, PLCB4, CXCR4, PIK3CA, FAS, PRKACB, TPR, AKT3, BRAF, ROCK1, ROCK2, CDK6, RB1, ARHGEF12, MECOM, CCDC6, EP300, HIF1A, GNAQ, MDM2, GNB4, LAMC2, DCC, WNT5A, XIAP, KITLG, EGLN1, GNG12, ITGB1, KRAS, ITGAV, SOS1, SOS2, LAMB1, TRAF5, APC, MSH2, TGFBR1, MET, ITGA2, FZD3, FZD5, APPL1, BIRC2, FZD6, LAMA4, HSP90B1, ITGA6	517	393	6910	2.04055	2.7337e-05	2.7337e-05	0.00013699	6.97988
UP_KEYWORDS	Transferase	189	11.8719	1.07876e-07	PRPF4B, RNMT, TBK1, CMTR2, CASK, RNF217, RPS6KB1, CLK1, PRKG1, HS2ST1, PRKY, GSTM1, PRKAR2B, G2E3, AGPS, ELOVL4, WWP1, CLK4, PIK3CA, TLK1, GXYLT1, ITCH, PRKACB, TGS1, INSR, ESCO1, POLK, MAGI3, POLI, ROCK1, BRAF, ROCK2, STK26, WNK3, LPCAT2, CDKL5, TNKS2, MAP4K3, MAP4K5, EP300, MAPK6, TRMT11, UBR5, PARP14, TRMT13, PARP15, PCMTD1, BMP2K, CSNK1G3, RIPK4, UGGT2, CROT, GCNT2, NEK1, PEAK1, BMPR2, STK17B…	1570	1708	20581	1.45058	4.99455e-05	2.17159e-06	0.000153666	6.96707
UP_KEYWORDS	Mental retardation	51	3.20352	1.12959e-07	RAB3GAP2, KDM6A, CASK, TRMT10A, ZEB2, AMMECR1, FAR1, RAD21, ELOVL4, COL4A3BP, TBL1XR1, BRAF, FMR1, MBD5, BBS10, CDKL5, RBBP8, PURA, BRWD3, TMEM67, LARP7, ZNF711, THOC2, SMARCA2, SNX14, USP9X, KRAS, NIPBL, DDX3X, WDPCP, FAT4, SEPSECS, ACSL4, TCF4, TAF2, TAF1, NIN, CEP135, TTC21B, SETBP1, FOXP1, SMC3, ATRX, RPS6KA3, UPF3B, COG6, KNL1, CUL4B, SETD2, KAT6A, PHF6	1570	299	20581	2.23597	5.22988e-05	2.17917e-06	0.000160907	6.94708
INTERPRO	IPR011993:Pleckstrin homology-like domain	68	4.27136	1.1446e-07	ENAH, PREX2, ITSN2, SKAP2, ARHGAP12, ARHGAP21, VEPH1, FRMD6, DAB1, PLCB4, COL4A3BP, GAB1, SPRED2, SPRED1, RANBP2, DOCK11, FRS2, AKT3, PLD1, ROCK1, ROCK2, ARHGEF12, ECT2, ARHGEF10, KIF1B, RASGRF2, SBF2, FRMD4B, ACAP2, EPB41L5, WASL, SPATA13, PRKD3, RALGPS2, GULP1, ASAP2, LRBA, ASAP1, RABGAP1L, RDX, RASAL2, PLCL1, SOS1, SOS2, MTMR6, VPS36, FGD6, RASA1, RASA2, FGD4, WDFY3, RGPD6, PPP4R3B, PPP4R3A, R…	1504	427	18559	1.96511	0.000233586	3.89347e-05	0.00019726	6.94135
INTERPRO	IPR014001:Helicase, superfamily 1/2, ATP-binding domain	28	1.75879	1.3472e-07	SMARCAD1, BTAF1, DICER1, SKIV2L2, FANCM, CHD9, DDX46, DDX18, DDX3X, DDX3Y, DDX60L, CHD2, CHD1, DHX36, DDX21, DDX10, SHPRH, YTHDC2, WRN, HLTF, ATRX, RECQL, DHX29, ASCC3, SMARCA5, SMARCA1, SMARCA2, DDX52	1504	110	18559	3.14103	0.000274927	3.92799e-05	0.000232176	6.87057
UP_SEQ_FEATURE	domain:Helicase C-terminal	27	1.69598	1.4389e-07	SMARCAD1, BTAF1, DICER1, SKIV2L2, CHD9, FANCM, DDX46, DDX18, DDX3X, DDX60L, DDX3Y, CHD2, CHD1, DDX21, DHX36, DDX10, SHPRH, YTHDC2, WRN, HLTF, ATRX, RECQL, DHX29, SMARCA5, SMARCA1, SMARCA2, DDX52	1554	108	20063	3.22764	0.000563027	3.3128e-05	0.00026677	6.84197
GOTERM_CC_DIRECT	GO:0005829~cytosol	348	21.8593	1.49997e-07	PDLIM5, RNF217, REST, GPCPD1, PRKG1, HOOK3, CUL2, CUL5, STAC, VPS13C, WWP1, COL4A3BP, GAB1, RAPGEF6, PIK3CA, AFDN, VPS13A, DHX36, FAS, CAB39, RAPGEF2, DDAH1, STAG2, STAG1, PAN3, ROCK1, BRAF, ROCK2, UBR2, WNK3, UBR1, MECOM, PCM1, GCC2, TANK, MAPK6, RAB18, FBXL3, AHCTF1, ASAP1, UBA6, IGF2BP3, DAAM1, ARFGEF1, MYO9A, PPAT, ARIH1, KRAS, EFR3A, AMD1, CDC42EP3, SRP54, KIF3A, OSBPL3, SMAD9, TAOK1, SMAD5,…	1492	3315	18224	1.28224	0.000110241	2.20493e-05	0.000227681	6.82392
UP_KEYWORDS	Repressor	82	5.15075	1.85286e-07	CREBRF, BACH1, ZBTB33, ZNF12, ZEB2, REST, ZEB1, ZNF253, GLI3, ZBTB38, TMF1, PCGF5, HEY1, CASP8AP2, ZNF300, MDFIC, MIER1, ZNF148, MIER3, RC3H2, PTBP3, LRRFIP1, DNAJC3, SAMD4A, CCAR1, ZNF281, TBL1XR1, RCOR3, FMR1, ZHX1, SCAI, SIX3, DEPDC1, RB1, MED13, SPEN, IFI16, MXD1, SUZ12, SLTM, TRIM33, NAB1, MGA, CELF2, ZNF431, LIN54, LCOR, ZNF382, BCLAF1, THAP5, MYEF2, NR2C2, ZNF652, TCERG1, FSBP, ELK4, ZNF26…	1570	592	20581	1.81576	8.57838e-05	3.43149e-06	0.000263934	6.73216
GOTERM_BP_DIRECT	GO:0048008~platelet-derived growth factor receptor signaling pathway	14	0.879397	2.22791e-07	NRP1, PDGFB, PIK3C2A, PDGFA, MYO1E, ARID5B, TIPARP, FER, PTEN, IQGAP1, PTPN11, GAB1, PDGFD, PLEKHA1	1434	29	16792	5.65306	0.000968227	0.000322847	0.000417747	6.6521
INTERPRO	IPR011011:Zinc finger, FYVE/PHD-type	32	2.01005	2.41437e-07	KMT2E, ING3, RSF1, KMT2A, KMT2C, EEA1, RIMS2, G2E3, ZFYVE16, PIKFYVE, KDM5A, BAZ2B, PHF20L1, FGD6, KDM5D, FGD4, WDFY3, KDM7A, WDFY1, SHPRH, RUFY2, ATRX, PHF3, BAZ1A, BPTF, TRIM33, PHF14, MTF2, MLLT10, ASH1L, KAT6B, KAT6A	1504	141	18559	2.80051	0.000492651	6.15947e-05	0.00041609	6.6172
INTERPRO	IPR011989:Armadillo-like helical	43	2.70101	2.63887e-07	XPO1, BTAF1, LTN1, CAB39L, AP4E1, AGTPBP1, FRYL, DAAM1, ARFGEF1, SF3B1, NIPBL, CSE1L, DNAJC13, COPB1, RANBP6, ARMCX4, EFR3A, ARMCX3, PUM3, CAB39, PUM2, TNPO1, TRIP12, HECTD1, APC, WDFY3, PPP4R3A, PDS5B, PDS5A, IPO11, NF1, SMG1, HEATR1, RICTOR, MON2, RIF1, SCYL2, IPO7, KPNA5, PPP2R5E, CAND1, KPNA4, KPNA3	1504	225	18559	2.35827	0.000538449	5.9842e-05	0.000454781	6.57858
UP_SEQ_FEATURE	zinc finger region:C2H2-type 13	39	2.44975	3.37648e-07	ZNF808, ZNF84, ZFP62, ZNF83, ZNF823, ZNF559, ZNF347, ZNF780A, ZNF14, ZNF616, ZNF30, ZNF184, ZNF600, ZNF226, ZNF225, ZNF420, ZNF268, ZNF267, ZNF28, ZNF354A, ZFY, ZNF260, ZFX, ZNF160, ZNF791, ZNF813, ZNF189, ZNF816, ZNF585A, ZNF334, ZNF788, RLF, ZNF235, RBAK, ZNF761, ZNF431, ZNF571, ZNF41, ZNF573	1554	204	20063	2.46819	0.00132068	7.34169e-05	0.000625993	6.47154
UP_SEQ_FEATURE	domain:HECT	13	0.816583	4.18611e-07	HECW2, UBE3A, HERC5, HERC4, HERC1, G2E3, NEDD4, UBR5, WWP1, SMURF2, ITCH, TRIP12, HECTD1	1554	28	20063	5.99419	0.0016371	8.62301e-05	0.000776097	6.37819
UP_SEQ_FEATURE	compositionally biased region:Poly-Ser	73	4.58543	4.30928e-07	CCNT2, SYNJ1, ARNT2, ARID4B, FOXO1, MMRN1, RLIM, EPC2, FRMD6, RNF219, SPRED1, TPR, STAG2, STAG1, BRAF, ZSWIM6, ANKHD1-EIF4EBP3, MBD5, FAM76B, SUZ12, CCDC6, ADAMTS9, RALGAPA1, BRWD1, EP300, STXBP5, MLLT10, UBR5, MGA, MDM2, ING3, BCLAF1, KIAA1109, DIAPH2, PEAK1, STK17B, BMPR2, ZNF654, TTC3, RASAL2, CHD9, MACF1, TCF4, FGD6, WDFY3, ASXL2, RGPD6, RGPD8, TTC14, MBTPS2, NF1, RFX7, ERBIN, CWF19L2, AFF1, …	1554	509	20063	1.85161	0.00168523	8.43291e-05	0.000798933	6.3656
UP_SEQ_FEATURE	zinc finger region:C2H2-type 12	45	2.82663	4.43515e-07	ZNF808, ZNF84, ZFP62, ZNF614, ZNF83, ZNF823, ZNF559, ZBTB11, ZNF347, ZNF780A, ZNF14, ZNF616, ZNF30, ZNF184, ZNF600, ZNF226, ZNF225, ZNF300, ZNF420, ZNF268, ZNF267, ZNF100, ZNF28, ZNF354A, ZNF440, ZFY, ZNF260, ZFX, ZNF160, ZNF791, ZNF189, ZNF813, ZNF816, ZNF585A, ZNF334, ZNF788, RLF, ZNF235, RBAK, ZNF761, ZNF431, ZNF480, ZNF571, ZNF41, ZNF573	1554	256	20063	2.26943	0.00173441	8.26593e-05	0.000822269	6.35309
INTERPRO	IPR001202:WW domain	18	1.13065	4.9031e-07	MAGI3, HECW2, UTRN, WWC2, IQGAP2, STXBP4, WWTR1, IQGAP1, ARHGAP12, TCERG1, PLEKHA5, NEDD4, WWP1, FNBP4, SMURF2, ITCH, SETD2, PRPF40A	1504	53	18559	4.19086	0.00100022	0.000100067	0.000844994	6.30953
KEGG_PATHWAY	hsa05205:Proteoglycans in cancer	37	2.32412	4.99011e-07	WNT5A, CAV2, LUM, RPS6KB1, RDX, PDCD4, ITGB1, IQGAP1, TGFB2, CASP3, KRAS, SOS1, ITGAV, GAB1, SOS2, PPP1R12A, PIK3CA, FAS, PRKACB, THBS1, FRS2, AKT3, BRAF, ROCK1, ROCK2, MET, ITGA2, FZD3, FZD5, ARHGEF12, PPP1CB, FZD6, ITPR2, PTPN11, HIF1A, MAPK13, MDM2	517	200	6910	2.47263	0.000130234	6.51189e-05	0.000652651	6.30189
UP_SEQ_FEATURE	compositionally biased region:Gln-rich	32	2.01005	5.24825e-07	CDK19, KMT2C, AKAP9, PNISR, SOX6, PRRC2C, ARID2, PNN, QSER1, PHC3, ANKRD17, EPC2, NIPBL, FAM171B, PUM2, MAML3, MKL2, RBM27, TNRC6B, ZCCHC11, GOLIM4, WWTR1, TET2, TOX3, SGTB, FOXP1, USF3, WDR47, NCOA1, MGA, SETD2, CLOCK	1554	152	20063	2.71801	0.00205206	9.33669e-05	0.000973016	6.27999
GOTERM_MF_DIRECT	GO:0016874~ligase activity	49	3.07789	5.29868e-07	LTN1, DZIP3, ZNF451, RNF217, RLIM, TRIM2, G2E3, WWP1, RC3H2, RANBP2, SUCLA2, HERC5, HERC4, UBR2, UBR1, TOPORS, LIG4, HLTF, HERC1, RBBP6, RNF170, UFL1, PJA2, MIB1, TRIM36, TRIM33, UBR5, MDM2, RNF138, PIAS1, XIAP, UBE3A, TTC3, MYCBP2, ARIH1, TRIP12, RNF13, HECTD1, RNF144B, SHPRH, KIAA1586, RNF19A, BIRC6, TRIM22, BIRC2, RNF6, NEDD4, SH3RF2, SMURF2	1421	270	16881	2.15594	0.000686473	0.000114445	0.000864819	6.27583
UP_SEQ_FEATURE	zinc finger region:C2H2-type 11	50	3.1407	5.39747e-07	ZNF84, ZNF83, ZNF451, ZNF347, ZNF253, ZNF14, ZNF184, ZNF181, ZNF300, ZNF100, ZNF354A, ZNF440, ZFY, ZFX, ZNF791, ZNF813, ZNF189, ZNF816, ZNF334, ZNF235, ZNF711, ZNF480, ZNF431, ZNF41, ZNF808, ZNF614, ZFP62, ZNF468, ZNF559, ZBTB11, ZNF780A, ZNF616, ZNF30, ZNF226, ZNF225, ZNF268, ZNF420, ZNF267, ZNF28, ZNF121, ZNF260, ZNF770, ZNF160, ZNF585A, RLF, RBAK, ZNF761, ZNF460, ZNF571, ZNF573	1554	301	20063	2.14461	0.00211034	9.18467e-05	0.00100068	6.26781
UP_SEQ_FEATURE	compositionally biased region:Poly-Lys	40	2.51256	5.47384e-07	SBNO1, KIAA1109, MTDH, DZIP3, DIAPH2, SRSF11, EIF5B, IQGAP2, ZNF638, TTC3, RASAL2, ATP2B4, FAM102B, DDX18, SLK, MARVELD2, SLC39A6, PCDHA11, ASPH, PCDHA12, EIF3J, STRBP, TAF2, MAGI3, SMAD9, FILIP1, SWAP70, SMAD5, MPHOSPH10, NAA25, TOX3, RSBN1, ZDBF2, CDKL5, CTR9, RPAP3, ATRX, BPTF, CWC22, KAT6A	1554	216	20063	2.39084	0.00214017	8.92653e-05	0.00101484	6.26171
UP_KEYWORDS	Protein transport	82	5.15075	6.42831e-07	XPO1, SEC24B, SEC24A, AP4E1, RP2, AP1AR, ZMAT3, VPS50, HOOK3, BLZF1, DNAJC13, COPB1, ANKRD50, GOPC, RANBP6, VPS13A, VPS13B, RANBP2, TPR, SAR1B, MX2, RAB21, SCAMP1, MYO6, C2CD5, GOLT1B, STXBP3, ECT2, GCC2, ADAMTS9, RAB11FIP2, RAB18, STXBP5, IPO7, LCA5, USO1, KPNA5, KPNA4, KPNA3, SNX13, VPS26A, AFTPH, SDAD1, RAB3B, MTX3, SNX14, STAM2, SNX16, AHCTF1, SNX4, CCDC91, LMAN1, ARFGEF1, SEC62, SEC63, CHMP2…	1570	610	20581	1.76218	0.000297587	1.14473e-05	0.00091569	6.1919
INTERPRO	IPR000569:HECT	13	0.816583	6.80096e-07	HECW2, UBE3A, HERC5, HERC4, HERC1, G2E3, NEDD4, UBR5, WWP1, SMURF2, ITCH, TRIP12, HECTD1	1504	28	18559	5.72917	0.00138711	0.000126181	0.00117207	6.16743
UP_SEQ_FEATURE	zinc finger region:C2H2-type 17	22	1.38191	7.49189e-07	ZNF808, ZNF84, ZFP62, ZNF28, ZNF160, ZNF791, ZNF347, ZNF585A, ZNF780A, ZNF616, ZNF14, ZNF30, ZNF184, ZNF226, ZNF600, ZNF225, ZNF761, ZNF268, ZNF420, ZNF571, ZNF573, ZNF41	1554	82	20063	3.46381	0.00292803	0.000117286	0.00138898	6.12541
GOTERM_MF_DIRECT	GO:0003700~transcription factor activity, sequence-specific DNA binding	125	7.85176	7.71885e-07	MEF2A, ZNF451, ARNT2, REST, NFXL1, ZIC3, ZNF300, ZNF302, ZNF449, RCOR3, STRN3, ZHX1, GABPA, SIX3, ZNF501, ZNF189, FOXN2, ZNF816, MECOM, HIF1A, ZNF235, MLLT10, MGA, NFE2L2, NFE2L3, ZNF382, ZNF41, WNT5A, AHCTF1, SOX6, NR2C2, ATF1, ZNF616, ZNF322, ZNF226, ZNF225, ELK4, ZNF420, TCF4, SLC30A9, IKZF5, PLAG1, SMAD9, ZNF121, RFX7, SMAD5, ZNF621, TEAD1, ZNF585A, FOXP1, TULP4, ZNF217, DMTF1, HIVEP2, RFX3, …	1421	961	16881	1.54522	0.000999863	0.000142899	0.00125982	6.11245
GOTERM_CC_DIRECT	GO:0005694~chromosome	26	1.63317	8.68226e-07	PRPF4B, BOD1L1, ZBTB38, WAPL, TOP1, RAD21, DDX18, PUM3, STAG2, STAG1, PDS5B, SMCHD1, PDS5A, FMR1, MPHOSPH10, TOPBP1, RBBP6, SMC3, SMC4, RBBP8, FAM208A, RECQL, ASH1L, SETD7, SETD2, CLOCK	1492	105	18224	3.02454	0.000637942	0.000106352	0.00131788	6.06137
UP_SEQ_FEATURE	zinc finger region:C2H2-type 15	29	1.82161	9.40879e-07	ZNF808, ZNF84, ZFP62, ZNF83, ZNF823, ZNF347, ZNF780A, ZNF616, ZNF14, ZNF30, ZNF184, ZNF600, ZNF226, ZNF225, ZNF268, ZNF420, ZNF267, ZNF28, ZNF160, ZNF791, ZNF189, ZNF816, ZNF585A, ZNF235, RBAK, ZNF761, ZNF571, ZNF41, ZNF573	1554	133	20063	2.81508	0.00367583	0.000141629	0.00174437	6.02647
UP_KEYWORDS	Helicase	30	1.88442	1.00538e-06	SMARCAD1, BTAF1, DICER1, SKIV2L2, HELZ, SETX, FANCM, CHD9, DDX46, DDX18, DDX3X, DDX3Y, DDX60L, CHD2, CHD1, DHX36, DDX21, DDX10, SHPRH, YTHDC2, WRN, HLTF, ATRX, RECQL, DHX29, ASCC3, SMARCA5, SMARCA1, SMARCA2, DDX52	1570	143	20581	2.75012	0.000465381	1.72402e-05	0.00143212	5.99767
GOTERM_CC_DIRECT	GO:0015629~actin cytoskeleton	41	2.57538	1.03287e-06	CTTNBP2NL, ABLIM1, C9ORF72, PDLIM5, CALD1, CAPZA2, PEAK1, KNTC1, STK17B, PDLIM3, CASK, IQGAP2, PAWR, FER, CD2AP, IQGAP1, PHC3, ACTR2, TCERG1, SORBS2, INTS6, PPP1R12A, ZNF268, CDC42EP3, STK38L, AHNAK, HAP1, STAG2, FGD4, IPP, TWF1, MYO1E, RAI14, TOPBP1, PPP1R9A, CLIC4, IFIT5, WASL, DST, ABL2, MAP7D3	1492	218	18224	2.29722	0.00075887	0.000108445	0.00156779	5.98596
GOTERM_MF_DIRECT	GO:0004386~helicase activity	23	1.44472	1.35813e-06	SMARCAD1, BTAF1, SHPRH, DICER1, ANXA1, HELZ, WRN, HLTF, ATRX, FANCM, CHD9, DDX18, DDX3X, DDX60L, DDX3Y, CHD2, SMARCA5, CHD1, DHX36, DDX10, SMARCA1, SMARCA2, DDX52	1421	85	16881	3.2145	0.0017586	0.000219994	0.00221665	5.86706
GOTERM_CC_DIRECT	GO:0005813~centrosome	65	4.08291	1.46825e-06	CDC14A, ZNF12, ITSN2, HOOK3, PCGF5, PRKAR2B, ODF2L, CAMSAP2, PRKACB, WDR35, KIF2A, CEP112, RPGR, IFT80, ROCK2, STK26, PKN2, PDE4D, TOPBP1, CDK6, MBNL1, PCM1, ARHGEF10, TMEM67, MIB1, CEP350, CLIC4, CLIP1, IFT81, NFE2L2, WDR43, SPAST, MAP7D3, HAUS3, PPP4R2, HAUS6, CEP120, CCDC14, NEK1, AKAP9, ZNF322, CEP170, PPP1R12A, LEO1, TRAF5, USP33, TBC1D31, APC, CKAP2, PPP4R3B, CCP110, KIF3A, NIN, CEP135, RNF…	1492	426	18224	1.86371	0.00107858	0.000134886	0.00222865	5.8332
UP_SEQ_FEATURE	domain:Helicase ATP-binding	26	1.63317	1.61334e-06	SMARCAD1, BTAF1, DICER1, SKIV2L2, CHD9, FANCM, DDX46, DDX18, DDX3X, DDX3Y, DDX60L, CHD2, CHD1, DDX21, DHX36, DDX10, YTHDC2, WRN, HLTF, ATRX, RECQL, DHX29, SMARCA5, SMARCA1, SMARCA2, DDX52	1554	114	20063	2.94451	0.00629473	0.000233848	0.00299108	5.79227
GOTERM_CC_DIRECT	GO:0005794~Golgi apparatus	111	6.97236	1.71189e-06	RP2, PRKG1, HOOK3, PICALM, UBXN2B, MDFIC, COL4A3BP, CD46, SAR1B, GOLGA8A, FNDC3A, MTUS1, PLD1, CEP83, MYO6, STRN3, STK26, NAA25, TOPBP1, MECOM, BICD1, ERGIC2, GLCE, GCC2, ASCC3, SCYL2, USO1, XRN1, CAV2, AFTPH, DIAPH2, LRBA, RABGAP1L, CCDC91, ST8SIA3, ABCA1, LMAN1, PAQR3, ARFGEF1, SERINC5, MACF1, MANEA, FGD6, TMEM30A, SLC30A7, FGD4, FKTN, MAML2, CASC4, ATP11B, GOLIM4, GOLGA6L9, ABCG1, ATP7A, PLEKH…	1492	863	18224	1.57104	0.00125745	0.000139794	0.00259845	5.76653
UP_SEQ_FEATURE	repeat:TPR 4	24	1.50754	1.74737e-06	KDM6A, TTC14, UTY, TTC21B, TTC37, NAA15, NAA25, CDC27, SGTB, TTC3, CTR9, TTC19, ZFC3H1, IFIT3, RPAP3, IFIT2, IFIT5, GPSM2, VPS13A, TMTC3, APPBP2, ASPH, DNAJC3, IFT88	1554	100	20063	3.09853	0.00681586	0.000244227	0.00323955	5.75762
UP_KEYWORDS	Cytoskeleton	131	8.22864	1.76346e-06	CTTNBP2NL, ENAH, SHTN1, UTRN, KNTC1, KLHL4, CD2AP, HOOK3, MTUS1, TWF1, CEP83, KIF5B, ROCK1, ROCK2, KIF5C, RAI14, PDE4D, TOPBP1, PCM1, TACC1, MIB1, CCDC6, TRIM36, CEP350, LCA5, FNBP1L, CLIP1, DSP, INTU, DST, MAP7D3, CCDC14, NEK1, PEAK1, AKAP12, AKAP11, DAAM1, MACF1, TTBK2, CEP170, SSX2IP, STK38L, FGD6, CDC42EP3, HAP1, FGD4, CKAP2, KIF3A, NIN, TTC21B, MYO1E, SPDL1, CEP85L, CSPP1, SYNE1, NEDD1, UACA…	1570	1138	20581	1.50902	0.00081615	2.91597e-05	0.00251196	5.75363
INTERPRO	IPR013026:Tetratricopeptide repeat-containing domain	29	1.82161	1.93902e-06	KDM6A, CRNKL1, UTY, NAA15, TTC3, ZFC3H1, GPSM2, APPBP2, RANBP2, ASPH, DNAJC3, RGPD6, TTC14, RGPD8, TTC33, TTC21B, TTC37, TANC1, NAA25, CDC27, SGTB, CTR9, TTC19, IFIT3, RPAP3, IFIT2, IFIT5, TMTC3, IFT88	1504	132	18559	2.71101	0.00394971	0.00032974	0.00334164	5.71242
UP_KEYWORDS	Host-virus interaction	57	3.5804	2.20727e-06	CCNT2, XPO1, IL6ST, TBK1, IDE, CXADR, MMP1, CUL2, ANKRD17, TOP1, CUL5, CD93, CXCR4, MDFIC, COPB1, CD46, WWP1, PSIP1, ITCH, DLG1, ABCE1, MAGI3, MPDZ, FMR1, EFNB2, RB1, SPEN, LMBRD1, RAD50, BICD1, NCAM1, EIF4G3, EP300, IPO7, MDM2, KPNA3, UBE3A, KIN, ITGB1, WAPL, SERINC5, DDX3X, MORC3, ITGAV, TRAM1, TNPO1, TAF1, CREB1, ITGA2, SIRT1, TRIM22, NCKAP1, PDZD8, CD55, TFRC, FCGR2B, NEDD4	1570	385	20581	1.9408	0.00102145	3.52396e-05	0.00314414	5.65614
GOTERM_CC_DIRECT	GO:0016607~nuclear speck	38	2.38693	2.39318e-06	KMT2E, BCLAF1, CRNKL1, NOC3L, PNISR, ZNF638, GLI3, PNN, SF3B1, DDX46, DDX3X, CDK12, MAML3, RBM27, LUC7L3, RBM25, PRPF40A, ZC3H13, SRP54, MAML2, SMC6, YTHDC1, FAM76B, IFI16, CDC5L, TOPORS, MECOM, TRIM22, CTR9, NRIP1, HIF1A, PPIG, FYTTD1, SLU7, PIAS1, CWC22, THOC2, THOC1	1492	201	18224	2.3092	0.00175745	0.000175884	0.00363257	5.62102
UP_SEQ_FEATURE	short sequence motif:Nuclear localization signal	53	3.32915	2.45669e-06	ZBTB33, NBN, RNMT, DEK, PAWR, PDCD4, CGGBP1, PSIP1, QKI, PARG, DHX36, AHNAK, SGK3, PIK3C2A, TOPBP1, RB1, IFI16, MXD1, MECOM, EP300, HIF1A, RFC1, PAPD4, MDM2, KPNA5, PIAS1, KPNA4, LCOR, THOC2, KPNA3, MATR3, SPAST, THOC1, SMARCAD1, BTAF1, TCERG1, REL, RB1CC1, CENPC, TERF1, PLAG1, ASXL2, TAF1, CENPF, TRIM22, RSBN1, ATXN1, PHAX, KNL1, DR1, HIVEP2, ABL2, PHF6	1554	344	20063	1.98913	0.00956941	0.000331514	0.00455458	5.60965
UP_KEYWORDS	Nucleotide-binding	189	11.8719	2.54719e-06	GNA13, ADCY1, PRPF4B, TBK1, RP2, IDE, EIF5B, CASK, RPS6KB1, CLK1, PRKG1, SETX, ATP2B1, PRKY, PRKAR2B, ATP2B4, DDX18, ARL15, CLK4, PIK3CA, ABCB10, DHX36, TLK1, DDX21, PRKACB, DDX10, SAR1B, MX2, INSR, RAB21, MAGI3, MYO6, PAN3, OPA1, ROCK1, BRAF, KIF5B, ROCK2, KIF5C, STK26, WNK3, LIG4, CDKL5, MAP4K3, MAP4K5, RAB18, MAPK6, RFC1, DHX29, ASCC3, BMP2K, SMARCA5, CSNK1G3, RIPK4, SMARCA1, SMARCA2, RAD17, N…	1570	1788	20581	1.38567	0.00117866	3.93109e-05	0.00362833	5.59394
SMART	SM00490:HELICc	28	1.75879	2.58777e-06	SMARCAD1, BTAF1, DICER1, SKIV2L2, FANCM, CHD9, DDX46, DDX18, DDX3X, DDX3Y, DDX60L, CHD2, CHD1, DHX36, DDX21, DDX10, SHPRH, YTHDC2, WRN, HLTF, ATRX, RECQL, DHX29, ASCC3, SMARCA5, SMARCA1, SMARCA2, DDX52	980	107	10057	2.68545	0.0011664	0.0011664	0.00367236	5.58708
UP_SEQ_FEATURE	zinc finger region:C2H2-type 14	31	1.94724	2.87188e-06	ZNF808, ZNF84, ZFP62, ZNF83, ZNF823, ZNF780A, ZNF616, ZNF14, ZNF30, ZNF184, ZNF600, ZNF226, ZNF225, ZNF268, ZNF420, ZNF267, ZNF28, ZNF160, ZNF791, ZNF813, ZNF189, ZNF816, ZNF585A, ZNF334, ZNF788, RLF, ZNF235, RBAK, ZNF571, ZNF41, ZNF573	1554	156	20063	2.56556	0.0111776	0.000374614	0.00532429	5.54183
UP_KEYWORDS	Chromatin regulator	46	2.88945	2.96097e-06	KMT2E, SMARCAD1, ING3, KDM6A, RSF1, KMT2A, UTY, KMT2C, DEK, NR3C1, ARID2, CHD9, EPC2, MBTD1, CHD2, PBRM1, CHD1, TLK1, PRKAA1, KDM5A, DNAJC2, MYSM1, KDM5D, TBL1XR1, AEBP2, KDM7A, BRCC3, L3MBTL3, ANP32E, RB1, HLTF, TET2, TET1, ATRX, SUZ12, BPTF, MTF2, ASH1L, SMARCA5, SETD7, JMJD1C, KAT6B, SETD2, SMARCA1, NCOR1, KAT6A	1570	287	20581	2.10108	0.00136999	4.42227e-05	0.00421773	5.52857
UP_KEYWORDS	Bromodomain	14	0.879397	3.46123e-06	BRWD3, PHIP, TAF1, BRWD1, BAZ1A, EP300, BPTF, TRIM33, KMT2A, ASH1L, PBRM1, BAZ2B, SMARCA2, ATAD2B	1570	39	20581	4.70577	0.00160127	5.00785e-05	0.0049303	5.46077
SMART	SM00487:DEXDc	28	1.75879	3.79017e-06	SMARCAD1, BTAF1, DICER1, SKIV2L2, FANCM, CHD9, DDX46, DDX18, DDX3X, DDX3Y, DDX60L, CHD2, CHD1, DHX36, DDX21, DDX10, SHPRH, YTHDC2, WRN, HLTF, ATRX, RECQL, DHX29, ASCC3, SMARCA5, SMARCA1, SMARCA2, DDX52	980	109	10057	2.63617	0.00170791	0.00085432	0.00537868	5.42134
UP_KEYWORDS	Serine/threonine-protein kinase	57	3.5804	4.16243e-06	CDK19, CDK17, PRPF4B, TBK1, CASK, RPS6KB1, CLK1, PRKG1, LATS1, PRKY, SLK, CLK4, CDK12, PIK3CA, TLK1, PRKACB, AKT3, TRPM6, ROCK1, SGK3, BRAF, TRPM7, ROCK2, STK26, PRKCI, PKN2, WNK3, CDK6, CDKL5, MAP4K3, PDIK1L, ACVR2A, MAP4K5, ACVR2B, MAPK6, HIPK3, BMP2K, RIPK4, CSNK1G3, PRKD3, NEK1, STK17B, BMPR2, RIOK2, UHMK1, TTBK2, SNRK, PRKAA1, DYRK2, STK38L, TAF1, TAOK1, TGFBR1, SMG1, RPS6KA3, MAPK13, CDC42B…	1570	393	20581	1.90129	0.00192535	5.83986e-05	0.00592909	5.38065
SMART	SM00119:HECTc	13	0.816583	4.70353e-06	HECW2, UBE3A, HERC5, HERC4, HERC1, G2E3, NEDD4, UBR5, WWP1, SMURF2, ITCH, TRIP12, HECTD1	980	28	10057	4.76461	0.00211905	0.000706849	0.00667479	5.32758
UP_SEQ_FEATURE	domain:WW 1	12	0.753769	5.4013e-06	MAGI3, TCERG1, PLEKHA5, HECW2, NEDD4, WWP1, FNBP4, WWC2, SMURF2, ITCH, PRPF40A, ARHGAP12	1554	29	20063	5.3423	0.0209189	0.000681728	0.0100135	5.2675
UP_SEQ_FEATURE	domain:WW 2	12	0.753769	5.4013e-06	MAGI3, TCERG1, PLEKHA5, HECW2, NEDD4, WWP1, FNBP4, WWC2, SMURF2, ITCH, PRPF40A, ARHGAP12	1554	29	20063	5.3423	0.0209189	0.000681728	0.0100135	5.2675
UP_SEQ_FEATURE	zinc finger region:C2H2-type 18	18	1.13065	6.13772e-06	ZNF808, ZNF84, ZFP62, ZNF28, ZNF160, ZNF347, ZNF585A, ZNF616, ZNF14, ZNF30, ZNF184, ZNF226, ZNF600, ZNF761, ZNF268, ZNF420, ZNF573, ZNF41	1554	65	20063	3.57523	0.0237368	0.00075044	0.0113786	5.21199
INTERPRO	IPR001965:Zinc finger, PHD-type	22	1.38191	6.35843e-06	KMT2E, KDM7A, ING3, RSF1, SHPRH, KMT2A, KMT2C, G2E3, PHF3, BAZ1A, PHF14, BPTF, TRIM33, MTF2, MLLT10, ASH1L, KDM5A, BAZ2B, KAT6B, KDM5D, KAT6A, PHF6	1504	89	18559	3.05028	0.0128938	0.000997779	0.0109575	5.19665
UP_KEYWORDS	DNA damage	52	3.26633	6.88442e-06	ARMT1, NBN, ZMAT3, SETX, BOD1L1, FANCM, EPC2, RAD21, TLK1, INO80D, POLK, BRCC3, POLI, FMR1, TOPBP1, TOPORS, CDC5L, LIG4, RBBP6, TANK, RAD50, RBBP8, DCLRE1A, RIF1, ASCC3, UBR5, UCHL5, UBE2W, RNF138, CLOCK, RAD17, REV3L, SMARCAD1, SLF2, RRM2B, KIN, NPAS2, PALB2, TRIP12, SHPRH, TAOK1, MSH2, SMC5, SMC6, SMG1, WRN, SMC3, FNIP2, ATRX, USP47, CUL4B, ZBTB1	1570	352	20581	1.93654	0.00318242	9.37455e-05	0.0098062	5.16213
INTERPRO	IPR013083:Zinc finger, RING/FYVE/PHD-type	65	4.08291	8.39707e-06	LTN1, RSF1, DZIP3, RLIM, PCGF5, G2E3, TRIM2, RMND5A, RNF219, ZFYVE16, RC3H2, KDM5A, RC3H1, KDM5D, KDM7A, UBR1, TOPORS, HLTF, RBBP6, RNF170, PJA2, MIB1, BAZ1A, TRIM36, TRIM33, BPTF, MTF2, MLLT10, ASH1L, MDM2, RNF138, KMT2E, ING3, KMT2A, KMT2C, EEA1, RIMS2, TTC3, MYCBP2, ARIH1, SCAF11, PIKFYVE, ANKIB1, BAZ2B, PHF20L1, TRAF5, FGD6, USP33, FGD4, RNF13, WDFY3, WDFY1, SHPRH, RNF19A, TRIM22, RUFY2, ATRX…	1504	453	18559	1.77061	0.0169925	0.00122343	0.0144705	5.07587
SMART	SM00456:WW	17	1.06784	8.7159e-06	MAGI3, HECW2, UTRN, WWC2, STXBP4, WWTR1, IQGAP1, ARHGAP12, TCERG1, PLEKHA5, NEDD4, WWP1, FNBP4, SMURF2, ITCH, SETD2, PRPF40A	980	49	10057	3.56037	0.00392317	0.000982239	0.0123684	5.05969
UP_KEYWORDS	TPR repeat	31	1.94724	8.87022e-06	KDM6A, UTY, NAA15, FEM1B, TTC3, ZFC3H1, GPSM2, VPS13A, APPBP2, RANBP2, ASPH, DNAJC3, RGPD6, TTC14, RGPD8, TTC33, ZC3H7A, TTC21B, TTC37, TANC1, NAA25, CDC27, SGTB, CTR9, TTC19, IFIT3, RPAP3, IFIT2, IFIT5, TMTC3, IFT88	1570	167	20581	2.43339	0.00409851	0.000117334	0.0126346	5.05207
GOTERM_MF_DIRECT	GO:0005524~ATP binding	173	10.8668	9.30795e-06	ADCY1, PRPF4B, TBK1, IDE, CASK, RPS6KB1, CLK1, PRKG1, SETX, ATP2B1, PRKY, ATP2B4, DDX18, CLK4, PIK3CA, ABCB10, DHX36, TLK1, DDX21, PRKACB, DDX10, INSR, MAGI3, TWF1, MYO6, PAN3, ROCK1, BRAF, KIF5B, ROCK2, KIF5C, STK26, WNK3, LIG4, CDKL5, MAP4K3, PNPLA8, MAP4K5, MAPK6, RFC1, DHX29, SCYL2, ASCC3, BMP2K, SMARCA5, CSNK1G3, RIPK4, CHORDC1, SMARCA1, SMARCA2, RAD17, NEK1, PEAK1, BMPR2, STK17B, UBA6, ABCA…	1421	1495	16881	1.3747	0.0119907	0.00133945	0.0151909	5.03115
UP_SEQ_FEATURE	repeat:TPR 3	29	1.82161	1.09499e-05	KDM6A, UTY, NAA15, TTC3, ZFC3H1, GPSM2, VPS13A, APPBP2, ASPH, DNAJC3, RGPD6, TTC14, RGPD8, TTC33, ZC3H7A, TTC21B, TTC37, TANC1, NAA25, CDC27, SGTB, CTR9, TTC19, IFIT3, RPAP3, IFIT2, IFIT5, TMTC3, IFT88	1554	150	20063	2.49604	0.0419528	0.00129789	0.0202991	4.96059
UP_SEQ_FEATURE	compositionally biased region:Poly-Asp	21	1.3191	1.17787e-05	ELF1, NUCKS1, TAF9B, ZMYM5, NAA15, EIF5B, LEMD3, GPCPD1, SIRT1, ZBTB44, ATRX, RNF6, DMXL1, DDX46, PBRM1, ZC3H11A, EIF3J, TPR, ZCCHC6, INO80D, STAG1	1554	89	20063	3.04631	0.0450554	0.00135502	0.0218353	4.9289
GOTERM_BP_DIRECT	GO:0045944~positive regulation of transcription from RNA polymerase II promoter	123	7.72613	1.18093e-05	MEF2A, TBK1, EDN1, ARNT2, CASK, FOXO1, REST, ZIC3, SETX, RAD21, SERPINE1, PSIP1, DHX36, IL1A, STAG1, MYO6, STRN3, GABPA, SIX3, MED13, HIF1A, EP300, MTF2, MLLT10, NFE2L2, SMARCA2, ZNF382, WNT5A, TAF9B, BMPR2, CHCHD2, SOX6, GREM1, NR2C2, ATF1, AHRR, NIPBL, DDX3X, P2RY1, LEO1, MAML3, TCF4, SLC30A9, TAF2, ASXL2, CKAP2, PLAG1, TAF1, CCPG1, MAML2, MET, TET2, TET1, FOXP1, CTR9, ITGA6, RFX3, KAT6B, RBPJ,…	1434	981	16792	1.46821	0.0500513	0.0127548	0.0221409	4.92777
UP_KEYWORDS	Cell division	55	3.45477	1.23111e-05	CCNT2, CDK19, CDC14A, KNTC1, CLTC, CD2AP, LATS1, RAD21, EVI5, KLHL9, TPR, STAG2, KIF2A, STAG1, BRCC3, PKN2, DYNLT3, CDK6, PAPD5, LIG4, PPP1CB, ECT2, TACC1, RBBP8, DCLRE1A, WASL, SPAST, HAUS3, HAUS6, NEK1, USP9X, AHCTF1, NR3C1, WAPL, FIGN, CENPC, LMLN, PRPF40A, TERF1, PARD6B, PDS5B, PDS5A, SMC5, ARPP19, BIRC6, CENPF, SPDL1, SMC2, REEP3, CDC27, SMC3, SMC4, TTC19, NEDD1, KNL1	1570	388	20581	1.85822	0.00568384	0.000158322	0.0175353	4.9097
INTERPRO	IPR019787:Zinc finger, PHD-finger	20	1.25628	1.29287e-05	KMT2E, KDM7A, ING3, RSF1, SHPRH, KMT2A, KMT2C, PHF3, BAZ1A, PHF14, BPTF, TRIM33, MTF2, MLLT10, ASH1L, KDM5A, BAZ2B, KAT6B, KDM5D, KAT6A	1504	79	18559	3.12399	0.0260424	0.00175762	0.0222788	4.88845
UP_SEQ_FEATURE	domain:PH	40	2.51256	1.29448e-05	RALGPS2, PREX2, ASAP2, ASAP1, ITSN2, SKAP2, ARHGAP12, RASAL2, ARHGAP21, VEPH1, PLCL1, SOS1, COL4A3BP, GAB1, SOS2, DOCK11, RASA1, AKT3, RASA2, PLD1, OSBPL3, OSBPL8, ROCK1, SWAP70, ROCK2, DOCK9, DGKH, ARHGEF12, APPL1, ECT2, PLEKHA3, KIF1B, PLEKHA5, PLEKHA8, SBF2, ACAP2, CDC42BPA, SPATA13, PHLDB2, PRKD3	1554	245	20063	2.10785	0.0494041	0.00144656	0.0239968	4.88791
GOTERM_BP_DIRECT	GO:0042787~protein ubiquitination involved in ubiquitin-dependent protein catabolic process	31	1.94724	1.2945e-05	HECW2, DZIP3, ABTB2, RNF217, UBA6, CUL2, KLHL8, ARIH1, CUL5, RMND5A, WWP1, KLHL28, ANKIB1, ITCH, FBXO45, TRIP12, HECTD1, RNF144B, TAF1, RNF19A, HERC5, HERC4, GAN, RBBP6, CDC27, NEDD4, UBR5, MDM2, SMURF2, CUL4B, SPOPL	1434	153	16792	2.37259	0.0547307	0.011194	0.02427	4.8879
GOTERM_BP_DIRECT	GO:0006974~cellular response to DNA damage stimulus	38	2.38693	1.39994e-05	ARMT1, XIAP, ZMAT3, SLF2, FOXO1, PMAIP1, KIN, ZBTB38, BOD1L1, SETX, NPAS2, NIPBL, CHD2, TLK1, DYRK2, TOP2A, FBXO45, TRIP12, APC, TAF1, SHPRH, TAOK1, FMR1, SMC5, SMC6, TOPBP1, STXBP4, TOPORS, WRN, RBBP6, SIRT1, RAD50, TANK, UBR5, USP47, SETD7, ZBTB1, RAD17	1434	208	16792	2.13931	0.0590543	0.0100937	0.0262465	4.85389
INTERPRO	IPR019786:Zinc finger, PHD-type, conserved site	18	1.13065	1.72078e-05	KMT2E, KDM7A, ING3, RSF1, SHPRH, NFXL1, G2E3, PHF3, BAZ1A, PHF14, TRIM33, BPTF, MTF2, MLLT10, ASH1L, KDM5A, PHF20L1, KDM5D	1504	67	18559	3.31516	0.0345118	0.00219268	0.0296517	4.76427
UP_SEQ_FEATURE	repeat:TPR 8	15	0.942211	1.72276e-05	IFIT3, KDM6A, UTY, TTC21B, IFIT5, TTC37, NAA15, GPSM2, TMTC3, VPS13A, APPBP2, DNAJC3, CDC27, IFT88, CTR9	1554	50	20063	3.87317	0.0652064	0.00187129	0.031935	4.76377
UP_KEYWORDS	Guanine-nucleotide releasing factor	28	1.75879	2.08103e-05	RALGPS2, PREX2, DENND2C, ARFGEF1, SOS1, SOS2, RAPGEF6, DENND5B, RAPGEF2, FGD6, DOCK11, FGD4, RPGR, ARHGEF37, DOCK9, HERC1, ARHGEF12, DOCK5, ECT2, ARHGEF10, DOCK4, RASGRF2, ARFGEF3, SBF2, DENND4C, DENND4A, DENND3, SPATA13	1570	149	20581	2.46342	0.00958901	0.000260379	0.0296396	4.68172
UP_SEQ_FEATURE	repeat:TPR 5	19	1.19347	2.16605e-05	KDM6A, UTY, TTC21B, TTC37, NAA15, CDC27, CTR9, TTC19, ZFC3H1, IFIT3, RPAP3, IFIT2, IFIT5, GPSM2, VPS13A, TMTC3, APPBP2, DNAJC3, IFT88	1554	78	20063	3.14488	0.0812856	0.00228873	0.0401506	4.66433
INTERPRO	IPR001487:Bromodomain	14	0.879397	2.22681e-05	BRWD3, PHIP, TAF1, BRWD1, BAZ1A, EP300, BPTF, TRIM33, KMT2A, ASH1L, PBRM1, BAZ2B, SMARCA2, ATAD2B	1504	43	18559	4.0176	0.0444323	0.00266994	0.0383697	4.65232
UP_SEQ_FEATURE	domain:KRAB	50	3.1407	2.23858e-05	ZNF84, ZKSCAN8, ZNF823, ZNF12, ZKSCAN1, ZNF347, ZNF253, ZNF14, ZNF184, ZNF181, ZNF300, ZNF302, ZNF100, ZNF354A, ZNF440, ZNF791, ZNF813, ZNF189, ZNF816, ZNF334, ZNF195, ZNF235, ZNF480, ZNF431, ZNF382, ZNF41, ZNF808, ZNF614, ZNF468, ZNF559, ZNF75A, ZNF780A, ZNF616, ZNF226, ZNF225, ZNF597, ZNF268, ZNF420, ZNF267, ZNF28, ZNF621, ZNF160, ZFP1, ZNF585A, RBAK, ZNF761, ZNF460, ZNF765, ZNF571, ZNF573	1554	343	20063	1.882	0.0838901	0.0023031	0.0414948	4.65003
GOTERM_CC_DIRECT	GO:0000785~chromatin	21	1.3191	2.62325e-05	ESCO1, PDS5B, PDS5A, NUCKS1, SLF2, AHCTF1, CENPF, UBR2, RB1, SMC3, ANKRD17, WAPL, RAD21, NIPBL, NEDD4, MTBP, JMJD1C, NFE2L2, STAG2, MED1, STAG1	1492	89	18224	2.88207	0.0190964	0.00175129	0.0398111	4.58116
GOTERM_CC_DIRECT	GO:0005730~nucleolus	105	6.59548	2.79964e-05	XPO1, RNMT, CASK, CD2AP, SETX, ESF1, TOP1, CUL2, WDR75, G2E3, DAB1, DDX18, MAK16, AGPS, MDFIC, PUM3, DDX21, TGS1, STAG2, KRR1, FMR1, PPP1CB, ERGIC2, SUZ12, DCLRE1A, RFC1, USO1, SMARCA5, ZZZ3, DNTTIP2, RAD17, TMX1, SDAD1, DIAPH2, NOC3L, ARFGEF1, LIN28B, TTC3, EIF3A, TCERG1, LEO1, TAF1, SRP54, ZC3H15, NIN, MPHOSPH10, HEATR1, WRN, ATF7IP2, NEDD1, UPF3B, RBPJ, DDX52, UTP14C, KAT6A, PHF6, NBN, ZBTB33,…	1492	857	18224	1.49652	0.0203674	0.00171334	0.0424876	4.5529
SMART	SM00355:ZnF_C2H2	109	6.84673	2.80836e-05	ZNF823, ZNF451, REST, ZNF638, ZNF253, ZIC3, ZNF184, ZNF181, ZNF300, ZNF302, ZNF449, ZNF100, ZNF644, ZNF440, ZNF507, ZHX1, ZNF501, ZNF791, ZNF189, ZNF813, ZNF816, ZUFSP, MECOM, ZNF788, ZNF235, ZNF195, ZNF431, ZNF382, ZNF41, ZNF614, ZNF616, ZNF322, ZNF226, ZNF225, ZNF597, ZNF420, IKZF5, PLAG1, KLF6, AEBP2, ZNF121, ZNF621, ZNF585A, ZBTB44, ZNF217, HIVEP2, HIVEP1, KLF3, ZNF84, ZNF83, ZBTB33, ZNF292, …	980	762	10057	1.46796	0.012586	0.00252997	0.0398474	4.55155
GOTERM_MF_DIRECT	GO:0004842~ubiquitin-protein transferase activity	51	3.20352	2.98852e-05	BACH1, HECW2, DZIP3, RNF217, RLIM, KLHL4, KLHL8, G2E3, CUL5, TRIM2, RMND5A, KLHL9, WWP1, KLHL28, RC3H2, KLHL24, ITCH, HERC5, HERC4, GAN, UBR2, TOPORS, HERC1, RBBP6, PJA2, MIB1, TRIM36, TRIM33, UBR5, MDM2, UBE2W, FBXL3, XIAP, UBE3A, FEM1B, TTC3, ARIH1, ANKIB1, TRAF5, TRIP12, RNF13, HECTD1, IPP, RNF144B, SHPRH, RNF19A, BIRC6, BIRC2, RNF6, NEDD4, SMURF2	1421	329	16881	1.84153	0.0379913	0.00386569	0.0487659	4.52454
INTERPRO	IPR011990:Tetratricopeptide-like helical	37	2.32412	3.15075e-05	COPS2, KDM6A, CRNKL1, UTY, NAA15, HELZ, CLTC, TTC3, ZFC3H1, GPSM2, RANBP2, APPBP2, ASPH, DNAJC3, RGPD6, TTC14, RGPD8, TTC33, ZC3H7A, TTC21B, TTC37, TANC1, NAA25, PRPF39, SGTB, CDC27, CTR9, TTC19, IFIT3, RPAP3, IFIT2, TRAPPC8, IFIT5, TMTC3, IFT88, LRPPRC, SEL1L	1504	218	18559	2.09436	0.0622838	0.00356629	0.054286	4.50159
GOTERM_MF_DIRECT	GO:0008270~zinc ion binding	138	8.66834	3.25244e-05	DZIP3, DBF4, PDLIM5, UTRN, IDE, PDLIM3, ENPEP, ZNF638, NFXL1, ZNF253, MMP1, ZNF184, G2E3, RNF219, RC3H2, SREK1IP1, RC3H1, UBR2, UBR1, ZDBF2, MIB1, ADAMTS9, TRIM36, BAZ1A, EP300, ZNF195, TRIM33, MTF2, MLLT10, UBR5, RNF138, CLIP1, ZZZ3, SLU7, PIAS1, CPD, CHORDC1, ADAMTSL1, ENPP2, MME, LIN28B, NR2C2, TTC3, ARIH1, PEG10, ANKIB1, TRAF5, PGGT1B, RNF13, TAF2, ZMYM2, SHPRH, ZMYM1, LPP, ZMYM6, ZMYM5, RYBP…	1421	1169	16881	1.40239	0.0412763	0.0038247	0.0530715	4.48779
INTERPRO	IPR001849:Pleckstrin homology domain	43	2.70101	3.44971e-05	RALGPS2, PREX2, ASAP2, ASAP1, ITSN2, SKAP2, ARHGAP12, RASAL2, ARHGAP21, VEPH1, PLCL1, SOS1, COL4A3BP, GAB1, SOS2, DOCK11, FGD6, RASA1, AKT3, RASA2, FGD4, PLD1, OSBPL3, OSBPL8, ROCK1, SWAP70, ROCK2, DOCK9, DGKH, ARHGEF12, APPL1, PLEKHA3, KIF1B, PLEKHA5, RASGRF2, PLEKHA8, SBF2, ACAP2, CDC42BPA, SPATA13, PHLDB2, PRKD3, PLEKHA1	1504	271	18559	1.95797	0.0679881	0.00369892	0.0594354	4.46222
GOTERM_CC_DIRECT	GO:0005923~bicellular tight junction	24	1.50754	3.67629e-05	PARD6B, MAGI3, OCLN, RAP2C, MTDH, MPDZ, ADCYAP1R1, TGFBR1, MPP5, PRKCI, LIN7C, WNK3, CLDN11, CLDN12, FZD5, CXADR, ECT2, USP53, TJP1, MARVELD2, ASH1L, RAPGEF2, APC, DLG1	1492	113	18224	2.59423	0.0266594	0.0020764	0.0557882	4.43459
GOTERM_MF_DIRECT	GO:0035257~nuclear hormone receptor binding	10	0.628141	3.7245e-05	NCOA1, HIF1A, NCOA2, EP300, NCOA3, NCOA7, NCOR1, SIRT1, NRIP1, MED1	1421	22	16881	5.39985	0.0471239	0.00401445	0.0607719	4.42893
GOTERM_CC_DIRECT	GO:0005622~intracellular	150	9.42211	4.05348e-05	XPO1, ADCY1, ZNF823, FGF12, ZNF184, TBC1D15, ZNF181, STAC, ZNF300, ARL15, ZNF302, RAPGEF6, PIK3CA, VPS13A, RAPGEF2, SAR1B, TWF1, POLI, ZNF100, ROCK1, NUDT4, ROCK2, ZNF440, ZNF791, ZNF189, ZNF813, SOCS4, ZNF816, GCC2, ZNF788, MAP4K3, PNPLA8, MAP4K5, TRIM36, ZNF195, ZNF235, RAB18, RASGRF2, TRIM33, ASCC3, ZNF431, TBC1D8B, ZNF382, ZNF41, ZNF614, CAV2, RALGPS2, RIMS2, MYO9A, CHMP2B, ZNF616, KRAS, ZNF2…	1492	1332	18224	1.3755	0.0293542	0.00212586	0.0615104	4.39217
UP_SEQ_FEATURE	zinc finger region:C2H2-type 19	15	0.942211	4.44658e-05	ZNF808, ZFP62, ZNF84, ZNF160, ZNF347, ZNF585A, ZNF616, ZNF14, ZNF184, ZNF226, ZNF600, ZNF761, ZNF268, ZNF420, ZNF573	1554	54	20063	3.58626	0.159739	0.0044527	0.082407	4.35197
UP_SEQ_FEATURE	repeat:TPR 7	16	1.00503	4.70099e-05	KDM6A, TTC21B, UTY, TTC37, NAA15, CDC27, CTR9, IFIT3, RPAP3, IFIT5, GPSM2, VPS13A, TMTC3, APPBP2, DNAJC3, IFT88	1554	61	20063	3.38637	0.168065	0.00458946	0.0871199	4.32781
UP_SEQ_FEATURE	compositionally biased region:Asp-rich	12	0.753769	5.65705e-05	ESF1, EIF3A, BPTF, MAK16, IPO7, KMT2C, U2SURP, LEO1, CAND1, WASL, BAZ2B, LTV1	1554	36	20063	4.30352	0.198622	0.005386	0.104829	4.24741
UP_SEQ_FEATURE	repeat:TPR 1	29	1.82161	5.91538e-05	KDM6A, UTY, NAA15, TTC3, ZFC3H1, GPSM2, VPS13A, APPBP2, ASPH, DNAJC3, RGPD6, TTC14, RGPD8, TTC33, ZC3H7A, TTC21B, TTC37, TANC1, NAA25, CDC27, SGTB, CTR9, TTC19, IFIT3, RPAP3, IFIT2, IFIT5, TMTC3, IFT88	1554	164	20063	2.28296	0.206685	0.00549757	0.109614	4.22802
UP_SEQ_FEATURE	repeat:TPR 2	29	1.82161	5.91538e-05	KDM6A, UTY, NAA15, TTC3, ZFC3H1, GPSM2, VPS13A, APPBP2, ASPH, DNAJC3, RGPD6, TTC14, RGPD8, TTC33, ZC3H7A, TTC21B, TTC37, TANC1, NAA25, CDC27, SGTB, CTR9, TTC19, IFIT3, RPAP3, IFIT2, IFIT5, TMTC3, IFT88	1554	164	20063	2.28296	0.206685	0.00549757	0.109614	4.22802
GOTERM_CC_DIRECT	GO:0005911~cell-cell junction	31	1.94724	5.98414e-05	LIMS1, OCLN, BMPR2, CASK, CXADR, IQGAP1, PNN, PCDH1, FAT1, PIKFYVE, PKD2, AFDN, RAPGEF2, FRS2, CEACAM1, DLG1, PTPRK, TWF1, MAGI3, MYO1E, LIN7C, NECTIN3, ECT2, DSG2, CLIC4, NCK1, KRIT1, CDC42BPA, TMOD3, PDZD2, STEAP1	1492	172	18224	2.20145	0.0430315	0.00292802	0.0907953	4.223
KEGG_PATHWAY	hsa05211:Renal cell carcinoma	16	1.00503	6.41578e-05	PDGFB, BRAF, ARNT2, MET, EGLN1, TGFB2, PTPN11, CUL2, EP300, HIF1A, KRAS, SOS1, GAB1, SOS2, PIK3CA, AKT3	517	65	6910	3.28999	0.0166063	0.00556636	0.0838791	4.19275
UP_SEQ_FEATURE	repeat:TPR 6	17	1.06784	6.92125e-05	KDM6A, UTY, TTC21B, TTC37, NAA15, CDC27, CTR9, IFIT3, RPAP3, IFIT2, IFIT5, GPSM2, VPS13A, TMTC3, APPBP2, DNAJC3, IFT88	1554	70	20063	3.13542	0.237313	0.00628036	0.128241	4.15982
GOTERM_BP_DIRECT	GO:0016569~covalent chromatin modification	24	1.50754	7.0201e-05	AEBP2, ING3, RSF1, L3MBTL3, ANP32E, DEK, NR3C1, RB1, HLTF, ARID2, TET1, ATRX, CHD9, MBTD1, BPTF, MTF2, CHD2, SMARCA5, CHD1, PBRM1, TLK1, SMARCA1, DNAJC2, NCOR1	1434	113	16792	2.48706	0.263057	0.0426693	0.131549	4.15366
GOTERM_CC_DIRECT	GO:0000139~Golgi membrane	76	4.77387	8.95882e-05	SLC9A7, SEC24B, SEC24A, PDGFB, PDGFA, GJA1, HS2ST1, TMF1, ARHGAP21, BLZF1, ST6GALNAC3, COPB1, TRAPPC6B, GOPC, GXYLT1, PDGFD, FNDC3A, GOLGA4, LARGE1, PLD1, ADAM10, MAN1A2, ROCK1, GOLT1B, STK26, PRKCI, MAN1A1, LPCAT2, GLCE, SACM1L, TNKS2, PJA2, NCAM1, PNPLA8, MAN2A1, ZDHHC17, USO1, CAV2, GALNT1, GCNT2, GALNT7, RAP1GAP, ST8SIA3, LMAN1, PAQR3, ARFGEF1, ABCA5, TMED7, MIA3, ZDHHC21, GNPTAB, SLC35B3, PI…	1492	591	18224	1.57073	0.063729	0.00410719	0.1359	4.04775
SMART	SM00249:PHD	22	1.38191	9.52983e-05	KMT2E, KDM7A, ING3, RSF1, SHPRH, KMT2A, KMT2C, G2E3, PHF3, BAZ1A, PHF14, BPTF, TRIM33, MTF2, MLLT10, ASH1L, KDM5A, BAZ2B, KAT6B, KDM5D, KAT6A, PHF6	980	89	10057	2.53673	0.042071	0.007138	0.135157	4.02091
UP_KEYWORDS	Mitosis	39	2.44975	9.55461e-05	HAUS3, HAUS6, USP9X, NEK1, KNTC1, NR3C1, CLTC, CD2AP, LATS1, WAPL, RAD21, FIGN, KLHL9, CENPC, TPR, LMLN, STAG2, STAG1, KIF2A, TERF1, BRCC3, PDS5B, PDS5A, SMC5, ARPP19, DYNLT3, BIRC6, CENPF, SPDL1, PAPD5, REEP3, SMC2, SMC3, SMC4, RBBP8, DCLRE1A, NEDD1, KNL1, WASL	1570	262	20581	1.95133	0.0432756	0.00116353	0.136016	4.01979
GOTERM_CC_DIRECT	GO:0017053~transcriptional repressor complex	15	0.942211	0.00010069	TBL1XR1, ARID4A, RCOR3, LIN9, SPEN, REST, DEPDC1, RLIM, GLI3, RBBP8, N4BP2L2, MIER1, SP3, SKIL, NCOR1	1492	55	18224	3.33122	0.0713385	0.00434413	0.152729	3.99701
INTERPRO	IPR001005:SANT/Myb domain	13	0.816583	0.000109329	RCOR3, BDP1, CDC5L, MIER1, DMTF1, MIER3, SMARCA5, ZZZ3, SMARCA1, NCOR1, DNAJC2, MYSM1, TERF1	1504	43	18559	3.73063	0.200007	0.0110956	0.188249	3.96127
INTERPRO	IPR019734:Tetratricopeptide repeat	26	1.63317	0.0001096	KDM6A, UTY, NAA15, TTC3, GPSM2, APPBP2, RANBP2, ASPH, DNAJC3, RGPD6, TTC14, RGPD8, TTC33, TTC21B, TTC37, TANC1, CDC27, SGTB, CTR9, TTC19, IFIT3, RPAP3, IFIT2, IFIT5, TMTC3, IFT88	1504	138	18559	2.32488	0.20045	0.0105961	0.188716	3.96019
GOTERM_BP_DIRECT	GO:0051301~cell division	52	3.26633	0.000110527	CCNT2, CDK19, CDC14A, KNTC1, CLTC, CD2AP, LATS1, RAD21, EVI5, TPR, STAG2, KIF2A, STAG1, KIF14, BRCC3, PKN2, DYNLT3, CDK6, PAPD5, LIG4, RB1, PPP1CB, TACC1, RBBP8, DCLRE1A, WASL, HAUS3, HAUS6, NEK1, USP9X, NR3C1, WAPL, FIGN, CENPC, LMLN, PRPF40A, TERF1, PARD6B, PDS5B, PDS5A, ARPP19, SMC5, BIRC6, CENPF, SPDL1, REEP3, SMC2, CDC27, SMC3, SMC4, NEDD1, KNL1	1434	350	16792	1.73976	0.381587	0.0583059	0.207042	3.95653
SMART	SM00297:BROMO	14	0.879397	0.000113099	BRWD3, PHIP, TAF1, BRWD1, BAZ1A, EP300, BPTF, TRIM33, KMT2A, ASH1L, PBRM1, BAZ2B, SMARCA2, ATAD2B	980	42	10057	3.42075	0.0497316	0.00726076	0.160385	3.94654
UP_KEYWORDS	Proto-oncogene	36	2.26131	0.000113317	PDGFB, KMT2A, FOXO1, DEK, FER, TOP1, KRAS, PICALM, WISP1, REL, PIK3CA, ETV1, AFDN, PDGFD, TPR, YES1, PLAG1, BRCC3, BRAF, MET, AFF4, PRKCI, AFF1, PCM1, WWTR1, ARHGEF12, MECOM, DOCK4, SUZ12, CCDC6, NCOA1, DCUN1D1, FCGR2B, MLLT10, MDM2, KAT6A	1570	236	20581	1.99967	0.051116	0.00134445	0.161296	3.9457
UP_SEQ_FEATURE	sequence variant	1032	64.8241	0.000114901	PDP1, SC5D, MEF2A, ITSN2, REST, CUL2, USP53, MAK16, SERPINE1, LRRC37A3, PIK3CA, DHX36, STAG2, STAG1, CCAR1, ZNF100, BRAF, EFCAB14, LIFR, ZNF501, LIG4, MED13, LPCAT2, MECOM, TOX3, TMEM135, DHX29, ARFGEF3, MAPK6, ASCC3, SCYL2, TFPI, CHORDC1, ZNF382, KIAA1109, SDAD1, RALGPS2, CYP1B1, PPP2R3A, MTX3, HSD17B12, CHCHD2, AHCTF1, ARFGEF1, ALCAM, TMEM123, DDX60L, EFR3A, CCSER2, ASXL2, ZC3H13, KIF3A, ZC3H15…	1554	12443	20063	1.07078	0.362211	0.0101695	0.21281	3.93968
UP_SEQ_FEATURE	compositionally biased region:Ala/Asp-rich (DA-box)	6	0.376884	0.000126779	SMC5, SMC6, SMC2, SMC3, RAD50, SMC4	1554	8	20063	9.68292	0.391187	0.0109671	0.234786	3.89695
INTERPRO	IPR018359:Bromodomain, conserved site	10	0.628141	0.000128512	PHIP, TAF1, BRWD1, BAZ1A, EP300, BPTF, PBRM1, BAZ2B, SMARCA2, ATAD2B	1504	26	18559	4.74606	0.230728	0.0118524	0.221246	3.89106
UP_SEQ_FEATURE	zinc finger region:PHD-type 1	11	0.690955	0.00013286	G2E3, PHF14, KMT2A, BPTF, MTF2, MLLT10, KMT2C, KAT6B, KDM5A, KDM5D, KAT6A	1554	33	20063	4.30352	0.405508	0.0112417	0.246034	3.87661
INTERPRO	IPR000330:SNF2-related	11	0.690955	0.00014485	ATRX, SMARCAD1, CHD9, BTAF1, SHPRH, CHD2, SMARCA5, CHD1, SMARCA1, HLTF, SMARCA2	1504	32	18559	4.24179	0.25596	0.0127725	0.249341	3.83908
KEGG_PATHWAY	hsa04810:Regulation of actin cytoskeleton	32	2.01005	0.000189374	GNA13, ENAH, PDGFB, PDGFA, DIAPH2, IQGAP2, RDX, GNG12, FGF12, ITGB1, IQGAP1, KRAS, SOS1, ITGAV, SOS2, PIKFYVE, PPP1R12A, PIK3CA, PDGFD, APC, BRAF, ROCK1, ROCK2, ITGA1, ITGA2, ITGA4, ARHGEF12, PPP1CB, NCKAP1, ITGA6, WASL, PIP4K2C	517	211	6910	2.02701	0.0482295	0.0122818	0.247398	3.72268
INTERPRO	IPR000571:Zinc finger, CCCH-type	15	0.942211	0.000203047	ZFP36L2, ZC3H13, ZC3H15, PAN3, ZC3H7A, TIPARP, RC3H2, ZC3H11A, MBNL2, HELZ, MBNL1, RBM27, RC3H1, RBM26, ZC3H12C	1504	59	18559	3.13723	0.339304	0.017121	0.349354	3.6924
GOTERM_CC_DIRECT	GO:0043231~intracellular membrane-bounded organelle	71	4.4598	0.000213835	XPO1, SC5D, GPBP1, ZNF638, CLTC, ACBD5, ATP2B1, PHC3, ATP2B4, DAB1, MAK16, DNAJC13, AGPS, EVI5, COPB1, ZFYVE16, PARG, INSR, GOLGA4, LARGE1, SCAMP1, POLK, ADAM10, POLI, BRAF, FOXN2, OSTM1, MECOM, ERGIC2, TMEM106B, RAB11FIP2, ZDHHC17, TRIM33, BNIP2, SLU7, VCAN, SMARCA2, VPS26A, CLOCK, CROT, KMT2E, BTAF1, AFTPH, CYP1B1, ME2, STAM2, DIAPH2, SLF2, AASS, AKAP9, ABCA4, KIN, ABCA5, WAPL, MIA3, ERO1A, CHD…	1492	558	18224	1.55417	0.145454	0.0086945	0.32409	3.66992
GOTERM_BP_DIRECT	GO:0043547~positive regulation of GTPase activity	74	4.64824	0.000216964	RAB3GAP2, PDGFB, PDGFA, RP2, PREX2, ARHGAP18, ITSN2, IQGAP1, ARHGAP12, ARHGAP21, ARHGAP5, RAPGEF6, AFDN, DENND5B, RAPGEF2, DOCK11, FRS2, RPGR, ARHGAP28, DEPDC1, ARHGAP29, HERC1, ARHGEF12, ECT2, CDKL5, NCAM1, RASGRF2, GNAQ, ARFGEF3, STXBP5, SBF2, FNBP1L, BNIP2, NCK1, ACAP2, DENND3, SNX13, SPATA13, CAV2, LIMS1, RALGPS2, RAP1GAP, ASAP2, ASAP1, KITLG, AKAP9, MYO9A, ARFGEF1, ITGB1, DENND2C, FAM13B, RA…	1434	565	16792	1.53369	0.610723	0.0995217	0.406039	3.66361
UP_KEYWORDS	Cell junction	78	4.8995	0.000242127	ENAH, OCLN, CADM2, PDLIM5, CPEB4, UTRN, GJA1, RPS6KB1, FER, CXADR, GJA5, PNN, ARHGAP21, USP53, PCDH1, DMXL2, CXCR4, GOPC, AFDN, RAPGEF2, CEACAM1, SAMD4A, DLG1, PTPRK, MAGI3, MPDZ, FMR1, MPP5, TANC1, PKN2, VEZT, NECTIN3, ECT2, PJA2, ZDHHC17, STXBP5, CLIC4, KRIT1, EPB41L5, ASH1L, DSP, DST, STON2, LIMS1, MTDH, PANX1, PEAK1, CLDN11, RIMS2, CLDN12, ITGB1, MARVELD2, SORBS2, ITGAV, EMB, SSX2IP, FBXO45, …	1570	675	20581	1.51481	0.106061	0.00279903	0.344349	3.61596
GOTERM_MF_DIRECT	GO:0030165~PDZ domain binding	19	1.19347	0.000242788	KIF14, GJA1, LIN7C, RPS6KB1, FZD3, ARHGAP29, GNG12, KIDINS220, CXADR, PTEN, DOCK4, ATP2B1, ACVR2A, ATP2B4, SLC22A4, RAPGEF2, CRIM1, PLEKHA1, DTNA	1421	86	16881	2.62458	0.269986	0.0239164	0.395529	3.61477
GOTERM_MF_DIRECT	GO:0004674~protein serine/threonine kinase activity	53	3.32915	0.000249329	CDK19, CCNT2, CDK17, PRPF4B, TBK1, CASK, CLK1, PRKG1, LATS1, PRKY, SLK, CLK4, PIK3CA, TLK1, CAB39, PRKACB, AKT3, TRPM6, ROCK1, SGK3, BRAF, ROCK2, TRPM7, PRKCI, PKN2, WNK3, CDKL5, MAP4K3, PDIK1L, ACVR2A, MAP4K5, ACVR2B, MAPK6, HIPK3, BMP2K, RIPK4, CSNK1G3, NEK1, STK17B, RIOK2, UHMK1, TTBK2, SNRK, PRKAA1, DYRK2, STK38L, TAF1, TAOK1, TGFBR1, SMG1, RPS6KA3, MAPK13, CDC42BPA	1421	376	16881	1.67453	0.27615	0.0228193	0.406166	3.60323
UP_SEQ_FEATURE	active site:Glycyl thioester intermediate	16	1.00503	0.000292775	HECW2, UBE3A, HERC5, UBA6, BIRC6, HERC4, HERC1, NEDD4, UBR5, WWP1, UBA3, UBE2W, SMURF2, ITCH, TRIP12, HECTD1	1554	71	20063	2.90942	0.682122	0.0240899	0.541409	3.53347
UP_SEQ_FEATURE	zinc finger region:PHD-type 2	10	0.628141	0.000312955	PHF14, KMT2A, BPTF, MTF2, MLLT10, KMT2C, KAT6B, KDM5A, KDM5D, KAT6A	1554	30	20063	4.30352	0.706271	0.0251999	0.578626	3.50452
INTERPRO	IPR011009:Protein kinase-like domain	67	4.20854	0.000313551	CDK19, CDK17, PRPF4B, TBK1, CASK, RPS6KB1, CLK1, FER, PRKG1, LATS1, PRKY, SLK, CLK4, CDK12, PIK3CA, TLK1, PRKACB, INSR, AKT3, TRPM6, PAN3, ROCK1, SGK3, BRAF, TRPM7, ROCK2, PIK3C2A, STK26, PKN2, PRKCI, WNK3, CDK6, CDKL5, MAP4K3, PDIK1L, ACVR2A, ACVR2B, MAP4K5, MAPK6, SCYL2, HIPK3, BMP2K, CSNK1G3, RIPK4, PRKD3, NEK1, PEAK1, STK17B, BMPR2, RIOK2, UHMK1, TTBK2, SNRK, ETNK1, PRKAA1, DYRK2, YES1, STK38…	1504	531	18559	1.55699	0.472738	0.0252773	0.538999	3.50369
GOTERM_BP_DIRECT	GO:0001525~angiogenesis	36	2.26131	0.000313601	NRP1, CYP1B1, PDGFA, TNFRSF12A, LEPR, NAA15, ESM1, ENPEP, GJA5, PTEN, TGFB2, NRCAM, HEY1, UNC5B, ITGAV, SERPINE1, PIK3CA, TMEM100, CALCRL, ANGPT2, C1GALT1, CEACAM1, PTPRB, FLT1, COL15A1, FZD5, MCAM, SIRT1, HIF1A, NUS1, CLIC4, DLL4, KRIT1, RBPJ, SETD2, MED1	1434	223	16792	1.89039	0.7443	0.127485	0.586388	3.50362
GOTERM_CC_DIRECT	GO:0016605~PML body	20	1.25628	0.000328245	WDFY3, ZMYM2, NBN, ZNF451, SMC5, SMC6, TOPBP1, RB1, TOPORS, SIRT1, PTEN, ATRX, RNF6, CASP8AP2, MORC3, SP3, HIPK3, PIAS1, SKIL, KAT6A	1492	98	18224	2.49275	0.214394	0.0126197	0.497088	3.4838
INTERPRO	IPR011545:DNA/RNA helicase, DEAD/DEAH box type, N-terminal	16	1.00503	0.000341872	DICER1, YTHDC2, SKIV2L2, WRN, RECQL, DDX18, DDX46, DDX3X, DHX29, ASCC3, DDX60L, DDX3Y, DDX21, DHX36, DDX10, DDX52	1504	69	18559	2.86139	0.502361	0.0264845	0.587548	3.46614
UP_SEQ_FEATURE	domain:Protein kinase	59	3.70603	0.000418843	CDK19, CDK17, PRPF4B, TBK1, CASK, RPS6KB1, CLK1, FER, PRKG1, LATS1, SLK, CLK4, CDK12, TLK1, PRKACB, INSR, AKT3, PAN3, ROCK1, SGK3, BRAF, ROCK2, STK26, PRKCI, PKN2, WNK3, CDK6, CDKL5, MAP4K3, PDIK1L, ACVR2A, MAP4K5, ACVR2B, MAPK6, SCYL2, HIPK3, BMP2K, CSNK1G3, RIPK4, PRKD3, NEK1, PEAK1, STK17B, BMPR2, RIOK2, UHMK1, TTBK2, SNRK, PRKAA1, DYRK2, YES1, STK38L, FLT1, TAOK1, TGFBR1, MET, MAPK13, CDC42BP…	1554	478	20063	1.59356	0.805961	0.0329095	0.773686	3.37795
GOTERM_MF_DIRECT	GO:0061630~ubiquitin protein ligase activity	31	1.94724	0.000442851	LTN1, DZIP3, XIAP, UBE3A, RNF217, RLIM, CUL2, ARIH1, CUL5, WWP1, ANKIB1, ITCH, RC3H1, RNF13, RNF144B, RNF19A, UBR2, TOPORS, UBR1, HLTF, RBBP6, PJA2, RNF6, NEDD4, FBXO30, MDM2, RNF138, UBE2W, SMURF2, CUL4B, MED1	1421	187	16881	1.96936	0.436767	0.0375477	0.720351	3.35374
GOTERM_MF_DIRECT	GO:0003713~transcription coactivator activity	38	2.38693	0.000447068	KMT2E, MTDH, UBE3A, HCFC2, ZEB1, NR2C2, TCERG1, GTF2A1, NPAT, MAML3, MKL2, KDM5A, TRIP11, MYSM1, CCAR1, TAF1, RAP2C, ARID5B, GABPA, MAML2, ZFX, SIX3, RB1, MED13, WWTR1, BIRC2, NRIP1, NCOA1, NCOA2, EP300, NCOA3, YAF2, SP4, PIAS1, NFE2L3, SMARCA2, KAT6A, MED1	1421	248	16881	1.82027	0.439838	0.0355725	0.727187	3.34963
UP_KEYWORDS	DNA repair	40	2.51256	0.000469911	SMARCAD1, NBN, SLF2, RRM2B, KIN, BOD1L1, SETX, FANCM, EPC2, RAD21, PALB2, INO80D, TRIP12, POLK, BRCC3, SHPRH, POLI, TAOK1, MSH2, SMC5, SMC6, SMG1, TOPBP1, LIG4, WRN, CDC5L, RAD50, SMC3, RBBP8, ATRX, DCLRE1A, ASCC3, UBR5, USP47, UCHL5, UBE2W, RNF138, CUL4B, ZBTB1, REV3L	1570	293	20581	1.78961	0.195569	0.00529374	0.667295	3.32798
INTERPRO	IPR013767:PAS fold	8	0.502513	0.000475197	NCOA1, NPAS2, AHRR, HIF1A, NCOA2, NCOA3, ARNT2, CLOCK	1504	19	18559	5.19569	0.620958	0.0352921	0.815801	3.32313
UP_KEYWORDS	Magnesium	65	4.08291	0.000513524	GNA13, PDP1, ADCY1, IMPA1, DICER1, TSNAX, LATS1, CNOT6, ATP2B1, ATP2B4, NIPAL1, TOP2B, SAR1B, TOP2A, ZCCHC6, POLK, POLI, ZCCHC11, NUDT12, NUDT4, ROCK1, ROCK2, STK26, PAPD5, LIG4, PGM2L1, ACVR2A, ACVR2B, PAPD4, GNAQ, PRKD3, NEK1, BMPR2, ERI2, ITGB1, RIOK2, PPAT, KRAS, SNRK, CNOT6L, PRKAA1, DYRK2, B4GALT6, ACSL4, STK38L, C1GALT1, ZC3H12C, TGFBR1, ITGA1, ATP11B, ITGA2, NIPA1, WRN, ATP11C, ATP13A3, T…	1570	552	20581	1.54362	0.211658	0.00564645	0.729017	3.28944
INTERPRO	IPR001909:Krueppel-associated box	53	3.32915	0.000522978	ZNF84, ZNF83, ZKSCAN8, ZNF823, ZNF12, ZKSCAN1, ZNF347, ZNF253, ZNF14, ZNF184, ZNF181, ZNF300, ZNF302, ZNF100, ZNF354A, ZNF440, ZNF791, ZNF813, ZNF189, ZNF816, ZNF334, ZNF788, ZNF195, ZNF235, ZNF480, ZNF431, ZNF382, ZNF41, ZNF808, ZNF614, ZNF468, ZNF559, ZNF75A, ZNF780A, ZNF616, ZNF30, ZNF226, ZNF225, ZNF597, ZNF268, ZNF420, ZNF267, ZNF28, ZNF621, ZFP1, ZNF160, ZNF585A, RBAK, ZNF761, ZNF460, ZNF76…	1504	402	18559	1.62688	0.656194	0.0374135	0.897482	3.28152
UP_SEQ_FEATURE	zinc finger region:C3H1-type	9	0.565327	0.000558168	ZFC3H1, ZC3H13, TIPARP, RC3H2, HELZ, RBM27, RC3H1, RBM26, ZC3H12C	1554	26	20063	4.46904	0.887554	0.0427643	1.02979	3.25324
UP_SEQ_FEATURE	compositionally biased region:Glu-rich	40	2.51256	0.000584267	CREBRF, PPP4R2, RSF1, SCAPER, U2SURP, ARID4B, RASSF8, AKAP9, RDX, ZNF638, PRRC2C, FAM13B, ZNF652, PNN, EIF3A, TCERG1, SLK, MIER1, CHD2, ASPH, ZCCHC6, GOLGA4, LUC7L3, RBM25, HAP1, CCAR1, AEBP2, UPF2, RPGR, MYO6, ROCK1, GOLIM4, YTHDC1, KIF16B, HERC1, AK9, GCC2, SLTM, BPTF, KAT6A	1554	292	20063	1.76857	0.898479	0.0438617	1.07769	3.23339
SMART	SM00717:SANT	13	0.816583	0.000598783	RCOR3, BDP1, CDC5L, MIER1, DMTF1, MIER3, SMARCA5, ZZZ3, SMARCA1, NCOR1, DNAJC2, MYSM1, TERF1	980	43	10057	3.10254	0.236721	0.0332028	0.846413	3.22273
KEGG_PATHWAY	hsa04510:Focal adhesion	30	1.88442	0.000625404	CAV2, PDGFB, XIAP, PDGFA, PTEN, ITGB1, ARHGAP5, SOS1, ITGAV, SOS2, PPP1R12A, PIK3CA, PDGFD, THBS1, LAMB1, COL11A1, AKT3, FLT1, BRAF, ROCK1, ROCK2, MET, ITGA1, ITGA2, ITGA4, PPP1CB, BIRC2, LAMA4, ITGA6, LAMC2	517	206	6910	1.94644	0.150648	0.0321288	0.814878	3.20384
KEGG_PATHWAY	hsa04550:Signaling pathways regulating pluripotency of stem cells	23	1.44472	0.000634825	WNT5A, SMARCAD1, SMAD9, IL6ST, SMAD5, BMPR2, LIFR, FZD3, REST, FZD5, ZIC3, FZD6, PCGF5, ACVR2A, ACVR2B, KRAS, RIF1, MAPK13, PIK3CA, SKIL, AKT3, KAT6A, APC	517	140	6910	2.19577	0.152735	0.0272456	0.827108	3.19735
INTERPRO	IPR001478:PDZ domain	26	1.63317	0.000690129	PDLIM5, PREX2, PDLIM3, CASK, RIMS2, ARHGAP21, GOPC, RAPGEF6, AFDN, RAPGEF2, AHNAK, DLG1, PARD6B, MAGI3, MBTPS2, MPDZ, MPP5, ERBIN, LIN7C, STXBP4, ARHGEF12, PPP1R9A, PDZD8, TJP1, PDZD2, INTU	1504	155	18559	2.0699	0.755622	0.0474261	1.18272	3.16107
KEGG_PATHWAY	hsa05215:Prostate cancer	17	1.06784	0.000692342	BRAF, PDGFB, PDGFA, CREB1, FOXO1, CREB5, RB1, PTEN, HSP90B1, EP300, KRAS, SOS1, SOS2, MDM2, PIK3CA, PDGFD, AKT3	517	88	6910	2.58199	0.165368	0.0254928	0.901732	3.15968
UP_SEQ_FEATURE	short sequence motif:LXXLL motif 1	8	0.502513	0.000724855	ASXL2, CHD9, NCOA1, NCOA2, NCOA3, MED13, NRIP1, MED1	1554	21	20063	4.91831	0.941464	0.0531164	1.33536	3.13975
UP_SEQ_FEATURE	short sequence motif:LXXLL motif 2	8	0.502513	0.000724855	ASXL2, CHD9, NCOA1, NCOA2, NCOA3, MED13, NRIP1, MED1	1554	21	20063	4.91831	0.941464	0.0531164	1.33536	3.13975
SMART	SM00028:TPR	26	1.63317	0.000750828	KDM6A, UTY, NAA15, TTC3, GPSM2, APPBP2, RANBP2, ASPH, DNAJC3, RGPD6, TTC14, RGPD8, TTC33, TTC21B, TTC37, TANC1, CDC27, SGTB, CTR9, TTC19, IFIT3, RPAP3, IFIT2, IFIT5, TMTC3, IFT88	980	131	10057	2.03678	0.28734	0.0369394	1.06027	3.12446
UP_SEQ_FEATURE	compositionally biased region:Poly-Glu	63	3.95729	0.000754819	SEC24B, RSF1, DZIP3, SYNJ1, BBX, EIF5B, LEMD3, ACBD5, BOD1L1, ATP2B1, ATP2B4, MAK16, TPR, DCAF17, NBPF8, MAGI3, VEZT, ZDBF2, RBBP8, BRWD1, EP300, DHX29, TRIM33, UBR5, SMARCA2, LTV1, SLF2, CALD1, AKAP12, PALMD, ZNF654, PHIP, PKD2, SLC39A6, BAZ2B, RASA1, TERF1, WDFY3, PPP4R3B, TTC14, KIF3A, TAOK1, CCDC82, MPHOSPH10, EHBP1, WRN, SIRT1, TMED8, TTC19, ATRX, PPP1R9A, SP4, FNBP4, PRICKLE2, DENND4A, UBXN…	1554	531	20063	1.53176	0.947946	0.0542374	1.3902	3.12216
GOTERM_BP_DIRECT	GO:0006468~protein phosphorylation	60	3.76884	0.000833185	CDK19, CCNT2, CDK17, FASTKD2, PRPF4B, PDGFB, CASK, RPS6KB1, FER, PRKG1, LATS1, TGFB2, PRKY, COL4A3BP, PIK3CA, TLK1, PRKACB, AKT3, TRPM6, ADAM10, PAN3, ROCK1, SGK3, BRAF, ROCK2, STK26, PRKCI, PKN2, WNK3, CDK6, CDKL5, MAP4K3, PDIK1L, MAP4K5, MAPK6, SCYL2, HIPK3, BMP2K, RIPK4, PRKD3, NEK1, STK17B, RIOK2, SNRK, MORC3, PRKAA1, DYRK2, STK38L, TAF1, SMAD9, TAOK1, TGFBR1, CREB1, SMAD5, BIRC6, FNIP2, GMFB…	1434	456	16792	1.54078	0.97333	0.280697	1.55078	3.07926
KEGG_PATHWAY	hsa04015:Rap1 signaling pathway	30	1.88442	0.000857438	ADCY1, RAP1GAP, PDGFB, PDGFA, KITLG, FGF12, ITGB1, PLCB4, KRAS, P2RY1, RAPGEF6, PIK3CA, AFDN, PDGFD, RAPGEF2, THBS1, ANGPT2, INSR, AKT3, PARD6B, MAGI3, FLT1, BRAF, MET, PRKCI, DOCK4, GNAQ, MAPK13, KRIT1, PRKD3	517	210	6910	1.90937	0.200595	0.0275979	1.11565	3.0668
GOTERM_BP_DIRECT	GO:0000122~negative regulation of transcription from RNA polymerase II promoter	87	5.46482	0.000861375	CREBRF, BACH1, COPS2, XPO1, MEF2A, DICER1, EDN1, WWC2, FOXO1, ZEB2, PAWR, ZEB1, REST, NFXL1, RLIM, GLI3, N4BP2L2, HEY1, CGGBP1, ZNF148, TPR, KDM5A, DLG1, ZNF281, TBL1XR1, RCOR3, ARID5B, STRN3, GABPA, ZHX1, ZNF189, RB1, SPEN, IFI16, MXD1, RBBP8, NRIP1, SUZ12, ACVR2B, EP300, NCOA2, BPTF, TRIM33, RFC1, MTF2, DLL4, MDM2, ZNF431, PIAS1, NFE2L3, SMARCA2, ZNF382, MED1, MTDH, USP9X, TAF9B, HCFC2, SOX6, A…	1434	720	16792	1.41495	0.976409	0.268194	1.60284	3.06481
SMART	SM00233:PH	43	2.70101	0.000928122	RALGPS2, PREX2, ASAP2, ASAP1, ITSN2, SKAP2, ARHGAP12, RASAL2, ARHGAP21, VEPH1, PLCL1, SOS1, COL4A3BP, GAB1, SOS2, DOCK11, FGD6, RASA1, AKT3, RASA2, FGD4, PLD1, OSBPL3, OSBPL8, ROCK1, SWAP70, ROCK2, DOCK9, DGKH, ARHGEF12, APPL1, PLEKHA3, KIF1B, PLEKHA5, RASGRF2, PLEKHA8, SBF2, ACAP2, CDC42BPA, SPATA13, PHLDB2, PRKD3, PLEKHA1	980	264	10057	1.6715	0.342149	0.041013	1.30911	3.0324
GOTERM_CC_DIRECT	GO:0045177~apical part of cell	16	1.00503	0.00096385	PARD6B, MYO6, ADGRF5, ENPEP, PCM1, AQP1, FZD6, ATP6V1C1, TJP1, NEDD1, DAB1, FAT4, CLIC4, IFIT5, GPSM2, AFDN	1492	75	18224	2.60576	0.507751	0.034818	1.45308	3.01599
UP_SEQ_FEATURE	binding site:ATP	65	4.08291	0.000985909	CDK19, CDK17, PRPF4B, TBK1, CASK, RPS6KB1, CLK1, FER, PRKG1, LATS1, SLK, CLK4, CDK12, TLK1, PRKACB, TOP2A, INSR, AKT3, TRPM6, ROCK1, SGK3, BRAF, TRPM7, ROCK2, STK26, PKN2, PRKCI, WNK3, CDK6, LIG4, CDKL5, MAP4K3, PDIK1L, ACVR2A, MAP4K5, ACVR2B, MAPK6, HIPK3, BMP2K, CSNK1G3, RIPK4, PRKD3, NEK1, PEAK1, STK17B, BMPR2, RIOK2, UHMK1, TTBK2, SNRK, PRKAA1, DYRK2, YES1, STK38L, FLT1, TAOK1, TGFBR1, MET, E…	1554	558	20063	1.50392	0.978948	0.0689994	1.81215	3.00616
UP_SEQ_FEATURE	domain:AGC-kinase C-terminal	13	0.816583	0.00100927	RPS6KA3, ROCK1, SGK3, ROCK2, CDC42BPA, PRKCI, PKN2, RPS6KB1, PRKACB, PRKG1, STK38L, LATS1, AKT3	1554	56	20063	2.99709	0.980789	0.0693382	1.8547	2.99599
GOTERM_BP_DIRECT	GO:0030336~negative regulation of cell migration	19	1.19347	0.00101288	RECK, PTPRK, RAP2A, CYP1B1, RAP2C, OSBPL8, SRGAP2C, NF1, SCAI, DACH1, ARID2, PTEN, SLIT2, MIA3, CLIC4, SULF1, SERPINE1, TCAF1, IGFBP5	1434	95	16792	2.34198	0.987799	0.287475	1.88223	2.99444
UP_SEQ_FEATURE	region of interest:Flexible hinge	5	0.31407	0.0010346	SMC5, SMC6, SMC2, SMC3, SMC4	1554	7	20063	9.22182	0.982604	0.0697932	1.90083	2.98523
GOTERM_BP_DIRECT	GO:0035264~multicellular organism growth	17	1.06784	0.0010389	PLAG1, TBL1XR1, KDM6A, ARID5B, PDE4D, WWTR1, RBBP6, TNKS2, PTPN11, ATRX, CLIC4, SOS1, RC3H2, PALB2, SLITRK6, PLEKHA1, FLVCR1	1434	80	16792	2.48835	0.989105	0.275897	1.93015	2.98343
GOTERM_CC_DIRECT	GO:0005913~cell-cell adherens junction	44	2.76382	0.00103927	USP8, SHTN1, CADM2, PDLIM5, CALD1, ASAP1, ARHGAP18, RDX, ITGB1, CD2AP, IQGAP1, CHMP2B, BZW1, PICALM, SLK, MACF1, DDX3X, AFDN, SSX2IP, LRRFIP1, MKL2, AHNAK, DLG1, APC, COBLL1, TWF1, ZC3H15, MYO6, KIF5B, SWAP70, ANXA1, DOCK9, PKN2, KTN1, NECTIN3, TJP1, ITGA6, DHX29, FNBP1L, NCK1, USO1, TMOD3, DSC2, PHLDB2	1492	323	18224	1.66389	0.534323	0.0357392	1.56595	2.98327
GOTERM_BP_DIRECT	GO:0007062~sister chromatid cohesion	20	1.25628	0.00104248	XPO1, ESCO1, PDS5B, PDS5A, TAOK1, SMC5, KNTC1, AHCTF1, CENPF, SPDL1, SMC3, WAPL, RAD21, KNL1, CENPC, CLIP1, RANBP2, STAG2, KIF2A, STAG1	1434	103	16792	2.27377	0.989274	0.260911	1.93673	2.98193
GOTERM_MF_DIRECT	GO:0005096~GTPase activator activity	40	2.51256	0.00115256	RAB3GAP2, RAP1GAP, RP2, PREX2, ASAP2, ASAP1, ARHGAP18, RABGAP1L, MYO9A, ARFGEF1, FAM13B, IQGAP1, ARHGAP12, RASAL2, ARHGAP21, TBC1D15, ARHGAP5, EVI5, SOS1, CHM, RAPGEF2, CDC42EP3, RASA1, ELMOD2, RASA2, SRGAP2C, NF1, ARHGAP28, DEPDC1, ARHGAP29, ARHGEF12, ECT2, DOCK4, RALGAPA1, RABEP1, GNAQ, BNIP2, STXBP5, ACAP2, TBC1D8B	1421	279	16881	1.70318	0.775656	0.0841624	1.86463	2.93834
KEGG_PATHWAY	hsa04120:Ubiquitin mediated proteolysis	22	1.38191	0.00116334	XIAP, UBE3A, UBA6, HERC4, BIRC6, HERC1, BIRC2, CDC27, CUL2, CUL5, NEDD4, KLHL9, UBR5, WWP1, UBA3, MDM2, UBE2W, SMURF2, PIAS1, CUL4B, ITCH, TRIP12	517	137	6910	2.1463	0.261999	0.0331932	1.51089	2.93429
INTERPRO	IPR000719:Protein kinase, catalytic domain	60	3.76884	0.00120014	CDK19, CDK17, PRPF4B, TBK1, CASK, RPS6KB1, CLK1, FER, PRKG1, LATS1, PRKY, SLK, CLK4, CDK12, TLK1, PRKACB, INSR, AKT3, PAN3, ROCK1, SGK3, BRAF, ROCK2, STK26, PRKCI, PKN2, WNK3, CDK6, CDKL5, MAP4K3, PDIK1L, ACVR2A, MAP4K5, ACVR2B, MAPK6, SCYL2, HIPK3, BMP2K, CSNK1G3, RIPK4, PRKD3, NEK1, PEAK1, STK17B, BMPR2, UHMK1, TTBK2, SNRK, PRKAA1, DYRK2, YES1, STK38L, FLT1, TAOK1, TGFBR1, MET, RPS6KA3, MAPK13,…	1504	487	18559	1.5203	0.913788	0.07845	2.04828	2.92077
INTERPRO	IPR003395:RecF/RecN/SMC	5	0.31407	0.00122828	SMC5, SMC6, SMC2, SMC3, SMC4	1504	7	18559	8.81411	0.918607	0.0777309	2.09584	2.9107
GOTERM_BP_DIRECT	GO:0031954~positive regulation of protein autophosphorylation	8	0.502513	0.00129458	RAP2A, NBN, RAP2C, PDGFB, TOM1L1, PDGFA, PDGFD, RAD50	1434	21	16792	4.46092	0.99642	0.296742	2.39974	2.88787
INTERPRO	IPR011991:Winged helix-turn-helix DNA-binding domain	34	2.13568	0.00134038	COPS2, ELF1, PREX2, FOXO1, LARP1B, RIOK2, ARID2, CUL2, CUL5, RAD21, ELK4, PIKFYVE, ETV1, VPS36, MYSM1, SHPRH, GABPA, RFX7, FOXN2, UBR2, DEPDC1, WRN, UBR1, FOXP1, RECQL, LARP4, PSMD12, ASCC3, IRF6, LARP7, RFX3, CUL4B, KAT6B, KAT6A	1504	235	18559	1.78533	0.935272	0.0819915	2.28504	2.87277
UP_SEQ_FEATURE	compositionally biased region:Glu/Lys-rich	6	0.376884	0.00137773	UPF2, PHF14, MLLT10, PPP1R12A, EEA1, AFDN	1554	12	20063	6.45528	0.995466	0.0903266	2.52368	2.86083
KEGG_PATHWAY	hsa05222:Small cell lung cancer	16	1.00503	0.00138532	XIAP, ITGA2, CDK6, RB1, BIRC2, PTEN, ITGB1, LAMA4, ITGA6, ITGAV, PIK3CA, LAMC2, APAF1, LAMB1, TRAF5, AKT3	517	85	6910	2.51587	0.303592	0.0355352	1.79677	2.85845
INTERPRO	IPR008271:Serine/threonine-protein kinase, active site	42	2.63819	0.00140877	CDK19, CDK17, PRPF4B, NEK1, STK17B, RPS6KB1, CLK1, PRKG1, LATS1, PRKY, SLK, SNRK, CLK4, CDK12, TLK1, PRKAA1, DYRK2, PRKACB, STK38L, AKT3, SGK3, BRAF, ROCK1, TAOK1, ROCK2, TGFBR1, PRKCI, PKN2, WNK3, CDK6, CDKL5, PDIK1L, ACVR2A, RPS6KA3, ACVR2B, MAPK6, HIPK3, BMP2K, CDC42BPA, RIPK4, CSNK1G3, PRKD3	1504	312	18559	1.66112	0.943715	0.0834988	2.40031	2.85116
GOTERM_BP_DIRECT	GO:0006275~regulation of DNA replication	7	0.439698	0.00144604	ANKRD17, ESCO1, CCDC88A, NUCKS1, RBBP6, SMC3, ZBTB38	1434	16	16792	5.12308	0.998149	0.309343	2.67689	2.83982
INTERPRO	IPR000961:AGC-kinase, C-terminal	13	0.816583	0.00149074	RPS6KA3, ROCK1, SGK3, ROCK2, CDC42BPA, PRKCI, PKN2, RPS6KB1, PRKACB, PRKG1, STK38L, LATS1, AKT3	1504	56	18559	2.86459	0.952398	0.0856621	2.53828	2.8266
KEGG_PATHWAY	hsa04144:Endocytosis	34	2.13568	0.00149533	CAV2, USP8, CAPZA2, STAM2, ASAP2, ASAP1, SNX4, EEA1, CLTC, ARFGEF1, TGFB2, CHMP2B, CXCR4, WWP1, ZFYVE16, ITCH, VPS36, PARD6B, PLD1, FLT1, KIF5B, TGFBR1, MET, KIF5C, PRKCI, RAB11FIP2, TFRC, RABEP1, NEDD4, ACAP2, MDM2, SMURF2, WASL, VPS26A	517	258	6910	1.76135	0.323332	0.0348838	1.93817	2.82526
GOTERM_BP_DIRECT	GO:0045892~negative regulation of transcription, DNA-templated	63	3.95729	0.00171081	COPS2, ZBTB33, RSF1, ARID4A, PDGFB, FOXO1, ZNF12, REST, ZEB1, ZNF253, RLIM, PDCD4, GLI3, LGR4, ZBTB38, HEY1, MDFIC, ZNF148, WWP1, LRRFIP1, ZNF281, PTPRK, ZBTB21, ARID5B, STRN3, ZHX1, SIX3, DEPDC1, RB1, IFI16, SPEN, MECOM, PURA, TRIM33, NAB1, MDM2, SMARCA2, CLOCK, WNT5A, BTAF1, LIMS1, BCLAF1, GREM1, NIPBL, POU2F1, ZNF24, CENPF, DACH1, SIRT1, FOXP1, ATXN1, ZNF217, ZBED6, YAF2, SP3, UBA3, RBAK, USP4…	1434	499	16792	1.4784	0.999416	0.338741	3.15964	2.7668
GOTERM_MF_DIRECT	GO:0004402~histone acetyltransferase activity	12	0.753769	0.00176626	TAF1, ING3, NCOA1, EPC2, BAZ1A, NCOA2, EP300, NCOA3, TAF9B, KAT6B, CLOCK, KAT6A	1421	48	16881	2.96992	0.898845	0.119516	2.84412	2.75294
GOTERM_MF_DIRECT	GO:0003723~RNA binding	67	4.20854	0.00179131	XPO1, RNMT, CRNKL1, DZIP3, ZMAT3, U2SURP, SYNJ1, ZNF638, RLIM, PDCD4, CNOT6, PABPC4L, PUS7L, ANKRD17, DDX18, QKI, RBMS3, SYNJ2, PTBP3, DDX10, PUM2, RANBP2, SAMD4A, RBMS1, FMR1, MBNL1, YTHDF3, PURA, SUZ12, EIF4G3, LARP7, UBR5, CELF2, RPS4Y1, TRUB1, LRPPRC, THOC1, NR3C1, IGF2BP3, LIN28B, KIN, NUFIP2, EIF3A, TROVE2, DDX3X, MORC3, DDX3Y, DDX60L, STRBP, RBM26, PRPF40A, UPF2, THUMPD1, YTHDC1, TRNT1, IF…	1421	547	16881	1.4551	0.902081	0.115113	2.8839	2.74683
UP_SEQ_FEATURE	zinc finger region:PHD-type	12	0.753769	0.0018069	KMT2E, ATRX, KDM7A, ING3, PHF3, SHPRH, RSF1, BAZ1A, TRIM33, ASH1L, PHF20L1, BAZ2B	1554	52	20063	2.97936	0.999157	0.114891	3.29741	2.74307
UP_SEQ_FEATURE	domain:Fibronectin type-III 3	16	1.00503	0.00183654	PTPRB, DCC, PTPRK, PTPRD, IL6ST, LEPR, PRTG, LIFR, HCFC2, IFNAR1, NRCAM, COL14A1, CNTN4, INSR, FNDC3A, FNDC3B	1554	84	20063	2.45915	0.99925	0.114804	3.35063	2.736
UP_KEYWORDS	Kinase	79	4.96231	0.00184167	CDK19, CDK17, PRPF4B, TBK1, PPIP5K2, CASK, RPS6KB1, CLK1, FER, PRKG1, LATS1, PRKY, PRKAR2B, SLK, CLK4, CDK12, PIK3CA, TLK1, PRKACB, INSR, AKT3, MAGI3, TRPM6, SGK3, BRAF, ROCK1, TRPM7, ROCK2, PIK3C2A, STK26, PKN2, PRKCI, WNK3, CDK6, KIDINS220, CDKL5, MAP4K3, PDIK1L, ACVR2A, ACVR2B, MAP4K5, PANK3, MAPK6, HIPK3, BMP2K, CSNK1G3, RIPK4, PRKD3, MOB1B, NEK1, PEAK1, STK17B, BMPR2, AKAP9, RIOK2, UHMK1, TT…	1570	735	20581	1.40899	0.574069	0.0196527	2.59164	2.73479
GOTERM_CC_DIRECT	GO:0009986~cell surface	65	4.08291	0.00187277	NRP1, PDGFB, PDGFA, ADGRF5, IDE, IQGAP2, RPS6KB1, CXADR, CD93, CXCR4, CD46, TDGF1, RC3H2, FAS, ANO6, CEACAM1, ADAM9, PTPRK, ADAM10, MMP16, SLIT2, SLC7A11, TNFRSF10A, NCAM1, ACVR2A, ADAMTS9, CLIC4, TFPI, SORT1, SLITRK6, INTU, WNT5A, TNFRSF12A, ADCYAP1R1, TMX3, CD109, BMPR2, GREM1, ITGB1, HMMR, ITGAV, P2RY1, CLEC2D, SLC39A6, THBS1, LPL, TGFBR1, MET, ITGA1, ANXA1, ITGA2, FZD3, ITGA4, FZD5, FZD6, CD5…	1492	542	18224	1.46484	0.747862	0.0607055	2.80526	2.72752
UP_KEYWORDS	SH3 domain	30	1.88442	0.00192629	STAM2, ASAP2, ASAP1, CASK, ITSN2, SKAP2, CD2AP, ARHGAP12, MIA3, MACF1, STAC, SORBS2, YES1, RASA1, DLG1, SASH1, ARHGEF37, MYO1E, MPP5, DOCK5, DOCK4, TJP1, EPS8, FNBP1L, NCK1, SH3RF2, SH3D19, DST, ABL2, SPATA13	1570	215	20581	1.82915	0.590464	0.0200849	2.7092	2.71528
UP_SEQ_FEATURE	domain:WW 3	5	0.31407	0.00194241	TCERG1, NEDD4, WWP1, SMURF2, ITCH	1554	8	20063	8.0691	0.999505	0.11912	3.54052	2.71166
GOTERM_MF_DIRECT	GO:0031994~insulin-like growth factor I binding	6	0.376884	0.00200282	ITGA6, ITGAV, IGFBP1, IGFBP3, INSR, IGFBP5	1421	12	16881	5.93983	0.925597	0.121828	3.21922	2.69836
UP_KEYWORDS	Tight junction	16	1.00503	0.00201551	PARD6B, MAGI3, OCLN, MTDH, MPDZ, TGFBR1, MPP5, LIN7C, CLDN11, CLDN12, CXADR, ECT2, TJP1, USP53, MARVELD2, ASH1L	1570	86	20581	2.43887	0.60707	0.0205443	2.83303	2.69561
GOTERM_BP_DIRECT	GO:0016925~protein sumoylation	21	1.3191	0.00205002	KIAA1586, ZNF451, SMC5, SMC6, WRN, TOPORS, SMC3, SENP6, PHC3, TOP1, RAD21, SP3, MDM2, NOP58, PIAS1, RANBP2, TPR, TOP2B, TOP2A, STAG2, STAG1	1434	117	16792	2.10178	0.999867	0.374756	3.77478	2.68824
GOTERM_BP_DIRECT	GO:2000114~regulation of establishment of cell polarity	7	0.439698	0.0020747	ROCK1, SHTN1, WDPCP, ROCK2, KRIT1, RICTOR, ARFGEF1	1434	17	16792	4.82172	0.99988	0.363333	3.81939	2.68304
UP_SEQ_FEATURE	domain:WH1	6	0.376884	0.00209685	PPP4R3B, PPP4R3A, ENAH, SPRED2, SPRED1, WASL	1554	13	20063	5.95872	0.99973	0.126008	3.81687	2.67843
INTERPRO	IPR027417:P-loop containing nucleoside triphosphate hydrolase	96	6.03015	0.00215442	GNA13, ATL2, DICER1, EIF5B, IQGAP2, RHOQ, CASK, HELZ, SKIV2L2, SLFN5, IQGAP1, SETX, HS2ST1, FANCM, N4BP2L2, DDX18, ARHGAP5, ARL15, ABCB10, DHX36, DDX21, DDX10, SAR1B, ARL5B, MX2, RAB21, KIF2A, DLG1, KIF14, ABCE1, RAP2A, MAGI3, OPA1, RAP2C, MYO6, KIF5B, KIF5C, MPP5, TANC1, KIF16B, HLTF, RAD50, RECQL, KIF1B, GNAQ, RAB18, DHX29, RFC1, ASCC3, SMARCA5, SMARCA1, SMARCA2, RAD17, SPAST, SMARCAD1, SBNO1, …	1504	879	18559	1.34769	0.987746	0.118181	3.64869	2.66667
GOTERM_BP_DIRECT	GO:0007067~mitotic nuclear division	36	2.26131	0.00216475	HAUS3, HAUS6, NEK1, USP9X, KNTC1, NR3C1, CLTC, CD2AP, LATS1, RAD21, FIGN, KLHL9, CENPC, PPP1R12A, PBRM1, TPR, LMLN, STAG2, STAG1, VCPIP1, TERF1, BRCC3, SMC5, DYNLT3, ARPP19, BIRC6, CENPF, PAPD5, REEP3, SMC3, RBBP8, DCLRE1A, NEDD1, KNL1, CLIP1, WASL	1434	248	16792	1.69982	0.999919	0.361537	3.98199	2.66459
UP_KEYWORDS	Telomere	10	0.628141	0.00221883	ATRX, NBN, RIF1, SMC5, SMC6, DHX36, RAD50, SETX, TERF1, TNKS2	1570	39	20581	3.36126	0.642444	0.0221098	3.11464	2.65387
INTERPRO	IPR026854:Vacuolar protein sorting-associated protein 13A N-terminal domain	5	0.31407	0.00229917	ATG2B, VPS13C, UHRF1BP1L, VPS13A, VPS13B	1504	8	18559	7.71235	0.990887	0.122344	3.88929	2.63843
GOTERM_BP_DIRECT	GO:0045893~positive regulation of transcription, DNA-templated	64	4.0201	0.00230289	ELF1, RSF1, PDGFB, GPBP1, ARNT2, NAA15, FOXO1, REST, GLI3, LGR4, ZIC3, PICALM, MDFIC, ASPH, KDM5A, DNAJC2, INSR, ZNF281, TBL1XR1, KDM7A, FOXN2, RB1, TOPORS, MED13, MECOM, TOX3, IFNAR1, NRIP1, NCOA1, HIF1A, RFC1, BPTF, NCOA3, SMARCA5, ZNF711, PIAS1, SMARCA1, NFE2L3, SMARCA2, CLOCK, MED1, KMT2E, SMARCAD1, WNT5A, KMT2A, PHIP, NPAS2, NPAT, TCF4, KLF6, TGFBR1, CREB1, SMAD5, CREB5, RLF, RNF6, IRF6, YAF…	1434	515	16792	1.45521	0.999956	0.365971	4.23094	2.63773
GOTERM_BP_DIRECT	GO:0007173~epidermal growth factor receptor signaling pathway	13	0.816583	0.00232058	KRAS, EPS8, PIK3C2A, SOS1, GAB1, TDGF1, EFEMP1, ERBIN, PIK3CA, KIF16B, SOCS5, IQGAP1, PTPN11	1434	56	16792	2.71837	0.999959	0.355449	4.26277	2.6344
GOTERM_CC_DIRECT	GO:0015030~Cajal body	12	0.753769	0.00237594	ARIH1, PHAX, XPO1, USPL1, DDX46, ICE2, ICE1, FMR1, NPAT, NOP58, TGS1, TRIM22	1492	51	18224	2.87399	0.825947	0.0731997	3.54634	2.62416
GOTERM_MF_DIRECT	GO:0004843~thiol-dependent ubiquitin-specific protease activity	16	1.00503	0.00249608	OTUD4, BRCC3, USP8, USP9Y, USP9X, TANK, USP12, UCHL5, USP47, USP38, YOD1, USP34, USP33, USP15, MYSM1, VCPIP1	1421	80	16881	2.37593	0.960796	0.142931	3.997	2.60274
INTERPRO	IPR017441:Protein kinase, ATP binding site	48	3.01508	0.00250752	CDK19, CDK17, TBK1, NEK1, BMPR2, STK17B, RPS6KB1, CLK1, FER, PRKG1, SLK, TTBK2, SNRK, CLK4, CDK12, TLK1, PRKAA1, DYRK2, PRKACB, YES1, INSR, STK38L, AKT3, FLT1, ROCK1, SGK3, BRAF, ROCK2, TAOK1, TGFBR1, MET, STK26, PRKCI, PKN2, CDK6, CDKL5, MAP4K3, PDIK1L, RPS6KA3, MAP4K5, MAPK6, MAPK13, HIPK3, CDC42BPA, CSNK1G3, RIPK4, ABL2, PRKD3	1504	381	18559	1.55462	0.99405	0.129332	4.23461	2.60075
UP_SEQ_FEATURE	domain:PDZ	19	1.19347	0.00259625	PARD6B, PDLIM5, ERBIN, PDLIM3, MPP5, LIN7C, CASK, STXBP4, RIMS2, ARHGEF12, ARHGAP21, PPP1R9A, PDZD8, GOPC, RAPGEF6, AFDN, RAPGEF2, INTU, AHNAK	1554	113	20063	2.1708	0.999962	0.151353	4.70538	2.58565
KEGG_PATHWAY	hsa04360:Axon guidance	20	1.25628	0.00261511	DCC, ABLIM1, NRP1, ROCK1, ROCK2, MET, EFNB2, NTNG1, ARHGEF12, ITGB1, SLIT2, SEMA5A, SEMA5B, KRAS, UNC5B, CXCR4, SEMA3G, NCK1, PPP3CA, RASA1	517	127	6910	2.10481	0.495122	0.0553617	3.36679	2.58251
GOTERM_MF_DIRECT	GO:0008022~protein C-terminus binding	28	1.75879	0.00269539	CEP120, PRRC2C, CD2AP, NIPBL, FIGN, NPAT, AFDN, PRKAA1, TOP2B, TCF4, TOP2A, VPS36, DLG1, SASH1, MSH2, MPDZ, CEP135, CENPF, TOPBP1, LIG4, SIRT1, ATXN1, PPP1R9A, TJP1, EP300, PIAS1, KPNA3, DST	1421	182	16881	1.82764	0.96974	0.147001	4.30959	2.56938
UP_KEYWORDS	mRNA processing	41	2.57538	0.00271388	PPP4R2, RNMT, PRPF4B, CRNKL1, SRSF11, CMTR2, SKIV2L2, KIN, PNN, SF3B1, DDX46, SCAF11, CNOT6L, CDK12, QKI, PTBP3, SREK1IP1, PPWD1, LUC7L3, RBM25, PRPF40A, PAN3, SREK1, FMR1, PRPF39, YTHDC1, MBNL2, PAPD5, CDC5L, MBNL1, PCF11, SNRNP48, PAPD4, ZRANB2, CELF2, SLU7, CWC22, THOC2, PAPOLG, PRPF38B, THOC1	1570	332	20581	1.61887	0.715845	0.0264158	3.79713	2.56641
GOTERM_BP_DIRECT	GO:0070301~cellular response to hydrogen peroxide	13	0.816583	0.00271558	CYP1B1, ANXA1, FOXO1, AQP1, ECT2, SIRT1, SETX, ZNF277, MDM2, PRKAA1, NFE2L2, PDGFD, PLEKHA1	1434	57	16792	2.67068	0.999993	0.38899	4.97101	2.56614
COG_ONTOLOGY	Cell division and chromosome partitioning	27	1.69598	0.00271666	SHTN1, UTRN, ITSN2, TTC3, ZFC3H1, LRRFIP2, TRIP11, STAG2, MTUS1, STAG1, CEP112, SMCHD1, EFCAB14, ROCK2, IPO11, KIF5C, SMC5, SMC6, RUFY2, SYNE1, UACA, CEP350, DSP, LAMC2, PHLDB2, DST, GOLGB1	262	117	2026	1.7845	0.0883438	0.0883438	2.36392	2.56596
UP_KEYWORDS	Endoplasmic reticulum	107	6.72111	0.0027941	SC5D, DNAJB14, INSIG2, ELOVL4, UBXN2B, PLOD2, COL4A3BP, ASPH, SCD5, SAR1B, DNAJC3, RAB21, TOR1AIP2, PLD1, LPCAT2, TRIQK, ERGIC2, PNPLA8, ADAMTS9, RASGRF2, TFPI, LNPK, UGGT2, DST, SUCO, TMX1, CYP1B1, PANX1, HSD17B12, TMX3, LRBA, LMAN1, IKBIP, MIA3, ERO1A, ERO1B, SERINC1, ZMPSTE24, TRAM1, HAP1, RNF13, ACER3, OSBPL3, OSBPL8, ATP11B, ATP11C, REEP3, ABCG1, ATP7A, TRIM59, TXNDC16, HSPA13, PDZD2, SEL1L,…	1570	1067	20581	1.31458	0.726233	0.0266282	3.90729	2.55376
UP_KEYWORDS	Biological rhythms	20	1.25628	0.00291921	NAMPT, ADCY1, KMT2A, ROCK2, UBE3A, CREB1, SIRT1, PPP1CB, LGR4, SETX, NRIP1, TOP1, NPAS2, EP300, NCOA2, PRKAA1, KDM5A, TOP2A, FBXL3, CLOCK	1570	125	20581	2.09743	0.741684	0.0272459	4.07889	2.53473
UP_SEQ_FEATURE	domain:Fibronectin type-III 4	13	0.816583	0.00292002	PTPRB, DCC, PTPRK, PTPRD, IL6ST, LEPR, PRTG, LIFR, NRCAM, COL14A1, CNTN4, FNDC3A, FNDC3B	1554	63	20063	2.66408	0.999989	0.16613	5.27726	2.53461
GOTERM_BP_DIRECT	GO:0043087~regulation of GTPase activity	14	0.879397	0.0029734	RASAL2, TBC1D15, RAB3GAP2, RAP1GAP, SBF2, NF1, RAPGEF6, IQGAP2, RDX, RICTOR, PRKG1, FGD6, IQGAP1, FGD4	1434	65	16792	2.52213	0.999998	0.404232	5.4306	2.52675
GOTERM_CC_DIRECT	GO:0031410~cytoplasmic vesicle	33	2.07286	0.00301877	C9ORF72, CAV2, NRP1, OCLN, RP2, ADGRF5, EEA1, ENPEP, STARD4, CXCR4, MARVELD2, PIKFYVE, SLC4A7, MYOF, CCDC88A, MYO6, MPDZ, ANP32E, BICD1, ATP6V1C1, MIB1, KIF1B, TFRC, TRAPPC8, FNBP1L, LRP6, SORT1, DSC2, WASL, DST, GGNBP2, SPAST, ADGRL4	1492	235	18224	1.71522	0.891624	0.0884325	4.48544	2.52017
KEGG_PATHWAY	hsa05231:Choline metabolism in cancer	17	1.06784	0.00310067	PLD1, PDGFB, PDGFA, DGKH, RPS6KB1, GPCPD1, PLPP2, HIF1A, KRAS, DGKE, SOS1, SOS2, SLC22A4, PIK3CA, WASL, PDGFD, AKT3	517	101	6910	2.24965	0.555379	0.0604447	3.98027	2.50854
GOTERM_MF_DIRECT	GO:0003682~chromatin binding	50	3.1407	0.00312643	CCNT2, MEF2A, FOXO1, DEK, REST, ZEB1, GLI3, FANCM, ANKRD17, TOP1, RAD21, PSIP1, TPR, TOP2B, DNAJC2, TOP2A, STAG1, FMR1, GABPA, MBD5, TOX3, NCOA1, EP300, NCOA2, ASH1L, ZNF431, SMARCA2, RAD17, MED1, KMT2A, NOC3L, NIPBL, REL, ELK4, PBRM1, PRKAA1, SKIL, TCF4, SLC30A9, TAF2, NUCKS1, CENPF, WRN, FOXP1, SMC3, ATRX, SP3, SETD7, RBPJ, ATAD2B	1421	391	16881	1.51914	0.98272	0.161754	4.98238	2.50495
GOTERM_BP_DIRECT	GO:0015031~protein transport	51	3.20352	0.00314077	AP1AR, RP2, ZMAT3, TSNAX, VPS50, HOOK3, DNAJC13, GOPC, VPS13B, CALCRL, MX2, RAB21, SCAMP1, GOLT1B, KTN1, ECT2, ADAMTS9, RAB18, LCA5, STXBP5, RAB3B, SDAD1, AFTPH, SNX14, AHCTF1, CCDC91, SNX4, LMAN1, ARFGEF1, CHMP2B, TMED7, SFT2D2, MIA3, UEVLD, TMED5, EXOC6, EXOC5, TRAM1, HAP1, NMD3, EXOC1, LIN7C, CENPF, MON2, PHAX, SCFD1, HSP90B1, COG6, RABEP1, PLEKHA8, DENND4C	1434	395	16792	1.51191	0.999999	0.409071	5.72782	2.50296
GOTERM_CC_DIRECT	GO:0005815~microtubule organizing center	24	1.50754	0.00323284	PPP4R3A, HAUS6, KIF5B, C2CD5, LRIF1, DLGAP5, BIRC6, SPDL1, NR3C1, AKAP11, RBBP6, LATS1, TACC1, FNIP2, HOOK3, CSPP1, UPF3B, DAB1, EVI5, FIGN, LCA5, SLMAP, YES1, MTUS1	1492	153	18224	1.916	0.907448	0.0908084	4.79627	2.49042
UP_SEQ_FEATURE	domain:SANT 2	5	0.31407	0.00328274	RCOR3, SMARCA5, SMARCA1, DNAJC2, NCOR1	1554	9	20063	7.17253	0.999997	0.182161	5.91407	2.48376
UP_SEQ_FEATURE	domain:SANT 1	5	0.31407	0.00328274	RCOR3, SMARCA5, SMARCA1, DNAJC2, NCOR1	1554	9	20063	7.17253	0.999997	0.182161	5.91407	2.48376
UP_SEQ_FEATURE	repeat:HEAT	5	0.31407	0.00328274	PDS5B, PDS5A, SCYL2, SMG1, HEATR1	1554	9	20063	7.17253	0.999997	0.182161	5.91407	2.48376
UP_SEQ_FEATURE	short sequence motif:DEGH box	5	0.31407	0.00328274	ATRX, SMARCAD1, BTAF1, HLTF, SMARCA2	1554	9	20063	7.17253	0.999997	0.182161	5.91407	2.48376
GOTERM_BP_DIRECT	GO:0023014~signal transduction by protein phosphorylation	11	0.690955	0.00334302	ACVR2A, ACVR2B, SLK, TAOK1, TGFBR1, NEK1, STK26, BMPR2, CAB39, INSR, TGFB2	1434	44	16792	2.92748	1	0.416815	6.08581	2.47586
GOTERM_BP_DIRECT	GO:0032508~DNA duplex unwinding	11	0.690955	0.00334302	ATRX, RECQL, NBN, DDX3X, ASCC3, CHD2, ANXA1, CHD1, WRN, RAD50, SETX	1434	44	16792	2.92748	1	0.416815	6.08581	2.47586
GOTERM_MF_DIRECT	GO:0031624~ubiquitin conjugating enzyme binding	9	0.565327	0.00335289	ARIH1, RNF144B, ZMYM2, DCUN1D1, RNF19A, ANKIB1, RNF138, RNF217, DCUN1D4	1421	31	16881	3.44893	0.987127	0.165865	5.33408	2.47458
KEGG_PATHWAY	hsa04611:Platelet activation	20	1.25628	0.00342093	GNA13, ADCY1, ROCK1, ROCK2, PRKCI, ITGA2, ARHGEF12, PRKG1, ITGB1, PPP1CB, ITPR2, PLCB4, GNAQ, MAPK13, P2RY1, PPP1R12A, PIK3CA, PRKACB, COL11A1, AKT3	517	130	6910	2.05624	0.591145	0.0618874	4.38293	2.46586
KEGG_PATHWAY	hsa04115:p53 signaling pathway	13	0.816583	0.00358136	CASP3, ZMAT3, SERPINE1, MDM2, CDK6, FAS, PMAIP1, APAF1, RRM2B, THBS1, IGFBP3, PTEN, SESN3	517	67	6910	2.59332	0.607968	0.0605188	4.58405	2.44595
INTERPRO	IPR000008:C2 calcium-dependent membrane targeting	25	1.57035	0.00361881	CPNE8, CEP120, HECW2, PIK3C2A, C2CD5, SYT11, PKN2, WWC2, ITSN2, RIMS2, PTEN, SEC63, RASAL2, PLCL1, RAB11FIP2, PLCB4, NEDD4, ASCC3, WWP1, PIK3CA, SMURF2, ITCH, MYOF, RASA1, RASA2	1504	165	18559	1.86966	0.999388	0.176936	6.05677	2.44143
INTERPRO	IPR023152:Ras GTPase-activating protein, conserved site	6	0.376884	0.00372337	RASAL2, NF1, IQGAP2, RASA1, IQGAP1, RASA2	1504	14	18559	5.28847	0.999506	0.177346	6.22652	2.42906
INTERPRO	IPR017884:SANT domain	8	0.502513	0.00375503	RCOR3, MIER1, MIER3, SMARCA5, SMARCA1, DNAJC2, NCOR1, MYSM1	1504	26	18559	3.79685	0.999537	0.174661	6.27786	2.42539
UP_SEQ_FEATURE	domain:C2	15	0.942211	0.00393378	HECW2, C2CD5, PIK3C2A, PKN2, WWC2, ITSN2, RASAL2, PLCL1, RAB11FIP2, PLCB4, WWP1, PIK3CA, SMURF2, ITCH, RASA1	1554	82	20063	2.36169	1	0.211278	7.04695	2.40519
GOTERM_BP_DIRECT	GO:0001942~hair follicle development	10	0.628141	0.00393482	ZDHHC21, DKK1, PDGFA, SOS1, CD109, FZD3, CELSR1, LGR4, TGFB2, FZD6	1434	38	16792	3.08155	1	0.457858	7.12595	2.40508
GOTERM_BP_DIRECT	GO:0001568~blood vessel development	10	0.628141	0.00393482	ATP7A, MIB1, LAMA4, ITGAV, MDM2, FOXO1, ANTXR1, RAPGEF2, CEACAM1, FLVCR1	1434	38	16792	3.08155	1	0.457858	7.12595	2.40508
GOTERM_MF_DIRECT	GO:0098641~cadherin binding involved in cell-cell adhesion	39	2.44975	0.00411583	USP8, SHTN1, PDLIM5, CALD1, ASAP1, ARHGAP18, RDX, ITGB1, CD2AP, IQGAP1, CHMP2B, BZW1, PICALM, SLK, MACF1, DDX3X, AFDN, LRRFIP1, MKL2, AHNAK, DLG1, COBLL1, TWF1, ZC3H15, MYO6, KIF5B, SWAP70, ANXA1, DOCK9, PKN2, KTN1, TJP1, ITGA6, DHX29, FNBP1L, NCK1, USO1, TMOD3, PHLDB2	1421	290	16881	1.59761	0.995229	0.192494	6.50994	2.38554
UP_SEQ_FEATURE	domain:Ras-GAP	6	0.376884	0.00429371	RASAL2, NF1, IQGAP2, RASA1, IQGAP1, RASA2	1554	15	20063	5.16422	1	0.225222	7.66771	2.36717
UP_SEQ_FEATURE	domain:ARID	6	0.376884	0.00429371	ARID4A, ARID5B, ARID4B, KDM5A, ARID2, KDM5D	1554	15	20063	5.16422	1	0.225222	7.66771	2.36717
UP_SEQ_FEATURE	compositionally biased region:Poly-Asn	6	0.376884	0.00429371	PPP1R9A, PEAK1, BMPR2, LEMD3, PAPD5, TOX3	1554	15	20063	5.16422	1	0.225222	7.66771	2.36717
UP_KEYWORDS	GTPase activation	27	1.69598	0.00430228	RAB3GAP2, RAP1GAP, RP2, ASAP2, RABGAP1L, ASAP1, ARHGAP18, MYO9A, FAM13B, ARHGAP12, ARHGAP21, RASAL2, TBC1D15, ARHGAP5, CHM, RAPGEF2, RASA1, ELMOD2, RASA2, NF1, ARHGAP28, ARHGAP29, DEPDC1, ARHGEF12, RALGAPA1, ACAP2, TBC1D8B	1570	197	20581	1.79665	0.864156	0.0391385	5.95688	2.3663
UP_KEYWORDS	Endosome	54	3.39196	0.0043457	C9ORF72, SLC9A7, AP1AR, VPS50, DNAJC13, CXCR4, ANKRD50, ZFYVE16, RAPGEF2, RAB21, SCAMP1, RAP2A, PLD1, RAP2C, SGK3, PRKCI, KIF16B, ARRDC3, KIDINS220, CD164, IFNAR1, TMEM106B, RAB11FIP2, SCYL2, ACAP2, SORT1, WDR44, SNX13, STEAP1, VPS26A, SPAST, USP8, SNX14, DIAPH2, STAM2, SNX16, SNX4, EEA1, ITGB1, ABCA5, CHMP2B, PIKFYVE, VPS36, RNF13, WDFY1, FLT1, ATP11B, GOLIM4, ANXA1, BIRC6, NIPA1, APPL1, TOM1L1,…	1570	481	20581	1.47169	0.866872	0.0387667	6.01529	2.36194
UP_KEYWORDS	Apoptosis	59	3.70603	0.00436784	MEF2A, ZMAT3, FOXO1, RPS6KB1, PMAIP1, PAWR, PTEN, PDCD4, G2E3, CASP3, RAD21, UNC5B, CASP8AP2, SLK, FAS, ITCH, CCAR1, OPA1, ROCK1, STK26, PKN2, IFI16, MECOM, TOX3, TNFRSF10A, SLTM, KIF1B, BNIP2, HIPK3, THOC1, DCC, KMT2A, XIAP, GULP1, TNFRSF12A, STK17B, NR3C1, FEM1B, PEG10, DDX3X, ERO1A, BCAP29, DYRK2, TRAF5, CKAP2, RNF144B, CARD8, TAOK1, TGFBR1, RYBP, BIRC6, SIRT1, BIRC2, TAX1BP1, IFIT2, RABEP1, S…	1570	536	20581	1.44296	0.868235	0.0382259	6.04505	2.35973
UP_SEQ_FEATURE	repeat:HEAT 5	9	0.565327	0.00450603	BTAF1, XPO1, SF3B1, EIF4G3, NIPBL, RANBP6, IPO11, CAND1, TNPO1	1554	35	20063	3.31986	1	0.231894	8.03206	2.34621
GOTERM_BP_DIRECT	GO:0018105~peptidyl-serine phosphorylation	21	1.3191	0.00450682	TAF1, SGK3, PDGFB, TBK1, TGFBR1, PKN2, PRKCI, SMG1, RICTOR, CLK1, UHMK1, TTBK2, MAPK13, MORC3, HIPK3, TDGF1, CAB39, CSNK1G3, STK38L, PRKD3, AKT3	1434	125	16792	1.96726	1	0.491983	8.12091	2.34613
GOTERM_BP_DIRECT	GO:0070830~bicellular tight junction assembly	9	0.565327	0.00452825	PARD6B, MTDH, OCLN, MARVELD2, MPP5, PRKCI, ECT2, DLG1, APC	1434	32	16792	3.29341	1	0.482003	8.15799	2.34407
GOTERM_CC_DIRECT	GO:0030175~filopodium	14	0.879397	0.0046042	TWF1, ENAH, SHTN1, UTRN, IQGAP2, KITLG, RDX, CXADR, ITGB1, PPP1R9A, ITGA6, FAT1, SPATA13, FGD4	1492	71	18224	2.40849	0.966355	0.122306	6.76518	2.33685
GOTERM_BP_DIRECT	GO:0007064~mitotic sister chromatid cohesion	6	0.376884	0.00467361	WAPL, RAD21, NIPBL, PDS5B, PDS5A, SMC3	1434	14	16792	5.01853	1	0.481621	8.40913	2.33035
GOTERM_BP_DIRECT	GO:0010839~negative regulation of keratinocyte proliferation	6	0.376884	0.00467361	PTPRK, EFNB2, CD109, CASK, INTU, MED1	1434	14	16792	5.01853	1	0.481621	8.40913	2.33035
GOTERM_BP_DIRECT	GO:0071044~histone mRNA catabolic process	6	0.376884	0.00467361	ZCCHC11, PAPD4, DCP2, PAPD5, ZCCHC6, XRN1	1434	14	16792	5.01853	1	0.481621	8.40913	2.33035
INTERPRO	IPR009110:Nuclear receptor coactivator, interlocking	4	0.251256	0.00467963	NCOA1, NCOA2, EP300, NCOA3	1504	5	18559	9.87181	0.99993	0.208243	7.76567	2.32979
GOTERM_BP_DIRECT	GO:1904754~positive regulation of vascular associated smooth muscle cell migration	5	0.31407	0.00468923	PDGFB, MDM2, DOCK5, IQGAP1, DOCK4	1434	9	16792	6.5055	1	0.471994	8.43608	2.3289
GOTERM_BP_DIRECT	GO:0070102~interleukin-6-mediated signaling pathway	5	0.31407	0.00468923	ZCCHC11, IL6ST, GAB1, FER, CTR9	1434	9	16792	6.5055	1	0.471994	8.43608	2.3289
GOTERM_MF_DIRECT	GO:0005545~1-phosphatidylinositol binding	7	0.439698	0.00484638	WDFY3, PLEKHA3, WDFY1, PICALM, PLEKHA5, ZFYVE16, EEA1	1421	20	16881	4.15788	0.998157	0.21507	7.62303	2.31458
INTERPRO	IPR017455:Zinc finger, FYVE-related	9	0.565327	0.00490464	WDFY3, WDFY1, ZFYVE16, PIKFYVE, EEA1, RIMS2, FGD6, FGD4, RUFY2	1504	34	18559	3.26641	0.999956	0.212529	8.12436	2.30939
UP_SEQ_FEATURE	short sequence motif:DEAH box	10	0.628141	0.00495619	FANCM, CHD9, DHX29, CHD2, SMARCA5, CHD1, DHX36, YTHDC2, WRN, SMARCA1	1554	43	20063	3.00245	1	0.248724	8.80003	2.30485
COG_ONTOLOGY	Intracellular trafficking and secretion	13	0.816583	0.00499735	SEC24B, SEC24A, STXBP3, ATG2B, SCFD1, VPS13C, RANBP6, KPNA5, VPS13A, VPS13B, KPNA4, KPNA3, TNPO1	262	42	2026	2.39349	0.156619	0.081642	4.31008	2.30126
UP_SEQ_FEATURE	compositionally biased region:Arg/Ser-rich	5	0.31407	0.00513792	ZC3H13, U2SURP, ZRANB2, NKTR, LUC7L3	1554	10	20063	6.45528	1	0.253379	9.10836	2.28921
GOTERM_MF_DIRECT	GO:0043130~ubiquitin binding	15	0.942211	0.00515429	USPL1, IDE, BIRC2, TOM1L1, NEDD4, UBXN2B, CXCR4, UBR5, UBXN7, DYRK2, DNAJC2, VPS36, USP33, TOP2A, TERF1	1421	78	16881	2.28455	0.998766	0.219676	8.08842	2.28783
GOTERM_BP_DIRECT	GO:0006491~N-glycan processing	7	0.439698	0.00520359	MAN2A1, MAN1A2, ST8SIA4, ST8SIA3, MAN1A1, EDEM3, USF3	1434	20	16792	4.09847	1	0.497119	9.31927	2.2837
INTERPRO	IPR001606:ARID/BRIGHT DNA-binding domain	6	0.376884	0.00521651	ARID4A, ARID5B, ARID4B, KDM5A, ARID2, KDM5D	1504	15	18559	4.9359	0.999977	0.219835	8.61935	2.28262
GOTERM_MF_DIRECT	GO:0071253~connexin binding	4	0.251256	0.00521758	CNST, GJA1, CXADR, GJA5	1421	5	16881	9.50373	0.998863	0.215047	8.18381	2.28253
KEGG_PATHWAY	hsa04014:Ras signaling pathway	29	1.82161	0.00521876	PDGFB, TBK1, PDGFA, KITLG, FGF12, GNG12, RASAL2, KRAS, REL, SOS1, GAB1, SOS2, PIK3CA, AFDN, PRKACB, PDGFD, ANGPT2, INSR, RASA1, AKT3, RASA2, PLD1, FLT1, NF1, MET, PTPN11, RASGRF2, GNB4, ABL2	517	226	6910	1.71505	0.744789	0.0818128	6.61454	2.28243
GOTERM_CC_DIRECT	GO:0005768~endosome	31	1.94724	0.00542371	C9ORF72, AP1AR, ADCYAP1R1, TGFB2, CHMP2B, BLOC1S6, ANKRD50, CALCRL, FRS2, VPS36, RAB21, PLD1, FLT1, TGFBR1, ANXA1, PRKCI, BIRC6, DGKH, SCOC, KIF16B, ARRDC3, CD164, ABCG1, RAB11FIP2, TFRC, RABEP1, TOM1L1, CLIP1, VPS26A, STEAP1, SPAST	1492	225	18224	1.68288	0.981634	0.13761	7.92356	2.2657
UP_KEYWORDS	Neurodegeneration	36	2.26131	0.00548297	C9ORF72, AP4E1, TBK1, SNX14, SYNJ1, CHCHD2, SETX, CHMP2B, DDHD1, TRIM2, TTBK2, VPS13C, DNAJC13, ELOVL4, SEPSECS, VPS13A, DNAJC3, FGD4, FLVCR1, PLP1, OPA1, ADAM10, TRPM7, SACS, GAN, NIPA1, ATP7A, ATXN1, TMEM106B, SYNE1, KIF1B, SBF2, PRICKLE2, GNB4, SPAST, MATR3	1570	293	20581	1.61065	0.921574	0.046895	7.53298	2.26098
KEGG_PATHWAY	hsa04151:PI3K-Akt signaling pathway	40	2.51256	0.00553907	PPP2R3A, PDGFB, PDGFA, KITLG, RPS6KB1, GNG12, FGF12, PTEN, ITGB1, KRAS, SOS1, ITGAV, SOS2, PIK3CA, PRKAA1, PDGFD, THBS1, LAMB1, ANGPT2, INSR, COL11A1, AKT3, FLT1, SGK3, CREB1, MET, PKN2, ITGA1, ITGA2, CREB5, CDK6, ITGA4, IFNAR1, LAMA4, HSP90B1, ITGA6, MDM2, GNB4, PPP2R5E, LAMC2	517	345	6910	1.54963	0.765363	0.0817424	7.00705	2.25656
GOTERM_CC_DIRECT	GO:0048471~perinuclear region of cytoplasm	70	4.39698	0.00560516	CCNT2, CYB5R4, SEC24B, SEC24A, SHTN1, TSNAX, RPS6KB1, CD2AP, LNPEP, PRKAR2B, DAB1, PICALM, SLK, COL4A3BP, PRKACB, PUM2, TMEM100, RAPGEF2, APLN, CCAR1, DLG1, TWF1, PLD1, MYO6, KIF5B, FMR1, STK26, HERC5, PKN2, CDC5L, BICD1, TNKS2, PNPLA8, BPTF, CLIC4, SCYL2, BNIP2, USO1, SORT1, LAMC2, WDR44, LRPPRC, SPAST, CAV2, LIMS1, GALNT1, RAB3B, MTDH, ABCA1, ARFGEF1, ITGB1, SERINC5, SORBS2, FAT1, PIKFYVE, LAMB…	1492	621	18224	1.37683	0.983939	0.13718	8.17822	2.25141
UP_SEQ_FEATURE	domain:Bromo	8	0.502513	0.00563492	BAZ1A, EP300, TRIM33, BPTF, ASH1L, BAZ2B, SMARCA2, ATAD2B	1554	29	20063	3.56153	1	0.270914	9.9465	2.24911
GOTERM_BP_DIRECT	GO:0045184~establishment of protein localization	10	0.628141	0.00565691	KIF14, RAP2A, LIMS1, WDPCP, MDM2, ITGA2, MCC, RDX, PHLDB2, PLEKHA1	1434	40	16792	2.92748	1	0.515904	10.091	2.24742
UP_KEYWORDS	Chromosome	46	2.88945	0.00566374	SMARCAD1, HIST1H2AC, NBN, KNTC1, AHCTF1, ZBTB38, BOD1L1, SETX, WAPL, RAD21, DDX18, CENPC, FBXO28, DHX36, PUM3, TPR, STAG2, STAG1, TERF1, ESCO1, SMCHD1, FMR1, SMC5, MPHOSPH10, DYNLT3, SMC6, CENPF, MBD5, SPDL1, TOPBP1, RBBP6, SMC2, RAD50, SMC3, SMC4, FAM208A, RBBP8, TNKS2, ATRX, RIF1, KNL1, ASH1L, SETD7, RNF138, SETD2, PHF6	1570	400	20581	1.50753	0.927905	0.0475326	7.7721	2.2469
UP_SEQ_FEATURE	repeat:WD 8	12	0.753769	0.0058091	BRWD3, PHIP, WDR75, TBL1XR1, NEDD1, BRWD1, DMXL1, WDR36, DMXL2, STXBP5, APAF1, HERC1	1554	60	20063	2.58211	1	0.274701	10.2385	2.23589
GOTERM_MF_DIRECT	GO:0019838~growth factor binding	8	0.502513	0.00581266	ACVR2A, ACVR2B, NRP1, FLT1, IL6ST, TGFBR1, BMPR2, LIFR	1421	27	16881	3.5199	0.999477	0.229352	9.07616	2.23563
KEGG_PATHWAY	hsa05218:Melanoma	13	0.816583	0.00582402	PDGFB, BRAF, PDGFA, MET, CDK6, RB1, FGF12, PTEN, KRAS, MDM2, PIK3CA, PDGFD, AKT3	517	71	6910	2.44722	0.782273	0.0812077	7.35495	2.23478
GOTERM_MF_DIRECT	GO:0097110~scaffold protein binding	11	0.690955	0.00583927	CAV2, ATP2B4, PANX1, NLGN4Y, P2RY1, NLGN4X, MDM2, DSP, GJA1, PDE4D, PHF6	1421	48	16881	2.72242	0.999494	0.223529	9.11588	2.23364
GOTERM_BP_DIRECT	GO:0008286~insulin receptor signaling pathway	15	0.942211	0.00584612	NAMPT, CAV2, PIK3C2A, KL, IDE, RHOQ, FOXO1, STXBP4, APPL1, PHIP, ATP6V1C1, SOS1, GAB1, IGFBP1, INSR	1434	78	16792	2.2519	1	0.517313	10.4112	2.23313
GOTERM_BP_DIRECT	GO:0016567~protein ubiquitination	46	2.88945	0.00585017	BACH1, XIAP, UBA6, FEM1B, KLHL4, RLIM, MYCBP2, KLHL8, ARIH1, G2E3, TRIM2, DCAF10, WWP1, KLHL9, KLHL24, ITCH, DCAF17, TRAF5, RC3H1, FBXO45, VCPIP1, IPP, BIRC6, GAN, PCNP, SOCS4, SOCS5, UBR1, HERC1, WWTR1, TRIM22, SIRT1, RNF170, PJA2, MIB1, TULP4, TRIM33, NEDD4, FBXO30, SH3RF2, RNF138, MDM2, CAND1, NFE2L2, FBXL3, MED1	1434	359	16792	1.50043	1	0.50769	10.4181	2.23283
INTERPRO	IPR001440:Tetratricopeptide TPR-1	8	0.502513	0.00586165	RPAP3, RGPD6, KDM6A, UTY, TMTC3, CDC27, SGTB, IFT88	1504	28	18559	3.52565	0.999994	0.238679	9.6353	2.23198
UP_KEYWORDS	Methylation	99	6.21859	0.0060017	ZNF451, ARNT2, FOXO1, RBM7, ZNF638, PNN, VPS13C, SPRED1, RAB21, SAMD4A, KIF5B, BRAF, RCOR3, MPDZ, FMR1, EFNB2, SLTM, PCF11, CCDC6, EP300, TRIM33, RAB18, MGA, DSP, PIAS1, BROX, MYEF2, PRRC2C, PEG10, MIA3, TCERG1, KRAS, DDX3X, DDX3Y, STRBP, PRPF40A, ASXL2, RAB8B, EPRS, TET2, PHF3, TULP4, UPF3B, PRICKLE2, ARMT1, KDM6A, ATL2, UTY, GPBP1, SYNJ1, RHOQ, HELZ, GLI3, ARHGAP21, ANKRD17, BAG4, DCAF10, QKI, …	1570	1001	20581	1.29649	0.938404	0.049413	8.21763	2.22173
GOTERM_CC_DIRECT	GO:0005801~cis-Golgi network	10	0.628141	0.00603598	MAN2A1, SCFD1, FKTN, TMED5, TRAPPC6B, GOLIM4, AKAP9, TRIP11, GOLGB1, HOOK3	1492	42	18224	2.90821	0.98832	0.142252	8.78021	2.21925
GOTERM_BP_DIRECT	GO:0035329~hippo signaling	8	0.502513	0.0062878	PJA2, MOB1B, CASP3, TJP1, FAT4, TEAD1, WWTR1, LATS1	1434	27	16792	3.4696	1	0.523475	11.1546	2.2015
GOTERM_MF_DIRECT	GO:0016922~ligand-dependent nuclear receptor binding	7	0.439698	0.00630936	NCOA1, NCOA2, NCOA3, UBA3, NCOR1, SLC30A9, MED1	1421	21	16881	3.95989	0.999726	0.232493	9.81475	2.20001
SMART	SM00356:ZnF_C3H1	12	0.753769	0.00643537	ZFP36L2, ZC3H13, ZC3H15, PAN3, ZC3H7A, RC3H2, HELZ, ZC3H11A, MBNL2, MBNL1, RC3H1, RBM26	980	49	10057	2.5132	0.945618	0.232566	8.75504	2.19143
GOTERM_BP_DIRECT	GO:0002042~cell migration involved in sprouting angiogenesis	6	0.376884	0.00652359	NRP1, EFNB2, TDGF1, GREM1, ITGB1, SLIT2	1434	15	16792	4.68396	1	0.527105	11.5491	2.18551
KEGG_PATHWAY	hsa05220:Chronic myeloid leukemia	13	0.816583	0.00652986	KRAS, BRAF, TGFBR1, SOS1, SOS2, PIK3CA, MDM2, CDK6, RB1, MECOM, AKT3, TGFB2, PTPN11	517	72	6910	2.41323	0.819113	0.0860632	8.21155	2.1851
UP_SEQ_FEATURE	active site:Proton acceptor	71	4.4598	0.0066023	CDK19, CDK17, PRPF4B, TBK1, IDE, CMTR2, RPS6KB1, CLK1, FER, PRKG1, LATS1, SLK, CLK4, CDK12, TLK1, PRKACB, INSR, AKT3, TRPM6, ACADM, POLI, ROCK1, SGK3, BRAF, TRPM7, ROCK2, STK26, PKN2, PRKCI, WNK3, CDK6, CDKL5, MAP4K3, PDIK1L, ACVR2A, ACVR2B, MAP4K5, MAPK6, HIPK3, DLD, BMP2K, CSNK1G3, RIPK4, PRKD3, CROT, ACADSB, ME2, NEK1, PEAK1, HSD17B12, STK17B, BMPR2, ERI2, RIOK2, UHMK1, TTBK2, SNRK, ALDH1A3, P…	1554	672	20063	1.36406	1	0.302392	11.557	2.1803
GOTERM_CC_DIRECT	GO:0000151~ubiquitin ligase complex	18	1.13065	0.0066043	RNF144B, BRCC3, RNF19A, RNF217, UBR2, UBR1, TOPORS, ARIH1, DCUN1D1, NEDD4, WWP1, ANKIB1, CAND1, SMURF2, DYRK2, DCUN1D4, FBXL3, MED1	1492	108	18224	2.03575	0.992329	0.14985	9.56871	2.18017
INTERPRO	IPR009091:Regulator of chromosome condensation 1/beta-lactamase-inhibitor protein II	7	0.439698	0.00672136	IBTK, RPGR, UBR5, HERC5, HERC4, HERC1, MYCBP2	1504	22	18559	3.92629	0.999999	0.263525	10.9727	2.17254
GOTERM_CC_DIRECT	GO:0031965~nuclear membrane	31	1.94724	0.00696121	XPO1, MTDH, TXLNG, AHCTF1, AQP1, RB1CC1, CEP170, RANBP6, RANBP2, PUM2, TPR, MYOF, DNAJC2, TNPO1, TOR1AIP2, WDFY3, OSBPL3, MYO6, OSBPL8, SCAI, ERBIN, DGKH, FAM76B, PCM1, AK9, RNF6, SYNE1, GNAQ, PRICKLE2, SORT1, SPAST	1492	229	18224	1.65349	0.994109	0.152636	10.0606	2.15732
INTERPRO	IPR005112:dDENN domain	6	0.376884	0.00708814	SBF2, DENND4C, DENND4A, DENND5B, DENND3, DENND2C	1504	16	18559	4.62741	1	0.270662	11.5375	2.14947
INTERPRO	IPR001936:Ras GTPase-activating protein	6	0.376884	0.00708814	RASAL2, NF1, IQGAP2, RASA1, IQGAP1, RASA2	1504	16	18559	4.62741	1	0.270662	11.5375	2.14947
INTERPRO	IPR001194:DENN domain	6	0.376884	0.00708814	SBF2, DENND4C, DENND4A, DENND5B, DENND3, DENND2C	1504	16	18559	4.62741	1	0.270662	11.5375	2.14947
INTERPRO	IPR005113:uDENN domain	6	0.376884	0.00708814	SBF2, DENND4C, DENND4A, DENND5B, DENND3, DENND2C	1504	16	18559	4.62741	1	0.270662	11.5375	2.14947
BIOCARTA	h_PPARgPathway:Role of PPAR-gamma Coactivators in Obesity and Thermogenesis	5	0.31407	0.00717801	LPL, NCOA1, NCOA2, EP300, MED1	158	9	1625	5.71378	0.813348	0.813348	8.83945	2.144
INTERPRO	IPR000306:Zinc finger, FYVE-type	8	0.502513	0.00719675	WDFY3, WDFY1, ZFYVE16, PIKFYVE, EEA1, FGD6, FGD4, RUFY2	1504	29	18559	3.40407	1	0.269227	11.7041	2.14286
SMART	SM00133:S_TK_X	12	0.753769	0.00754342	RPS6KA3, ROCK1, SGK3, ROCK2, CDC42BPA, PRKCI, PKN2, RPS6KB1, PRKACB, PRKG1, STK38L, AKT3	980	50	10057	2.46294	0.967123	0.247671	10.1886	2.12243
UP_SEQ_FEATURE	short sequence motif:LXXLL motif 3	5	0.31407	0.00758347	CHD9, NCOA1, NCOA2, NCOA3, NRIP1	1554	11	20063	5.86843	1	0.33512	13.1626	2.12013
UP_SEQ_FEATURE	zinc finger region:MYM-type 2	4	0.251256	0.00774693	ZMYM2, ZMYM1, ZMYM6, ZMYM5	1554	6	20063	8.60704	1	0.337242	13.4274	2.11087
UP_SEQ_FEATURE	domain:DDT	4	0.251256	0.00774693	RSF1, BAZ1A, BPTF, BAZ2B	1554	6	20063	8.60704	1	0.337242	13.4274	2.11087
UP_SEQ_FEATURE	zinc finger region:MYM-type 1	4	0.251256	0.00774693	ZMYM2, ZMYM1, ZMYM6, ZMYM5	1554	6	20063	8.60704	1	0.337242	13.4274	2.11087
UP_SEQ_FEATURE	zinc finger region:MYM-type 4	4	0.251256	0.00774693	ZMYM2, ZMYM1, ZMYM6, ZMYM5	1554	6	20063	8.60704	1	0.337242	13.4274	2.11087
UP_SEQ_FEATURE	zinc finger region:MYM-type 3	4	0.251256	0.00774693	ZMYM2, ZMYM1, ZMYM6, ZMYM5	1554	6	20063	8.60704	1	0.337242	13.4274	2.11087
UP_SEQ_FEATURE	domain:uDENN	6	0.376884	0.00776917	SBF2, DENND4C, DENND4A, DENND5B, DENND3, DENND2C	1554	17	20063	4.55667	1	0.334376	13.4633	2.10963
UP_SEQ_FEATURE	domain:DENN	6	0.376884	0.00776917	SBF2, DENND4C, DENND4A, DENND5B, DENND3, DENND2C	1554	17	20063	4.55667	1	0.334376	13.4633	2.10963
UP_SEQ_FEATURE	domain:dDENN	6	0.376884	0.00776917	SBF2, DENND4C, DENND4A, DENND5B, DENND3, DENND2C	1554	17	20063	4.55667	1	0.334376	13.4633	2.10963
UP_SEQ_FEATURE	domain:Fibronectin type-III 5	10	0.628141	0.00785948	PTPRB, DCC, NRCAM, PTPRD, COL14A1, IL6ST, PRTG, LIFR, FNDC3A, FNDC3B	1554	46	20063	2.80664	1	0.333931	13.6092	2.10461
GOTERM_BP_DIRECT	GO:0032922~circadian regulation of gene expression	12	0.753769	0.0079867	TOP1, NAMPT, NPAS2, NCOA2, KMT2A, CARTPT, KDM5A, SIRT1, PPP1CB, LGR4, CLOCK, NRIP1	1434	57	16792	2.46524	1	0.590979	13.9599	2.09763
GOTERM_CC_DIRECT	GO:0005925~focal adhesion	47	2.95226	0.00799511	GNA13, CAV2, LIMS1, ENAH, NRP1, PEAK1, AKAP12, MME, GJA1, CASK, RDX, CLTC, ITGB1, IQGAP1, ALCAM, ACTR2, KRAS, SORBS2, CD46, FAT1, ITGAV, PPP1R12A, LMLN, YES1, USP33, RAB21, AHNAK, ADAM9, TWF1, FLT1, ADAM10, LPP, EFNB2, ANXA1, ITGA1, ITGA2, LIG4, ITGA4, MCAM, PPP1CB, PTPN12, NCKAP1, HSP90B1, ITGA6, EPB41L5, DST, PHLDB2	1492	391	18224	1.46824	0.997261	0.168377	11.4715	2.09718
KEGG_PATHWAY	hsa05214:Glioma	12	0.753769	0.00804987	KRAS, BRAF, PDGFB, PDGFA, SOS1, SOS2, PIK3CA, MDM2, CDK6, RB1, PTEN, AKT3	517	65	6910	2.46749	0.878704	0.100104	10.0314	2.09421
SMART	SM00091:PAS	8	0.502513	0.00812275	NCOA1, NPAS2, AHRR, HIF1A, NCOA2, NCOA3, ARNT2, CLOCK	980	25	10057	3.28392	0.974735	0.246441	10.9297	2.0903
GOTERM_CC_DIRECT	GO:0030424~axon	30	1.88442	0.00818234	DCC, NRP1, SLC38A2, SHTN1, RAP1GAP, CADM2, DICER1, MME, CANX, UHMK1, IQGAP1, TGFB2, SETX, ALCAM, SYNJ2, KLHL24, DTNA, PTPRK, ACADM, SYT11, CREB1, NF1, FMR1, SACS, FZD3, ANXA3, RNF6, CNTN4, SLC38A1, DST	1492	222	18224	1.65061	0.997615	0.167226	11.7248	2.08712
SMART	SM00323:RasGAP	6	0.376884	0.00819246	RASAL2, NF1, IQGAP2, RASA1, IQGAP1, RASA2	980	14	10057	4.3981	0.975523	0.232795	11.0185	2.08659
UP_KEYWORDS	Tumor suppressor	24	1.50754	0.00835706	RECK, DCC, SASH1, MSH2, LIN9, NF1, PRKCI, RB1, TET2, LATS1, PDCD4, PTEN, PNN, UFL1, ZDHHC17, DMTF1, RB1CC1, PBRM1, MCC, PALB2, XRN1, RASA1, MTUS1, APC	1570	177	20581	1.77748	0.979464	0.0670329	11.2675	2.07795
GOTERM_CC_DIRECT	GO:0016324~apical plasma membrane	37	2.32412	0.00836846	MTDH, OCLN, BMPR2, GJA1, RDX, ENPEP, AQP1, PTEN, ATP2B1, WDPCP, MARVELD2, SORBS2, P2RY1, TDGF1, RAPGEF6, SLC22A4, SLC4A7, PRKAA1, RAPGEF2, CEACAM1, TMEM30A, PARD6B, PLD1, TRPM6, SLC12A2, KL, MPDZ, STK26, ANXA1, PRKCI, PDE4D, STXBP3, FZD3, FZD6, CD55, TJP1, DSG2	1492	291	18224	1.55304	0.997923	0.166122	11.9759	2.07735
UP_SEQ_FEATURE	repeat:HEAT 7	7	0.439698	0.00851842	BTAF1, XPO1, SF3B1, RANBP6, IPO11, CAND1, TNPO1	1554	24	20063	3.76558	1	0.352642	14.6668	2.06964
GOTERM_BP_DIRECT	GO:0010165~response to X-ray	7	0.439698	0.00864479	CASP3, BRCC3, MSH2, ANXA1, LIG4, PMAIP1, IKBIP	1434	22	16792	3.72588	1	0.610844	15.0239	2.06325
INTERPRO	IPR017892:Protein kinase, C-terminal	8	0.502513	0.00874423	RPS6KA3, SGK3, CDC42BPA, PRKCI, PKN2, RPS6KB1, STK38L, AKT3	1504	30	18559	3.2906	1	0.311643	14.0462	2.05828
INTERPRO	IPR010935:SMCs flexible hinge	4	0.251256	0.0087967	SMCHD1, SMC2, SMC3, SMC4	1504	6	18559	8.22651	1	0.307904	14.1246	2.05568
INTERPRO	IPR010507:Zinc finger, MYM-type	4	0.251256	0.0087967	ZMYM2, ZMYM1, ZMYM6, ZMYM5	1504	6	18559	8.22651	1	0.307904	14.1246	2.05568
GOTERM_BP_DIRECT	GO:0042384~cilium assembly	20	1.25628	0.00882501	ABLIM1, KIF3A, RPGR, CEP83, CDC14A, IFT80, NEK1, PCM1, TMEM67, ACTR2, TTBK2, WDPCP, TRIM59, FNBP1L, RFX3, IFT81, EXOC5, SSX2IP, WDR35, INTU	1434	124	16792	1.88869	1	0.609386	15.3131	2.05428
GOTERM_BP_DIRECT	GO:0010608~posttranscriptional regulation of gene expression	6	0.376884	0.00883158	GCNT2, EPB41L5, RC3H2, PUM2, MATR3, RC3H1	1434	16	16792	4.39121	1	0.600819	15.3236	2.05396
UP_SEQ_FEATURE	zinc finger region:FYVE-type	9	0.565327	0.00894679	WDFY3, WDFY1, ZFYVE16, PIKFYVE, EEA1, RIMS2, FGD6, FGD4, RUFY2	1554	39	20063	2.97936	1	0.362987	15.3478	2.04833
GOTERM_BP_DIRECT	GO:0001701~in utero embryonic development	27	1.69598	0.00906176	GNA13, KDM6A, EDN1, ARNT2, GJA1, SOX6, ITGB1, GLI3, COL4A3BP, TMEM100, FLVCR1, KIF3A, ADAM10, MSH2, TGFBR1, MYO1E, GABPA, MBNL1, LIG4, KIDINS220, RBBP6, FOXP1, ATP7A, MAN2A1, MIB1, EPB41L5, EGFL8	1434	187	16792	1.69073	1	0.601668	15.6916	2.04279
SMART	SM00220:S_TKc	50	3.1407	0.00913561	CDK19, CDK17, PRPF4B, TBK1, RPS6KB1, CLK1, PRKG1, LATS1, PRKY, SLK, CLK4, CDK12, TLK1, PRKACB, AKT3, ROCK1, SGK3, BRAF, ROCK2, STK26, PRKCI, PKN2, CDK6, WNK3, CDKL5, MAP4K3, PDIK1L, ACVR2A, MAP4K5, MAPK6, SCYL2, HIPK3, BMP2K, RIPK4, CSNK1G3, PRKD3, NEK1, PEAK1, STK17B, UHMK1, SNRK, TTBK2, PRKAA1, DYRK2, STK38L, TAOK1, TGFBR1, RPS6KA3, MAPK13, CDC42BPA	980	359	10057	1.42928	0.984063	0.241141	12.2118	2.03926
GOTERM_CC_DIRECT	GO:0009925~basal plasma membrane	8	0.502513	0.00922952	ITGA6, MET, BMPR2, PKD2, ERBIN, AQP1, DST, CEACAM1	1492	30	18224	3.25719	0.998903	0.176935	13.129	2.03482
SMART	SM00228:PDZ	25	1.57035	0.00924264	PDLIM5, PREX2, PDLIM3, CASK, RIMS2, ARHGAP21, GOPC, RAPGEF6, AFDN, RAPGEF2, AHNAK, DLG1, PARD6B, MAGI3, MPDZ, MPP5, ERBIN, LIN7C, STXBP4, ARHGEF12, PPP1R9A, TJP1, PDZD8, PDZD2, INTU	980	149	10057	1.72185	0.984821	0.230288	12.3463	2.0342
BIOCARTA	h_vdrPathway:Control of Gene Expression by Vitamin D Receptor	8	0.502513	0.00930394	COPS2, NCOA1, NCOA2, EP300, NCOA3, TOP2B, NCOR1, MED1	158	26	1625	3.16456	0.886728	0.663441	11.3156	2.03133
GOTERM_CC_DIRECT	GO:0016327~apicolateral plasma membrane	6	0.376884	0.00978762	TJP1, OCLN, NEDD4, MPDZ, CXADR, FZD6	1492	17	18224	4.31099	0.999275	0.181936	13.8688	2.00932
UP_SEQ_FEATURE	repeat:TPR 9	8	0.502513	0.00991799	TTC21B, TTC37, TMTC3, VPS13A, DNAJC3, CDC27, IFT88, CTR9	1554	32	20063	3.22764	1	0.389717	16.8727	2.00358
GOTERM_BP_DIRECT	GO:0006281~DNA repair	32	2.01005	0.00995978	BACH1, NBN, SLF2, RRM2B, KIN, BOD1L1, EPC2, INO80D, TRIP12, POLK, BRCC3, SHPRH, PDS5B, POLI, PDS5A, TAOK1, MSH2, SMG1, TOPBP1, WRN, CDC5L, SIRT1, RAD50, SMC3, RBBP8, ATRX, RECQL, UBR5, UCHL5, UBE2W, ZBTB1, RAD17	1434	235	16792	1.59454	1	0.628104	17.1127	2.00175
GOTERM_BP_DIRECT	GO:0034454~microtubule anchoring at centrosome	4	0.251256	0.0101865	KIF3A, NIN, PCM1, HOOK3	1434	6	16792	7.8066	1	0.628159	17.4679	1.99198
GOTERM_CC_DIRECT	GO:0005814~centriole	18	1.13065	0.0103232	CEP120, CCP110, CEP83, KIF3A, ROCK1, NIN, CEP135, RP2, TOPORS, PCM1, MPHOSPH9, NEDD1, TTBK2, BNIP2, CEP170, TOP2A, IFT88, HAP1	1492	113	18224	1.94567	0.999513	0.186277	14.5733	1.98619
UP_SEQ_FEATURE	domain:Bromo 2	5	0.31407	0.0106863	BRWD3, PHIP, TAF1, BRWD1, PBRM1	1554	12	20063	5.3794	1	0.408825	18.0606	1.97117
UP_SEQ_FEATURE	domain:Bromo 1	5	0.31407	0.0106863	BRWD3, PHIP, TAF1, BRWD1, PBRM1	1554	12	20063	5.3794	1	0.408825	18.0606	1.97117
GOTERM_BP_DIRECT	GO:0090557~establishment of endothelial intestinal barrier	5	0.31407	0.0106923	TJP1, RAP2C, RAPGEF6, AFDN, RAPGEF2	1434	11	16792	5.32268	1	0.637994	18.2551	1.97093
UP_KEYWORDS	Acyltransferase	23	1.44472	0.0108929	ZDHHC2, ESCO1, TAF1, LPGAT1, KMT2C, LPCAT2, ATE1, DBT, ZDHHC17, NCOA1, ZDHHC21, EP300, AGPAT5, NCOA3, NAA50, NAA30, MBOAT2, ZDHHC20, KAT6B, GPAM, CLOCK, CROT, KAT6A	1570	171	20581	1.76319	0.993724	0.085124	14.4456	1.96285
GOTERM_MF_DIRECT	GO:0030695~GTPase regulator activity	6	0.376884	0.0109763	RAP1GAP, IPO7, KRIT1, GOPC, GPSM2, WASL	1421	17	16881	4.19282	0.999999	0.360454	16.4846	1.95955
GOTERM_MF_DIRECT	GO:0035091~phosphatidylinositol binding	15	0.942211	0.0110578	PLD1, CCDC88A, SGK3, PIK3C2A, SNX14, MYO1E, SNX16, SNX4, KIF16B, ITPR2, TULP4, SBF2, WDR35, SNX13, FCHO2	1421	85	16881	2.09641	0.999999	0.353828	16.5969	1.95633
SMART	SM00501:BRIGHT	6	0.376884	0.0113197	ARID4A, ARID5B, ARID4B, KDM5A, ARID2, KDM5D	980	15	10057	4.1049	0.994109	0.260675	14.9184	1.94616
GOTERM_BP_DIRECT	GO:0016477~cell migration	25	1.57035	0.0113416	USP9Y, PEAK1, RPS6KB1, ENPEP, ITGB1, PTEN, TGFB2, SORBS2, FAT1, GPC6, ITGAV, THBS1, USP33, CEACAM1, ADAM9, APC, PRPF40A, PTPRK, CCDC88A, FLT1, PRKCI, CDC42BPA, SPATA13, ABL2, USP24	1434	172	16792	1.70202	1	0.651883	19.2553	1.94532
GOTERM_MF_DIRECT	GO:0004721~phosphoprotein phosphatase activity	10	0.628141	0.0114278	CDC14A, DLGAP5, PPP3CA, PTEN, PPP1CB, PTPN12, PLPP2, DLG1, CTDSPL2, PTPN11	1421	45	16881	2.63992	1	0.354745	17.1048	1.94204
GOTERM_BP_DIRECT	GO:0060325~face morphogenesis	8	0.502513	0.0115152	NIPBL, DKK1, ARID5B, TIPARP, LRP6, TGFB2, PLEKHA1, PTPN11	1434	30	16792	3.12264	1	0.64976	19.5207	1.93873
GOTERM_BP_DIRECT	GO:0048514~blood vessel morphogenesis	6	0.376884	0.0116469	CYP1B1, FLT1, NEDD4, SOS1, GJA1, RASA1	1434	17	16792	4.13291	1	0.646387	19.7216	1.93379
GOTERM_BP_DIRECT	GO:0051893~regulation of focal adhesion assembly	6	0.376884	0.0116469	ROCK1, SLK, MACF1, WDPCP, ROCK2, GREM1	1434	17	16792	4.13291	1	0.646387	19.7216	1.93379
GOTERM_BP_DIRECT	GO:0030033~microvillus assembly	6	0.376884	0.0116469	RAP2A, RAP2C, STK26, RAPGEF6, RDX, RAPGEF2	1434	17	16792	4.13291	1	0.646387	19.7216	1.93379
GOTERM_MF_DIRECT	GO:0004702~receptor signaling protein serine/threonine kinase activity	11	0.690955	0.0118845	MAP4K3, ACVR2A, ACVR2B, MAP4K5, SLK, TAOK1, TGFBR1, NEK1, STK26, BMPR2, TGFB2	1421	53	16881	2.46559	1	0.357701	17.7276	1.92502
UP_SEQ_FEATURE	zinc finger region:C2H2-type	10	0.628141	0.011905	SUZ12, ZC3H7A, SCAPER, CREB5, EEA1, YOD1, KIN, ARID2, TANK, FOXP1	1554	49	20063	2.63481	1	0.439382	19.9119	1.92427
GOTERM_CC_DIRECT	GO:0016363~nuclear matrix	16	1.00503	0.0121005	SMARCAD1, LRIF1, CASK, AHCTF1, CENPF, ARFGEF1, KIN, SMC3, ATXN1, PPIG, MORC3, FIGN, CLIC4, MATR3, THOC1, PRPF40A	1492	97	18224	2.01476	0.99987	0.209806	16.8725	1.9172
GOTERM_CC_DIRECT	GO:0031252~cell leading edge	9	0.565327	0.0122889	SLK, SHTN1, CXCR4, CDC42BPA, PRKCI, SSX2IP, DST, PHLDB2, IQGAP1	1492	39	18224	2.81873	0.999887	0.207872	17.1128	1.91049
GOTERM_BP_DIRECT	GO:0032147~activation of protein kinase activity	10	0.628141	0.0124883	KIF14, ACVR2B, PDGFB, TOM1L1, PIK3CA, CAB39, ECT2, INSR, TGFB2, DLG1	1434	45	16792	2.6022	1	0.664729	20.9933	1.9035
INTERPRO	IPR000237:GRIP	5	0.31407	0.0125011	RGPD6, RGPD8, GOLGA4, TRIP11, GCC2	1504	12	18559	5.14157	1	0.40161	19.4911	1.90305
INTERPRO	IPR000697:EVH1	5	0.31407	0.0125011	PPP4R3A, ENAH, SPRED2, SPRED1, WASL	1504	12	18559	5.14157	1	0.40161	19.4911	1.90305
SMART	SM00349:KRAB	53	3.32915	0.0126188	ZNF84, ZNF83, ZKSCAN8, ZNF823, ZNF12, ZKSCAN1, ZNF347, ZNF253, ZNF14, ZNF184, ZNF181, ZNF300, ZNF302, ZNF100, ZNF354A, ZNF440, ZNF791, ZNF813, ZNF189, ZNF816, ZNF334, ZNF788, ZNF195, ZNF235, ZNF480, ZNF431, ZNF382, ZNF41, ZNF808, ZNF614, ZNF468, ZNF559, ZNF75A, ZNF780A, ZNF616, ZNF30, ZNF226, ZNF225, ZNF597, ZNF268, ZNF420, ZNF267, ZNF28, ZNF621, ZFP1, ZNF160, ZNF585A, RBAK, ZNF761, ZNF460, ZNF76…	980	392	10057	1.3875	0.996744	0.272531	16.4913	1.89898
UP_SEQ_FEATURE	DNA-binding region:H-T-H motif	7	0.439698	0.0127618	LCORL, DMTF1, JRKL, ZZZ3, CDC5L, LCOR, TERF1	1554	26	20063	3.47592	1	0.458311	21.1896	1.89409
UP_SEQ_FEATURE	repeat:HEAT 8	6	0.376884	0.0128275	BTAF1, XPO1, SF3B1, IPO11, CAND1, TNPO1	1554	19	20063	4.07702	1	0.456006	21.2868	1.89186
GOTERM_CC_DIRECT	GO:0043220~Schmidt-Lanterman incisure	5	0.31407	0.0129495	MARVELD2, MPDZ, MPP5, PRKCI, PTEN	1492	12	18224	5.08937	0.999931	0.21298	17.9503	1.88775
KEGG_PATHWAY	hsa04540:Gap junction	14	0.879397	0.0130311	ADCY1, TJP1, PLCB4, KRAS, PDGFB, GNAQ, PDGFA, SOS1, SOS2, GJA1, PRKACB, PDGFD, PRKG1, ITPR2	517	88	6910	2.12634	0.967401	0.150428	15.7645	1.88502
GOTERM_BP_DIRECT	GO:2001237~negative regulation of extrinsic apoptotic signaling pathway	9	0.565327	0.013347	PHIP, NRP1, ITGA6, ITGAV, TGFBR1, RB1CC1, BIRC6, RPS6KB1, THBS1	1434	38	16792	2.7734	1	0.681955	22.2717	1.87462
GOTERM_BP_DIRECT	GO:0000209~protein polyubiquitination	26	1.63317	0.0136316	DZIP3, RNF217, RLIM, LNPEP, ARIH1, TPP2, RC3H2, ANKIB1, TRIP12, RNF144B, TAF1, SASH1, SHPRH, RNF19A, HERC5, UBR2, TOPORS, HLTF, BIRC2, RBBP6, TNKS2, TRIM36, PSMD12, UBR5, RNF138, SMURF2	1434	184	16792	1.65466	1	0.682619	22.691	1.86545
GOTERM_BP_DIRECT	GO:0006338~chromatin remodeling	15	0.942211	0.0137317	SMARCAD1, RSF1, DEK, RB1, ATRX, TOP1, BAZ1A, BPTF, SMARCA5, CHD1, PBRM1, SMARCA1, ZBTB1, SMARCA2, MYSM1	1434	86	16792	2.04242	1	0.678361	22.838	1.86228
GOTERM_BP_DIRECT	GO:0001822~kidney development	15	0.942211	0.0137317	KIF3A, TGFBR1, ARID5B, TIPARP, MME, CENPF, RRM2B, TET2, PPAT, TGFB2, ACVR2B, WDPCP, SULF1, PCSK5, C1GALT1	1434	86	16792	2.04242	1	0.678361	22.838	1.86228
UP_SEQ_FEATURE	zinc finger region:C2H2-type 1; degenerate	18	1.13065	0.0138789	ZNF808, ZNF83, ZNF100, ZNF468, ZNF28, ZNF559, ZNF440, ZNF121, ZNF813, ZNF347, ZNF30, ZNF226, ZNF600, ZNF235, ZNF761, ZNF431, ZNF765, ZNF382	1554	123	20063	1.88935	1	0.47859	22.8266	1.85765
KEGG_PATHWAY	hsa04141:Protein processing in endoplasmic reticulum	22	1.38191	0.0140185	SEC24B, MBTPS2, SEC24A, MAN1A2, DNAJC10, MAN1A1, EDEM3, LMAN1, SEC62, CANX, SEC63, STT3B, HSP90B1, ERO1A, ERO1B, YOD1, NFE2L2, DNAJC3, SAR1B, UGGT2, TRAM1, SEL1L	517	169	6910	1.7399	0.974896	0.154213	16.86	1.8533
GOTERM_BP_DIRECT	GO:0016032~viral process	38	2.38693	0.014089	XPO1, IL6ST, UBE3A, HCFC2, KIN, MMP1, WAPL, CUL2, ANKRD17, TOP1, CUL5, CD93, MDFIC, MORC3, COPB1, RANBP2, TPR, TRAM1, TNPO1, DLG1, ABCE1, TAF1, MAGI3, MPDZ, CREB1, RB1, SPEN, LMBRD1, SIRT1, RAD50, BICD1, NCKAP1, EIF4G3, PDZD8, EP300, FCGR2B, IPO7, MDM2	1434	299	16792	1.48822	1	0.680977	23.3604	1.85112
GOTERM_MF_DIRECT	GO:0008157~protein phosphatase 1 binding	6	0.376884	0.014165	PPP1R9A, SHOC2, SH3RF2, FER, CDC5L, AKAP11	1421	18	16881	3.95989	1	0.401655	20.7726	1.84878
INTERPRO	IPR012677:Nucleotide-binding, alpha-beta plait	33	2.07286	0.0142158	CPEB2, CPEB4, U2SURP, SYNJ1, SRSF11, LEMD3, MYEF2, RBM7, ZNF638, IGF2BP3, UHMK1, PABPC4L, R3HCC1L, PPIL4, SYNJ2, MSI2, RBMS3, PTBP3, DDX21, RBM27, TNRC6B, RBM25, RBMS1, RBM26, NOL8, SREK1, SPEN, SLTM, UPF3B, LARP4, LARP7, CELF2, MATR3	1504	264	18559	1.54247	1	0.436164	21.8666	1.84723
GOTERM_BP_DIRECT	GO:0010595~positive regulation of endothelial cell migration	10	0.628141	0.0143828	WNT5A, SASH1, NRP1, ROCK2, EDN1, TDGF1, BMPR2, THBS1, FOXP1, ANXA3	1434	46	16792	2.54563	1	0.681866	23.7875	1.84216
INTERPRO	IPR008936:Rho GTPase activation protein	15	0.942211	0.0144486	NF1, ARHGAP28, ARHGAP18, IQGAP2, ARHGAP29, DEPDC1, MYO9A, IQGAP1, FAM13B, ARHGAP12, ARHGAP21, RASAL2, ARHGAP5, RASA1, RASA2	1504	91	18559	2.03403	1	0.435178	22.184	1.84017
INTERPRO	IPR002058:PAP/25A-associated	4	0.251256	0.014473	ZCCHC11, PAPD4, PAPD5, ZCCHC6	1504	7	18559	7.05129	1	0.429602	22.2172	1.83944
UP_SEQ_FEATURE	domain:GRIP	5	0.31407	0.0145039	RGPD6, RGPD8, GOLGA4, TRIP11, GCC2	1554	13	20063	4.9656	1	0.489698	23.7284	1.83852
INTERPRO	IPR001841:Zinc finger, RING-type	36	2.26131	0.0146408	LTN1, XIAP, DZIP3, KMT2C, NFXL1, RLIM, TTC3, MYCBP2, PCGF5, ARIH1, TRIM2, SCAF11, RNF219, RC3H2, ANKIB1, TRAF5, RC3H1, RNF13, RNF144B, SHPRH, RNF19A, TOPORS, HLTF, TRIM22, RBBP6, BIRC2, RNF170, PJA2, MIB1, RNF6, TRIM36, TRIM33, TRIM59, SH3RF2, MDM2, RNF138	1504	295	18559	1.50587	1	0.427337	22.4451	1.83444
SMART	SM00968:SM00968	4	0.251256	0.0146829	SMCHD1, SMC2, SMC3, SMC4	980	6	10057	6.8415	0.998733	0.296093	18.9348	1.83319
UP_SEQ_FEATURE	domain:DH	12	0.753769	0.0147848	RASGRF2, ARHGEF37, SOS1, PREX2, SOS2, ITSN2, ARHGEF12, ECT2, SPATA13, FGD6, ARHGEF10, FGD4	1554	68	20063	2.27833	1	0.492321	24.1305	1.83018
GOTERM_BP_DIRECT	GO:0045216~cell-cell junction organization	6	0.376884	0.0150152	OCLN, MARVELD2, NLGN4X, PRKCI, CXADR, TGFB2	1434	18	16792	3.9033	1	0.691076	24.6992	1.82347
UP_KEYWORDS	mRNA splicing	31	1.94724	0.0151484	PPP4R2, PRPF4B, CRNKL1, SRSF11, SKIV2L2, PNN, SF3B1, DDX46, SCAF11, CDK12, QKI, PTBP3, SREK1IP1, LUC7L3, RBM25, PPWD1, PRPF40A, SREK1, FMR1, PRPF39, YTHDC1, MBNL2, MBNL1, CDC5L, SNRNP48, ZRANB2, SLU7, CWC22, THOC2, PRPF38B, THOC1	1570	260	20581	1.56299	0.999148	0.11472	19.5421	1.81963
SMART	SM00799:DENN	6	0.376884	0.0151705	SBF2, DENND4C, DENND4A, DENND5B, DENND3, DENND2C	980	16	10057	3.84834	0.998986	0.291579	19.5023	1.819
SMART	SM00801:dDENN	6	0.376884	0.0151705	SBF2, DENND4C, DENND4A, DENND5B, DENND3, DENND2C	980	16	10057	3.84834	0.998986	0.291579	19.5023	1.819
KEGG_PATHWAY	hsa05412:Arrhythmogenic right ventricular cardiomyopathy (ARVC)	12	0.753769	0.0153829	CACNA2D1, ITGA6, DSG2, ITGAV, ITGA1, DSC2, DSP, GJA1, ITGA2, ITGA4, ITGB1, SGCB	517	71	6910	2.25897	0.98251	0.161314	18.3522	1.81296
KEGG_PATHWAY	hsa04520:Adherens junction	12	0.753769	0.0153829	PTPRB, TJP1, EP300, TGFBR1, MET, AFDN, NECTIN3, SSX2IP, WASL, YES1, INSR, IQGAP1	517	71	6910	2.25897	0.98251	0.161314	18.3522	1.81296
UP_SEQ_FEATURE	domain:BTB	20	1.25628	0.0154453	BACH1, IPP, ZBTB33, ZBTB21, ZBTB6, ZBTB10, ABTB2, ZBTB11, GAN, KLHL4, ZBTB44, ZBTB38, KLHL8, KCTD9, KLHL28, KLHL9, KLHL24, SPOPL, ZBTB1, ZBTB8A	1554	144	20063	1.79313	1	0.503554	25.0679	1.8112
UP_KEYWORDS	Ligase	39	2.44975	0.0154623	LTN1, DZIP3, XIAP, UBE3A, ZNF451, UBA6, RLIM, TTC3, MYCBP2, TRIM2, RC3H2, RANBP2, SUCLA2, ACSL4, RNF13, SHPRH, KIAA1586, HERC5, EPRS, UBR2, LIG4, TOPORS, UBR1, HLTF, TRIM22, RBBP6, RNF170, PJA2, UFL1, ACSM3, MIB1, RNF6, TRIM36, TRIM33, UBA3, SH3RF2, RNF138, MDM2, PIAS1	1570	347	20581	1.47334	0.999265	0.115106	19.9066	1.81073
GOTERM_BP_DIRECT	GO:0030199~collagen fibril organization	9	0.565327	0.0155694	ATP7A, COL14A1, CYP1B1, LUM, TGFBR1, NF1, GREM1, COL11A1, TGFB2	1434	39	16792	2.70229	1	0.697897	25.4897	1.80773
KEGG_PATHWAY	hsa05210:Colorectal cancer	11	0.690955	0.0156271	DCC, CASP3, KRAS, BRAF, MSH2, TGFBR1, PIK3CA, APPL1, AKT3, TGFB2, APC	517	62	6910	2.37131	0.983607	0.15742	18.6167	1.80612
UP_KEYWORDS	Neurogenesis	30	1.88442	0.0156475	MEF2A, NRP1, ZEB1, PTEN, ZIC3, SETX, SEMA5A, SEMA5B, DAB1, TCF4, RAPGEF2, FBXO45, KIF2A, KDM7A, CCDC88A, SRGAP2C, FMR1, EFNB2, SRGAP2B, NTNG1, FZD3, KIDINS220, ECT2, SLIT2, PPP1R9A, NEDD4, DLL4, SMARCA2, TCF12, SPAST	1570	250	20581	1.57307	0.999326	0.114587	20.1209	1.80556
UP_SEQ_FEATURE	repeat:RCC1 1	6	0.376884	0.0160358	IBTK, RPGR, HERC5, HERC4, HERC1, MYCBP2	1554	20	20063	3.87317	1	0.512765	25.8968	1.79491
UP_SEQ_FEATURE	repeat:RCC1 3	6	0.376884	0.0160358	IBTK, RPGR, HERC5, HERC4, HERC1, MYCBP2	1554	20	20063	3.87317	1	0.512765	25.8968	1.79491
UP_SEQ_FEATURE	repeat:RCC1 2	6	0.376884	0.0160358	IBTK, RPGR, HERC5, HERC4, HERC1, MYCBP2	1554	20	20063	3.87317	1	0.512765	25.8968	1.79491
UP_SEQ_FEATURE	domain:IGFBP N-terminal	6	0.376884	0.0160358	WISP1, IGFBP1, ESM1, IGFBP3, CRIM1, IGFBP5	1554	20	20063	3.87317	1	0.512765	25.8968	1.79491
UP_SEQ_FEATURE	repeat:HEAT 4	9	0.565327	0.0160407	BTAF1, XPO1, SF3B1, EIF4G3, NIPBL, RANBP6, IPO11, CAND1, TNPO1	1554	43	20063	2.70221	1	0.50892	25.9036	1.79478
GOTERM_CC_DIRECT	GO:0000242~pericentriolar material	6	0.376884	0.0160416	NEDD1, NIN, NEK1, PCM1, HOOK3, TNKS2	1492	19	18224	3.8572	0.999993	0.251666	21.7664	1.79475
GOTERM_MF_DIRECT	GO:0019208~phosphatase regulator activity	4	0.251256	0.0160584	SBF2, BMP2K, PPP1R12A, ZEB2	1421	7	16881	6.78838	1	0.432799	23.2198	1.7943
INTERPRO	IPR002219:Protein kinase C-like, phorbol ester/diacylglycerol binding	12	0.753769	0.0162765	PDZD8, ROCK1, BRAF, DGKE, STAC, ROCK2, CDC42BPA, PRKCI, DGKH, ARHGAP29, MYO9A, PRKD3	1504	66	18559	2.24359	1	0.456093	24.6342	1.78844
GOTERM_MF_DIRECT	GO:0008565~protein transporter activity	13	0.816583	0.0163511	IPO7, ZFYVE16, RANBP6, IPO11, TSNAX, USO1, KPNA5, KPNA4, CALCRL, KPNA3, TNPO1, VPS26A, SEC62	1421	72	16881	2.14494	1	0.430085	23.5918	1.78645
UP_SEQ_FEATURE	domain:SH3	23	1.44472	0.0164544	SASH1, STAM2, MYO1E, ASAP2, MPP5, ASAP1, CASK, DOCK5, SKAP2, ARHGAP12, DOCK4, TJP1, MIA3, EPS8, STAC, MACF1, FNBP1L, YES1, ABL2, DST, SPATA13, RASA1, DLG1	1554	175	20063	1.69682	1	0.513995	26.4791	1.78372
GOTERM_BP_DIRECT	GO:0034612~response to tumor necrosis factor	7	0.439698	0.0164702	MAP4K3, CASP3, ADAM10, RPS6KB1, YTHDC2, SELE, ADAM9	1434	25	16792	3.27877	1	0.712052	26.7577	1.7833
GOTERM_MF_DIRECT	GO:0050681~androgen receptor binding	9	0.565327	0.0166695	NCOA1, RNF6, EP300, NCOA3, PIAS1, RB1, FOXP1, NRIP1, KDM5D	1421	40	16881	2.67292	1	0.427996	23.9945	1.77808
GOTERM_BP_DIRECT	GO:0008595~anterior/posterior axis specification, embryo	4	0.251256	0.0167032	WNT5A, TDGF1, FZD5, FRS2	1434	7	16792	6.69137	1	0.711002	27.0824	1.7772
GOTERM_BP_DIRECT	GO:0031123~RNA 3'-end processing	4	0.251256	0.0167032	ZCCHC11, PAPOLG, ZCCHC6, LIN28B	1434	7	16792	6.69137	1	0.711002	27.0824	1.7772
GOTERM_BP_DIRECT	GO:0035735~intraciliary transport involved in cilium morphogenesis	4	0.251256	0.0167032	TTC21B, IFT81, SSX2IP, PCM1	1434	7	16792	6.69137	1	0.711002	27.0824	1.7772
GOTERM_BP_DIRECT	GO:2000766~negative regulation of cytoplasmic translation	4	0.251256	0.0167032	CPEB2, CPEB4, FMR1, HAP1	1434	7	16792	6.69137	1	0.711002	27.0824	1.7772
GOTERM_BP_DIRECT	GO:0006396~RNA processing	16	1.00503	0.0172084	CRNKL1, DICER1, U2SURP, MPHOSPH10, YTHDC2, BICD1, SETX, ZFC3H1, ATXN1, TRNT1, DHX29, LARP7, CELF2, DHX36, RBMS1, THOC1	1434	97	16792	1.93153	1	0.715746	27.7817	1.76426
UP_SEQ_FEATURE	region of interest:Catalytic	10	0.628141	0.0173304	PLD1, SYNJ1, PIKFYVE, MANEA, SYNJ2, PDE11A, PPP3CA, KAT6B, PCSK5, KAT6A	1554	52	20063	2.4828	1	0.528545	27.6837	1.76119
INTERPRO	IPR000014:PAS domain	8	0.502513	0.017419	NCOA1, NPAS2, AHRR, HIF1A, NCOA2, NCOA3, ARNT2, CLOCK	1504	34	18559	2.90347	1	0.472948	26.1286	1.75898
GOTERM_BP_DIRECT	GO:0001558~regulation of cell growth	14	0.879397	0.017423	KIF14, KIAA1109, SGK3, ESM1, RB1, BLZF1, WISP1, TFRC, IGFBP1, ITCH, IGFBP3, CRIM1, CEACAM1, IGFBP5	1434	80	16792	2.04923	1	0.714306	28.0768	1.75888
INTERPRO	IPR001452:Src homology-3 domain	28	1.75879	0.0177667	STAM2, ASAP2, ASAP1, CASK, ITSN2, SKAP2, CD2AP, ARHGAP12, MIA3, STAC, SORBS2, YES1, RASA1, DLG1, SASH1, ARHGEF37, MYO1E, MPP5, DOCK5, DOCK4, TJP1, EPS8, FNBP1L, NCK1, SH3RF2, SH3D19, ABL2, SPATA13	1504	218	18559	1.58492	1	0.473705	26.5778	1.75039
GOTERM_CC_DIRECT	GO:0045121~membrane raft	27	1.69598	0.017795	CAV2, ADCY1, RHOQ, GJA1, ABCA1, CXADR, ITGB1, IQGAP1, ATP2B1, PRKAR2B, CASP3, KRAS, UNC5B, TDGF1, PIKFYVE, SYNJ2, FAS, AHNAK, DLG1, TGFBR1, ITGA1, RFTN2, BIRC2, CD55, SULF1, SMURF2, SELE	1492	206	18224	1.60093	0.999998	0.26964	23.8561	1.7497
OMIM_DISEASE	114500~Colorectal cancer, somatic	5	0.31407	0.0182018	DCC, EP300, PIK3CA, MCC, APC	315	16	4740	4.70238	0.999921	0.999921	23.322	1.73988
INTERPRO	IPR008955:Nuclear receptor coactivator Src-1	3	0.188442	0.0186033	NCOA1, NCOA2, NCOA3	1504	3	18559	12.3398	1	0.483567	27.6481	1.73041
INTERPRO	IPR010011:Domain of unknown function DUF1518	3	0.188442	0.0186033	NCOA1, NCOA2, NCOA3	1504	3	18559	12.3398	1	0.483567	27.6481	1.73041
INTERPRO	IPR006794:Transcriptional activator, Zfx / Zfy domain	3	0.188442	0.0186033	ZFY, ZFX, ZNF711	1504	3	18559	12.3398	1	0.483567	27.6481	1.73041
INTERPRO	IPR014920:Nuclear receptor coactivator, Ncoa-type, interlocking	3	0.188442	0.0186033	NCOA1, NCOA2, NCOA3	1504	3	18559	12.3398	1	0.483567	27.6481	1.73041
INTERPRO	IPR014935:Steroid receptor coactivator	3	0.188442	0.0186033	NCOA1, NCOA2, NCOA3	1504	3	18559	12.3398	1	0.483567	27.6481	1.73041
INTERPRO	IPR017426:Nuclear receptor coactivator	3	0.188442	0.0186033	NCOA1, NCOA2, NCOA3	1504	3	18559	12.3398	1	0.483567	27.6481	1.73041
GOTERM_MF_DIRECT	GO:0001968~fibronectin binding	7	0.439698	0.0186558	ITGAV, HSD17B12, ITGA4, THBS1, IGFBP3, ITGB1, IGFBP5	1421	26	16881	3.19837	1	0.456734	26.4619	1.72919
UP_SEQ_FEATURE	compositionally biased region:Arg-rich	22	1.38191	0.0187277	RSF1, YTHDC1, LARP1B, ZNF638, SPEN, TOPORS, PRRC2C, PNN, SNRNP48, RNF6, SCAF11, DDX46, PRICKLE2, HIVEP2, CWC22, BAZ2B, RBM27, SETD2, RBM25, PRPF38B, RBM26, CCAR1	1554	167	20063	1.70079	1	0.552597	29.5665	1.72752
SMART	SM00064:FYVE	8	0.502513	0.018734	WDFY3, WDFY1, ZFYVE16, PIKFYVE, EEA1, FGD6, FGD4, RUFY2	980	29	10057	2.83096	0.999802	0.333791	23.5387	1.72737
GOTERM_BP_DIRECT	GO:0021987~cerebral cortex development	11	0.690955	0.0189332	KIF14, NCOA1, SLC38A2, CEP120, HIF1A, FAT4, NF1, LRP6, AFDN, GNG12, TACC1	1434	56	16792	2.30016	1	0.738285	30.1216	1.72278
UP_SEQ_FEATURE	domain:Importin N-terminal	5	0.31407	0.0190833	XPO1, CSE1L, IPO7, IPO11, TNPO1	1554	14	20063	4.61091	1	0.555543	30.0383	1.71935
UP_SEQ_FEATURE	zinc finger region:C2H2-type 4; atypical	5	0.31407	0.0190833	ZNF281, ZBTB21, ZEB2, ZEB1, ZNF14	1554	14	20063	4.61091	1	0.555543	30.0383	1.71935
INTERPRO	IPR000867:Insulin-like growth factor-binding protein, IGFBP	6	0.376884	0.0191924	WISP1, IGFBP1, ESM1, IGFBP3, CRIM1, IGFBP5	1504	20	18559	3.70193	1	0.488487	28.3929	1.71687
UP_SEQ_FEATURE	repeat:Spectrin 19	4	0.251256	0.0192844	SYNE1, MACF1, UTRN, DST	1554	8	20063	6.45528	1	0.555504	30.3038	1.71479
UP_SEQ_FEATURE	repeat:Spectrin 20	4	0.251256	0.0192844	SYNE1, MACF1, UTRN, DST	1554	8	20063	6.45528	1	0.555504	30.3038	1.71479
GOTERM_BP_DIRECT	GO:0010634~positive regulation of epithelial cell migration	8	0.502513	0.0193268	CAPN7, HIF1A, ENPP2, EPB41L5, BMPR2, ITGA2, DOCK5, TGFB2	1434	33	16792	2.83876	1	0.739959	30.6454	1.71384
UP_SEQ_FEATURE	domain:SH3 3	6	0.376884	0.0197364	SORBS2, NCK1, SH3RF2, SH3D19, ITSN2, CD2AP	1554	21	20063	3.68873	1	0.560128	30.8968	1.70473
GOTERM_MF_DIRECT	GO:0005085~guanyl-nucleotide exchange factor activity	18	1.13065	0.0198455	RALGPS2, RPGR, DOCK9, ARHGEF12, DOCK5, ECT2, ARFGEF1, FNIP1, DOCK4, DIS3, RASGRF2, SOS1, SOS2, RAPGEF6, FGD6, SPATA13, DOCK11, FGD4	1421	118	16881	1.81215	1	0.469332	27.9035	1.70234
COG_ONTOLOGY	DNA replication, recombination, and repair	18	1.13065	0.0199149	ZCCHC11, NUDT12, MSH2, TAOK1, UTRN, SKIV2L2, MMRN1, FANCM, TOP1, SYNE1, BLZF1, PAPD4, TRMT11, CDC42BPA, LAMB1, ZCCHC6, DST, NBPF8	262	79	2026	1.76191	0.495375	0.20386	16.2137	1.70082
UP_KEYWORDS	S-nitrosylation	10	0.628141	0.019977	CASP3, KRAS, HIF1A, XIAP, PANX1, MAP1B, GJA1, EGLN1, SIRT1, DDAH1	1570	54	20581	2.42758	0.999912	0.142011	24.9824	1.69947
GOTERM_MF_DIRECT	GO:0005173~stem cell factor receptor binding	3	0.188442	0.0200258	SPRED2, KITLG, SPRED1	1421	3	16881	11.8797	1	0.464316	28.1197	1.69841
GOTERM_BP_DIRECT	GO:0009791~post-embryonic development	13	0.816583	0.020066	ACVR2B, ACADM, KMT2A, GNAQ, MORC3, TGFBR1, ARID5B, TIPARP, RC3H2, CCDC47, SOX6, TET2, PLEKHA1	1434	73	16792	2.08533	1	0.747691	31.6191	1.69754
UP_KEYWORDS	Amyotrophic lateral sclerosis	7	0.439698	0.0201884	TMEM106B, C9ORF72, TBK1, TRPM7, MATR3, SETX, CHMP2B	1570	29	20581	3.16422	0.999921	0.141273	25.2125	1.6949
GOTERM_BP_DIRECT	GO:0034975~protein folding in endoplasmic reticulum	5	0.31407	0.0201885	HSP90B1, ERO1A, ERO1B, DNAJC10, CANX	1434	13	16792	4.50381	1	0.744433	31.7791	1.6949
GOTERM_BP_DIRECT	GO:1904693~midbrain morphogenesis	3	0.188442	0.0205933	SOS1, FZD3, FZD6	1434	3	16792	11.7099	1	0.746103	32.3058	1.68627
GOTERM_BP_DIRECT	GO:0000819~sister chromatid segregation	3	0.188442	0.0205933	TOP2B, TOP2A, LATS1	1434	3	16792	11.7099	1	0.746103	32.3058	1.68627
GOTERM_BP_DIRECT	GO:0003383~apical constriction	3	0.188442	0.0205933	FRMD6, ROCK1, EPB41L5	1434	3	16792	11.7099	1	0.746103	32.3058	1.68627
GOTERM_CC_DIRECT	GO:0030027~lamellipodium	22	1.38191	0.020971	ABLIM1, ENAH, CCDC88A, ROCK1, SHTN1, SWAP70, PKN2, KITLG, IQGAP2, RDX, FER, ITGB1, SORBS2, FAT1, PKD2, PIK3CA, MCC, WASL, FGD6, SPATA13, APC, FGD4	1492	160	18224	1.67949	1	0.303905	27.5088	1.67838
KEGG_PATHWAY	hsa04068:FoxO signaling pathway	18	1.13065	0.0212194	BRAF, SGK3, TGFBR1, FOXO1, SIRT1, PTEN, TGFB2, EP300, KRAS, MAPK13, SOS1, SOS2, SETD7, MDM2, PIK3CA, PRKAA1, INSR, AKT3	517	134	6910	1.79538	0.996294	0.200617	24.4605	1.67327
GOTERM_BP_DIRECT	GO:0071560~cellular response to transforming growth factor beta stimulus	10	0.628141	0.0213353	WNT5A, ZFP36L2, LIMS1, TGFBR1, EPB41L5, EDN1, SOX6, APAF1, PDGFD, YES1	1434	49	16792	2.38978	1	0.753291	33.2609	1.6709
KEGG_PATHWAY	hsa04350:TGF-beta signaling pathway	13	0.816583	0.0213354	ACVR2A, ACVR2B, SMAD9, EP300, ROCK1, ZFYVE16, TGFBR1, SMAD5, BMPR2, SMURF2, RPS6KB1, THBS1, TGFB2	517	84	6910	2.06848	0.996407	0.194661	24.5774	1.6709
GOTERM_CC_DIRECT	GO:1904115~axon cytoplasm	8	0.502513	0.0213449	BLOC1S6, HIF1A, KIF1B, KIF3A, OPA1, HAP1, SPAST, RAB21	1492	35	18224	2.79188	1	0.302615	27.928	1.67071
UP_SEQ_FEATURE	repeat:ANK 10	7	0.439698	0.0216034	ANKRD17, ANKRD50, TANC1, ANKHD1-EIF4EBP3, RIPK4, KIDINS220, TNKS2	1554	29	20063	3.11634	1	0.589525	33.2966	1.66548
GOTERM_CC_DIRECT	GO:0005637~nuclear inner membrane	9	0.565327	0.0216978	ATP11B, LEMD3, ZMPSTE24, DPY19L4, DPY19L3, SIRT1, MATR3, LRPPRC, RNF13	1492	43	18224	2.55652	1	0.301136	28.3214	1.66358
INTERPRO	IPR011017:TRASH domain	4	0.251256	0.0217773	ZMYM2, ZMYM1, ZMYM6, ZMYM5	1504	8	18559	6.16988	1	0.52715	31.5767	1.662
KEGG_PATHWAY	hsa04919:Thyroid hormone signaling pathway	16	1.00503	0.0218355	FOXO1, MED13, NCOA1, PLCB4, EP300, NCOA2, HIF1A, KRAS, NCOA3, ITGAV, MDM2, PIK3CA, PRKACB, NCOR1, AKT3, MED1	517	114	6910	1.87587	0.996856	0.192179	25.08	1.66084
GOTERM_BP_DIRECT	GO:0030334~regulation of cell migration	13	0.816583	0.0221529	KIF14, GNA13, PARD6B, SGK3, ENPP2, LAMA4, SLK, CXCR4, NCK1, GAB1, SPATA13, MYSM1, CEACAM1	1434	74	16792	2.05715	1	0.761267	34.2987	1.65457
INTERPRO	IPR004172:L27	5	0.31407	0.0221959	MPDZ, MPP5, CASK, LIN7C, DLG1	1504	14	18559	4.40706	1	0.528115	32.0795	1.65373
GOTERM_BP_DIRECT	GO:0060271~cilium morphogenesis	20	1.25628	0.022211	KIF3A, RPGR, CEP83, RAB8B, IFT80, TTC21B, NEK1, ASAP1, PCM1, WWTR1, TMEM67, TROVE2, TTBK2, WDPCP, RFX3, IFT81, SSX2IP, WDR35, IFT88, INTU	1434	136	16792	1.72204	1	0.757169	34.3718	1.65343
UP_KEYWORDS	Host cell receptor for virus entry	11	0.690955	0.0223125	NCAM1, CD55, TFRC, CXCR4, ITGAV, CD46, EFNB2, IDE, ITGA2, CXADR, ITGB1	1570	64	20581	2.2531	0.999971	0.152815	27.4891	1.65145
UP_KEYWORDS	Obesity	10	0.628141	0.0223222	TMEM67, WDPCP, ENPP2, TTC21B, LEPR, AFF4, CARTPT, VPS13B, LZTFL1, BBS10	1570	55	20581	2.38344	0.999971	0.150678	27.4994	1.65126
GOTERM_BP_DIRECT	GO:0016573~histone acetylation	8	0.502513	0.0225974	WDR75, TAF1, EPC2, NCOA2, NCOA3, KAT6B, CLOCK, KAT6A	1434	34	16792	2.75527	1	0.758219	34.8564	1.64594
GOTERM_BP_DIRECT	GO:0048286~lung alveolus development	8	0.502513	0.0225974	ATP7A, MAN2A1, PHF14, MAN1A2, PDGFA, BMPR2, RC3H2, IGFBP5	1434	34	16792	2.75527	1	0.758219	34.8564	1.64594
UP_KEYWORDS	Manganese	24	1.50754	0.0230832	GALNT1, ADCY1, ZCCHC11, GALNT7, NUDT12, NUDT4, TGFBR1, DICER1, BMPR2, SMG1, PAPD5, PPP1CB, DIS3, ACVR2A, ACVR2B, PAPD4, DCP2, B3GNT2, DYRK2, B4GALT6, PAPOLG, ABL2, ZCCHC6, LARGE1	1570	194	20581	1.62172	0.99998	0.153251	28.2992	1.6367
GOTERM_MF_DIRECT	GO:0008134~transcription factor binding	35	2.19849	0.0231523	NBN, ENPP2, TAF9B, CHCHD2, ZEB1, REST, PAXBP1, INSIG2, GTF2A1, DDX3X, HEY1, MDFIC, TAF1, RCOR3, NUCKS1, RNF19A, CENPF, RB1, IFI16, SIRT1, PURA, TNFRSF10A, HIF1A, NCOA2, EP300, BPTF, DR1, NAB1, PIAS1, UBXN7, RBPJ, KAT6B, TCF12, KAT6A, MED1	1421	284	16881	1.46404	1	0.506387	31.7725	1.63541
KEGG_PATHWAY	hsa04720:Long-term potentiation	11	0.690955	0.0235076	ADCY1, RPS6KA3, KRAS, PLCB4, EP300, BRAF, GNAQ, PRKACB, PPP3CA, PPP1CB, ITPR2	517	66	6910	2.2276	0.997988	0.198877	26.7378	1.62879
BIOCARTA	h_PparaPathway:Mechanism of Gene Regulation by Peroxisome Proliferators via PPARa(alpha)	11	0.690955	0.0235272	PRKAR2B, LPL, NCOA1, EP300, PDGFA, PIK3CA, PRKACB, RB1, NCOR1, NRIP1, MED1	158	52	1625	2.17563	0.996102	0.842624	26.3514	1.62843
UP_SEQ_FEATURE	repeat:ANK 8	9	0.565327	0.0235345	MIB1, ANKRD17, ANKRD50, TANC1, ANKHD1-EIF4EBP3, RIPK4, KIDINS220, FEM1B, TNKS2	1554	46	20063	2.52598	1	0.617482	35.6956	1.6283
INTERPRO	IPR000408:Regulator of chromosome condensation, RCC1	6	0.376884	0.023552	IBTK, RPGR, HERC5, HERC4, HERC1, MYCBP2	1504	21	18559	3.52565	1	0.543695	33.6847	1.62797
GOTERM_BP_DIRECT	GO:0001892~embryonic placenta development	6	0.376884	0.0235682	HIF1A, PDGFB, BPTF, SP3, PKD2, MED1	1434	20	16792	3.51297	1	0.7679	36.059	1.62767
INTERPRO	IPR011511:Variant SH3	11	0.690955	0.0238134	SASH1, MIA3, TJP1, ARHGEF37, MPP5, CASK, SH3RF2, SH3D19, ITSN2, DOCK4, DLG1	1504	61	18559	2.2252	1	0.541967	33.9901	1.62318
UP_KEYWORDS	Thiol protease	20	1.25628	0.0239263	OTUD4, CAPN7, USPL1, USP8, USP9Y, USP9X, OTUD6B, SENP7, SENP6, CASP3, USP47, UCHL5, USP38, USP12, YOD1, USP34, USP24, USP15, USP33, VCPIP1	1570	153	20581	1.71358	0.999986	0.15624	29.1756	1.62112
GOTERM_CC_DIRECT	GO:0045111~intermediate filament cytoskeleton	10	0.628141	0.0239467	PJA2, PKN2, STXBP4, SMARCA2, SEC62, XRN1, DST, PHLDB2, TACC1, STAG2	1492	52	18224	2.34894	1	0.321101	30.7822	1.62075
UP_SEQ_FEATURE	repeat:TPR 10	6	0.376884	0.0239547	TTC21B, TTC37, TMTC3, VPS13A, IFT88, CTR9	1554	22	20063	3.52106	1	0.620297	36.2067	1.62061
UP_SEQ_FEATURE	domain:WW	6	0.376884	0.0239547	UTRN, IQGAP2, STXBP4, SETD2, WWTR1, IQGAP1	1554	22	20063	3.52106	1	0.620297	36.2067	1.62061
GOTERM_BP_DIRECT	GO:0098609~cell-cell adhesion	34	2.13568	0.0240824	USP8, SHTN1, PDLIM5, CALD1, ASAP1, ARHGAP18, RDX, IQGAP1, CHMP2B, BZW1, PICALM, SLK, MACF1, DDX3X, AFDN, LRRFIP1, MKL2, CEACAM1, AHNAK, COBLL1, TWF1, ZC3H15, MYO6, KIF5B, SWAP70, DOCK9, PKN2, KTN1, TJP1, DHX29, FNBP1L, USO1, TMOD3, PHLDB2	1434	271	16792	1.46914	1	0.770558	36.6874	1.6183
GOTERM_MF_DIRECT	GO:0004571~mannosyl-oligosaccharide 1,2-alpha-mannosidase activity	4	0.251256	0.0241049	MAN1A2, MAN1A1, EDEM3, USF3	1421	8	16881	5.93983	1	0.512613	32.8504	1.61789
GOTERM_MF_DIRECT	GO:0031995~insulin-like growth factor II binding	4	0.251256	0.0241049	IGFBP1, IGFBP3, INSR, IGFBP5	1421	8	16881	5.93983	1	0.512613	32.8504	1.61789
GOTERM_MF_DIRECT	GO:0035613~RNA stem-loop binding	4	0.251256	0.0241049	DDX3X, FMR1, EPRS, RC3H1	1421	8	16881	5.93983	1	0.512613	32.8504	1.61789
GOTERM_BP_DIRECT	GO:0030335~positive regulation of cell migration	25	1.57035	0.0241744	GCNT2, ADAM10, FLT1, PDGFB, PDGFA, TGFBR1, EDN1, RDX, FER, MCAM, SEMA5A, SEMA5B, ITGA6, SEMA3G, ITGAV, TDGF1, LAMC2, PDGFD, LAMB1, ZNF268, THBS1, INSR, CCAR1, ATP8A1, APC	1434	184	16792	1.59102	1	0.767196	36.7993	1.61664
UP_SEQ_FEATURE	short sequence motif:GFFKR motif	5	0.31407	0.0244613	ITGA6, ITGAV, ITGA1, ITGA2, ITGA4	1554	15	20063	4.30352	1	0.624355	36.8179	1.61152
KEGG_PATHWAY	hsa04010:MAPK signaling pathway	29	1.82161	0.0244735	PDGFB, PDGFA, FGF12, GNG12, TGFB2, CASP3, KRAS, ELK4, SOS1, SOS2, PRKACB, PPP3CA, FAS, RAPGEF2, RASA1, IL1A, AKT3, RASA2, CACNA2D1, BRAF, TAOK1, TGFBR1, NF1, MECOM, MAP4K3, RPS6KA3, RASGRF2, MAPK13, DUSP8	517	255	6910	1.52001	0.998446	0.199887	27.68	1.6113
KEGG_PATHWAY	hsa05202:Transcriptional misregulation in cancer	21	1.3191	0.0248043	CCNT2, KDM6A, FLT1, KMT2A, UTY, PDGFA, ARNT2, MET, FOXO1, AFF1, ATF1, MLF1, REL, ELK4, BMP2K, ETV1, MDM2, JMJD1C, IGFBP3, NCOR1, KLF3	517	168	6910	1.6707	0.998578	0.196291	28	1.60547
GOTERM_BP_DIRECT	GO:0046887~positive regulation of hormone secretion	4	0.251256	0.0250493	CREB1, EDN1, P2RY1, PTPN11	1434	8	16792	5.85495	1	0.774755	37.8534	1.6012
GOTERM_BP_DIRECT	GO:1902305~regulation of sodium ion transmembrane transport	4	0.251256	0.0250493	ATP2B4, SLMAP, FGF12, DLG1	1434	8	16792	5.85495	1	0.774755	37.8534	1.6012
GOTERM_BP_DIRECT	GO:0046825~regulation of protein export from nucleus	4	0.251256	0.0250493	XPO1, TPR, UHMK1, PTPN11	1434	8	16792	5.85495	1	0.774755	37.8534	1.6012
GOTERM_MF_DIRECT	GO:0004438~phosphatidylinositol-3-phosphatase activity	5	0.31407	0.02517	SYNJ1, SYNJ2, MTMR6, PTEN, SACM1L	1421	14	16881	4.24274	1	0.520099	34.0367	1.59912
SMART	SM00121:IB	6	0.376884	0.0252817	WISP1, IGFBP1, ESM1, IGFBP3, CRIM1, IGFBP5	980	18	10057	3.42075	0.99999	0.408408	30.469	1.59719
UP_SEQ_FEATURE	repeat:HEAT 6	7	0.439698	0.0252872	BTAF1, XPO1, SF3B1, RANBP6, IPO11, CAND1, TNPO1	1554	30	20063	3.01246	1	0.633028	37.8023	1.5971
INTERPRO	IPR008984:SMAD/FHA domain	10	0.628141	0.025309	KIF14, NBN, SMAD9, KIF1B, IRF6, SLMAP, CEP170, SMAD5, AFDN, KIF16B	1504	53	18559	2.32826	1	0.55847	35.7115	1.59672
UP_KEYWORDS	ER-Golgi transport	14	0.879397	0.0258936	SEC24B, SEC24A, LMAN1, ERGIC2, ADAMTS9, MIA3, BLZF1, SCFD1, TRAPPC8, TRAPPC6B, COPB1, BCAP29, USO1, SAR1B	1570	94	20581	1.95239	0.999995	0.16581	31.1821	1.58681
GOTERM_BP_DIRECT	GO:0035556~intracellular signal transduction	47	2.95226	0.0260104	CXCL1, ADCY1, ZBTB33, EDN1, PREX2, STK17B, AKAP11, FER, MYO9A, PRKAR2B, PLCL1, PLCB4, STAC, SNRK, DGKE, DDX3X, PIKFYVE, TLK1, PRKAA1, CAB39, RAPGEF2, STK38L, RASA1, AKT3, RASA2, MAGI3, NUDT4, SGK3, TGFBR1, PRKCI, PKN2, WNK3, DGKH, SOCS4, DEPDC1, ARHGAP29, ARHGEF12, ECT2, MAP4K3, PDZD8, TULP4, RPS6KA3, MAP4K5, MAPK13, CDC42BPA, PRKD3, IGFBP5	1434	403	16792	1.36567	1	0.783002	38.9921	1.58485
GOTERM_BP_DIRECT	GO:0051216~cartilage development	11	0.690955	0.0265335	ATP7A, CSGALNACT1, WNT5A, SMAD9, HIF1A, LUM, EDN1, SMAD5, SULF1, SOX6, ZEB1	1434	59	16792	2.1832	1	0.785297	39.6035	1.57621
SMART	SM01151:SM01151	3	0.188442	0.0265622	NCOA1, NCOA2, NCOA3	980	3	10057	10.2622	0.999995	0.410153	31.7542	1.57574
GOTERM_MF_DIRECT	GO:0005089~Rho guanyl-nucleotide exchange factor activity	13	0.816583	0.0266376	ARHGEF37, PREX2, ITSN2, ARHGEF12, ECT2, ARHGEF10, RASGRF2, SOS1, SOS2, FGD6, DOCK11, SPATA13, FGD4	1421	77	16881	2.00566	1	0.532643	35.6389	1.5745
GOTERM_BP_DIRECT	GO:0060021~palate development	13	0.816583	0.0268009	WNT5A, ACVR2B, INSIG2, WDPCP, BNC2, TGFBR1, SOS1, ARID5B, TIPARP, LRP6, GLI3, TGFB2, PLEKHA1	1434	76	16792	2.00301	1	0.784335	39.9139	1.57185
KEGG_PATHWAY	hsa04150:mTOR signaling pathway	10	0.628141	0.0268042	RPS6KA3, CAB39L, BRAF, PIK3CA, PRKAA1, RPS6KB1, CAB39, RICTOR, PTEN, AKT3	517	58	6910	2.30441	0.999168	0.204476	29.9075	1.5718
INTERPRO	IPR000219:Dbl homology (DH) domain	12	0.753769	0.0268891	RASGRF2, ARHGEF37, SOS1, PREX2, SOS2, ITSN2, ARHGEF12, ECT2, SPATA13, FGD6, ARHGEF10, FGD4	1504	71	18559	2.08559	1	0.575089	37.4841	1.57042
INTERPRO	IPR027370:RING-type zinc-finger, LisH dimerisation motif	8	0.502513	0.0270052	TRIM2, TRIM36, TRIM33, TRIM59, RC3H2, SH3RF2, TRIM22, RC3H1	1504	37	18559	2.66806	1	0.571129	37.6125	1.56855
UP_SEQ_FEATURE	DNA-binding region:Basic motif	21	1.3191	0.0270621	BACH1, CREB1, ARNT2, CREB5, MXD1, ATF1, USF3, NPAS2, NCOA1, AHRR, NCOA2, HIF1A, NCOA3, HEY1, PHTF2, MGA, NFE2L2, TCF4, NFE2L3, TCF12, CLOCK	1554	163	20063	1.66332	1	0.654642	39.8688	1.56764
GOTERM_BP_DIRECT	GO:0071277~cellular response to calcium ion	10	0.628141	0.0271387	WNT5A, ADCY1, MEF2A, BRAF, SLC25A24, CLIC4, EDN1, ASPH, ECT2, IQGAP1	1434	51	16792	2.29606	1	0.784268	40.3038	1.56641
GOTERM_CC_DIRECT	GO:0014069~postsynaptic density	24	1.50754	0.0272745	ADAM10, CAP2, MPDZ, PDLIM5, SYT11, CPEB4, FMR1, MAP1B, BMPR2, TANC1, LIN7C, PJA2, MIB1, PPP1R9A, PLCB4, DAB1, EPS8, NLGN4Y, SOS1, P2RY1, NLGN4X, GOPC, FBXO45, DLG1	1492	184	18224	1.59319	1	0.351083	34.279	1.56424
UP_SEQ_FEATURE	repeat:HAT 6	4	0.251256	0.0272853	ZFC3H1, SYNE1, CRNKL1, PRPF39	1554	9	20063	5.73802	1	0.654083	40.1241	1.56407
UP_SEQ_FEATURE	repeat:Spectrin 18	4	0.251256	0.0272853	SYNE1, MACF1, UTRN, DST	1554	9	20063	5.73802	1	0.654083	40.1241	1.56407
UP_SEQ_FEATURE	short sequence motif:LXXLL motif 4	4	0.251256	0.0272853	CHD9, NCOA1, NCOA2, NRIP1	1554	9	20063	5.73802	1	0.654083	40.1241	1.56407
GOTERM_MF_DIRECT	GO:0004672~protein kinase activity	42	2.63819	0.0273769	CDK19, CDK17, FASTKD2, PRPF4B, TBK1, NEK1, STK17B, CASK, RPS6KB1, CLK1, RIOK2, PRKY, TTBK2, SNRK, COL4A3BP, CDK12, PRKAA1, STK38L, AKT3, PAN3, ROCK1, SGK3, BRAF, TAOK1, TGFBR1, MET, STK26, PRKCI, PKN2, SMG1, WNK3, CDKL5, MAP4K3, RPS6KA3, MAP4K5, SCYL2, MAPK13, HIPK3, BMP2K, CSNK1G3, RIPK4, ABL2	1421	359	16881	1.38982	1	0.534866	36.4322	1.56262
BIOCARTA	h_ctcfPathway:CTCF: First Multivalent Nuclear Factor	7	0.439698	0.027704	TGFBR1, SMAD5, PIK3CA, MDM2, RPS6KB1, PTEN, TGFB2	158	25	1625	2.87975	0.998564	0.805347	30.2976	1.55746
GOTERM_CC_DIRECT	GO:0014704~intercalated disc	9	0.565327	0.0279347	TJP1, DSG2, DSC2, DSP, GJA1, CXADR, GJA5, ITGB1, DLG1	1492	45	18224	2.4429	1	0.351982	34.9528	1.55386
GOTERM_BP_DIRECT	GO:0046854~phosphatidylinositol phosphorylation	15	0.942211	0.0280521	IMPA1, PDGFB, PIK3C2A, PDGFA, KL, SMG1, KITLG, PTPN11, GAB1, PIKFYVE, EFR3A, PIK3CA, FRS2, PIP4K2C, FAM126A	1434	94	16792	1.8686	1	0.791121	41.346	1.55203
GOTERM_BP_DIRECT	GO:2000145~regulation of cell motility	7	0.439698	0.028164	ROCK1, ROCK2, PKN2, ARHGAP18, CDK6, SSX2IP, ABL2	1434	28	16792	2.92748	1	0.78832	41.4724	1.55031
GOTERM_BP_DIRECT	GO:0016050~vesicle organization	7	0.439698	0.028164	CAV2, FNBP1L, ZFYVE16, SORT1, SNX4, WASL, CD2AP	1434	28	16792	2.92748	1	0.78832	41.4724	1.55031
KEGG_PATHWAY	hsa04728:Dopaminergic synapse	17	1.06784	0.0282037	PPP2R3A, KIF5B, CREB1, KIF5C, CREB5, GNG12, PPP1CB, ITPR2, PLCB4, GNAQ, MAPK13, PPP2R5E, GNB4, PPP3CA, PRKACB, CLOCK, AKT3	517	128	6910	1.77511	0.999428	0.208118	31.2144	1.54969
UP_KEYWORDS	Translation regulation	15	0.942211	0.0283018	CPEB2, FMR1, EPRS, RPS6KB1, IGF2BP3, CNOT6, EIF4G3, DDX3X, CNOT6L, NCK1, QKI, PUM2, DNAJC3, TNRC6B, SAMD4A	1570	105	20581	1.8727	0.999998	0.177561	33.5663	1.54819
INTERPRO	IPR016021:MIF4-like, type 1/2/3	5	0.31407	0.0283702	BZW1, EIF4G3, UPF2, CWC22, PDCD4	1504	15	18559	4.11325	1	0.583859	39.1039	1.54714
INTERPRO	IPR002867:Zinc finger, C6HC-type	5	0.31407	0.0283702	ARIH1, RNF144B, RNF19A, ANKIB1, RNF217	1504	15	18559	4.11325	1	0.583859	39.1039	1.54714
UP_SEQ_FEATURE	zinc finger region:RING-type; degenerate	6	0.376884	0.0287121	SCAF11, TRIM36, RNF219, RC3H2, RBBP6, RC3H1	1554	23	20063	3.36797	1	0.66946	41.7316	1.54194
UP_KEYWORDS	Cell projection	70	4.39698	0.0290381	ENAH, SHTN1, CADM2, RP2, CPEB4, FER, MEGF10, GLI3, CD2AP, SETX, NRCAM, ACTR2, ATP2B4, GOPC, SYNJ2, KLHL24, WDR35, SAMD4A, MYO6, RPGR, CCDC88A, ROCK1, IFT80, C2CD5, MPDZ, FMR1, PKN2, CDK6, PCM1, BBS10, TMEM67, LCA5, CLIP1, MCC, IFT81, INTU, IFT88, SPATA13, DST, SNX14, USP9X, KITLG, PALMD, DAAM1, ITGB1, ALCAM, TTBK2, WDPCP, MACF1, SORBS2, PKD2, SLC4A7, SSX2IP, HAP1, APC, FGD4, CCP110, KIF3A, OSBPL3…	1570	721	20581	1.27271	0.999999	0.179413	34.2798	1.53703
GOTERM_CC_DIRECT	GO:0012506~vesicle membrane	6	0.376884	0.0296324	NCK1, SYNJ1, PIKFYVE, APPL1, FNDC3A, RAB21	1492	22	18224	3.33122	1	0.36314	36.6561	1.52823
KEGG_PATHWAY	hsa04070:Phosphatidylinositol signaling system	14	0.879397	0.0296337	PLCB4, IMPA1, DGKE, PIK3C2A, PIKFYVE, SYNJ1, PPIP5K2, SYNJ2, PIK3CA, DGKH, MTMR6, PTEN, PIP4K2C, ITPR2	517	98	6910	1.90937	0.999611	0.211733	32.5265	1.52821
GOTERM_CC_DIRECT	GO:0030139~endocytic vesicle	10	0.628141	0.0299332	PLD1, OCLN, MYO6, KIF5B, RABEP1, RAPGEF6, GOLIM4, ABCA1, RAPGEF2, CD2AP	1492	54	18224	2.26194	1	0.360288	36.9535	1.52385
GOTERM_BP_DIRECT	GO:0007049~cell cycle	28	1.75879	0.030328	CCNT2, LIN9, THAP5, TXLNG, EVI5, CASP8AP2, RB1CC1, TLK1, PRPF40A, CCAR1, TAF1, PARD6B, CCPG1, PKN2, ERBIN, PCNP, LIG4, APPL1, TET2, TACC1, RPS6KA3, RIF1, MAPK6, DMTF1, MAPK13, LIN54, CUL4B, RAD17	1434	217	16792	1.51096	1	0.808558	43.8683	1.51816
UP_SEQ_FEATURE	region of interest:Globular	5	0.31407	0.0306645	KIF3A, KIF5B, KIF5C, PRND, KIF2A	1554	16	20063	4.03455	1	0.690287	43.8652	1.51336
INTERPRO	IPR017930:Myb domain	4	0.251256	0.0307289	DMTF1, ZZZ3, CDC5L, TERF1	1504	9	18559	5.48434	1	0.608115	41.602	1.51245
INTERPRO	IPR000472:TGF-beta receptor/activin receptor, type I/II	4	0.251256	0.0307289	ACVR2A, ACVR2B, TGFBR1, BMPR2	1504	9	18559	5.48434	1	0.608115	41.602	1.51245
GOTERM_BP_DIRECT	GO:0007050~cell cycle arrest	20	1.25628	0.0310235	KMT2E, NBN, CAB39L, MSH2, TGFBR1, CDK6, RB1, UHMK1, TGFB2, MLF1, CUL2, CUL5, IRF6, PKD2, MTBP, PRKAA1, CAB39, SKIL, THBS1, APC	1434	141	16792	1.66098	1	0.811953	44.6185	1.50831
GOTERM_CC_DIRECT	GO:0001726~ruffle	14	0.879397	0.0310896	MYO6, ROCK1, TNFRSF12A, TRPM7, FRMD4B, CLIP1, RDX, CDK6, ITGB1, CD2AP, FGD6, RASA1, IQGAP1, FGD4	1492	90	18224	1.90003	1	0.365659	38.0847	1.50739
KEGG_PATHWAY	hsa04390:Hippo signaling pathway	19	1.19347	0.031767	WNT5A, PARD6B, MOB1B, TGFBR1, BMPR2, MPP5, PRKCI, TEAD1, FZD3, FZD5, WWTR1, PPP1CB, LATS1, FZD6, TGFB2, FRMD6, SERPINE1, APC, DLG1	517	151	6910	1.68176	0.999781	0.219496	34.4411	1.49802
KEGG_PATHWAY	hsa04922:Glucagon signaling pathway	14	0.879397	0.0318884	PPP4R3B, PPP4R3A, PLCB4, EP300, GNAQ, CREB1, FOXO1, CREB5, PRKAA1, PRKACB, PPP3CA, SIRT1, AKT3, ITPR2	517	99	6910	1.89008	0.999788	0.214685	34.5485	1.49637
UP_SEQ_FEATURE	topological domain:Lumenal	47	2.95226	0.031937	GALNT1, GCNT2, MTDH, ATL2, GALNT7, TMX3, ST8SIA3, LMAN1, SEC62, PAQR3, CANX, SEC63, HS2ST1, TMED7, SFT2D2, ST6GALNAC3, TMED5, BCAP29, MANEA, HS6ST2, GXYLT1, B3GNT2, ASPH, B4GALT6, TRAM1, C1GALT1, PIGA, LARGE1, SCAMP1, FKTN, MBTPS2, MAN1A2, CCPG1, GOLT1B, CASC4, GOLIM4, KTN1, MAN1A1, LPCAT2, ERGIC2, GLCE, CSGALNACT1, MAN2A1, ZDHHC17, ST8SIA4, GOLGB1, SEL1L	1554	450	20063	1.34844	1	0.701777	45.2159	1.49571
GOTERM_CC_DIRECT	GO:0000922~spindle pole	16	1.00503	0.0319595	CKAP2, BRCC3, CDC14A, NIN, KNTC1, BIRC6, CENPF, SPDL1, TOPBP1, TOPORS, LATS1, SMC3, CSPP1, NEDD1, GPSM2, KIF2A	1492	109	18224	1.79295	1	0.368155	38.9232	1.4954
UP_SEQ_FEATURE	repeat:Spectrin 26	3	0.188442	0.0323325	SYNE1, MACF1, DST	1554	4	20063	9.68292	1	0.702871	45.6294	1.49036
UP_SEQ_FEATURE	repeat:Spectrin 28	3	0.188442	0.0323325	SYNE1, MACF1, DST	1554	4	20063	9.68292	1	0.702871	45.6294	1.49036
UP_SEQ_FEATURE	repeat:Spectrin 27	3	0.188442	0.0323325	SYNE1, MACF1, DST	1554	4	20063	9.68292	1	0.702871	45.6294	1.49036
UP_SEQ_FEATURE	repeat:Spectrin 25	3	0.188442	0.0323325	SYNE1, MACF1, DST	1554	4	20063	9.68292	1	0.702871	45.6294	1.49036
UP_SEQ_FEATURE	repeat:Spectrin 24	3	0.188442	0.0323325	SYNE1, MACF1, DST	1554	4	20063	9.68292	1	0.702871	45.6294	1.49036
UP_SEQ_FEATURE	region of interest:Required for DNA-binding	3	0.188442	0.0323325	ZBTB33, DMTF1, TOPORS	1554	4	20063	9.68292	1	0.702871	45.6294	1.49036
UP_SEQ_FEATURE	repeat:Spectrin 29	3	0.188442	0.0323325	SYNE1, MACF1, DST	1554	4	20063	9.68292	1	0.702871	45.6294	1.49036
UP_SEQ_FEATURE	domain:FF 3	3	0.188442	0.0323325	TCERG1, ARHGAP5, PRPF40A	1554	4	20063	9.68292	1	0.702871	45.6294	1.49036
UP_SEQ_FEATURE	domain:FF 4	3	0.188442	0.0323325	TCERG1, ARHGAP5, PRPF40A	1554	4	20063	9.68292	1	0.702871	45.6294	1.49036
GOTERM_BP_DIRECT	GO:0001937~negative regulation of endothelial cell proliferation	7	0.439698	0.0330293	CAV2, KRIT1, TGFBR1, SULF1, NF1, GJA1, THBS1	1434	29	16792	2.82653	1	0.827866	46.7291	1.4811
GOTERM_MF_DIRECT	GO:0050839~cell adhesion molecule binding	11	0.690955	0.0331526	PTPRD, DSG2, NLGN4Y, CADM2, NLGN4X, DSP, NECTIN3, ITGA4, CXADR, ITGB1, PTPN11	1421	62	16881	2.10768	1	0.597594	42.3207	1.47948
GOTERM_BP_DIRECT	GO:0033627~cell adhesion mediated by integrin	5	0.31407	0.0336202	ITGA6, ITGAV, ITGA2, ITGB1, ADAM9	1434	15	16792	3.9033	1	0.829696	47.3361	1.4734
UP_SEQ_FEATURE	domain:Fibronectin type-III 6	7	0.439698	0.0338545	PTPRB, DCC, PTPRD, COL14A1, LIFR, FNDC3A, FNDC3B	1554	32	20063	2.82418	1	0.716297	47.1932	1.47038
GOTERM_MF_DIRECT	GO:0001075~transcription factor activity, RNA polymerase II core promoter sequence-specific binding involved in preinitiation complex assembly	4	0.251256	0.0339326	TAF2, TAF1, TAF9B, DACH1	1421	9	16881	5.27985	1	0.598707	43.0755	1.46938
INTERPRO	IPR001589:Actinin-type, actin-binding, conserved site	6	0.376884	0.0340635	SYNE1, MACF1, UTRN, PLS1, DST, PLS3	1504	23	18559	3.21907	1	0.641257	44.9694	1.46771
GOTERM_CC_DIRECT	GO:0032587~ruffle membrane	13	0.816583	0.0342026	TWF1, MYO6, C2CD5, ITGB1, CDKL5, MACF1, EPS8, ITGAV, IFIT5, EPB41L5, SPATA13, APC, PLEKHA1	1492	82	18224	1.93644	1	0.382836	41.0365	1.46594
GOTERM_BP_DIRECT	GO:0051726~regulation of cell cycle	18	1.13065	0.0344643	CDK19, CDK17, LIN9, TXLNG, CENPF, RB1, MECOM, BIRC2, PTEN, ITGB1, CDKL5, EP300, TRIM36, UBA3, CDK12, LIN54, MX2, MED1	1434	124	16792	1.69982	1	0.833714	48.192	1.46263
GOTERM_MF_DIRECT	GO:0003714~transcription corepressor activity	26	1.63317	0.0346518	COPS2, TAF9B, ZEB1, PAWR, RLIM, CASP8AP2, NPAT, SKIL, TCF4, CCAR1, ZNF281, AEBP2, TBL1XR1, RCOR3, ZHX1, SCAI, RYBP, MXD1, WWTR1, TRIM22, SIRT1, NRIP1, YAF2, DR1, PIAS1, NCOR1	1421	203	16881	1.52153	1	0.599125	43.7633	1.46027
GOTERM_BP_DIRECT	GO:0045332~phospholipid translocation	6	0.376884	0.034752	ATP11B, ATP11C, ABCA1, ABCA4, TMEM30A, ATP8A1	1434	22	16792	3.19361	1	0.832748	48.4807	1.45902
GOTERM_BP_DIRECT	GO:0008542~visual learning	9	0.565327	0.0347533	KRAS, HIF1A, BRAF, KMT2A, CREB1, NF1, TANC1, PIAS1, ITGB1	1434	45	16792	2.34198	1	0.829286	48.482	1.459
GOTERM_MF_DIRECT	GO:0044212~transcription regulatory region DNA binding	27	1.69598	0.0348744	WNT5A, ARID4A, KMT2A, TAF9B, ARID4B, REST, SOX6, DHX36, ZNF281, TAF2, TAF1, TBL1XR1, RCOR3, ARID5B, CREB1, GABPA, CDC5L, ZNF217, DMTF1, HIVEP2, RFX3, HIVEP1, NFE2L2, TCF12, NCOR1, SMARCA2, ZNF382	1421	213	16881	1.50587	1	0.59426	43.9746	1.45749
GOTERM_BP_DIRECT	GO:0045766~positive regulation of angiogenesis	17	1.06784	0.0350039	WNT5A, SASH1, FLT1, CYP1B1, MTDH, GREM1, AQP1, SIRT1, ANXA3, SEMA5A, HIF1A, SERPINE1, NFE2L2, THBS1, DDAH1, ANGPT2, IL1A	1434	115	16792	1.73103	1	0.828042	48.7322	1.45588
INTERPRO	IPR019131:Cortactin-binding protein-2, N-terminal	3	0.188442	0.0352145	CTTNBP2NL, FILIP1, FILIP1L	1504	4	18559	9.25482	1	0.648403	46.0886	1.45328
INTERPRO	IPR015412:Autophagy-related, C-terminal	3	0.188442	0.0352145	ATG2B, VPS13C, VPS13A	1504	4	18559	9.25482	1	0.648403	46.0886	1.45328
INTERPRO	IPR009543:Vacuolar protein sorting-associated protein 13 domain	3	0.188442	0.0352145	VPS13C, VPS13A, VPS13B	1504	4	18559	9.25482	1	0.648403	46.0886	1.45328
INTERPRO	IPR015403:Domain of unknown function DUF1981, SEC7 associated	3	0.188442	0.0352145	ARFGEF3, ARFGEF1, MON2	1504	4	18559	9.25482	1	0.648403	46.0886	1.45328
GOTERM_BP_DIRECT	GO:0055091~phospholipid homeostasis	4	0.251256	0.0352294	LIPG, ABCA1, GPAM, ABCG1	1434	9	16792	5.2044	1	0.826598	48.9564	1.4531
GOTERM_BP_DIRECT	GO:0035457~cellular response to interferon-alpha	4	0.251256	0.0352294	IFIT3, IFIT2, TPR, IFNAR1	1434	9	16792	5.2044	1	0.826598	48.9564	1.4531
GOTERM_CC_DIRECT	GO:0035327~transcriptionally active chromatin	6	0.376884	0.0353904	ICE2, ICE1, TTC37, PSIP1, AFF4, CTR9	1492	23	18224	3.18639	1	0.387639	42.1276	1.45111
SMART	SM00746:TRASH	4	0.251256	0.035446	ZMYM2, ZMYM1, ZMYM6, ZMYM5	980	8	10057	5.13112	1	0.492461	40.0802	1.45043
INTERPRO	IPR018184:Integrin alpha chain, C-terminal cytoplasmic region, conserved site	5	0.31407	0.0354643	ITGA6, ITGAV, ITGA1, ITGA2, ITGA4	1504	16	18559	3.85618	1	0.645834	46.3286	1.45021
UP_KEYWORDS	Wnt signaling pathway	22	1.38191	0.0354983	WNT5A, ZBTB33, XIAP, FZD3, FRZB, FZD5, LGR4, CTR9, TNKS2, FZD6, DKK1, WISP1, MACF1, LRP6, LEO1, RNF138, PRKAA1, LRRFIP2, MCC, CSNK1G3, USP34, APC	1570	181	20581	1.59335	1	0.212636	40.2413	1.44979
GOTERM_CC_DIRECT	GO:0030478~actin cap	3	0.188442	0.0358984	ACTR2, CALD1, WASL	1492	4	18224	9.16086	1	0.386489	42.5886	1.44492
GOTERM_MF_DIRECT	GO:0017112~Rab guanyl-nucleotide exchange factor activity	7	0.439698	0.0361451	RAB3GAP2, SBF2, DENND4C, DENND4A, DENND5B, DENND3, DENND2C	1421	30	16881	2.77192	1	0.600495	45.1664	1.44195
GOTERM_MF_DIRECT	GO:0008536~Ran GTPase binding	7	0.439698	0.0361451	XPO1, RGPD8, CSE1L, IPO7, IPO11, RANBP2, TNPO1	1421	30	16881	2.77192	1	0.600495	45.1664	1.44195
GOTERM_BP_DIRECT	GO:0043065~positive regulation of apoptotic process	36	2.26131	0.0361973	CDK19, ING3, BCLAF1, CYP1B1, TNFRSF12A, ZMAT3, FOXO1, PMAIP1, PAWR, REST, ITGB1, LATS1, DDX3X, ALDH1A3, SOS1, SOS2, FAS, ZNF268, TOP2A, ANO6, FGD4, APC, TERF1, CREB1, NF1, FRZB, ARHGEF12, SIRT1, ECT2, SLIT2, IFIT2, NCOA1, ITGA6, RASGRF2, APAF1, IGFBP3	1434	300	16792	1.40519	1	0.831559	49.9081	1.44132
UP_SEQ_FEATURE	repeat:ANK 9	8	0.502513	0.0362337	MIB1, ANKRD17, ANKRD50, TANC1, ANKHD1-EIF4EBP3, RIPK4, KIDINS220, TNKS2	1554	41	20063	2.51913	1	0.737503	49.5527	1.44089
UP_SEQ_FEATURE	zinc finger region:PHD-type 3	4	0.251256	0.036777	G2E3, KMT2A, KMT2C, KDM5A	1554	10	20063	5.16422	1	0.739589	50.0774	1.43442
UP_SEQ_FEATURE	DNA-binding region:A.T hook 3	4	0.251256	0.036777	PDS5B, KMT2A, SETBP1, ASH1L	1554	10	20063	5.16422	1	0.739589	50.0774	1.43442
UP_SEQ_FEATURE	repeat:HEAT 3	9	0.565327	0.0369371	BTAF1, XPO1, SF3B1, EIF4G3, NIPBL, RANBP6, IPO11, CAND1, TNPO1	1554	50	20063	2.3239	1	0.737938	50.231	1.43254
GOTERM_BP_DIRECT	GO:0006511~ubiquitin-dependent protein catabolic process	24	1.50754	0.0369619	USP8, UBE3A, USP9Y, USP9X, UBA6, TOPORS, RLIM, TTC3, ARIH1, CUL2, RNF6, CUL5, UBR5, USP47, UCHL5, USP38, USP12, SMURF2, ITCH, CUL4B, USP34, USP24, USP15, USP33	1434	182	16792	1.54416	1	0.83462	50.648	1.43225
GOTERM_CC_DIRECT	GO:0035861~site of double-strand break	7	0.439698	0.0371733	SMARCAD1, NBN, SLF2, SMC5, RNF138, SMC6, RAD50	1492	31	18224	2.75811	1	0.391768	43.7302	1.42977
UP_SEQ_FEATURE	zinc finger region:ZZ-type	5	0.31407	0.0377092	MIB1, EP300, UTRN, ZZZ3, DTNA	1554	17	20063	3.79722	1	0.742154	50.9655	1.42355
GOTERM_MF_DIRECT	GO:0043813~phosphatidylinositol-3,5-bisphosphate 5-phosphatase activity	3	0.188442	0.037825	SYNJ1, PIKFYVE, SYNJ2	1421	4	16881	8.90975	1	0.610494	46.7056	1.42222
GOTERM_MF_DIRECT	GO:0036033~mediator complex binding	3	0.188442	0.037825	NIPBL, SMC3, MED1	1421	4	16881	8.90975	1	0.610494	46.7056	1.42222
GOTERM_MF_DIRECT	GO:0034596~phosphatidylinositol phosphate 4-phosphatase activity	3	0.188442	0.037825	SYNJ1, SYNJ2, SACM1L	1421	4	16881	8.90975	1	0.610494	46.7056	1.42222
UP_KEYWORDS	Notch signaling pathway	9	0.565327	0.037936	MIB1, ADAM10, HEY1, DLL4, MAML2, SPEN, MAML3, RBPJ, SEL1L	1570	51	20581	2.31334	1	0.22291	42.3571	1.42095
GOTERM_BP_DIRECT	GO:0046718~viral entry into host cell	13	0.816583	0.0381562	IDE, EFNB2, ITGA2, CXADR, ITGB1, NCAM1, CD55, TFRC, ITGAV, WWP1, CD46, ITCH, KPNA3	1434	80	16792	1.90286	1	0.84096	51.783	1.41844
GOTERM_BP_DIRECT	GO:0007409~axonogenesis	15	0.942211	0.0383673	DCC, PARD6B, ADCY1, SHTN1, LUM, CREB1, NTNG1, PTPN11, NRCAM, SLITRK4, PICALM, CNTN4, TOP2B, SLITRK6, SPAST	1434	98	16792	1.79233	1	0.83944	51.9811	1.41604
GOTERM_BP_DIRECT	GO:0048706~embryonic skeletal system development	7	0.439698	0.0384079	WNT5A, ACVR2A, MBTD1, SP3, SULF1, KIAA1217, PCSK5	1434	30	16792	2.73231	1	0.836605	52.0191	1.41558
GOTERM_BP_DIRECT	GO:0045132~meiotic chromosome segregation	3	0.188442	0.0388639	WAPL, SMC2, SMC4	1434	4	16792	8.78243	1	0.837036	52.444	1.41045
GOTERM_BP_DIRECT	GO:0061470~T follicular helper cell differentiation	3	0.188442	0.0388639	RC3H2, RC3H1, FOXP1	1434	4	16792	8.78243	1	0.837036	52.444	1.41045
GOTERM_BP_DIRECT	GO:0038028~insulin receptor signaling pathway via phosphatidylinositol 3-kinase	3	0.188442	0.0388639	C2CD5, PIK3CA, FER	1434	4	16792	8.78243	1	0.837036	52.444	1.41045
GOTERM_BP_DIRECT	GO:0030242~pexophagy	3	0.188442	0.0388639	TRAPPC8, RB1CC1, ACBD5	1434	4	16792	8.78243	1	0.837036	52.444	1.41045
GOTERM_BP_DIRECT	GO:2000481~positive regulation of cAMP-dependent protein kinase activity	3	0.188442	0.0388639	ATP2B4, RAPGEF2, SIRT1	1434	4	16792	8.78243	1	0.837036	52.444	1.41045
GOTERM_MF_DIRECT	GO:0032452~histone demethylase activity	6	0.376884	0.03924	KDM7A, KDM6A, UTY, ARID5B, KDM5A, KDM5D	1421	23	16881	3.09904	1	0.617388	47.9705	1.40627
GOTERM_BP_DIRECT	GO:0072659~protein localization to plasma membrane	11	0.690955	0.0397549	RAP2A, BAG4, C2CD5, SLMAP, P2RY1, RAPGEF6, DENND4C, LRP6, RAPGEF2, FCHO2, DLG1	1434	63	16792	2.04459	1	0.840759	53.2638	1.40061
UP_SEQ_FEATURE	zinc finger region:C2H2-type 2; atypical	6	0.376884	0.0399105	ZFY, ZFX, ZBTB1, ZNF571, ZIC3, ZNF267	1554	25	20063	3.09853	1	0.759088	53.004	1.39891
UP_SEQ_FEATURE	repeat:ANK 11	6	0.376884	0.0399105	ANKRD17, ANKRD50, TANC1, ANKHD1-EIF4EBP3, KIDINS220, TNKS2	1554	25	20063	3.09853	1	0.759088	53.004	1.39891
GOTERM_MF_DIRECT	GO:0001047~core promoter binding	11	0.690955	0.0401848	ZNF281, NPAS2, EP300, ELK4, DHX36, RB1, IFI16, REST, CLOCK, CCAR1, MED1	1421	64	16881	2.04182	1	0.619569	48.7993	1.39594
SMART	SM00647:IBR	5	0.31407	0.0404047	ARIH1, RNF144B, RNF19A, ANKIB1, RNF217	980	14	10057	3.66509	1	0.524808	44.3066	1.39357
OMIM_DISEASE	601626~Leukemia, acute myeloid	4	0.251256	0.0404918	KRAS, LPP, MLLT10, MLF1	315	12	4740	5.01587	1	0.999976	44.9839	1.39263
GOTERM_BP_DIRECT	GO:0007015~actin filament organization	12	0.753769	0.0409054	PPP1R9A, SORBS2, FAT1, DIAPH2, NCK1, TMOD2, PRKCI, PDLIM3, TMOD3, WASL, AKAP2, DLG1	1434	72	16792	1.95165	1	0.846204	54.3027	1.38822
INTERPRO	IPR002934:Nucleotidyl transferase domain	4	0.251256	0.0413074	ZCCHC11, PAPD5, PAPOLG, ZCCHC6	1504	10	18559	4.9359	1	0.697545	51.6648	1.38397
GOTERM_BP_DIRECT	GO:0006607~NLS-bearing protein import into nucleus	6	0.376884	0.0413865	RANBP6, KPNA5, KPNA4, RANBP2, KPNA3, TNPO1	1434	23	16792	3.05476	1	0.846689	54.7306	1.38314
GOTERM_BP_DIRECT	GO:1900006~positive regulation of dendrite development	5	0.31407	0.041883	TMEM106B, OPA1, IL1RAP, CLIP1, IQGAP1	1434	16	16792	3.65934	1	0.847273	55.1682	1.37796
GOTERM_BP_DIRECT	GO:0048011~neurotrophin TRK receptor signaling pathway	5	0.31407	0.041883	CASP3, SOS1, SORT1, HAP1, PTPN11	1434	16	16792	3.65934	1	0.847273	55.1682	1.37796
GOTERM_BP_DIRECT	GO:0003222~ventricular trabecula myocardium morphogenesis	5	0.31407	0.041883	TGFBR1, DLL4, RBPJ, TGFB2, MED1	1434	16	16792	3.65934	1	0.847273	55.1682	1.37796
GOTERM_BP_DIRECT	GO:0001736~establishment of planar polarity	5	0.31407	0.041883	WNT5A, WDPCP, FZD3, CELSR1, FZD6	1434	16	16792	3.65934	1	0.847273	55.1682	1.37796
UP_SEQ_FEATURE	site:Cleavage	11	0.690955	0.0424025	PTPRK, MEF2A, PTPRD, ADGRF5, MET, PDGFD, RIPK4, ITGA4, ADGRL2, SLIT2, ADGRL4	1554	70	20063	2.0288	1	0.777037	55.2148	1.37261
UP_KEYWORDS	Hydrolase	147	9.23367	0.0428956	PDP1, IDE, EIF5B, ENPEP, GPCPD1, CNOT6, MMP1, SETX, ATP2B1, ATP2B4, DDX18, DDX21, DHX36, DDX10, DDAH1, ADAM9, PTPRK, PLD1, OPA1, NUDT4, NUDT12, PTPRG, PDE4D, PPP1CB, CTDSPL2, PNPLA8, ADAMTS9, DHX29, ASCC3, SMARCA5, CPD, SMARCA1, XRN1, SMARCA2, ADAMTSL1, ENPP2, OTUD6B, ENPP4, MME, DDX46, DDX3X, CNOT6L, DDX60L, DDX3Y, MANEA, GALC, ZMPSTE24, LPL, ACER3, SHPRH, ATP11B, YTHDC2, ATP11C, WRN, ATP13A3, P…	1570	1671	20581	1.15321	1	0.245676	46.4486	1.36759
GOTERM_MF_DIRECT	GO:0003779~actin binding	33	2.07286	0.0431021	ABLIM1, ENAH, PDLIM5, CALD1, CAPZA2, RP2, DIAPH2, UTRN, IQGAP2, RDX, PAWR, DAAM1, KLHL4, ITGB1, MYO9A, MACF1, CXCR4, STK38L, CEACAM1, FGD4, IPP, PHACTR2, CCDC88A, MYO6, CAP2, TRPM7, GMFB, SYNE1, EPS8, TMOD2, TMOD3, WASL, DST	1421	278	16881	1.41018	1	0.639276	51.281	1.3655
GOTERM_BP_DIRECT	GO:0010629~negative regulation of gene expression	19	1.19347	0.0434827	ZNF281, PLAG1, TAF1, PDGFB, TBK1, CREB1, TIPARP, GJA1, RB1, REST, SIRT1, TMF1, TGFB2, PICALM, REL, C1QTNF3, ZNF148, CD46, DLL4	1434	137	16792	1.624	1	0.855282	56.5512	1.36168
INTERPRO	IPR001494:Importin-beta, N-terminal	5	0.31407	0.0434896	XPO1, CSE1L, IPO7, IPO11, TNPO1	1504	17	18559	3.62934	1	0.711527	53.5263	1.36161
GOTERM_BP_DIRECT	GO:0032436~positive regulation of proteasomal ubiquitin-dependent protein catabolic process	11	0.690955	0.0436605	ARIH1, TAF1, RNF144B, RNF19A, ANKIB1, MDM2, RNF138, RNF217, SOCS4, PIAS1, SOCS5	1434	64	16792	2.01264	1	0.853661	56.7024	1.35991
GOTERM_BP_DIRECT	GO:0032956~regulation of actin cytoskeleton organization	9	0.565327	0.0436696	CCDC88A, ROCK1, ROCK2, PDGFA, ARHGAP18, RHOQ, RICTOR, CELSR1, TGFB2	1434	47	16792	2.24232	1	0.850938	56.7101	1.35982
GOTERM_BP_DIRECT	GO:0007155~cell adhesion	51	3.20352	0.0437204	CASK, FER, EDIL3, MMRN1, PNN, ARHGAP5, WISP1, AFDN, CEACAM1, ADAM9, PTPRK, MPDZ, EFNB2, NECTIN3, CD164, NCAM1, SUSD5, CNTN4, LAMC2, VCAN, DST, CYP1B1, KITLG, SEMA5A, ALCAM, SORBS2, FAT1, ITGAV, PCDHA11, SSX2IP, LMLN, THBS1, LAMB1, APC, ADAM23, LPP, ERBIN, COL15A1, ITGA2, ITGA4, PCDH17, MCAM, LAMA4, ITGA6, NLGN4Y, DSG2, NLGN4X, DSC2, PDZD2, ABL2, SELE	1434	459	16792	1.3011	1	0.848498	56.7531	1.35932
INTERPRO	IPR000504:RNA recognition motif domain	27	1.69598	0.0438872	CPEB2, CPEB4, SYNJ1, SRSF11, U2SURP, MYEF2, RBM7, ZNF638, IGF2BP3, UHMK1, PABPC4L, PPIL4, SYNJ2, MSI2, RBMS3, PTBP3, RBM27, RBM25, RBM26, RBMS1, SREK1, NOL8, SPEN, SLTM, LARP7, CELF2, MATR3	1504	226	18559	1.47422	1	0.709985	53.8581	1.35766
GOTERM_MF_DIRECT	GO:0004004~ATP-dependent RNA helicase activity	11	0.690955	0.0440579	DDX18, DDX46, DDX3X, DHX29, DDX3Y, DDX21, DHX36, SKIV2L2, YTHDC2, DDX10, DDX52	1421	65	16881	2.0104	1	0.641015	52.0692	1.35598
GOTERM_BP_DIRECT	GO:0008380~RNA splicing	22	1.38191	0.0442389	PPP4R2, PRPF4B, SREK1, FMR1, SRSF11, MPHOSPH10, MBNL2, ZNF638, MBNL1, SNRNP48, SCAF11, PPIG, ZRANB2, CDK12, QKI, PTBP3, SREK1IP1, THOC2, RBM25, LUC7L3, PRPF38B, THOC1	1434	166	16792	1.55191	1	0.849182	57.1907	1.3542
GOTERM_BP_DIRECT	GO:0042771~intrinsic apoptotic signaling pathway in response to DNA damage by p53 class mediator	7	0.439698	0.0443126	EP300, MSH2, IFI16, DYRK2, PMAIP1, TOPORS, SIRT1	1434	31	16792	2.64417	1	0.846931	57.2526	1.35347
UP_SEQ_FEATURE	repeat:LRR 12	13	0.816583	0.0444164	LRRC40, LRRC8B, LRRC8C, LUM, ERBIN, SHOC2, TLR5, LGR4, SLIT2, SLITRK4, FSIP2, LRRC37A3, SLITRK6	1554	90	20063	1.86486	1	0.789836	56.9292	1.35246
GOTERM_BP_DIRECT	GO:0031175~neuron projection development	15	0.942211	0.0444319	PTPRK, FRYL, RB1, HERC1, ARFGEF1, UHMK1, NCAM1, BLOC1S6, PPP1R9A, NEDD4, CAMSAP2, CNTN4, CUL4B, LAMB1, RAPGEF2	1434	100	16792	1.75649	1	0.844992	57.3525	1.3523
UP_SEQ_FEATURE	domain:J	9	0.565327	0.0452474	DNAJC13, DNAJC25, DNAJB14, SACS, DNAJC10, DNAJC3, DNAJB4, DNAJC2, SEC63	1554	52	20063	2.23452	1	0.793182	57.6183	1.34441
UP_SEQ_FEATURE	repeat:RCC1 5	5	0.31407	0.0456024	RPGR, HERC5, HERC4, HERC1, MYCBP2	1554	18	20063	3.58626	1	0.792967	57.9095	1.34101
UP_SEQ_FEATURE	repeat:ANK 12	5	0.31407	0.0456024	ANKRD17, ANKRD50, ANKHD1-EIF4EBP3, KIDINS220, TNKS2	1554	18	20063	3.58626	1	0.792967	57.9095	1.34101
UP_KEYWORDS	Disease mutation	217	13.6307	0.0468431	PDP1, RAB3GAP2, SC5D, MEF2A, RP2, EDN1, REST, PRKG1, MEGF10, VPS13C, AGPS, PLOD2, COL4A3BP, CD46, PIK3CA, VPS13A, VPS13B, FAS, PLS3, OPA1, ZNF644, BRAF, LYRM7, KIF5C, TRPA1, LIFR, UBR1, LIG4, MECOM, DLD, ACADSB, CYP1B1, GCNT2, KRAS, ZMPSTE24, TCF4, SMAD9, TGFBR1, CELSR1, PTPN12, PTPN11, SYNE1, LAMA4, UPF3B, RBPJ, TCF12, SYNJ1, SHOC2, GJA1, TRMT10A, ZEB2, ZEB1, GLI3, GJA5, PTEN, SLC26A2, FAR1, CBS…	1570	2550	20581	1.11554	1	0.262349	49.5102	1.32935
GOTERM_BP_DIRECT	GO:0006886~intracellular protein transport	29	1.82161	0.0469721	RAB3GAP2, XPO1, SEC24B, SEC24A, AP4E1, STAM2, RABGAP1L, CLTC, RIMS2, TBC1D15, EVI5, COPB1, ANKRD50, BCAP29, CHM, TLK1, APPBP2, SAR1B, TNPO1, RPGR, MYO6, IPO11, TOM1L1, IPO7, USO1, SLU7, VPS26A, SNX13, TBC1D8B	1434	236	16792	1.43893	1	0.858438	59.4288	1.32816
GOTERM_BP_DIRECT	GO:0051146~striated muscle cell differentiation	4	0.251256	0.0472028	KRAS, BNIP2, RB1, IGFBP5	1434	10	16792	4.68396	1	0.85725	59.6126	1.32603
UP_SEQ_FEATURE	domain:DHR-2	4	0.251256	0.0477246	DOCK9, DOCK5, DOCK11, DOCK4	1554	11	20063	4.69475	1	0.80522	59.6113	1.32126
UP_SEQ_FEATURE	repeat:HAT 5	4	0.251256	0.0477246	ZFC3H1, SYNE1, CRNKL1, PRPF39	1554	11	20063	4.69475	1	0.80522	59.6113	1.32126
UP_SEQ_FEATURE	domain:DHR-1	4	0.251256	0.0477246	DOCK9, DOCK5, DOCK11, DOCK4	1554	11	20063	4.69475	1	0.80522	59.6113	1.32126
UP_SEQ_FEATURE	repeat:TPR 12	4	0.251256	0.0477246	TTC21B, TTC37, IFT88, CTR9	1554	11	20063	4.69475	1	0.80522	59.6113	1.32126
SMART	SM00109:C1	12	0.753769	0.0477547	PDZD8, ROCK1, BRAF, DGKE, STAC, ROCK2, CDC42BPA, PRKCI, DGKH, ARHGAP29, MYO9A, PRKD3	980	65	10057	1.89457	1	0.572068	50.0639	1.32098
GOTERM_MF_DIRECT	GO:0004003~ATP-dependent DNA helicase activity	7	0.439698	0.0478594	RECQL, NBN, DDX3X, CHD2, CHD1, WRN, RAD50	1421	32	16881	2.59868	1	0.665744	55.0872	1.32003
GOTERM_BP_DIRECT	GO:0007179~transforming growth factor beta receptor signaling pathway	14	0.879397	0.0483282	PTPRK, SMAD9, GCNT2, PDGFB, USP9Y, TGFBR1, USP9X, CREB1, SMAD5, ITGB1, TGFB2, SKIL, USP15, ADAM9	1434	92	16792	1.78194	1	0.86137	60.4978	1.3158
UP_KEYWORDS	SH3-binding	10	0.628141	0.0484994	CCDC6, SH3BGRL, ENAH, ADAM10, USP8, TOM1L1, SH3BGRL2, QKI, CD2AP, DOCK4	1570	63	20581	2.08078	1	0.267326	50.7457	1.31426
GOTERM_BP_DIRECT	GO:0001889~liver development	12	0.753769	0.0485225	MAN2A1, UPF2, KRAS, ACADM, SP3, RB1CC1, ARID5B, NF1, PKD2, PIK3CA, SEC63, MED1	1434	74	16792	1.8989	1	0.859992	60.6487	1.31406
GOTERM_BP_DIRECT	GO:0006310~DNA recombination	13	0.816583	0.0486394	BACH1, THAP9, WRN, LIG4, KIN, RAD50, SETX, ATRX, RECQL, RAD21, UCHL5, RBPJ, INO80D	1434	83	16792	1.83408	1	0.858175	60.7393	1.31301
GOTERM_CC_DIRECT	GO:0005912~adherens junction	9	0.565327	0.0486707	PTPRK, MYO1E, EPB41L5, WNK3, VEZT, SYNM, CXADR, CEACAM1, APC	1492	50	18224	2.19861	1	0.474488	53.1098	1.31273
GOTERM_CC_DIRECT	GO:0005795~Golgi stack	7	0.439698	0.0487143	TOM1L1, SULF1, USO1, AKAP9, LPCAT2, GOLGB1, VCPIP1	1492	33	18224	2.59095	1	0.468935	53.1424	1.31234
GOTERM_BP_DIRECT	GO:0071108~protein K48-linked deubiquitination	6	0.376884	0.0487338	OTUD4, USP8, YOD1, USP34, USP33, VCPIP1	1434	24	16792	2.92748	1	0.856234	60.8123	1.31217
GOTERM_MF_DIRECT	GO:0045502~dynein binding	5	0.31407	0.0489534	FMR1, CENPF, WDR43, BICD1, SMC3	1421	17	16881	3.49402	1	0.667969	55.9221	1.31022
GOTERM_MF_DIRECT	GO:0008574~ATP-dependent microtubule motor activity, plus-end-directed	5	0.31407	0.0489534	KIF14, KIF3A, KIF5B, KIF5C, KIF16B	1421	17	16881	3.49402	1	0.667969	55.9221	1.31022
PIR_SUPERFAMILY	PIRSF005719:structural maintenance of chromosomes protein	3	0.188442	0.0495127	SMC2, SMC3, SMC4	130	5	1692	7.80923	0.99709	0.99709	43.9222	1.30528
UP_SEQ_FEATURE	domain:FHA	7	0.439698	0.0498762	KIF14, NBN, KIF1B, SLMAP, CEP170, AFDN, KIF16B	1554	35	20063	2.58211	1	0.816777	61.27	1.30211
GOTERM_MF_DIRECT	GO:0003730~mRNA 3'-UTR binding	9	0.565327	0.0503224	ZFP36L2, CPEB2, CPEB4, FMR1, SECISBP2L, RBMS3, PUM2, IGF2BP3, RC3H1	1421	49	16881	2.18198	1	0.672172	56.9463	1.29824
UP_SEQ_FEATURE	repeat:WD 9	8	0.502513	0.0506156	BRWD3, WDR75, DMXL1, WDR36, DMXL2, STXBP5, APAF1, HERC1	1554	44	20063	2.34737	1	0.818844	61.825	1.29572
GOTERM_BP_DIRECT	GO:0001974~blood vessel remodeling	7	0.439698	0.0507535	ATP7A, ACVR2B, DLL4, BMPR2, MDM2, RBPJ, TGFB2	1434	32	16792	2.56154	1	0.865231	62.3433	1.29453
SMART	SM00800:uDENN	5	0.31407	0.0509811	SBF2, DENND4C, DENND4A, DENND5B, DENND2C	980	15	10057	3.42075	1	0.582741	52.4121	1.29259
GOTERM_MF_DIRECT	GO:0000978~RNA polymerase II core promoter proximal region sequence-specific DNA binding	40	2.51256	0.0510504	ELF1, MEF2A, KDM6A, ARNT2, NR3C1, PAXBP1, ZNF253, GLI3, ZIC3, ZNF148, POU2F2, NFAT5, CEBPZ, ETV1, SKIL, TCF4, PLAG1, ZNF281, AEBP2, ZNF100, CREB1, GABPA, RFX7, TEAD1, IFI16, HLTF, MXD1, FOXP1, ZNF217, NCOA2, ZNF195, ZNF460, RFX3, ZNF431, RBPJ, NFE2L3, TCF12, CLOCK, MED1, NFIB	1421	355	16881	1.33855	1	0.671519	57.4818	1.292
UP_SEQ_FEATURE	domain:WW 4	3	0.188442	0.0511477	NEDD4, WWP1, ITCH	1554	5	20063	7.74633	1	0.819576	62.2198	1.29117
UP_SEQ_FEATURE	domain:YTH	3	0.188442	0.0511477	YTHDC1, YTHDC2, YTHDF3	1554	5	20063	7.74633	1	0.819576	62.2198	1.29117
UP_SEQ_FEATURE	domain:SAC	3	0.188442	0.0511477	SYNJ1, SYNJ2, SACM1L	1554	5	20063	7.74633	1	0.819576	62.2198	1.29117
UP_SEQ_FEATURE	repeat:Plectin 9	3	0.188442	0.0511477	MACF1, DSP, DST	1554	5	20063	7.74633	1	0.819576	62.2198	1.29117
UP_SEQ_FEATURE	repeat:Plectin 10	3	0.188442	0.0511477	MACF1, DSP, DST	1554	5	20063	7.74633	1	0.819576	62.2198	1.29117
UP_SEQ_FEATURE	repeat:Spectrin 23	3	0.188442	0.0511477	SYNE1, MACF1, DST	1554	5	20063	7.74633	1	0.819576	62.2198	1.29117
UP_SEQ_FEATURE	repeat:Plectin 11	3	0.188442	0.0511477	MACF1, DSP, DST	1554	5	20063	7.74633	1	0.819576	62.2198	1.29117
UP_SEQ_FEATURE	repeat:Plectin 8	3	0.188442	0.0511477	MACF1, DSP, DST	1554	5	20063	7.74633	1	0.819576	62.2198	1.29117
INTERPRO	IPR001623:DnaJ domain	9	0.565327	0.051172	DNAJC13, DNAJC25, DNAJB14, SACS, DNAJC10, DNAJC3, DNAJB4, DNAJC2, SEC63	1504	51	18559	2.1776	1	0.76056	59.5563	1.29097
GOTERM_BP_DIRECT	GO:0035567~non-canonical Wnt signaling pathway	5	0.31407	0.0511864	WNT5A, FZD3, FRZB, FZD5, FZD6	1434	17	16792	3.44409	1	0.865206	62.6641	1.29085
KEGG_PATHWAY	hsa04668:TNF signaling pathway	14	0.879397	0.0512367	CXCL1, CREB1, EDN1, CREB5, BIRC2, BAG4, CASP3, MAPK13, PIK3CA, ITCH, FAS, SELE, TRAF5, AKT3	517	106	6910	1.76526	0.999999	0.317041	49.7369	1.29042
UP_SEQ_FEATURE	domain:Fibronectin type-III 2	17	1.06784	0.0517146	PTPRB, DCC, PTPRK, PTPRD, IL6ST, LEPR, PRTG, LIFR, HCFC2, IFNAR1, NCAM1, NRCAM, COL14A1, CNTN4, INSR, FNDC3A, FNDC3B	1554	133	20063	1.65022	1	0.820508	62.636	1.28639
BIOCARTA	h_metPathway:Signaling of Hepatocyte Growth Factor Receptor	8	0.502513	0.0519218	SOS1, GAB1, MET, PIK3CA, PTEN, ITGB1, RASA1, PTPN11	158	36	1625	2.28551	0.999996	0.916644	49.5898	1.28465
GOTERM_BP_DIRECT	GO:0050790~regulation of catalytic activity	11	0.690955	0.0522344	GRPEL2, PPP4R2, BRCC3, PPP2R3A, IPO7, KRIT1, BMP2K, SHOC2, GPSM2, PPP2R5E, ZEB2	1434	66	16792	1.95165	1	0.868449	63.4298	1.28204
INTERPRO	IPR013649:Integrin alpha-2	5	0.31407	0.0524468	ITGA6, ITGAV, ITGA1, ITGA2, ITGA4	1504	18	18559	3.42771	1	0.764666	60.4826	1.28028
INTERPRO	IPR000433:Zinc finger, ZZ-type	5	0.31407	0.0524468	MIB1, EP300, UTRN, ZZZ3, DTNA	1504	18	18559	3.42771	1	0.764666	60.4826	1.28028
INTERPRO	IPR000413:Integrin alpha chain	5	0.31407	0.0524468	ITGA6, ITGAV, ITGA1, ITGA2, ITGA4	1504	18	18559	3.42771	1	0.764666	60.4826	1.28028
UP_KEYWORDS	Phospholipid biosynthesis	8	0.502513	0.0524503	SERINC5, AGPAT5, LPGAT1, SERINC1, ETNK1, MBOAT2, LPCAT2, GPAM	1570	45	20581	2.33047	1	0.282939	53.5803	1.28025
UP_SEQ_FEATURE	repeat:ANK 7	10	0.628141	0.0525219	MIB1, ANKRD17, ANKRD50, TANC1, ANKHD1-EIF4EBP3, RAI14, RIPK4, KIDINS220, FEM1B, TNKS2	1554	63	20063	2.04929	1	0.82287	63.2214	1.27966
GOTERM_BP_DIRECT	GO:0006397~mRNA processing	23	1.44472	0.0525306	PPP4R2, PAN3, SREK1, FMR1, SRSF11, PAPD5, MBNL2, MBNL1, RBBP6, KIN, SCAF11, PAPD4, CNOT6L, ZRANB2, CDK12, QKI, CELF2, PTBP3, SREK1IP1, RBM27, RBM25, PRPF38B, RBM26	1434	179	16792	1.50462	1	0.867688	63.6435	1.27959
GOTERM_BP_DIRECT	GO:0007623~circadian rhythm	12	0.753769	0.0526692	TOP1, NAMPT, ADCY1, NPAS2, EP300, CREB1, SERPINE1, FAS, NCOR1, CLOCK, NRIP1, SETX	1434	75	16792	1.87358	1	0.866111	63.7431	1.27844
UP_SEQ_FEATURE	domain:CH 1	6	0.376884	0.0534235	SYNE1, MACF1, UTRN, PLS1, DST, PLS3	1554	27	20063	2.86901	1	0.82572	63.8649	1.27227
UP_SEQ_FEATURE	domain:CH 2	6	0.376884	0.0534235	SYNE1, MACF1, UTRN, PLS1, DST, PLS3	1554	27	20063	2.86901	1	0.82572	63.8649	1.27227
INTERPRO	IPR026791:Dedicator of cytokinesis	4	0.251256	0.0534613	DOCK9, DOCK5, DOCK11, DOCK4	1504	11	18559	4.48719	1	0.766916	61.2055	1.27196
INTERPRO	IPR027357:DHR-2 domain	4	0.251256	0.0534613	DOCK9, DOCK5, DOCK11, DOCK4	1504	11	18559	4.48719	1	0.766916	61.2055	1.27196
INTERPRO	IPR027007:DHR-1 domain	4	0.251256	0.0534613	DOCK9, DOCK5, DOCK11, DOCK4	1504	11	18559	4.48719	1	0.766916	61.2055	1.27196
INTERPRO	IPR017891:Insulin-like growth factor binding protein, N-terminal, Cys-rich conserved site	4	0.251256	0.0534613	WISP1, IGFBP1, IGFBP3, IGFBP5	1504	11	18559	4.48719	1	0.766916	61.2055	1.27196
INTERPRO	IPR010703:Dedicator of cytokinesis C-terminal	4	0.251256	0.0534613	DOCK9, DOCK5, DOCK11, DOCK4	1504	11	18559	4.48719	1	0.766916	61.2055	1.27196
GOTERM_BP_DIRECT	GO:0036092~phosphatidylinositol-3-phosphate biosynthetic process	9	0.565327	0.0539732	KL, PIK3C2A, SYNJ1, GAB1, PIKFYVE, SYNJ2, PIK3CA, FRS2, PTPN11	1434	49	16792	2.1508	1	0.87055	64.6675	1.26782
KEGG_PATHWAY	hsa03013:RNA transport	20	1.25628	0.0541732	XPO1, UPF2, RGPD8, FMR1, EIF5B, PNN, TRNT1, PABPC4L, PHAX, EIF4G3, EIF3A, UPF3B, EIF1AY, EIF3J, RANBP2, TPR, TGS1, THOC2, THOC1, NMD3	517	172	6910	1.55414	1	0.324891	51.7339	1.26622
UP_SEQ_FEATURE	repeat:FG-GAP 5	5	0.31407	0.0543424	ITGA6, ITGAV, ITGA1, ITGA2, ITGA4	1554	19	20063	3.39751	1	0.828583	64.5097	1.26486
UP_SEQ_FEATURE	repeat:FG-GAP 3	5	0.31407	0.0543424	ITGA6, ITGAV, ITGA1, ITGA2, ITGA4	1554	19	20063	3.39751	1	0.828583	64.5097	1.26486
UP_SEQ_FEATURE	repeat:FG-GAP 4	5	0.31407	0.0543424	ITGA6, ITGAV, ITGA1, ITGA2, ITGA4	1554	19	20063	3.39751	1	0.828583	64.5097	1.26486
UP_SEQ_FEATURE	repeat:FG-GAP 6	5	0.31407	0.0543424	ITGA6, ITGAV, ITGA1, ITGA2, ITGA4	1554	19	20063	3.39751	1	0.828583	64.5097	1.26486
UP_SEQ_FEATURE	repeat:FG-GAP 2	5	0.31407	0.0543424	ITGA6, ITGAV, ITGA1, ITGA2, ITGA4	1554	19	20063	3.39751	1	0.828583	64.5097	1.26486
UP_SEQ_FEATURE	repeat:FG-GAP 1	5	0.31407	0.0543424	ITGA6, ITGAV, ITGA1, ITGA2, ITGA4	1554	19	20063	3.39751	1	0.828583	64.5097	1.26486
UP_SEQ_FEATURE	repeat:FG-GAP 7	5	0.31407	0.0543424	ITGA6, ITGAV, ITGA1, ITGA2, ITGA4	1554	19	20063	3.39751	1	0.828583	64.5097	1.26486
UP_SEQ_FEATURE	repeat:RCC1 4	5	0.31407	0.0543424	RPGR, HERC5, HERC4, HERC1, MYCBP2	1554	19	20063	3.39751	1	0.828583	64.5097	1.26486
UP_SEQ_FEATURE	domain:Fibronectin type-III 1	17	1.06784	0.0546946	PTPRB, DCC, PTPRK, PTPRD, IL6ST, LEPR, PRTG, LIFR, HCFC2, IFNAR1, NCAM1, NRCAM, COL14A1, CNTN4, INSR, FNDC3A, FNDC3B	1554	134	20063	1.63791	1	0.828164	64.754	1.26206
GOTERM_CC_DIRECT	GO:0043296~apical junction complex	4	0.251256	0.0548405	TJP1, FRMD6, PKN2, NECTIN3	1492	11	18224	4.44163	1	0.504719	57.5195	1.2609
OMIM_DISEASE	114480~Breast cancer, somatic	3	0.188442	0.0549269	KRAS, RB1CC1, PIK3CA	315	6	4740	7.52381	1	0.999937	55.8104	1.26021
GOTERM_CC_DIRECT	GO:0015630~microtubule cytoskeleton	18	1.13065	0.0551696	CKAP2, HAUS3, KIF3A, SHTN1, PRKCI, FER, IQGAP1, TACC1, WAPL, CLIC4, SP4, CLIP1, CCSER2, STRBP, TWISTNB, DST, SPAST, MAP7D3	1492	137	18224	1.60482	1	0.501018	57.7434	1.2583
INTERPRO	IPR002483:PWI domain	3	0.188442	0.0555711	RBM27, RBM25, RBM26	1504	5	18559	7.40386	1	0.775993	62.6691	1.25515
INTERPRO	IPR018501:DDT domain superfamily	3	0.188442	0.0555711	BAZ1A, BPTF, BAZ2B	1504	5	18559	7.40386	1	0.775993	62.6691	1.25515
INTERPRO	IPR024704:Structural maintenance of chromosomes protein	3	0.188442	0.0555711	SMC2, SMC3, SMC4	1504	5	18559	7.40386	1	0.775993	62.6691	1.25515
INTERPRO	IPR007275:YTH domain	3	0.188442	0.0555711	YTHDC1, YTHDC2, YTHDF3	1504	5	18559	7.40386	1	0.775993	62.6691	1.25515
INTERPRO	IPR002013:Synaptojanin, N-terminal	3	0.188442	0.0555711	SYNJ1, SYNJ2, SACM1L	1504	5	18559	7.40386	1	0.775993	62.6691	1.25515
GOTERM_BP_DIRECT	GO:0006661~phosphatidylinositol biosynthetic process	10	0.628141	0.0559993	IMPA1, PIK3C2A, SYNJ1, PIKFYVE, SYNJ2, PIK3CA, MTMR6, PTEN, PIP4K2C, SACM1L	1434	58	16792	2.01895	1	0.878229	66.0598	1.25182
GOTERM_CC_DIRECT	GO:0036064~ciliary basal body	14	0.879397	0.0560251	NEDD1, RPGR, TTBK2, RP2, PKD2, CENPF, IFT81, TOPORS, SSX2IP, DAAM1, PCM1, WDR35, INTU, IFT88	1492	98	18224	1.74493	1	0.500778	58.3205	1.25162
UP_SEQ_FEATURE	zinc finger region:C2H2-type 20	7	0.439698	0.0560934	ZNF808, ZFP62, ZNF600, ZNF160, ZNF268, ZNF585A, ZNF616	1554	36	20063	2.51039	1	0.833579	65.7085	1.25109
UP_SEQ_FEATURE	zinc finger region:Phorbol-ester/DAG-type	8	0.502513	0.0561064	PDZD8, ROCK1, BRAF, STAC, ROCK2, CDC42BPA, PRKCI, ARHGAP29	1554	45	20063	2.29521	1	0.831284	65.7172	1.25099
GOTERM_MF_DIRECT	GO:0016887~ATPase activity	23	1.44472	0.0564094	KIF14, ABCE1, RSF1, MSH2, IDE, WRN, ABCA1, ABCA4, ATP13A3, HLTF, ABCG1, RAD50, ABCA5, KIF1B, DDX3X, MACF1, SMARCA5, ABCD3, SMARCA1, DST, SMARCA2, ATAD2B, KIF2A	1421	183	16881	1.49307	1	0.702905	61.2358	1.24865
GOTERM_BP_DIRECT	GO:0030521~androgen receptor signaling pathway	8	0.502513	0.0564142	NCOA1, NCOA3, UBE3A, PIAS1, RB1, MED13, NRIP1, MED1	1434	41	16792	2.28486	1	0.878032	66.3383	1.24861
GOTERM_BP_DIRECT	GO:0044255~cellular lipid metabolic process	8	0.502513	0.0564142	TBL1XR1, CHD9, NCOA1, NCOA2, FAM135A, TGS1, NCOR1, MED1	1434	41	16792	2.28486	1	0.878032	66.3383	1.24861
GOTERM_CC_DIRECT	GO:0031313~extrinsic component of endosome membrane	3	0.188442	0.0566183	USP8, SNX16, ANXA1	1492	5	18224	7.32869	1	0.498901	58.7163	1.24704
GOTERM_BP_DIRECT	GO:0022604~regulation of cell morphogenesis	6	0.376884	0.0567997	PHIP, ZMYM2, PDZD8, LARP4, ZMYM6, SH3D19	1434	25	16792	2.81038	1	0.877702	66.5953	1.24565
GOTERM_BP_DIRECT	GO:0030509~BMP signaling pathway	12	0.753769	0.0570469	ACVR2A, TWSG1, ACVR2B, SMAD9, USP9Y, USP9X, ZFYVE16, SMAD5, BMPR2, SMURF2, TMEM100, USP15	1434	76	16792	1.84893	1	0.876734	66.7591	1.24377
UP_SEQ_FEATURE	compositionally biased region:Poly-Gln	19	1.19347	0.0574511	NBN, ARNT2, MAML2, MBD5, MMRN1, ATXN1, ATRX, ZFP36L2, BRWD1, EP300, NCOA2, GTF2A1, NCOA3, STXBP5, SP3, NFAT5, NCOR1, SMARCA2, CLOCK	1554	156	20063	1.57244	1	0.83622	66.6115	1.2407
INTERPRO	IPR000210:BTB/POZ-like	22	1.38191	0.0575137	BACH1, IBTK, IPP, ZBTB33, ZBTB21, ZBTB6, ZBTB10, ABTB2, ZBTB11, GAN, KLHL4, ZBTB44, ZBTB38, KLHL8, KCTD9, KLHL28, KLHL9, KLHL24, SPOPL, ZBTB1, KCTD12, ZBTB8A	1504	180	18559	1.50819	1	0.783537	63.9706	1.24023
GOTERM_MF_DIRECT	GO:0000166~nucleotide binding	39	2.44975	0.0576919	HINT3, ADCY1, CPEB2, CPEB4, U2SURP, SYNJ1, SRSF11, MYEF2, LEMD3, RBM7, ZNF638, IGF2BP3, ATP2B1, PABPC4L, R3HCC1L, PPIL4, SLC22A4, GPSM2, SYNJ2, MSI2, RBMS3, PTBP3, RBM27, TNRC6B, RBM25, RBMS1, RBM26, NOL8, SREK1, SPEN, ATP7A, SLTM, LARP4, UPF3B, LARP7, CELF2, APAF1, MATR3, REV3L	1421	348	16881	1.33134	1	0.705482	62.0868	1.23889
GOTERM_BP_DIRECT	GO:0051297~centrosome organization	7	0.439698	0.0577373	HAUS3, HAUS6, CEP120, BNIP2, PPP1R12A, SSX2IP, PCM1	1434	33	16792	2.48392	1	0.877822	67.2124	1.23854
GOTERM_BP_DIRECT	GO:0002088~lens development in camera-type eye	7	0.439698	0.0577373	WNT5A, TGFBR1, SIX3, GJA1, SLITRK6, DLG1, MED1	1434	33	16792	2.48392	1	0.877822	67.2124	1.23854
UP_KEYWORDS	DNA synthesis	4	0.251256	0.0578514	POLK, POLI, LIN9, CENPF	1570	12	20581	4.36964	1	0.304443	57.2103	1.23769
KEGG_PATHWAY	hsa04512:ECM-receptor interaction	12	0.753769	0.0579701	LAMA4, ITGA6, ITGAV, ITGA1, ITGA2, LAMC2, ITGA4, THBS1, LAMB1, COL11A1, ITGB1, HMMR	517	87	6910	1.84353	1	0.336463	54.2075	1.2368
GOTERM_MF_DIRECT	GO:0004596~peptide alpha-N-acetyltransferase activity	4	0.251256	0.0587598	NAA50, NAA30, NAA15, NAA25	1421	11	16881	4.31988	1	0.706618	62.7821	1.23092
GOTERM_MF_DIRECT	GO:0005520~insulin-like growth factor binding	5	0.31407	0.0588929	WISP1, IGFBP1, ESM1, IGFBP3, CRIM1	1421	18	16881	3.29991	1	0.701872	62.8678	1.22994
KEGG_PATHWAY	hsa04270:Vascular smooth muscle contraction	15	0.942211	0.0590764	GNA13, ADCY1, ROCK1, BRAF, ROCK2, CALD1, PRKG1, ARHGEF12, PPP1CB, ITPR2, PLCB4, GNAQ, PPP1R12A, CALCRL, PRKACB	517	119	6910	1.68474	1	0.3347	54.906	1.22859
KEGG_PATHWAY	hsa03018:RNA degradation	11	0.690955	0.0591862	DIS3, PABPC4L, PAN3, CNOT6L, DCP2, TTC37, DHX36, PAPD5, SKIV2L2, XRN1, CNOT6	517	77	6910	1.90937	1	0.328399	54.9747	1.22778
GOTERM_MF_DIRECT	GO:0098639~collagen binding involved in cell-matrix adhesion	3	0.188442	0.0595633	ITGA1, ITGA2, ITGB1	1421	5	16881	7.1278	1	0.700574	63.2972	1.22502
GOTERM_MF_DIRECT	GO:0042578~phosphoric ester hydrolase activity	3	0.188442	0.0595633	SYNJ1, SYNJ2, SACM1L	1421	5	16881	7.1278	1	0.700574	63.2972	1.22502
GOTERM_MF_DIRECT	GO:0019960~C-X3-C chemokine binding	3	0.188442	0.0595633	ITGAV, ITGA4, ITGB1	1421	5	16881	7.1278	1	0.700574	63.2972	1.22502
GOTERM_MF_DIRECT	GO:0071558~histone demethylase activity (H3-K27 specific)	3	0.188442	0.0595633	KDM7A, KDM6A, UTY	1421	5	16881	7.1278	1	0.700574	63.2972	1.22502
GOTERM_MF_DIRECT	GO:0061665~SUMO ligase activity	3	0.188442	0.0595633	KIAA1586, ZNF451, PIAS1	1421	5	16881	7.1278	1	0.700574	63.2972	1.22502
UP_KEYWORDS	mRNA transport	14	0.879397	0.0595886	XPO1, FMR1, AHCTF1, IGF2BP3, UPF3B, FYTTD1, QKI, ZC3H11A, RANBP2, TPR, THOC2, MX2, LRPPRC, THOC1	1570	106	20581	1.73137	1	0.308868	58.3206	1.22484
GOTERM_BP_DIRECT	GO:0019827~stem cell population maintenance	9	0.565327	0.0596609	NIPBL, ZCCHC11, METTL14, RIF1, MTF2, LEO1, TET1, SMC3, CTR9	1434	50	16792	2.10778	1	0.884327	68.4451	1.22431
UP_SEQ_FEATURE	repeat:Spectrin 16	4	0.251256	0.0600707	SYNE1, MACF1, UTRN, DST	1554	12	20063	4.30352	1	0.847356	68.2906	1.22134
UP_SEQ_FEATURE	zinc finger region:C2H2-type 11; degenerate	4	0.251256	0.0600707	ZNF788, ZNF322, ZNF600, ZNF765	1554	12	20063	4.30352	1	0.847356	68.2906	1.22134
UP_SEQ_FEATURE	repeat:Spectrin 17	4	0.251256	0.0600707	SYNE1, MACF1, UTRN, DST	1554	12	20063	4.30352	1	0.847356	68.2906	1.22134
UP_SEQ_FEATURE	repeat:Spectrin 11	4	0.251256	0.0600707	SYNE1, MACF1, UTRN, DST	1554	12	20063	4.30352	1	0.847356	68.2906	1.22134
UP_SEQ_FEATURE	repeat:Spectrin 12	4	0.251256	0.0600707	SYNE1, MACF1, UTRN, DST	1554	12	20063	4.30352	1	0.847356	68.2906	1.22134
UP_SEQ_FEATURE	repeat:Spectrin 14	4	0.251256	0.0600707	SYNE1, MACF1, UTRN, DST	1554	12	20063	4.30352	1	0.847356	68.2906	1.22134
UP_SEQ_FEATURE	domain:BRCT 2	4	0.251256	0.0600707	DBF4, TOPBP1, LIG4, ECT2	1554	12	20063	4.30352	1	0.847356	68.2906	1.22134
UP_SEQ_FEATURE	repeat:HAT 4	4	0.251256	0.0600707	ZFC3H1, SYNE1, CRNKL1, PRPF39	1554	12	20063	4.30352	1	0.847356	68.2906	1.22134
UP_SEQ_FEATURE	repeat:Spectrin 13	4	0.251256	0.0600707	SYNE1, MACF1, UTRN, DST	1554	12	20063	4.30352	1	0.847356	68.2906	1.22134
UP_SEQ_FEATURE	domain:BRCT 1	4	0.251256	0.0600707	DBF4, TOPBP1, LIG4, ECT2	1554	12	20063	4.30352	1	0.847356	68.2906	1.22134
UP_SEQ_FEATURE	repeat:Spectrin 10	4	0.251256	0.0600707	SYNE1, MACF1, UTRN, DST	1554	12	20063	4.30352	1	0.847356	68.2906	1.22134
UP_SEQ_FEATURE	repeat:Spectrin 15	4	0.251256	0.0600707	SYNE1, MACF1, UTRN, DST	1554	12	20063	4.30352	1	0.847356	68.2906	1.22134
KEGG_PATHWAY	hsa04066:HIF-1 signaling pathway	13	0.816583	0.0601077	CUL2, FLT1, HIF1A, EP300, TFRC, EDN1, SERPINE1, PIK3CA, RPS6KB1, EGLN1, ANGPT2, INSR, AKT3	517	98	6910	1.77298	1	0.326063	55.5481	1.22107
UP_SEQ_FEATURE	domain:Helix-loop-helix motif	15	0.942211	0.0605975	ARNT2, MXD1, USF3, AHRR, NCOA1, NPAS2, NCOA2, HIF1A, NCOA3, HEY1, PHTF2, MGA, TCF4, TCF12, CLOCK	1554	115	20063	1.68399	1	0.847726	68.6185	1.21755
UP_KEYWORDS	Lipid transport	13	0.816583	0.0608804	OSBPL3, STARD4, PLEKHA8, OSBPL8, GULP1, COL4A3BP, PCTP, ATP11B, ATP11C, ANO6, TMEM30A, ABCG1, ATP8A1	1570	96	20581	1.77517	1	0.31123	59.1288	1.21552
GOTERM_BP_DIRECT	GO:0098911~regulation of ventricular cardiac muscle cell action potential	4	0.251256	0.0608942	DSG2, DSC2, DSP, DLG1	1434	11	16792	4.25815	1	0.887565	69.2121	1.21542
GOTERM_BP_DIRECT	GO:0032206~positive regulation of telomere maintenance	4	0.251256	0.0608942	ATRX, NBN, DHX36, RAD50	1434	11	16792	4.25815	1	0.887565	69.2121	1.21542
GOTERM_BP_DIRECT	GO:0061045~negative regulation of wound healing	4	0.251256	0.0608942	SERPINE1, CD109, CASK, GJA1	1434	11	16792	4.25815	1	0.887565	69.2121	1.21542
GOTERM_BP_DIRECT	GO:0048745~smooth muscle tissue development	4	0.251256	0.0608942	NF1, TIPARP, FOXP1, DLG1	1434	11	16792	4.25815	1	0.887565	69.2121	1.21542
GOTERM_BP_DIRECT	GO:0071557~histone H3-K27 demethylation	3	0.188442	0.0611483	KDM7A, KDM6A, UTY	1434	5	16792	7.02594	1	0.886661	69.3679	1.21362
GOTERM_BP_DIRECT	GO:0022027~interkinetic nuclear migration	3	0.188442	0.0611483	CEP120, PCM1, HOOK3	1434	5	16792	7.02594	1	0.886661	69.3679	1.21362
GOTERM_BP_DIRECT	GO:0045636~positive regulation of melanocyte differentiation	3	0.188442	0.0611483	ADAMTS9, KITLG, ZEB2	1434	5	16792	7.02594	1	0.886661	69.3679	1.21362
GOTERM_BP_DIRECT	GO:0034349~glial cell apoptotic process	3	0.188442	0.0611483	CASP3, APAF1, RB1	1434	5	16792	7.02594	1	0.886661	69.3679	1.21362
GOTERM_BP_DIRECT	GO:0071407~cellular response to organic cyclic compound	10	0.628141	0.0613032	CASP3, SMAD9, CYP1B1, ITGA6, SMAD5, P2RY1, TIPARP, RPS6KB1, TMF1, IGFBP5	1434	59	16792	1.98473	1	0.885351	69.4625	1.21252
GOTERM_MF_DIRECT	GO:0031625~ubiquitin protein ligase binding	33	2.07286	0.0615168	SLF2, ABTB2, FOXO1, CBSL, PRKAR2B, CUL2, ARIH1, BAG4, BLZF1, CUL5, CXCR4, YOD1, PRKACB, TRAF5, SHPRH, SYT11, SMAD5, SMC6, PDE4D, RB1, FZD5, HLTF, TANK, FZD6, DBT, HIF1A, MDM2, UBE2W, PIAS1, CUL4B, UBXN7, SPOPL, LRPPRC	1421	287	16881	1.36595	1	0.707155	64.522	1.21101
GOTERM_BP_DIRECT	GO:0071539~protein localization to centrosome	5	0.31407	0.0615211	NEDD1, CEP83, CCDC14, PCM1, HOOK3	1434	18	16792	3.25275	1	0.88431	69.5952	1.21098
GOTERM_BP_DIRECT	GO:0036120~cellular response to platelet-derived growth factor stimulus	5	0.31407	0.0615211	CREB1, RDX, PDGFD, YES1, IQGAP1	1434	18	16792	3.25275	1	0.88431	69.5952	1.21098
GOTERM_BP_DIRECT	GO:0030705~cytoskeleton-dependent intracellular transport	5	0.31407	0.0615211	KIF14, KIF1B, KIF5B, KIF5C, KIF16B	1434	18	16792	3.25275	1	0.88431	69.5952	1.21098
INTERPRO	IPR015943:WD40/YVTN repeat-like-containing domain	36	2.26131	0.0621794	LRBA, SEMA5A, PHIP, SEMA5B, WDR75, DMXL1, WDR36, DMXL2, DCAF10, WDPCP, SEMA3G, PALB2, WDR35, PPWD1, TBC1D31, WDFY3, TBL1XR1, WDFY1, IFT80, STRN3, MET, BIRC6, HERC1, ARHGEF10, BRWD3, WDR47, TULP4, BRWD1, NEDD1, STXBP5, SORT1, GNB4, APAF1, WDR44, DENND3, WDR43	1504	331	18559	1.34209	1	0.805596	66.9239	1.20635
INTERPRO	IPR013517:FG-GAP repeat	5	0.31407	0.0623264	ITGA6, ITGAV, ITGA1, ITGA2, ITGA4	1504	19	18559	3.24731	1	0.802407	67.0132	1.20533
INTERPRO	IPR013519:Integrin alpha beta-propellor	5	0.31407	0.0623264	ITGA6, ITGAV, ITGA1, ITGA2, ITGA4	1504	19	18559	3.24731	1	0.802407	67.0132	1.20533
INTERPRO	IPR008942:ENTH/VHS	6	0.376884	0.0626593	PCF11, PICALM, TOM1L1, STAM2, U2SURP, RPRD1A	1504	27	18559	2.74217	1	0.800234	67.2144	1.20301
GOTERM_CC_DIRECT	GO:0016323~basolateral plasma membrane	22	1.38191	0.0626698	PDGFB, LEPR, ANXA1, ERBIN, LIN7C, CASK, STXBP3, CXADR, AQP1, MEGF10, ATP7A, ATP2B1, TJP1, ATP2B4, TFRC, MARVELD2, CD46, P2RY1, DSP, SLC4A7, ADAM9, DLG1	1492	180	18224	1.49288	1	0.530019	62.5583	1.20294
GOTERM_BP_DIRECT	GO:0006366~transcription from RNA polymerase II promoter	55	3.45477	0.062703	CCNT2, BACH1, COPS2, ELF1, MEF2A, ZNF292, RNMT, ARID4A, ARNT2, DEK, REST, NFXL1, GLI3, ZIC3, TMF1, RAD21, GTF2A1, ZNF148, DDX21, KDM5A, STAG1, GABPA, SIX3, HLTF, EP300, HIF1A, ASH1L, NFE2L2, NFE2L3, CLOCK, LCORL, KMT2A, TAF9B, BMPR2, NR3C1, ATF1, TCERG1, REL, POU2F2, NFAT5, CEBPZ, ETV1, TRIP11, PLAG1, TAF2, TAF1, NUCKS1, CREB1, AFF4, CREB5, HIVEP2, HIVEP1, NCOR1, TCF12, NFIB	1434	513	16792	1.25545	1	0.887252	70.3052	1.20271
GOTERM_BP_DIRECT	GO:0008283~cell proliferation	41	2.57538	0.062808	BCAT1, CXCL1, COPS2, USPL1, NBN, USP8, CDC14A, KITLG, CLK1, ZEB1, FER, ENPEP, PTEN, TGFB2, ZFP36L2, BLZF1, CUL5, PICALM, EVI5, CSE1L, COL4A3BP, GAB1, IL1A, PDS5B, DLGAP5, MET, CENPF, ITGA2, DACH1, LIG4, IFI16, MXD1, APPL1, CDC27, TACC1, CSGALNACT1, EPS8, ASCC3, UBR5, LIPG, EMP1	1434	366	16792	1.31177	1	0.885771	70.3675	1.20199
SMART	SM00325:RhoGEF	12	0.753769	0.0628752	RASGRF2, ARHGEF37, SOS1, PREX2, SOS2, ITSN2, ARHGEF12, ECT2, SPATA13, FGD6, ARHGEF10, FGD4	980	68	10057	1.81098	1	0.648653	60.2109	1.20152
UP_SEQ_FEATURE	repeat:LRR 13	11	0.690955	0.0628759	SLITRK4, LRRC40, LRRC8B, LRRC8C, FSIP2, ERBIN, SHOC2, TLR5, SLITRK6, LGR4, SLIT2	1554	75	20063	1.89355	1	0.856333	70	1.20152
SMART	SM00913:SM00913	5	0.31407	0.062918	XPO1, CSE1L, IPO7, IPO11, TNPO1	980	16	10057	3.20695	1	0.636007	60.2367	1.20123
KEGG_PATHWAY	hsa04915:Estrogen signaling pathway	13	0.816583	0.064	ADCY1, HSP90B1, KRAS, PLCB4, GNAQ, CREB1, SOS1, SOS2, PIK3CA, CREB5, PRKACB, AKT3, ITPR2	517	99	6910	1.75507	1	0.337021	57.8965	1.19382
KEGG_PATHWAY	hsa00561:Glycerolipid metabolism	9	0.565327	0.064802	LPL, AGPAT5, DGKE, LIPG, MBOAT2, MGLL, DGKH, GPAM, PLPP2	517	58	6910	2.07397	1	0.334127	58.3658	1.18841
GOTERM_CC_DIRECT	GO:0008305~integrin complex	6	0.376884	0.0649278	ITGA6, ITGAV, ITGA1, ITGA2, ITGA4, ITGB1	1492	27	18224	2.71433	1	0.537433	63.9043	1.18757
GOTERM_CC_DIRECT	GO:0016328~lateral plasma membrane	9	0.565327	0.0649379	DSG2, ANXA1, GJA1, FZD3, CLDN12, IQGAP1, CEACAM1, DLG1, APC	1492	53	18224	2.07416	1	0.531971	63.9102	1.1875
GOTERM_BP_DIRECT	GO:0001837~epithelial to mesenchymal transition	7	0.439698	0.0652672	WNT5A, LIMS1, HIF1A, TGFBR1, EPB41L5, RBPJ, TGFB2	1434	34	16792	2.41086	1	0.893563	71.792	1.1853
GOTERM_BP_DIRECT	GO:0097192~extrinsic apoptotic signaling pathway in absence of ligand	7	0.439698	0.0652672	DCC, CASP3, ITGAV, KITLG, FAS, APPL1, IL1A	1434	34	16792	2.41086	1	0.893563	71.792	1.1853
GOTERM_BP_DIRECT	GO:0045840~positive regulation of mitotic nuclear division	6	0.376884	0.0655842	PHIP, PDGFB, EDN1, INSR, IL1A, TERF1	1434	26	16792	2.70229	1	0.892944	71.9708	1.1832
GOTERM_MF_DIRECT	GO:0001046~core promoter sequence-specific DNA binding	8	0.502513	0.0656897	TOP1, KMT2A, CHD2, ZNF431, REST, SIRT1, CLOCK, NRIP1	1421	43	16881	2.21017	1	0.726097	67.0108	1.1825
GOTERM_MF_DIRECT	GO:0046332~SMAD binding	8	0.502513	0.0656897	MEF2A, IPO7, TGFBR1, SMURF2, SKIL, TCF12, USP15, PURA	1421	43	16881	2.21017	1	0.726097	67.0108	1.1825
UP_KEYWORDS	Transport	169	10.6156	0.0660718	XPO1, SLC9A7, AP4E1, RP2, VPS50, AQP1, ACBD5, HOOK3, ATP2B1, STARD4, ATP2B4, SLC25A24, ANKRD50, COL4A3BP, ABCB10, VPS13A, VPS13B, SAR1B, MX2, RAB21, FLVCR1, SCAMP1, MYO6, GOLT1B, C2CD5, PCTP, FMR1, KIF5C, TRPA1, GCC2, ERGIC2, SLC25A30, TMEM106B, ADAMTS9, RAB18, LCA5, TRAPPC8, SLC25A36, USO1, CLIP1, SLC38A1, VPS26A, LRPPRC, CROT, TMX1, AFTPH, SDAD1, SLC38A2, PANX1, MTX3, STAM2, MFSD4A, AHCTF1, CCD…	1570	1978	20581	1.12002	1	0.330093	62.2319	1.17998
UP_KEYWORDS	Synaptosome	9	0.565327	0.0662225	STON2, PPP1R9A, EPS8, MPDZ, PDLIM5, FMR1, LIN7C, RPS6KB1, SAMD4A	1570	57	20581	2.06983	1	0.327358	62.3186	1.17899
SMART	SM00239:C2	19	1.19347	0.0663196	CPNE8, HECW2, C2CD5, PIK3C2A, SYT11, PKN2, ITSN2, RIMS2, RASAL2, PLCL1, RAB11FIP2, PLCB4, NEDD4, WWP1, SMURF2, ITCH, MYOF, RASA1, RASA2	980	127	10057	1.5353	1	0.643565	62.2367	1.17836
SMART	SM00240:FHA	6	0.376884	0.0663658	KIF14, NBN, KIF1B, SLMAP, CEP170, AFDN	980	23	10057	2.67711	1	0.631769	62.2633	1.17806
GOTERM_BP_DIRECT	GO:0048015~phosphatidylinositol-mediated signaling	15	0.942211	0.0665811	PDGFB, PIK3C2A, PDGFA, KL, KITLG, RPS6KB1, RICTOR, NPR3, PTEN, PTPN11, GAB1, PIK3CA, TNRC6B, FRS2, EXOC1	1434	106	16792	1.65706	1	0.894864	72.5263	1.17665
GOTERM_BP_DIRECT	GO:0045732~positive regulation of protein catabolic process	10	0.628141	0.0669169	WNT5A, CREBRF, PPP2R3A, NEDD4, TIPARP, FOXO1, GJA1, CUL4B, ZNF268, APC	1434	60	16792	1.95165	1	0.894323	72.711	1.17446
INTERPRO	IPR018303:P-type ATPase, phosphorylation site	7	0.439698	0.0670345	ATP7A, ATP2B1, ATP2B4, ATP11B, ATP11C, ATP13A3, ATP8A1	1504	36	18559	2.3994	1	0.818455	69.7542	1.1737
INTERPRO	IPR008250:P-type ATPase, A domain	7	0.439698	0.0670345	ATP7A, ATP2B1, ATP2B4, ATP11B, ATP11C, ATP13A3, ATP8A1	1504	36	18559	2.3994	1	0.818455	69.7542	1.1737
INTERPRO	IPR001757:Cation-transporting P-type ATPase	7	0.439698	0.0670345	ATP7A, ATP2B1, ATP2B4, ATP11B, ATP11C, ATP13A3, ATP8A1	1504	36	18559	2.3994	1	0.818455	69.7542	1.1737
INTERPRO	IPR023299:P-type ATPase, cytoplasmic domain N	7	0.439698	0.0670345	ATP7A, ATP2B1, ATP2B4, ATP11B, ATP11C, ATP13A3, ATP8A1	1504	36	18559	2.3994	1	0.818455	69.7542	1.1737
GOTERM_BP_DIRECT	GO:0001938~positive regulation of endothelial cell proliferation	11	0.690955	0.06707	SEMA5A, WNT5A, CAV2, NRP1, HIF1A, PDGFB, TGFBR1, NF1, BMPR2, RICTOR, SIRT1	1434	69	16792	1.8668	1	0.893115	72.7949	1.17347
INTERPRO	IPR000333:Activin type II/Transforming growth factor-beta II receptor	4	0.251256	0.0671147	ACVR2A, ACVR2B, TGFBR1, BMPR2	1504	12	18559	4.11325	1	0.815116	69.7989	1.17318
INTERPRO	IPR011043:Galactose oxidase/kelch, beta-propeller	4	0.251256	0.0671147	IPP, KLHL8, KLHL28, HCFC2	1504	12	18559	4.11325	1	0.815116	69.7989	1.17318
GOTERM_MF_DIRECT	GO:0001618~virus receptor activity	11	0.690955	0.0671955	NCAM1, CD55, TFRC, CXCR4, ITGAV, CD46, EFNB2, IDE, ITGA2, CXADR, ITGB1	1421	70	16881	1.8668	1	0.729237	67.868	1.17266
UP_SEQ_FEATURE	zinc finger region:C2H2-type 2; degenerate	11	0.690955	0.0676205	AEBP2, ZNF614, ZNF195, ZNF226, ZNF559, ZNF28, ZNF121, ZNF652, ZNF14, ZNF41, ZBTB38	1554	76	20063	1.86863	1	0.874577	72.6944	1.16992
KEGG_PATHWAY	hsa04916:Melanogenesis	13	0.816583	0.0680549	WNT5A, ADCY1, PLCB4, KRAS, EP300, GNAQ, CREB1, EDN1, KITLG, FZD3, PRKACB, FZD5, FZD6	517	100	6910	1.73752	1	0.341692	60.2206	1.16714
GOTERM_BP_DIRECT	GO:0006461~protein complex assembly	16	1.00503	0.0685698	PARD6B, OCLN, KMT2A, CAPZA2, KNTC1, EPRS, SKAP2, CD2AP, PICALM, ZNF148, IL1RAP, MDM2, FAS, WASL, KPNA3, APC	1434	116	16792	1.61516	1	0.896791	73.6033	1.16387
GOTERM_CC_DIRECT	GO:0005819~spindle	16	1.00503	0.0690013	HAUS3, HAUS6, CENPF, NR3C1, RB1, CLTC, CDC27, CSPP1, CEP350, EVI5, RIF1, CEP170, MTUS1, SPAST, MAP7D3, TERF1	1492	121	18224	1.61514	1	0.54897	66.2188	1.16114
KEGG_PATHWAY	hsa04022:cGMP-PKG signaling pathway	19	1.19347	0.0690552	GNA13, MEF2A, ADCY1, ROCK1, ROCK2, CREB1, CREB5, PRKG1, PPP1CB, ITPR2, ATP2B1, PLCB4, ATP2B4, GNAQ, PPP1R12A, PIK3CA, PPP3CA, INSR, AKT3	517	166	6910	1.52979	1	0.339673	60.7754	1.1608
GOTERM_BP_DIRECT	GO:0006260~DNA replication	20	1.25628	0.0692383	POLK, NBN, CCDC88A, POLI, NOL8, DBF4, TOPBP1, WRN, LIG4, RBBP6, SIRT1, KIN, RAD50, RBBP8, TOP1, RFC1, DNAJC2, RAD17, NFIB, RBMS1	1434	155	16792	1.51096	1	0.89743	73.9563	1.15965
UP_SEQ_FEATURE	domain:Ras-GEF	6	0.376884	0.0692792	RALGPS2, RASGRF2, SOS1, SOS2, RAPGEF6, RAPGEF2	1554	29	20063	2.67115	1	0.879107	73.581	1.1594
UP_SEQ_FEATURE	short sequence motif:Bipartite nuclear localization signal	6	0.376884	0.0692792	MYCT1, NAA15, SLU7, DENND4A, FGF12, SETX	1554	29	20063	2.67115	1	0.879107	73.581	1.1594
UP_KEYWORDS	Actin-binding	29	1.82161	0.0692889	ABLIM1, ENAH, CALD1, CAPZA2, SSFA2, UTRN, RDX, DAAM1, KLHL4, MYO9A, ACTR2, MACF1, PLS1, MKL2, STK38L, PLS3, FGD4, IPP, PHACTR2, TWF1, MYO6, MYO1E, PPP1R9A, SYNE1, EPS8, TMOD2, TMOD3, WASL, DST	1570	274	20581	1.38744	1	0.336647	64.0435	1.15934
KEGG_PATHWAY	hsa04152:AMPK signaling pathway	15	0.942211	0.0698385	PPP2R3A, CAB39L, LEPR, CREB1, FOXO1, RPS6KB1, CREB5, SIRT1, PIK3CA, PPP2R5E, PRKAA1, CAB39, SCD5, INSR, AKT3	517	122	6910	1.64331	1	0.336864	61.2049	1.15591
UP_KEYWORDS	Topoisomerase	3	0.188442	0.0708889	TOP1, TOP2B, TOP2A	1570	6	20581	6.55446	1	0.339764	64.914	1.14942
UP_SEQ_FEATURE	short sequence motif:SH3-binding	9	0.565327	0.0710746	CCDC6, SH3BGRL, ADAM10, USP8, TOM1L1, SH3BGRL2, QKI, CD2AP, DOCK4	1554	57	20063	2.03851	1	0.883921	74.5101	1.14829
INTERPRO	IPR001357:BRCT domain	6	0.376884	0.0714138	NBN, RFC1, DBF4, TOPBP1, LIG4, ECT2	1504	28	18559	2.64423	1	0.831207	72.1099	1.14622
GOTERM_MF_DIRECT	GO:0046966~thyroid hormone receptor binding	6	0.376884	0.0714651	NCOA3, JMJD1C, MED13, NCOR1, TRIP12, MED1	1421	27	16881	2.63992	1	0.7466	70.1861	1.14591
GOTERM_BP_DIRECT	GO:0006633~fatty acid biosynthetic process	9	0.565327	0.0721278	ACSM3, LPL, SC5D, ELOVL4, HSD17B12, ABCD3, MGLL, PRKAA1, SCD5	1434	52	16792	2.02671	1	0.905454	75.4313	1.1419
GOTERM_BP_DIRECT	GO:0032880~regulation of protein localization	9	0.565327	0.0721278	UFL1, CEP120, PICALM, WDPCP, SWAP70, RABGAP1L, AFDN, WASL, TRIM22	1434	52	16792	2.02671	1	0.905454	75.4313	1.1419
UP_SEQ_FEATURE	repeat:Plectin 5	3	0.188442	0.0728481	MACF1, DSP, DST	1554	6	20063	6.45528	1	0.888412	75.3974	1.13758
UP_SEQ_FEATURE	region of interest:NLS binding site (major)	3	0.188442	0.0728481	KPNA5, KPNA4, KPNA3	1554	6	20063	6.45528	1	0.888412	75.3974	1.13758
UP_SEQ_FEATURE	zinc finger region:C2H2-type 7; atypical	3	0.188442	0.0728481	ZNF451, ZEB2, ZEB1	1554	6	20063	6.45528	1	0.888412	75.3974	1.13758
UP_SEQ_FEATURE	region of interest:NLS binding site (minor)	3	0.188442	0.0728481	KPNA5, KPNA4, KPNA3	1554	6	20063	6.45528	1	0.888412	75.3974	1.13758
UP_SEQ_FEATURE	repeat:Plectin 6	3	0.188442	0.0728481	MACF1, DSP, DST	1554	6	20063	6.45528	1	0.888412	75.3974	1.13758
UP_SEQ_FEATURE	repeat:Plectin 3	3	0.188442	0.0728481	MACF1, DSP, DST	1554	6	20063	6.45528	1	0.888412	75.3974	1.13758
UP_SEQ_FEATURE	domain:FF 2	3	0.188442	0.0728481	TCERG1, ARHGAP5, PRPF40A	1554	6	20063	6.45528	1	0.888412	75.3974	1.13758
UP_SEQ_FEATURE	repeat:Spectrin 22	3	0.188442	0.0728481	SYNE1, MACF1, DST	1554	6	20063	6.45528	1	0.888412	75.3974	1.13758
UP_SEQ_FEATURE	repeat:ARM 1; truncated	3	0.188442	0.0728481	KPNA5, KPNA4, KPNA3	1554	6	20063	6.45528	1	0.888412	75.3974	1.13758
UP_SEQ_FEATURE	repeat:Plectin 4	3	0.188442	0.0728481	MACF1, DSP, DST	1554	6	20063	6.45528	1	0.888412	75.3974	1.13758
UP_SEQ_FEATURE	domain:FF 1	3	0.188442	0.0728481	TCERG1, ARHGAP5, PRPF40A	1554	6	20063	6.45528	1	0.888412	75.3974	1.13758
UP_SEQ_FEATURE	repeat:Plectin 7	3	0.188442	0.0728481	MACF1, DSP, DST	1554	6	20063	6.45528	1	0.888412	75.3974	1.13758
UP_SEQ_FEATURE	repeat:ARM 10; atypical	3	0.188442	0.0728481	KPNA5, KPNA4, KPNA3	1554	6	20063	6.45528	1	0.888412	75.3974	1.13758
GOTERM_BP_DIRECT	GO:0048260~positive regulation of receptor-mediated endocytosis	5	0.31407	0.0728662	KIF3A, SYNJ1, SERPINE1, BICD1, RAB21	1434	19	16792	3.08155	1	0.906201	75.7953	1.13747
GOTERM_BP_DIRECT	GO:0006895~Golgi to endosome transport	5	0.31407	0.0728662	VPS13C, SORT1, VPS13A, KIF16B, MON2	1434	19	16792	3.08155	1	0.906201	75.7953	1.13747
GOTERM_BP_DIRECT	GO:0051298~centrosome duplication	5	0.31407	0.0728662	CCP110, ROCK2, PKD2, USP33, ARHGEF10	1434	19	16792	3.08155	1	0.906201	75.7953	1.13747
UP_KEYWORDS	Myogenesis	7	0.439698	0.0730384	CHD2, CENPF, MKL2, PAXBP1, CD164, MEGF10, SIRT1	1570	39	20581	2.35288	1	0.344972	66.0528	1.13645
GOTERM_BP_DIRECT	GO:0030198~extracellular matrix organization	24	1.50754	0.0734481	RECK, PDGFB, PDGFA, LUM, HSD17B12, NF1, ITGA1, ITGA2, ITGA4, ITGB1, ATP7A, CSGALNACT1, LAMA4, COL14A1, ITGA6, ERO1A, ERO1B, ITGAV, SERPINE1, LAMC2, VCAN, THBS1, LAMB1, COL11A1	1434	196	16792	1.43387	1	0.906445	76.0786	1.13402
KEGG_PATHWAY	hsa05161:Hepatitis B	17	1.06784	0.0735008	TBK1, CREB1, TGFBR1, CDK6, CREB5, RB1, PTEN, TGFB2, IFNAR1, CASP3, EP300, KRAS, DDX3X, PIK3CA, FAS, APAF1, AKT3	517	145	6910	1.567	1	0.345538	63.1558	1.13371
BIOCARTA	h_hifPathway:Hypoxia-Inducible Factor in the Cardiovascular System	5	0.31407	0.0736352	HIF1A, EP300, CREB1, EDN1, ASPH	158	17	1625	3.02494	1	0.94871	62.5673	1.13291
UP_SEQ_FEATURE	DNA-binding region:A.T hook 2	4	0.251256	0.0737407	PDS5B, KMT2A, SETBP1, ASH1L	1554	13	20063	3.97248	1	0.889698	75.8328	1.13229
UP_SEQ_FEATURE	repeat:Spectrin 9	4	0.251256	0.0737407	SYNE1, MACF1, UTRN, DST	1554	13	20063	3.97248	1	0.889698	75.8328	1.13229
UP_SEQ_FEATURE	repeat:HAT 2	4	0.251256	0.0737407	ZFC3H1, SYNE1, CRNKL1, PRPF39	1554	13	20063	3.97248	1	0.889698	75.8328	1.13229
UP_SEQ_FEATURE	repeat:Spectrin 8	4	0.251256	0.0737407	SYNE1, MACF1, UTRN, DST	1554	13	20063	3.97248	1	0.889698	75.8328	1.13229
UP_SEQ_FEATURE	repeat:HAT 3	4	0.251256	0.0737407	ZFC3H1, SYNE1, CRNKL1, PRPF39	1554	13	20063	3.97248	1	0.889698	75.8328	1.13229
UP_SEQ_FEATURE	repeat:HAT 1	4	0.251256	0.0737407	ZFC3H1, SYNE1, CRNKL1, PRPF39	1554	13	20063	3.97248	1	0.889698	75.8328	1.13229
UP_SEQ_FEATURE	DNA-binding region:A.T hook 1	4	0.251256	0.0737407	PDS5B, KMT2A, SETBP1, ASH1L	1554	13	20063	3.97248	1	0.889698	75.8328	1.13229
UP_SEQ_FEATURE	zinc finger region:IBR-type	4	0.251256	0.0737407	ARIH1, RNF144B, RNF19A, RNF217	1554	13	20063	3.97248	1	0.889698	75.8328	1.13229
UP_SEQ_FEATURE	repeat:Spectrin 7	4	0.251256	0.0737407	SYNE1, MACF1, UTRN, DST	1554	13	20063	3.97248	1	0.889698	75.8328	1.13229
UP_SEQ_FEATURE	repeat:Spectrin 6	4	0.251256	0.0737407	SYNE1, MACF1, UTRN, DST	1554	13	20063	3.97248	1	0.889698	75.8328	1.13229
SMART	SM00184:RING	32	2.01005	0.0738761	XIAP, DZIP3, KMT2C, RLIM, TTC3, MYCBP2, PCGF5, ARIH1, TRIM2, SCAF11, RC3H2, ANKIB1, TRAF5, RC3H1, RNF13, RNF144B, SHPRH, RNF19A, TOPORS, HLTF, TRIM22, RBBP6, BIRC2, RNF170, PJA2, MIB1, RNF6, TRIM36, TRIM33, TRIM59, RNF138, SH3RF2	980	244	10057	1.34587	1	0.660967	66.35	1.1315
UP_SEQ_FEATURE	domain:PX	8	0.502513	0.0747191	PLD1, SGK3, SNX14, PIK3C2A, SNX16, SNX4, KIF16B, SNX13	1554	48	20063	2.15176	1	0.891242	76.3017	1.12657
INTERPRO	IPR000253:Forkhead-associated (FHA) domain	7	0.439698	0.0747821	KIF14, NBN, KIF1B, SLMAP, CEP170, AFDN, KIF16B	1504	37	18559	2.33455	1	0.841917	73.803	1.1262
INTERPRO	IPR014014:RNA helicase, DEAD-box type, Q motif	7	0.439698	0.0747821	DDX18, DDX46, DDX3X, DDX3Y, DDX21, DDX10, DDX52	1504	37	18559	2.33455	1	0.841917	73.803	1.1262
GOTERM_BP_DIRECT	GO:0033077~T cell differentiation in thymus	6	0.376884	0.0750816	ZFP36L2, CDK6, LIG4, FZD5, GLI3, ZBTB1	1434	27	16792	2.6022	1	0.909898	76.8571	1.12447
GOTERM_BP_DIRECT	GO:0031297~replication fork processing	6	0.376884	0.0750816	ATRX, FANCM, NUCKS1, WRN, THOC1, BOD1L1	1434	27	16792	2.6022	1	0.909898	76.8571	1.12447
GOTERM_BP_DIRECT	GO:0007029~endoplasmic reticulum organization	6	0.376884	0.0750816	TOR1AIP2, CAV2, ATL2, COL4A3BP, CCDC47, LMAN1	1434	27	16792	2.6022	1	0.909898	76.8571	1.12447
GOTERM_BP_DIRECT	GO:0007517~muscle organ development	13	0.816583	0.0751409	FKTN, MEF2A, UTRN, CHD2, ETV1, CENPF, MKL2, SOX6, PAXBP1, CD164, TCF12, SIRT1, SGCB	1434	89	16792	1.71044	1	0.908537	76.8849	1.12412
KEGG_PATHWAY	hsa03015:mRNA surveillance pathway	12	0.753769	0.0752514	PABPC4L, PCF11, UPF2, RNMT, UPF3B, PPP2R3A, MSI2, SMG1, PPP2R5E, PAPOLG, PPP1CB, PNN	517	91	6910	1.76249	1	0.346488	64.056	1.12349
UP_SEQ_FEATURE	repeat:WD 7	18	1.13065	0.0760747	TBL1XR1, WDFY1, IFT80, HERC1, PHIP, BRWD3, WDR47, WDR75, BRWD1, NEDD1, DMXL1, WDR36, DMXL2, DCAF10, STXBP5, GNB4, APAF1, WDR44	1554	151	20063	1.53901	1	0.893982	76.9373	1.11876
GOTERM_BP_DIRECT	GO:0032228~regulation of synaptic transmission, GABAergic	4	0.251256	0.0762022	PLCL1, KRAS, NF1, PTEN	1434	12	16792	3.9033	1	0.910186	77.3772	1.11803
GOTERM_BP_DIRECT	GO:0000002~mitochondrial genome maintenance	4	0.251256	0.0762022	MEF2A, OPA1, SLC25A36, AKT3	1434	12	16792	3.9033	1	0.910186	77.3772	1.11803
GOTERM_BP_DIRECT	GO:0045778~positive regulation of ossification	4	0.251256	0.0762022	WNT5A, NIPBL, BMPR2, TGFB2	1434	12	16792	3.9033	1	0.910186	77.3772	1.11803
GOTERM_BP_DIRECT	GO:2000279~negative regulation of DNA biosynthetic process	4	0.251256	0.0762022	BMPR2, GJA1, DACH1, DNAJC2	1434	12	16792	3.9033	1	0.910186	77.3772	1.11803
GOTERM_MF_DIRECT	GO:0008237~metallopeptidase activity	12	0.753769	0.0762044	LNPEP, TAF2, ADAMTS9, BRCC3, MBTPS2, ADAMTSL1, ADAM10, ADAM23, MME, ENPEP, MYSM1, ADAM9	1421	81	16881	1.75995	1	0.764691	72.575	1.11802
UP_KEYWORDS	Phospholipid metabolism	8	0.502513	0.076609	SERINC5, AGPAT5, LPGAT1, SERINC1, ETNK1, MBOAT2, LPCAT2, GPAM	1570	49	20581	2.14023	1	0.355521	67.8687	1.11572
GOTERM_CC_DIRECT	GO:0043005~neuron projection	27	1.69598	0.0767399	STON2, CPEB2, PDLIM5, CPEB4, ADCYAP1R1, SYNJ1, RPS6KB1, CXADR, PTEN, IQGAP1, NRCAM, DAB1, ATP2B4, FAS, RAPGEF2, BRAF, SYT11, FMR1, KIF5C, ITGA1, LIN7C, WRN, ATP7A, UFL1, NCOA1, KIF1B, FAM126A	1492	237	18224	1.39152	1	0.583515	70.2388	1.11498
UP_KEYWORDS	Endocytosis	15	0.942211	0.0768589	STON2, STON1, MYO6, PIK3C2A, SYNJ1, ITSN2, PICALM, TFRC, RABEP1, FNBP1L, LRP12, LRP6, SORT1, USP33, FCHO2	1570	121	20581	1.62507	1	0.353135	67.9923	1.11431
UP_SEQ_FEATURE	repeat:HEAT 2	9	0.565327	0.0771305	BTAF1, XPO1, SF3B1, EIF4G3, NIPBL, RANBP6, IPO11, CAND1, TNPO1	1554	58	20063	2.00336	1	0.89567	77.421	1.11277
UP_SEQ_FEATURE	repeat:HEAT 1	9	0.565327	0.0771305	BTAF1, XPO1, SF3B1, EIF4G3, NIPBL, RANBP6, IPO11, CAND1, TNPO1	1554	58	20063	2.00336	1	0.89567	77.421	1.11277
GOTERM_CC_DIRECT	GO:0005938~cell cortex	16	1.00503	0.0771733	PARD6B, MYO6, C2CD5, FRYL, AKAP12, RAI14, FER, ITPR2, WDPCP, EPS8, FNBP1L, NEDD4, GPSM2, LAMC2, WDR43, DST	1492	123	18224	1.58888	1	0.580251	70.4501	1.11253
GOTERM_BP_DIRECT	GO:0034644~cellular response to UV	8	0.502513	0.0772834	PTPRK, TAF1, EP300, NEDD4, FMR1, USP47, AQP1, ZBTB1	1434	44	16792	2.12907	1	0.911843	77.8686	1.11191
GOTERM_BP_DIRECT	GO:0010501~RNA secondary structure unwinding	8	0.502513	0.0772834	DDX18, DDX46, DDX3X, DDX3Y, DDX21, DHX36, DDX10, DDX52	1434	44	16792	2.12907	1	0.911843	77.8686	1.11191
SMART	SM00571:DDT	3	0.188442	0.0775802	BAZ1A, BPTF, BAZ2B	980	5	10057	6.15735	1	0.668342	68.2104	1.11025
GOTERM_BP_DIRECT	GO:0007229~integrin-mediated signaling pathway	14	0.879397	0.0778933	PLP1, ADAM10, ITGA6, ADAM23, ITGAV, ERBIN, ITGA1, ITGA2, ITGA4, DST, ITGB1, CEACAM1, ADAM9, PTPN11	1434	99	16792	1.65595	1	0.912114	78.1413	1.1085
GOTERM_CC_DIRECT	GO:0000781~chromosome, telomeric region	8	0.502513	0.0784628	NBN, RIF1, SMC5, SMC6, DHX36, RAD17, SETX, TERF1	1492	46	18224	2.12426	1	0.581221	71.0707	1.10534
GOTERM_BP_DIRECT	GO:0045727~positive regulation of translation	9	0.565327	0.078911	UPF3B, DDX3X, FMR1, RBMS3, ITGA2, RPS6KB1, GUF1, THBS1, SAMD4A	1434	53	16792	1.98847	1	0.913529	78.5892	1.10286
INTERPRO	IPR022321:Insulin-like growth factor-binding protein family 1-6, chordata	3	0.188442	0.0789583	IGFBP1, IGFBP3, IGFBP5	1504	6	18559	6.16988	1	0.854789	75.7679	1.1026
INTERPRO	IPR008521:Magnesium transporter NIPA	3	0.188442	0.0789583	NIPAL2, NIPAL1, NIPA1	1504	6	18559	6.16988	1	0.854789	75.7679	1.1026
INTERPRO	IPR002713:FF domain	3	0.188442	0.0789583	TCERG1, ARHGAP5, PRPF40A	1504	6	18559	6.16988	1	0.854789	75.7679	1.1026
INTERPRO	IPR003891:Initiation factor eIF-4 gamma, MA3	3	0.188442	0.0789583	EIF4G3, CWC22, PDCD4	1504	6	18559	6.16988	1	0.854789	75.7679	1.1026
INTERPRO	IPR009168:Insulin-like growth factor binding protein	3	0.188442	0.0789583	IGFBP1, IGFBP3, IGFBP5	1504	6	18559	6.16988	1	0.854789	75.7679	1.1026
GOTERM_BP_DIRECT	GO:0000902~cell morphogenesis	10	0.628141	0.0790829	SCFD1, CAP2, FRYL, COL4A3BP, RP2, SOX6, GREM1, ECT2, TGFB2, MED1	1434	62	16792	1.88869	1	0.912561	78.664	1.10192
GOTERM_CC_DIRECT	GO:0008278~cohesin complex	3	0.188442	0.0804014	WAPL, RAD21, SMC3	1492	6	18224	6.10724	1	0.585254	71.9808	1.09474
KEGG_PATHWAY	hsa00562:Inositol phosphate metabolism	10	0.628141	0.080432	PLCB4, IMPA1, PIK3C2A, SYNJ1, PIKFYVE, SYNJ2, PIK3CA, MTMR6, PTEN, PIP4K2C	517	71	6910	1.88247	1	0.360224	66.6024	1.09457
INTERPRO	IPR015916:Galactose oxidase, beta-propeller	6	0.376884	0.0808018	KLHL8, KLHL28, KLHL9, HCFC2, KLHL24, KLHL4	1504	29	18559	2.55305	1	0.858309	76.5903	1.09258
GOTERM_MF_DIRECT	GO:0017048~Rho GTPase binding	6	0.376884	0.0812509	ROCK2, DIAPH2, IQGAP2, DAAM1, ECT2, DOCK11	1421	28	16881	2.54564	1	0.782457	74.9205	1.09017
GOTERM_MF_DIRECT	GO:0001078~transcriptional repressor activity, RNA polymerase II core promoter proximal region sequence-specific binding	15	0.942211	0.0821164	BACH1, ZNF281, AEBP2, FOXO1, REST, IFI16, PAXBP1, DACH1, NFXL1, MXD1, ZNF217, ZNF148, SP3, SKIL, NFE2L3	1421	111	16881	1.60536	1	0.78155	75.3033	1.08557
GOTERM_BP_DIRECT	GO:0035023~regulation of Rho protein signal transduction	12	0.753769	0.0825041	RASGRF2, ARHGEF37, SOS1, PREX2, SOS2, ITSN2, ARHGEF12, ECT2, SPATA13, FGD6, ARHGEF10, FGD4	1434	81	16792	1.7348	1	0.920316	80.1023	1.08352
GOTERM_CC_DIRECT	GO:0005783~endoplasmic reticulum	80	5.02513	0.0828289	CYB5R4, ATL2, CPEB4, DNAJC10, CANX, TMF1, ARHGAP5, UBXN2B, ELOVL4, PLOD2, TRAPPC6B, PHTF2, PUM3, CALCRL, ASPH, TMEM100, DNAJC3, SAR1B, VCPIP1, DLG1, ZDHHC2, TOR1AIP2, CCDC88A, MAN1A2, GOLT1B, CCDC47, KTN1, MAN1A1, LPCAT2, UFL1, ADAMTS9, NCK1, ULBP1, NUCB2, USO1, TFPI, UGGT2, SPAST, FAM172A, TMX1, MTDH, MAMDC2, PANX1, SCAPER, LRBA, EDEM3, SEC62, SEC63, IKBIP, STT3B, TMED7, ERO1A, ERO1B, PKD2, POU2…	1492	828	18224	1.18014	1	0.591415	73.0827	1.08182
UP_KEYWORDS	Laminin EGF-like domain	6	0.376884	0.0831148	LAMA4, ATRNL1, NTNG1, LAMC2, CELSR1, LAMB1	1570	31	20581	2.53721	1	0.373221	70.9472	1.08032
SMART	SM00461:WH1	4	0.251256	0.0838832	ENAH, SPRED2, SPRED1, WASL	980	11	10057	3.73173	1	0.687184	71.1579	1.07632
SMART	SM00755:Grip	4	0.251256	0.0838832	RGPD6, RGPD8, GOLGA4, GCC2	980	11	10057	3.73173	1	0.687184	71.1579	1.07632
INTERPRO	IPR000742:Epidermal growth factor-like domain	26	1.63317	0.0839108	EDIL3, MMRN1, MEGF10, MSANTD3-TMEFF1, CD93, FAT4, FAT1, TDGF1, THBS1, LAMB1, PCSK5, ADAM9, ATRNL1, ADAM23, EFEMP1, NTNG1, CELSR1, SLIT2, LAMA4, DLL4, LRP6, EGFL8, LAMC2, VCAN, SELE, ADGRL4	1504	231	18559	1.38889	1	0.865991	77.918	1.07618
GOTERM_CC_DIRECT	GO:0042405~nuclear inclusion body	4	0.251256	0.0841916	ATXN1, NBN, RANBP2, TPR	1492	13	18224	3.7583	1	0.592536	73.6834	1.07473
GOTERM_CC_DIRECT	GO:0045178~basal part of cell	4	0.251256	0.0841916	EDN1, ITGA1, ITGA2, CLDN11	1492	13	18224	3.7583	1	0.592536	73.6834	1.07473
GOTERM_BP_DIRECT	GO:0048010~vascular endothelial growth factor receptor signaling pathway	11	0.690955	0.084348	NRP1, FLT1, ROCK1, ROCK2, MAPK13, ITGAV, NCK1, SULF1, BMPR2, PIK3CA, NCKAP1	1434	72	16792	1.78901	1	0.923573	80.8388	1.07393
GOTERM_MF_DIRECT	GO:0015036~disulfide oxidoreductase activity	3	0.188442	0.084453	TMX1, ERO1A, DNAJC10	1421	6	16881	5.93983	1	0.786748	76.3097	1.07338
GOTERM_MF_DIRECT	GO:0086083~cell adhesive protein binding involved in bundle of His cell-Purkinje myocyte communication	3	0.188442	0.084453	DSG2, DSC2, DSP	1421	6	16881	5.93983	1	0.786748	76.3097	1.07338
GOTERM_MF_DIRECT	GO:0043140~ATP-dependent 3'-5' DNA helicase activity	3	0.188442	0.084453	RECQL, ASCC3, WRN	1421	6	16881	5.93983	1	0.786748	76.3097	1.07338
GOTERM_BP_DIRECT	GO:0030514~negative regulation of BMP signaling pathway	8	0.502513	0.0851179	WNT5A, TWSG1, DKK1, TRIM33, LEMD3, SKIL, GREM1, CTDSPL2	1434	45	16792	2.08176	1	0.924124	81.1387	1.06998
GOTERM_BP_DIRECT	GO:0051568~histone H3-K4 methylation	5	0.31407	0.0851907	KMT2E, KDM6A, KMT2A, KMT2C, ASH1L	1434	20	16792	2.92748	1	0.922994	81.1668	1.06961
GOTERM_BP_DIRECT	GO:0000042~protein targeting to Golgi	5	0.31407	0.0851907	RGPD6, RGPD8, GOLGA4, TRIP11, GCC2	1434	20	16792	2.92748	1	0.922994	81.1668	1.06961
GOTERM_BP_DIRECT	GO:0071385~cellular response to glucocorticoid stimulus	5	0.31407	0.0851907	ZFP36L2, HEY1, EDN1, ANXA1, REST	1434	20	16792	2.92748	1	0.922994	81.1668	1.06961
GOTERM_BP_DIRECT	GO:0032007~negative regulation of TOR signaling	6	0.376884	0.0852811	HIF1A, PRKAA1, UBR2, UBR1, SIRT1, FNIP1	1434	28	16792	2.50926	1	0.921905	81.2017	1.06915
UP_SEQ_FEATURE	short sequence motif:Q motif	7	0.439698	0.0854109	DDX18, DDX46, DDX3X, DDX3Y, DDX21, DDX10, DDX52	1554	40	20063	2.25935	1	0.917588	80.8956	1.06849
UP_SEQ_FEATURE	active site:4-aspartylphosphate intermediate	7	0.439698	0.0854109	ATP7A, ATP2B1, ATP2B4, ATP11B, ATP11C, ATP13A3, ATP8A1	1554	40	20063	2.25935	1	0.917588	80.8956	1.06849
UP_SEQ_FEATURE	domain:SH3 2	7	0.439698	0.0854109	SORBS2, ARHGEF37, NCK1, SH3RF2, SH3D19, ITSN2, CD2AP	1554	40	20063	2.25935	1	0.917588	80.8956	1.06849
UP_SEQ_FEATURE	domain:N-terminal Ras-GEF	5	0.31407	0.0855061	RASGRF2, SOS1, SOS2, RAPGEF6, RAPGEF2	1554	22	20063	2.93422	1	0.916358	80.9324	1.068
KEGG_PATHWAY	hsa04530:Tight junction	16	1.00503	0.0855837	PARD6B, MAGI3, RAB3B, OCLN, MPDZ, MPP5, PRKCI, CASK, CLDN11, PTEN, TJP1, KRAS, ASH1L, AFDN, YES1, AKT3	517	137	6910	1.56094	1	0.373139	68.9684	1.06761
GOTERM_CC_DIRECT	GO:0042383~sarcolemma	12	0.753769	0.0857576	SLC38A2, SLMAP, UTRN, ANXA1, SYNM, PPP3CA, AQP1, ITGB1, AHNAK, DLG1, SGCB, DTNA	1492	85	18224	1.7244	1	0.594542	74.3583	1.06673
UP_KEYWORDS	Cell adhesion	46	2.88945	0.0861479	CADM2, TNFRSF12A, KITLG, EDIL3, CXADR, MEGF10, ITGB1, NRCAM, ALCAM, PCDH1, WISP1, CD93, FAT4, FAT1, ITGAV, AFDN, PCDHA11, SSX2IP, PCDHA12, LAMB1, THBS1, ADAM23, LPP, PKN2, ITGA1, COL15A1, ITGA2, NECTIN3, ITGA4, MCAM, PCDH17, CD164, NCAM1, LAMA4, COL14A1, ITGA6, NLGN4Y, DSG2, NLGN4X, DSC2, CNTN4, LAMC2, PDZD2, DST, SELE, ABL2	1570	479	20581	1.25889	1	0.380861	72.2866	1.06476
GOTERM_BP_DIRECT	GO:0000055~ribosomal large subunit export from nucleus	3	0.188442	0.0866292	XPO1, SDAD1, NMD3	1434	6	16792	5.85495	1	0.923852	81.7144	1.06234
GOTERM_BP_DIRECT	GO:0060613~fat pad development	3	0.188442	0.0866292	TBL1XR1, ARID5B, ARRDC3	1434	6	16792	5.85495	1	0.923852	81.7144	1.06234
GOTERM_BP_DIRECT	GO:0010606~positive regulation of cytoplasmic mRNA processing body assembly	3	0.188442	0.0866292	PAN3, CNOT6L, CNOT6	1434	6	16792	5.85495	1	0.923852	81.7144	1.06234
GOTERM_BP_DIRECT	GO:0071638~negative regulation of monocyte chemotactic protein-1 production	3	0.188442	0.0866292	C1QTNF3, ERBIN, SOCS5	1434	6	16792	5.85495	1	0.923852	81.7144	1.06234
GOTERM_BP_DIRECT	GO:0017196~N-terminal peptidyl-methionine acetylation	3	0.188442	0.0866292	NAA30, NAA15, NAA25	1434	6	16792	5.85495	1	0.923852	81.7144	1.06234
GOTERM_BP_DIRECT	GO:0032367~intracellular cholesterol transport	3	0.188442	0.0866292	STARD4, ABCA1, ABCG1	1434	6	16792	5.85495	1	0.923852	81.7144	1.06234
GOTERM_BP_DIRECT	GO:0086073~bundle of His cell-Purkinje myocyte adhesion involved in cell communication	3	0.188442	0.0866292	DSG2, DSC2, DSP	1434	6	16792	5.85495	1	0.923852	81.7144	1.06234
GOTERM_BP_DIRECT	GO:0019896~axonal transport of mitochondrion	3	0.188442	0.0866292	HIF1A, OPA1, SPAST	1434	6	16792	5.85495	1	0.923852	81.7144	1.06234
GOTERM_BP_DIRECT	GO:0042759~long-chain fatty acid biosynthetic process	3	0.188442	0.0866292	PLP1, QKI, SCD5	1434	6	16792	5.85495	1	0.923852	81.7144	1.06234
GOTERM_CC_DIRECT	GO:0034399~nuclear periphery	5	0.31407	0.0872994	RANBP6, PSIP1, AHCTF1, TPR, TNPO1	1492	21	18224	2.90821	1	0.596388	75.0069	1.05899
UP_SEQ_FEATURE	zinc finger region:C3H1-type 1	6	0.376884	0.0874451	ZFP36L2, ZC3H15, ZC3H7A, ZC3H11A, MBNL2, MBNL1	1554	31	20063	2.49882	1	0.919721	81.6681	1.05826
UP_SEQ_FEATURE	zinc finger region:C3H1-type 2	6	0.376884	0.0874451	ZFP36L2, ZC3H15, ZC3H7A, ZC3H11A, MBNL2, MBNL1	1554	31	20063	2.49882	1	0.919721	81.6681	1.05826
GOTERM_MF_DIRECT	GO:0051015~actin filament binding	17	1.06784	0.0879391	MYO6, SHTN1, PANX1, MYO1E, SSFA2, UTRN, IQGAP2, BLOC1S6, ACTR2, PPP1R9A, SYNE1, MACF1, PLS1, ANTXR1, ABL2, LRPPRC, PLS3	1421	132	16881	1.52996	1	0.796197	77.7398	1.05582
GOTERM_BP_DIRECT	GO:0008360~regulation of cell shape	18	1.13065	0.0879462	GNA13, ANXA1, RHOQ, ARHGAP18, RDX, PALMD, PHIP, BRWD3, BRWD1, EPS8, TTBK2, CSNK1G3, FGD6, CDC42EP3, RASA1, PRPF40A, DLG1, FGD4	1434	140	16792	1.50556	1	0.925659	82.2025	1.05578
UP_KEYWORDS	WD repeat	29	1.82161	0.0882123	LRBA, PHIP, WDR75, DMXL1, WDR36, DMXL2, DCAF10, WDPCP, PALB2, WDR35, PPWD1, TBC1D31, WDFY3, TBL1XR1, WDFY1, IFT80, STRN3, HERC1, BRWD3, WDR47, BRWD1, TULP4, NEDD1, STXBP5, GNB4, APAF1, DENND3, WDR44, WDR43	1570	281	20581	1.35288	1	0.384843	73.1652	1.05447
GOTERM_CC_DIRECT	GO:0005856~cytoskeleton	39	2.44975	0.0884066	ENAH, CALD1, UTRN, AKAP12, KITLG, AKAP9, RDX, FER, KLHL4, ARHGAP21, FRMD6, MACF1, PREPL, SYNJ2, LRRFIP1, TRIP11, FGD6, SLC30A9, HAP1, ROCK1, FILIP1, SWAP70, TTC21B, MYO1E, GAN, SLC7A11, BICD1, CCDC6, SYNE1, UACA, TRIM36, FNBP1L, KRIT1, FRMD4B, EPB41L5, DSP, DST, LRPPRC, SGCB	1492	371	18224	1.284	1	0.596307	75.4632	1.05352
UP_SEQ_FEATURE	short sequence motif:Di-lysine motif	4	0.251256	0.0886473	ELOVL4, HSD17B12, TMX3, BCAP29	1554	14	20063	3.68873	1	0.921188	82.1108	1.05233
UP_SEQ_FEATURE	domain:OTU	4	0.251256	0.0886473	OTUD4, OTUD6B, YOD1, VCPIP1	1554	14	20063	3.68873	1	0.921188	82.1108	1.05233
UP_SEQ_FEATURE	repeat:Spectrin 5	4	0.251256	0.0886473	SYNE1, MACF1, UTRN, DST	1554	14	20063	3.68873	1	0.921188	82.1108	1.05233
UP_SEQ_FEATURE	compositionally biased region:Poly-Thr	8	0.502513	0.0889169	PHC3, HIF1A, TRIM33, TTBK2, RB1CC1, CALD1, BMPR2, NFAT5	1554	50	20063	2.06569	1	0.920427	82.2086	1.05102
GOTERM_CC_DIRECT	GO:0005802~trans-Golgi network	17	1.06784	0.0895133	SCAMP1, SLC9A7, CNST, BIRC6, SCOC, ARFGEF1, BICD1, GCC2, ATP7A, PLEKHA8, FNBP1L, TRAPPC6B, NCK1, CPD, GOLGA4, RAB21, ATP8A1	1492	136	18224	1.52681	1	0.596231	75.9115	1.04811
KEGG_PATHWAY	hsa04910:Insulin signaling pathway	16	1.00503	0.0897815	PRKAR2B, KRAS, BRAF, SOS1, SOS2, PRKCI, PIK3CA, FOXO1, RHOQ, PRKAA1, RPS6KB1, SOCS4, PRKACB, INSR, PPP1CB, AKT3	517	138	6910	1.54963	1	0.382095	70.7808	1.04681
GOTERM_MF_DIRECT	GO:0016407~acetyltransferase activity	4	0.251256	0.0899064	EP300, NAA15, KAT6B, KAT6A	1421	13	16881	3.65528	1	0.79941	78.5106	1.04621
GOTERM_MF_DIRECT	GO:0043024~ribosomal small subunit binding	4	0.251256	0.0899064	ABCE1, DDX3X, CPEB2, DHX29	1421	13	16881	3.65528	1	0.79941	78.5106	1.04621
INTERPRO	IPR011333:BTB/POZ fold	22	1.38191	0.0899282	BACH1, IBTK, IPP, ZBTB33, ZBTB21, ZBTB6, ZBTB10, ABTB2, ZBTB11, GAN, KLHL4, ZBTB44, ZBTB38, KLHL8, KCTD9, KLHL28, KLHL9, KLHL24, SPOPL, ZBTB1, KCTD12, ZBTB8A	1504	190	18559	1.42881	1	0.881988	80.2888	1.0461
KEGG_PATHWAY	hsa00310:Lysine degradation	8	0.502513	0.0899367	KMT2E, KMT2A, PLOD2, KMT2C, ASH1L, SETD7, AASS, SETD2	517	52	6910	2.05624	1	0.376881	70.8458	1.04606
KEGG_PATHWAY	hsa05213:Endometrial cancer	8	0.502513	0.0899367	KRAS, BRAF, SOS1, SOS2, PIK3CA, PTEN, AKT3, APC	517	52	6910	2.05624	1	0.376881	70.8458	1.04606
UP_SEQ_FEATURE	compositionally biased region:His-rich	10	0.628141	0.0899391	TAF2, PRPF4B, SLC39A10, SORBS2, CPEB4, CCSER2, SLC39A6, FAM76B, NUFIP2, RSBN1	1554	70	20063	1.84436	1	0.921443	82.5751	1.04605
UP_SEQ_FEATURE	repeat:LRR 11	13	0.816583	0.0900684	LRRC40, LRRC8B, LRRC8C, LUM, ERBIN, SHOC2, TLR5, LGR4, SLIT2, SLITRK4, FSIP2, LRRC37A3, SLITRK6	1554	101	20063	1.66175	1	0.920366	82.6209	1.04543
UP_SEQ_FEATURE	repeat:LRR 14	9	0.565327	0.0901394	SLITRK4, LRRC40, LRRC8C, ERBIN, SHOC2, TLR5, SLITRK6, LGR4, SLIT2	1554	60	20063	1.93658	1	0.919152	82.6461	1.04509
UP_SEQ_FEATURE	compositionally biased region:Asp/Glu-rich (acidic)	16	1.00503	0.0903312	UBE3A, EIF5B, DEK, MECOM, GLI3, ARIH1, UBR5, NUCB2, USO1, HIVEP2, MDM2, AFDN, BAZ2B, TNPO1, TERF1, APC	1554	133	20063	1.55315	1	0.918223	82.7137	1.04416
GOTERM_CC_DIRECT	GO:0030659~cytoplasmic vesicle membrane	16	1.00503	0.0905699	C2CD5, ANXA1, FZD6, LNPEP, ARHGAP21, TMEM67, RAB11FIP2, ZDHHC17, KIF1B, STXBP5, CLIC4, DENND4C, CLIP1, APPBP2, MYOF, RAB21	1492	126	18224	1.55104	1	0.595951	76.3323	1.04302
GOTERM_BP_DIRECT	GO:0045444~fat cell differentiation	11	0.690955	0.0906568	NIPBL, EP300, C1QTNF3, OSBPL8, LRRC8C, ARID5B, ADGRF5, NOC3L, FOXO1, PIAS1, MED1	1434	73	16792	1.76451	1	0.930458	83.1686	1.0426
UP_SEQ_FEATURE	cross-link:Glycyl lysine isopeptide (Lys-Gly) (interchain with G-Cter in ubiquitin)	27	1.69598	0.0907324	HIST1H2AC, KMT2A, SNX14, NR3C1, BOD1L1, VPS13C, CASP8AP2, TPP2, EIF1AY, GUF1, BAZ2B, RBM27, PLS3, RBM25, POTEE, VCPIP1, CCAR1, KIF14, KTN1, FAM76B, CCDC138, NKTR, HIF1A, ASH1L, HIVEP2, UBXN7, DST	1554	255	20063	1.367	1	0.917796	82.8546	1.04224
INTERPRO	IPR023578:Ras guanine nucleotide exchange factor, domain	6	0.376884	0.0908114	RALGPS2, RASGRF2, SOS1, SOS2, RAPGEF6, RAPGEF2	1504	30	18559	2.46795	1	0.881786	80.6159	1.04186
INTERPRO	IPR001895:Guanine-nucleotide dissociation stimulator CDC25	6	0.376884	0.0908114	RALGPS2, RASGRF2, SOS1, SOS2, RAPGEF6, RAPGEF2	1504	30	18559	2.46795	1	0.881786	80.6159	1.04186
UP_KEYWORDS	Glycosyltransferase	25	1.57035	0.090851	NAMPT, GALNT1, GCNT2, GALNT7, TIPARP, ST8SIA3, DPY19L4, DPY19L3, PPAT, TNKS2, STT3B, ST6GALNAC3, ALG10B, PARP14, ST8SIA4, EOGT, PARP15, GXYLT1, B3GNT2, B4GALT6, UGGT2, AGL, C1GALT1, PIGA, LARGE1	1570	236	20581	1.38866	1	0.390731	74.2505	1.04167
GOTERM_BP_DIRECT	GO:0034605~cellular response to heat	7	0.439698	0.0911218	STAC, NF1, SLU7, THBS1, TPR, MYOF, IL1A	1434	37	16792	2.21539	1	0.930261	83.3292	1.04038
GOTERM_CC_DIRECT	GO:0000775~chromosome, centromeric region	9	0.565327	0.0913036	WAPL, RAD21, PDS5B, PDS5A, FMR1, CENPF, SMC3, STAG2, STAG1	1492	57	18224	1.9286	1	0.594326	76.6205	1.03951
UP_SEQ_FEATURE	repeat:WD 2	29	1.82161	0.0916626	LRBA, PHIP, WDR75, DMXL1, WDR36, DMXL2, DCAF10, WDPCP, PALB2, WDR35, PPWD1, TBC1D31, WDFY3, TBL1XR1, WDFY1, IFT80, STRN3, HERC1, BRWD3, WDR47, BRWD1, TULP4, NEDD1, STXBP5, GNB4, APAF1, DENND3, WDR44, WDR43	1554	278	20063	1.34678	1	0.918618	83.1769	1.03781
UP_SEQ_FEATURE	repeat:WD 1	29	1.82161	0.0916626	LRBA, PHIP, WDR75, DMXL1, WDR36, DMXL2, DCAF10, WDPCP, PALB2, WDR35, PPWD1, TBC1D31, WDFY3, TBL1XR1, WDFY1, IFT80, STRN3, HERC1, BRWD3, WDR47, BRWD1, TULP4, NEDD1, STXBP5, GNB4, APAF1, DENND3, WDR44, WDR43	1554	278	20063	1.34678	1	0.918618	83.1769	1.03781
INTERPRO	IPR002049:EGF-like, laminin	7	0.439698	0.0917316	LAMA4, ATRNL1, NTNG1, LAMC2, CELSR1, LAMB1, MEGF10	1504	39	18559	2.21483	1	0.881698	80.9513	1.03748
GOTERM_BP_DIRECT	GO:0007010~cytoskeleton organization	20	1.25628	0.0926768	ABLIM1, ZMYM2, CAP2, ZMYM6, RP2, PRKCI, GAN, CD2AP, BRWD3, PHIP, CCDC6, PDZD8, BRWD1, LARP4, MACF1, SH3D19, DST, FGD6, PRPF40A, FGD4	1434	161	16792	1.45465	1	0.932353	83.856	1.03303
GOTERM_BP_DIRECT	GO:0010745~negative regulation of macrophage derived foam cell differentiation	4	0.251256	0.0930063	ITGAV, ABCA1, ABCG1, ABCA5	1434	13	16792	3.60305	1	0.931874	83.9656	1.03149
GOTERM_BP_DIRECT	GO:0006622~protein targeting to lysosome	4	0.251256	0.0930063	NEDD4, ZFYVE16, SNX16, GCC2	1434	13	16792	3.60305	1	0.931874	83.9656	1.03149
GOTERM_BP_DIRECT	GO:0050901~leukocyte tethering or rolling	4	0.251256	0.0930063	ROCK1, ITGA4, SELE, ITGB1	1434	13	16792	3.60305	1	0.931874	83.9656	1.03149
GOTERM_BP_DIRECT	GO:0045995~regulation of embryonic development	4	0.251256	0.0930063	LAMA4, NIPBL, NFE2L2, INSR	1434	13	16792	3.60305	1	0.931874	83.9656	1.03149
UP_KEYWORDS	Bardet-Biedl syndrome	5	0.31407	0.0933487	TMEM67, WDPCP, TTC21B, LZTFL1, BBS10	1570	23	20581	2.84976	1	0.395976	75.24	1.02989
GOTERM_BP_DIRECT	GO:0003151~outflow tract morphogenesis	8	0.502513	0.093388	SEC24B, NIPBL, HIF1A, NEDD4, BMPR2, NPY1R, RBPJ, GJA5	1434	46	16792	2.0365	1	0.931506	84.0916	1.02971
GOTERM_BP_DIRECT	GO:0030900~forebrain development	8	0.502513	0.093388	ATRX, TWSG1, DKK1, APAF1, PRKG1, SETD2, TOP2B, FRS2	1434	46	16792	2.0365	1	0.931506	84.0916	1.02971
OMIM_DISEASE	613659~Gastric cancer, somatic	3	0.188442	0.0939457	KLF6, PIK3CA, APC	315	8	4740	5.64286	1	0.999997	75.9781	1.02712
PIR_SUPERFAMILY	PIRSF005673:importin subunit alpha	3	0.188442	0.0940364	KPNA5, KPNA4, KPNA3	130	7	1692	5.57802	0.999988	0.996581	67.5319	1.0267
KEGG_PATHWAY	hsa05414:Dilated cardiomyopathy	11	0.690955	0.0943483	ADCY1, CACNA2D1, ITGA6, ITGAV, ITGA1, ITGA2, PRKACB, ITGA4, ITGB1, TGFB2, SGCB	517	84	6910	1.75025	1	0.386161	72.6411	1.02527
GOTERM_MF_DIRECT	GO:0017025~TBP-class protein binding	5	0.31407	0.0945117	TAF1B, TAF1, GTF2A1, DR1, CAND1	1421	21	16881	2.82849	1	0.811944	80.2183	1.02451
GOTERM_CC_DIRECT	GO:0031463~Cul3-RING ubiquitin ligase complex	10	0.628141	0.0945879	BACH1, ARIH1, IPP, KLHL8, KLHL28, KLHL9, GAN, KLHL24, SPOPL, KLHL4	1492	67	18224	1.82306	1	0.603259	77.8708	1.02416
UP_SEQ_FEATURE	cross-link:Glycyl lysine isopeptide (Lys-Gly) (interchain with G-Cter in SUMO)	13	0.816583	0.095275	PLAG1, ZEB2, NR3C1, SOX6, TOPORS, ZEB1, TOP1, NCOA1, HIF1A, SP3, ZNF146, RANBP2, KLF3	1554	102	20063	1.64546	1	0.925375	84.3749	1.02102
GOTERM_BP_DIRECT	GO:0050900~leukocyte migration	16	1.00503	0.0961259	ROCK1, ITGA4, CXADR, ITGB1, SLC7A11, MMP1, PTPN11, KRAS, ITGA6, ITGAV, SOS1, PIK3CA, YES1, SELE, ANGPT2, CEACAM1	1434	122	16792	1.53572	1	0.935845	84.9687	1.01716
GOTERM_BP_DIRECT	GO:0060412~ventricular septum morphogenesis	6	0.376884	0.0961668	HEY1, TGFBR1, BMPR2, EGLN1, GJA5, TGFB2	1434	29	16792	2.42274	1	0.934821	84.9815	1.01697
GOTERM_BP_DIRECT	GO:0043484~regulation of RNA splicing	6	0.376884	0.0961668	CLK4, CDK12, MBNL2, MBNL1, CLK1, AHNAK	1434	29	16792	2.42274	1	0.934821	84.9815	1.01697
UP_SEQ_FEATURE	repeat:LRR 15	8	0.502513	0.0965476	SLITRK4, LRRC40, ERBIN, SHOC2, TLR5, SLITRK6, LGR4, SLIT2	1554	51	20063	2.02518	1	0.926792	84.7774	1.01526
UP_SEQ_FEATURE	compositionally biased region:Thr-rich	8	0.502513	0.0965476	ANKRD17, TCERG1, BPTF, CADM2, TMEM123, PLXDC2, MGA, CD164	1554	51	20063	2.02518	1	0.926792	84.7774	1.01526
UP_SEQ_FEATURE	domain:HTH La-type RNA-binding	3	0.188442	0.0968749	LARP4, LARP7, LARP1B	1554	7	20063	5.53309	1	0.926217	84.8793	1.01379
UP_SEQ_FEATURE	short sequence motif:PxVxL motif	3	0.188442	0.0968749	ATRX, NIPBL, STAM2	1554	7	20063	5.53309	1	0.926217	84.8793	1.01379
UP_SEQ_FEATURE	short sequence motif:LXXLL motif 5	3	0.188442	0.0968749	CHD9, NCOA1, NRIP1	1554	7	20063	5.53309	1	0.926217	84.8793	1.01379
UP_SEQ_FEATURE	zinc finger region:UBR-type	3	0.188442	0.0968749	UBR5, UBR2, UBR1	1554	7	20063	5.53309	1	0.926217	84.8793	1.01379
UP_SEQ_FEATURE	cross-link:Glycyl lysine isopeptide (Lys-Gly) (interchain with G-Cter in NEDD8)	3	0.188442	0.0968749	CUL2, CUL5, CUL4B	1554	7	20063	5.53309	1	0.926217	84.8793	1.01379
UP_SEQ_FEATURE	repeat:HAT 7	3	0.188442	0.0968749	SYNE1, CRNKL1, PRPF39	1554	7	20063	5.53309	1	0.926217	84.8793	1.01379
UP_SEQ_FEATURE	repeat:Spectrin 21	3	0.188442	0.0968749	SYNE1, MACF1, DST	1554	7	20063	5.53309	1	0.926217	84.8793	1.01379
UP_SEQ_FEATURE	repeat:TPR 16	3	0.188442	0.0968749	TTC21B, TTC37, CTR9	1554	7	20063	5.53309	1	0.926217	84.8793	1.01379
UP_SEQ_FEATURE	repeat:Plectin 2	3	0.188442	0.0968749	MACF1, DSP, DST	1554	7	20063	5.53309	1	0.926217	84.8793	1.01379
UP_SEQ_FEATURE	repeat:TPR 15	3	0.188442	0.0968749	TTC21B, TTC37, CTR9	1554	7	20063	5.53309	1	0.926217	84.8793	1.01379
UP_SEQ_FEATURE	repeat:Plectin 1	3	0.188442	0.0968749	MACF1, DSP, DST	1554	7	20063	5.53309	1	0.926217	84.8793	1.01379
INTERPRO	IPR000651:Ras-like guanine nucleotide exchange factor, N-terminal	5	0.31407	0.0972746	RASGRF2, SOS1, SOS2, RAPGEF6, RAPGEF2	1504	22	18559	2.80449	1	0.894169	82.8585	1.012
INTERPRO	IPR008144:Guanylate kinase	5	0.31407	0.0972746	TJP1, MAGI3, MPP5, CASK, DLG1	1504	22	18559	2.80449	1	0.894169	82.8585	1.012
UP_SEQ_FEATURE	domain:JmjC	6	0.376884	0.0973692	KDM7A, KDM6A, UTY, JMJD1C, KDM5A, KDM5D	1554	32	20063	2.42073	1	0.925994	85.032	1.01158
GOTERM_BP_DIRECT	GO:0006921~cellular component disassembly involved in execution phase of apoptosis	5	0.31407	0.0984547	CASP3, ROCK1, STK26, BIRC2, APC	1434	21	16792	2.78807	1	0.938072	85.6785	1.00676
GOTERM_CC_DIRECT	GO:0030136~clathrin-coated vesicle	9	0.565327	0.0987313	STON2, SCAMP1, PICALM, SCYL2, PIK3C2A, MYO1E, SORT1, CLTC, FCHO2	1492	58	18224	1.89535	1	0.61521	79.3591	1.00555
UP_KEYWORDS	Cilium biogenesis/degradation	17	1.06784	0.0989985	KIF3A, CCP110, RPGR, CEP83, NEK1, ASAP1, PCM1, TMEM67, TROVE2, TTBK2, WDPCP, IFT81, SSX2IP, WDR35, IFT88, INTU, HAP1	1570	148	20581	1.50575	1	0.411634	77.3494	1.00437
KEGG_PATHWAY	hsa05166:HTLV-I infection	26	1.63317	0.0991837	WNT5A, XPO1, ADCY1, NRP1, XIAP, PDGFB, PDGFA, CANX, ATF1, TGFB2, KRAS, ELK4, PIK3CA, PPP3CA, PRKACB, AKT3, DLG1, APC, TGFBR1, CREB1, FZD3, RB1, FZD5, CDC27, FZD6, EP300	517	256	6910	1.35744	1	0.39641	74.4912	1.00356
UP_KEYWORDS	Ciliopathy	15	0.942211	0.0991926	KIF14, CEP120, RPGR, CEP83, IFT80, TTC21B, NEK1, CENPF, LZTFL1, BBS10, CSPP1, TMEM67, WDPCP, PKD2, WDR35	1570	126	20581	1.56059	1	0.408874	77.4189	1.00352
UP_KEYWORDS	Angiogenesis	15	0.942211	0.0991926	PTPRB, NRP1, FLT1, TNFRSF12A, EFNB2, COL15A1, NAA15, ESM1, NUS1, UNC5B, KRIT1, DLL4, PIK3CA, ANGPT2, C1GALT1	1570	126	20581	1.56059	1	0.408874	77.4189	1.00352
UP_SEQ_FEATURE	repeat:WD 3	28	1.75879	0.0991982	LRBA, PHIP, WDR75, DMXL1, WDR36, DMXL2, DCAF10, PALB2, WDR35, PPWD1, TBC1D31, WDFY3, TBL1XR1, WDFY1, IFT80, STRN3, HERC1, BRWD3, WDR47, BRWD1, TULP4, NEDD1, STXBP5, GNB4, APAF1, DENND3, WDR44, WDR43	1554	269	20063	1.34385	1	0.928498	85.5845	1.0035
UP_KEYWORDS	Dioxygenase	11	0.690955	0.0993417	KDM7A, KDM6A, PLOD2, UTY, EGLN1, ASPH, JMJD1C, KDM5A, TET2, TET1, KDM5D	1570	83	20581	1.73733	1	0.406012	77.472	1.00287
