# Supplementary material for: Biphasic modulation of insulin signaling enables highly efficient hematopoietic differentiation from human pluripotent stem cells
Source: Stem Cell Res Ther. 2018 Jul 27;9:205. doi: 10.1186/s13287-018-0934-x (PMC6062919; doi:10.1186/s13287-018-0934-x)
Supplement: Supplementary file 10 — Table S6. RNA-seq datasets from published papers used for hPSC-derived HSPC comparison (XLSX 33 kb) [file 13287_2018_934_MOESM10_ESM.xlsx]

## Sheet: 工作表1
SRA Run ID	sra	Description	source name	Ref.	PMID
GSM2035720	SRR3095987	EB-derived hematopoietic stem/progenitor cell (HSPC)	EB_HSPC	Dou DR, Calvanese V, Sierra MI, Nguyen AT et al. Medial HOXA genes demarcate haematopoietic stem cell fate during human development. Nat Cell Biol 2016 Jun;18(6):595-606.	27183470
GSM2035721	SRR3095988	FL-derived HSPC sorted at day 0 (at the time of OP9 seeding)	FL_HSPC	Dou DR, Calvanese V, Sierra MI, Nguyen AT et al. Medial HOXA genes demarcate haematopoietic stem cell fate during human development. Nat Cell Biol 2016 Jun;18(6):595-606.	27183470
GSM2142334	SRR3475783	5 week human aorta gonad mesonephros (AGM) cell population: cd34+90-43+	AGM_5w_1	Ng ES, Azzola L, Bruveris FF, Calvanese V et al. Differentiation of human embryonic stem cells to HOXA<sup>+</sup> hemogenic vasculature that resembles the aorta-gonad-mesonephros. Nat Biotechnol 2016 Nov;34(11):1168-1179.	27748754
GSM2142333	SRR3475782	5 week human aorta gonad mesonephros (AGM) cell population: cd34+90+43-	AGM_5w_2	Ng ES, Azzola L, Bruveris FF, Calvanese V et al. Differentiation of human embryonic stem cells to HOXA<sup>+</sup> hemogenic vasculature that resembles the aorta-gonad-mesonephros. Nat Biotechnol 2016 Nov;34(11):1168-1179.	27748754
GSM2142332	SRR3475781	5 week human aorta gonad mesonephros (AGM) cell population: cd34+90+43+	AGM_5w_3	Ng ES, Azzola L, Bruveris FF, Calvanese V et al. Differentiation of human embryonic stem cells to HOXA<sup>+</sup> hemogenic vasculature that resembles the aorta-gonad-mesonephros. Nat Biotechnol 2016 Nov;34(11):1168-1179.	27748754
GSM1977401	SRR3039602	neonatal cord blood HSC	UCB_HSC_1	Notta F, Zandi S, Takayama N, Dobson S et al. Distinct routes of lineage development reshape the human blood hierarchy across ontogeny. Science2016 Jan 8;351(6269):aab2116.	26541609
GSM1977407	SRR3039608	neonatal cord blood HSC	UCB_HSC_2	Notta F, Zandi S, Takayama N, Dobson S et al. Distinct routes of lineage development reshape the human blood hierarchy across ontogeny. Science2016 Jan 8;351(6269):aab2116.	26541609
