# Supplementary material for: Biphasic modulation of insulin signaling enables highly efficient hematopoietic differentiation from human pluripotent stem cells
Source: Stem Cell Res Ther. 2018 Jul 27;9:205. doi: 10.1186/s13287-018-0934-x (PMC6062919; doi:10.1186/s13287-018-0934-x)
Supplement: Supplementary file 11 — Table S1. FPKM value of EC and HSPC global gene expression (XLSX 2681 kb) [file 13287_2018_934_MOESM11_ESM.xlsx]

## Sheet: FPKM
Gene name	5Hn-a	5Hn-b	5Hp-a	5Hp-b	5iPn-a	5iPn-b	5iPp-a	5iPp-b	8Hn-a	8Hn-b	8Hp-a	8Hp-b	8iPn-a	8iPn-b	8iPp-a	8iPp-b	H1-CD43n-1	H1-CD43n-2	H1-CD43p-1	H1-CD43p-2	iPSC-CD43n-1	iPSC-CD43n-2	iPSC-CD43p-1	iPSC-CD43p-2
FTL	7041.67	7768.31	10429.6	10693.9	6934.79	7352.84	8196.9	6889.45	12690.1	16334.5	21140.8	18201.3	8617.71	9218.98	17283.5	13347.4	9986.98	9102.02	7310.52	7769.22	6716.09	6508.74	5970.59	5033.36
FP236383.2	2994.31	2567.92	4830.18	9904.48	3128.22	2693.57	2038.74	2644.15	1644.01	2343.25	3328.92	2785.66	1238.93	1599.25	2098.45	2556.3	31202.3	28657.6	17843.7	16165.8	25249.1	28189	24956.2	16129.9
FP671120.3	2994.31	2567.92	4830.18	9904.48	3128.22	2693.57	2038.74	2644.15	1644.01	2343.25	3328.92	2785.66	1238.93	1599.25	2098.45	2556.3	31202.3	28657.6	17843.7	16165.8	25249.1	28189	24956.2	16129.9
FP236383.3	2994.31	2567.92	4830.18	9904.48	3128.22	2693.57	2038.74	2644.15	1644.01	2343.25	3328.92	2785.66	1238.93	1599.25	2098.45	2556.3	31202.3	28657.6	17843.7	16165.8	25249.1	28189	24956.2	16129.9
MT-RNR2	3571.91	3455.44	5148.15	3526.39	5135.74	5735.42	4331.7	3925.31	3002.76	5736.97	2029.15	2802.16	3925.28	2034.4	3134.34	4922.54	14173	11598.5	11244.7	11255.9	10879.9	12638.4	14007.5	10033.4
ACTB	6313.01	6834.25	6347.87	3711.34	6516.41	5428.74	7060.3	6423.22	4920	4867.4	5713.5	6412.31	5011.51	4877.54	5158.94	5456.61	3816.59	4250.55	7995.07	7936.51	4460.97	4268.39	7246.98	8746.21
MYL6	6559.4	7575.03	9583.93	12824.4	6736.44	7652.16	6251.03	5188.63	7286.57	8183.09	7036.49	6574.3	5251.76	6585.02	7088.73	5462.89	2257.27	2477.5	1639.53	1648.57	2396.19	2284.57	1668.22	1577.31
TMSB4X	2640.49	2855.2	3018.12	4317.17	2879.5	3476.48	2445.27	2675.8	3176.52	4582.16	3065.75	2662.62	2874.55	2887.82	3692.93	2750.62	7661.18	8025.52	10399	11067.5	6811.52	7654.66	12012.9	11071.8
EEF1A1	1539.02	1778.7	1430.54	1885.39	2054.86	1627.68	1484.79	1727.27	396.41	399.29	675.83	590.7	460.67	407.36	946.8	1023.31	6208.63	6235.45	8017.75	8161.27	6676.93	6043.93	8633.19	8593.83
TMSB10	2594.91	2830.15	2798.53	2953.2	2502.93	3288.42	2335.56	1984.91	4135.65	8192.75	5292.59	4498.87	2573.09	2639.65	4251.06	2827.03	7152.24	6885.11	1167.05	1107.23	4588.44	5591.98	1049.04	743.95
ACTG1	3611.74	3788.18	3728.8	2699.39	3880.01	3302.31	4383.94	4111.03	3738.46	3472.95	4474.62	4518.71	3694.38	3601.67	3202.96	3345.59	2019.59	2166.99	2477.34	2429.09	1990.98	1941.33	2499.07	2791.25
GAPDH	2867.67	3452.91	3970.41	4825.4	3577.84	2977.76	3491.01	3088.27	1389.16	1332.12	1952.94	1819.76	1114.09	1112.35	1939.01	1989.58	2090.22	2186.76	4161.11	4279.31	2911.83	2762.38	4393.5	4667.84
KRT8	6937.24	7748.04	9994.68	13162.2	8400.72	7272.67	11192.1	9640.01	290.84	260.22	326.41	300.14	371.05	419.84	419.06	393.55	163.57	108.43	71.09	65.84	153.12	120.68	51.19	74.01
RPS3A	1570.26	1628.47	1973.74	3102.52	1741.05	1664.82	1469.97	1658.1	1224.16	1218.3	2284.23	1955.76	1527.15	1305.49	2745.61	2244.53	3242.99	3010.89	5196.39	4878	3955.61	3452.59	5489.21	5134.22
RPL13	2128.03	2196.45	3164.01	4356.09	2139.31	2387.81	2206.23	1998.25	1456.11	2420.29	2037.85	1894.13	1043.37	1406.02	3233.85	2771.98	2092.53	1923.23	3051.61	2935.87	2258.56	2478.57	3607.35	3137.22
RPL7	1095.47	1139.06	1097.7	1744.3	1247.33	1468.4	1305.31	1270.57	1369.13	1436.83	1813.4	1574.42	1519.23	1333.85	2561.42	1947.08	3167.54	3144.77	5712.04	5924.67	4006.04	3606.21	6522	5727.85
CFL1	2976.42	3356.86	3339.34	3151.48	3296.78	3171.8	3154.62	2770.07	2506.01	2416.57	2821.47	2770.5	1895.8	2056.52	2710.81	2752.12	2834.55	3088.37	2668.36	2677.03	2784.68	2761.58	2553.13	2446.78
ALDOA	4016.45	4171.45	5301.96	5021.78	3657.34	3558.94	4226.18	3289.61	1840.72	1870.31	1965.5	2080.93	1342.16	1649.31	2530.33	2252.97	698.96	715.03	2338.84	2360	1199.93	919.17	2546.45	2898.47
RPL8	2514.76	2619.72	3805.59	5028.98	2294.75	2619.02	2473.92	2096.68	1616.86	1968.29	2062.28	2060.85	1087.22	1520.56	2888.03	2434.7	1623.86	1474.8	2554.87	2529.77	1781.01	1753.22	2810.92	2646.12
MT-CO2	3189.14	2871.36	4254.97	2189.58	3630.95	4352.44	3327.54	2601.51	1344.24	2087.29	930.12	1187.83	1454.69	1275.06	2299.69	2126.27	1271.01	1551.22	2168.88	2616.36	1224.83	1282.35	2228.99	1796.22
RPLP0	2523.13	3088.54	3810.69	5266.38	3295.11	2861.28	3280.71	2939.61	1061.38	1050.58	1905.72	1738.43	946.75	1022.62	2555.57	2510.22	1246.43	1266.94	2400.63	2678.86	1729.69	1579.84	3009.84	2597.7
KRT18	7679.14	8556.4	9888.42	10704.5	5234.39	4510.44	6091.28	5168.56	673.82	642.57	769.05	699.87	485.28	516.88	574.83	554.57	210.11	187.73	207.41	188.12	158.24	194.79	164.73	166.45
RPS19	1193.45	1505.3	1820.74	2803.89	1329.25	1625.36	1223.42	1107.9	1331.23	2853.44	1786.1	1581.09	996.27	1060.85	2440.5	1824.54	2593.11	2417.15	2545.51	2656.19	2185.48	2645.46	3015.7	2666.51
EEF1G	2274.75	2620.23	2921.81	3300.44	2402.63	2188.88	2543.14	2328.41	1641.42	1500.37	2664.53	2421.29	1505.73	1584.66	3358.49	3181.6	1625.92	1594.8	2456.51	2378.54	1795.75	1731.75	2545.57	2609.1
ANXA2	3866.45	4071.76	3089.03	3743.31	3704.24	3362.69	3067.66	3318.63	3909.49	3035.25	4283.26	3466.39	3121.28	3260.82	3028.06	2793.67	1046.04	1121.83	83.07	59.1	1220.63	1011.13	75.21	96.76
RPL10	1404.68	1539.9	2157.63	3340.48	1484.15	1540.72	1473.09	1419.56	1071.8	1378.12	1495.38	1399.73	812.13	910.49	1840.62	1562.98	2557	2312.49	3161.47	3218.46	2446.97	2519.88	3402.88	3149.43
RPL3	1632.72	1917.9	1868.34	2256.23	1922.21	1739.76	2082.84	1950.85	1046.21	1031.58	1694.56	1464.19	916.5	971.84	2188.66	2122.26	1760.22	1775.97	3713.23	3595.1	2466.17	2289.48	4086.3	4062.53
RPL41	775.85	1188.55	1463.88	2282.98	1107.21	1206.23	1252.94	1203.41	686.44	1108.56	1089.27	928.14	593.95	615.53	1342.92	1327.79	1960.17	1352.35	2281.15	1946.74	1360.87	1741.46	2497.8	1915.56
RPS27	1075.45	1031.14	1402.79	1753.86	991.19	1264.78	1069.27	780.58	829.4	1823.19	1180.47	944.54	737.73	683.49	1556.7	1063.34	2968.34	2368.81	2785.11	2541.92	2044.79	2481.45	3359.7	2494.58
RPL4	1760.91	1816.47	1600.93	1990.8	1638.81	1725.44	1772.82	1721.2	1377.2	1556.04	1675.68	1343.14	1252.47	1187.37	2025.37	1748.04	1307.62	1331.84	2685.84	2625.34	1499.27	1418.2	2817.6	2741.05
RPS14	1315.89	1511.81	1903.12	2483.85	1419.96	1662.09	1422.04	1125.26	1048.14	1554.34	1481.48	1166.7	816.08	998.6	2374.58	1634.03	1727.37	1795.17	2831.87	2860.03	2041.55	2102.88	3180.06	2627.75
HSPA8	2108.03	2460.34	2807.22	3791.95	1909.38	1573.93	2427.94	2884.29	2306.23	1781.25	4234.71	3522.44	2590.14	2272.56	3596.88	3405.24	829.49	956.98	1540.17	1464.06	1028.31	879.22	1352.16	1535.47
MALAT1	157.27	137.9	162.23	142.15	174.52	285.22	184.4	149.01	145.04	374.19	56.88	99.43	852.67	619.79	91.71	164.49	4457.71	4075.08	6461.52	6217.84	3612.46	5142.35	8728.47	8384.6
FTH1	1025.11	863.96	1239.32	927.63	895.19	827.08	1046.19	1044.65	671.02	1189.23	1442.75	1433.84	895.61	816.74	1602.84	1506.84	4397.82	4068.45	3180.57	3375.99	3510.51	3528.91	3802.96	3615.99
RPS6	978.72	1148.09	1118.86	1336.02	1139.55	1264.21	1064.17	1064.92	1007.41	1347.06	1324.27	1117.02	961.49	1060.98	1895	1483.12	1991.85	1920.75	3805.35	3739.01	2179.71	2380.93	4261.78	3769.69
MT-CO3	1537.32	1427.1	1707.93	1143.55	1564.81	1973.09	1532.42	1258.08	746.57	1141.3	622.73	725.15	889.87	805.91	1463.46	1359.97	2015.68	2236.56	3538.9	3805.32	2009.62	2367.39	3136.4	2545.5
B2M	1000.19	972.65	759.67	914.65	859.06	962.8	764.24	788.26	2948.85	3322.95	3581.47	2784.42	2492.08	2314.8	2314.81	1898.06	3620.09	3227.31	2532.95	2444.73	2749.55	2519.2	1997	1718.11
RPL18A	2166.25	2407.62	3238.04	4476.15	1685.85	2046.06	1872.63	1465.32	1205.06	1909.16	1385.05	1410.36	749.15	919.74	2266.01	1742.52	925.75	859.84	1507.64	1542.14	842.63	848.27	1410.81	1310.51
UBB	1705.84	1999.24	2162.37	2443.98	2123.76	2106.58	1843.32	1792.84	1706.09	1797.95	2004.1	1758.48	1284.08	1599.86	2208.29	1856.7	1948.54	1999.1	1989.86	1834.52	2268.52	2140.98	2162.05	2119.31
ENO1	2765.78	3012.64	3348.74	4013.16	2679.76	2356.23	3073.05	2760.23	980.26	876.51	1347.95	1291.86	921.04	922.05	1566.07	1563.36	600.08	650.26	1908.69	1884.14	1269.21	976.45	1782.06	2259.25
RPS3	929.83	1121.66	1319.94	1775.73	1103.62	1145.87	1124.73	986.25	566.3	671.37	871.69	794.75	511.12	547.83	1216.44	1093.2	1901.22	2023.12	3311.71	3342.98	2702.72	2389.85	3835.6	3268.19
MT-CYB	2539.82	2343.56	2934.92	912.09	2843.44	3172.09	2702.12	2188.12	1327.69	1751.35	934.13	1362.48	1671.86	1354.9	1900.87	2148.64	1968.89	1976.09	2326.83	2393.67	1403.54	1723.65	1952.26	1777.23
RPL13A	1039.84	1238.01	1282.97	1992.89	1216.45	1324.54	938.08	987.8	584.19	956.23	994.73	892.07	451.51	486.69	1412.05	1169.93	1662.88	1597.48	2796.56	2718.84	1830.47	1936.48	3399.02	2846.94
TPT1	1241.47	1270.37	1083.39	1307.3	1278.71	1502.75	961.31	1117.36	1536.02	1640.64	1718.96	1561.47	1145.66	1456.51	2415.07	1959.71	2019.17	1912.04	1233.93	1280.59	1786.31	1848.64	1509.33	1188.09
TPI1	2694.18	3068.62	4079.77	4827.76	2756.41	2596.1	3101.8	2621.9	1358.29	1313.21	1707.6	1626.35	1136.79	1228.54	2064.29	1898.53	478.22	523.51	1239.61	1249.05	794.89	705.63	1218.32	1317.17
H3F3B	2041.95	2031.63	2014.64	2235.7	1856.89	2077.99	2090.28	2048.06	2651.27	2460.44	1966.14	1832.57	2303.18	2754.6	2674.36	2230.34	1148.09	1137.9	1178.47	1142.84	1282.93	1228.98	1059.42	1070.14
PDIA3	2142.16	1637.87	1561.57	1067.77	1542.81	1658.07	1755.61	1743.21	3917.56	4541.28	3269.47	3476.41	4534.35	4000.83	2848.89	2943.45	533.71	506.4	692.63	676.93	580.06	437	560.64	690.06
PKM	3485.74	3944.33	4808.42	5349.18	3389.93	2991.31	3938.47	3618.38	1204.68	990.7	1596.3	1609.69	979.5	971.02	1704.9	1742.48	199.44	231.14	507.81	527.04	356.43	274.46	474.5	560.73
HSPA5	1492.4	1529.61	1434.46	1373.79	959.52	946.02	1670.64	1637.28	4768.76	4189.47	4600.84	4399.35	5593.85	4535.04	2929.49	2936.64	147.92	148.25	423.65	422.58	210.7	145.16	274.88	359.15
ID3	1898.62	2022.24	2115.17	2453.88	1958.42	2098.81	1935.57	1648.55	3414.91	3669.55	3386.47	3221.76	2149.95	2851.4	3196.21	2741.2	1213.26	1230.1	38.13	22.09	1712.98	1863	48.2	67.04
RACK1	1567.51	1674	1883.86	1742.84	1694.17	1688.37	1614.52	1631.52	1181.96	1102.24	1461.56	1308.85	771.15	1246.09	2257.21	1988.57	1051.18	1041.56	1773.78	1750.07	1229.51	1140.16	2000.08	1954.78
OAZ1	2256.07	2444.5	3107.75	3728.9	2088.56	2196.05	2370.99	1871.19	1050.77	1082.07	1565.26	1503.96	801.09	997.24	2346.13	1896.23	744.27	791.53	1755.27	1752.07	963.06	847.21	1828.81	1867.59
PPIA	790.88	974.51	1064.64	1344.26	1281.74	1337.66	1078	1010.6	584.97	942.88	828.13	710.14	558.99	557.91	1041.37	860.19	2240.18	2227.52	2803.68	2877.94	2349.28	2542.05	3026.94	2659.82
TUBA1B	1852.49	2225.08	2476.86	2874.03	2561.7	2271.01	2701.11	2558.36	535.86	517.99	1018.19	859.58	529.24	582.86	1225.77	1195.25	1077.01	1229.62	1989.96	1953.83	1565.56	1307.88	1518.75	1679.11
RPL9P9	958.29	1095.7	1299.65	1901.93	1135.91	1105.77	1020.98	1008.7	762.35	860.65	1245.74	1061.96	718.12	706.66	1458.89	1234.18	2154.41	2073.71	2757.37	2918.41	2115.4	2302.85	3465.25	2841.99
RPS18	594.06	584.4	891.84	1153.55	613.04	732.52	602.96	541.04	420.91	824.83	668.2	530.71	402.77	388.82	1069.54	755.2	1235.77	1157.77	2095.55	2048.14	1360	1520.09	2376.03	2049.19
MAGED2	1760.76	1771.69	1358.34	1663.11	2161.47	1921.04	2057.9	1975.21	2775.96	2246.84	2996.79	2682.89	2901.66	2969.72	3520.85	3376.99	512.12	507.18	285.98	267.65	462.3	397.23	212.07	294.72
RPL17	638.07	692.29	677.9	1017.51	647.41	707.4	573.06	676.78	443.1	602.93	646.4	664.87	452.14	398.82	940.77	753.03	1796.27	1697.3	2491.75	2611.16	1874.84	2121.5	3113.15	2630.24
RPL5	710.77	857.61	775.79	964.66	825.82	1006.17	866.76	829.72	662.26	763.23	788.58	742.67	516.44	664.71	1272.14	1045.98	2009.49	1992.32	2657.3	3090.84	2267.84	2206.24	3189.34	2775.65
PTMA	768.41	887.27	973.03	884.99	946.17	1161	831.21	886.99	687.98	1397.8	767.5	633.02	568.39	619.28	1029.28	723.53	1756.38	1495.93	3579.83	3716.46	1739.37	1788.17	3115.49	2582.16
EIF4A1	1598.49	1773.4	1939.12	2126.01	1751.66	1600.92	1847.28	1932.46	1434.67	1259.88	1889.32	1538.23	1267.28	1347.19	1864.24	1781.22	807.34	840.85	1629.33	1584.73	918.09	903.73	1534.93	1719.46
RPL31	343.08	492.06	502.35	809.88	474.65	544.59	400.33	388.33	471.56	806.02	655.54	654.08	431.11	428.09	899.21	685.69	1783.56	1692.04	2145.65	2182.6	1456.82	1730.59	2646.57	2169.31
CLIC1	1885.01	1990.51	2683.01	3221.43	1652.11	1747.44	1985.53	1682.73	1733.16	1707.49	1811.76	1632.59	1307.34	1516.03	1664.32	1465.58	699.8	735.34	1297.37	1310.26	731.2	754.9	1109.91	1222.28
MT-ND4	2040.47	1764.99	2149.84	357.4	2289.34	2318.33	2085.01	1897.86	671.16	661.51	566.17	780.71	936.59	873.79	1023.04	1109.02	1298.27	1300.18	1843.57	2154.66	1167.1	1280.54	2096.52	1596.36
RPL6	763.67	811.95	765.58	1007.07	944.81	896	777.33	986.01	861	1045.72	1042.37	995.97	760.82	995.61	1336.74	1171.24	1587.89	1497.66	2409.39	2481.87	1611.11	1744.37	2666.96	2282.27
VIM	1622.89	1480.03	1095.53	950.21	1350.13	1393.04	1323	1314.12	1466.37	1433.07	1272.11	1247.71	1109.44	1477.18	1440.8	1412.21	1891.66	1913.45	155.13	134	2170.03	1897	269.37	229.76
RPL37A	326.34	324.98	551.26	813.3	309.95	369.51	309.46	281.71	185.72	479.96	370.05	285.79	187.95	146.86	426.03	311.35	1014.12	864.55	1159.76	1172.39	979.09	883.5	1272.66	1076.52
H2AFZ	1633.46	2056.4	2133.09	2714.31	2159.73	2332.06	1934.39	2284.35	910.2	899.27	1039.56	877.82	824.55	851.9	1725.92	1556.85	761.48	783.21	1906.42	1928.38	826.48	850.91	1447.16	1355.27
MT-RNR1	984.3	917.35	1261.24	1423.98	1348.61	1420.69	1029.53	997.18	712.22	1058.97	773.36	767.6	826.72	709.63	1239.2	1156.81	1305.51	1273.05	2680.48	2841.3	1189.79	1306.43	2792.03	1980.91
BSG	2444.75	2525.43	2932.03	2947.25	2042.71	2068.14	2542.75	1983.39	1260.85	1217.27	1378.88	1363.91	1055.84	1089.87	1675.14	1586.16	432.92	458.21	467.98	489.92	440.82	411.86	448.13	450.12
MT-ATP6	1064.28	1019.15	1339.69	321.11	1632.04	1543.63	1564.16	1304.21	242.1	314.04	268.8	366.53	554.91	498.39	753.55	693.28	1185.34	1294.11	1614.47	1849.25	1389.59	1387.51	1859.89	1456.09
RPL15	850.22	934.41	1290.09	1910.48	939.11	1115.79	868.62	837.65	683.63	1137.07	910.78	865.73	566.24	639.43	1281.37	1065.48	1434.74	1283.53	1396.86	1437.44	1247.13	1337.04	1515.85	1385.84
TUBA1A	1798.1	2040.64	1680.9	1949.1	2716.93	2283.04	2049.7	1973.71	1369.86	1105.81	2318.61	2098.33	1351.91	1338.77	1483.57	1522.06	1039.43	1103.55	159.62	164.15	831.78	777.67	156.58	207.54
RPS24	327.26	311.06	408.07	589.24	348.96	420.98	312.04	342.54	264.65	496.95	341.71	310.91	285.84	228.23	539.74	404.79	1499.24	1136.59	2099.28	2009.23	1437.86	1572.48	2459.72	2050.87
HSP90AB1	1403.4	1453.69	1207.43	988.07	1133.98	1211.29	1376.88	1563.55	990.45	848.75	1293.77	1397.83	1091.84	907.33	1204.81	1361.19	1089.77	1029.35	1519.66	1407.94	1204.04	1007.61	1361.93	1501.44
RPL11	413.47	449.79	537.87	733.46	491.4	572.99	359.54	418.33	367.8	659.91	466.47	440.8	289.99	346.35	760.93	602.08	1234.57	1143.24	1535.28	1559.38	1326.15	1320.45	2031.64	1573.04
HNRNPA1	536.64	665.36	541.78	510.34	637.99	621.85	717.4	698.87	205.15	197.95	350.85	330.33	296.16	214.14	460.89	485.95	1281.66	1302.98	2846.96	2681.84	1915.48	1641.11	2829.5	2995.08
RPL34	391.32	438.43	483.54	757.82	481.32	531.54	368.09	408.66	331.56	739.27	541.47	513.47	321.48	341.1	760.19	541.75	1708.7	1614.08	2339.04	2229.35	1940.6	1754.34	2597.43	2109.78
FKBP1A	1403.37	1367.65	1050.29	1061.2	1402.73	1476.43	1168.14	1150.06	2396.97	2245.25	2263.37	1889.87	1800.48	1937.99	1892.81	1759.42	1325.7	1318.41	383.63	358.48	1040.14	1008.82	305.2	358.69
PLVAP	1430.95	1439.59	941.7	595.96	1759.15	1714.65	1614.42	1415.66	2490.84	2299.27	2233.53	2292.86	2461.4	2978.56	2410.2	2298.58	410.37	435.52	36.17	25.64	442.86	463.2	16.93	20.83
RPL19	677.95	757.41	875.12	1133.85	821.11	949.34	785.95	732.13	459.87	775.93	704.8	611.66	402.15	408.2	957.18	791.04	1221.25	1034.35	1827.49	1752.23	1054.43	1214.03	2059.43	1719.82
RPS2	706.84	623.79	1239.43	2144.53	736.25	678.03	669.18	662.04	242.38	417	401.5	442.45	425.96	272.2	657.06	721.13	505.54	516.03	721.83	868.55	665.92	630.43	1032.75	675.98
SERPINH1	1433.19	1477.74	1636.6	1716.53	1427.41	1300.84	1705.05	1601.59	1516.47	1444.9	2194.56	2122.73	1307.75	1540.03	1833.22	1918.99	528.55	587.81	243.63	230.84	624.41	611.45	298.85	333.52
RPS29	249.98	272.64	343.03	469.38	294.07	329.1	262.21	226.33	195.25	446.68	273.63	149	135.58	122.8	281.27	189.54	1432.72	979.4	1184.37	1469.75	1055.42	1195.9	1754.73	1301.64
RPS23	255.53	401.97	474.59	781.76	415.95	392.2	377.56	335.45	179.02	374.66	344.76	256.15	200.55	163.77	429.3	293.61	1134.17	943.54	1620.5	1725.13	1066.55	1112.4	1934.51	1504.88
RPL35	579.75	642.85	1135.3	1488.48	665.13	826.97	682.2	558.38	508.37	1256.18	514.9	479.25	391.59	532.85	1078.73	613.54	688.2	650.08	1136.24	1139.18	649.92	787.84	1307.54	1108.85
RPL7A	457.94	537.23	639.47	763.74	544.09	496	501.86	496.27	302.31	355.26	444.42	406.32	289.51	312.49	612.62	601.05	1060.86	1000.86	1835.98	1887.02	1444.95	1435.88	2335.75	2034.21
NPM1	676.11	784.89	782.13	909.97	776.16	922.58	871.72	917.5	397.68	440.83	451.54	446.87	582.28	445.96	590.5	593.89	1214.79	969.41	2129.78	2156.15	1266.17	1068.83	1946.98	2078.07
MDK	637.15	651.07	952.2	872.12	636.62	764.1	797.05	652.48	1078.37	1539.96	1176.75	1140.75	729.92	1047.46	1926.21	1457.5	1512.23	1564.32	530.5	560.96	1520.67	1553.29	644.86	570.44
RPL27	564.56	617.84	920.53	1221.43	618.16	731.94	650.66	563.46	404.46	883.32	575.29	497.29	429.21	408.51	866.91	610.7	1051.78	932.02	1715.28	1787.02	1076.58	1254.84	1967.22	1587.4
CD63	703.15	736.57	957.75	1123.97	730.9	846.34	750.85	651.04	1037.02	1190.34	1129.21	1040.83	846.14	1029.29	1179.1	983.03	1606.41	1515.2	1627.76	1628.18	1155.34	1363.02	1570.04	1534.61
RPL29	583.13	703.63	963.46	1308.37	720.13	705.77	697.81	563.14	378.64	538.74	526.02	517	355.16	325.65	923.08	698.52	1066.58	869.11	1646.19	1593.34	901.49	1127.2	1799.13	1693.49
RPS11	473.9	421.57	711.41	971.11	460.44	532.33	528.7	410.79	244.87	433.74	374.64	302.06	185.77	230.07	547.81	407.6	780.2	753.1	1002.38	1048.21	1001.42	857.57	1104.85	912.92
RPS9	684.63	767.74	1043.14	1684.53	757.14	848.03	705.89	580.68	222.65	342.13	366.65	347.86	203.46	182.2	618.58	526.8	937.59	834.69	1368.84	1332.08	1096.03	1021.84	1613.9	1309.12
PSAP	1145.15	1061.09	924.02	912.79	946.94	929.72	1070.82	991.15	2187.85	1745.33	1999.18	1948.66	1800.25	2005.8	1735.92	1775.34	738.73	712.94	436.42	400.73	619.06	724.57	424.16	486.33
RPL27A	549.82	537.03	663.15	970.51	578.75	678.48	397.35	459.49	339.02	579.68	450.04	381.21	184.23	261.93	647.23	468.38	1048.31	986.57	1569.66	1493.72	1051.65	1060.83	1723.98	1427.25
MT-CO1	539.81	458.15	475.67	285.2	606.86	536.49	585.57	427.39	309.81	437.98	315.27	369.86	431.4	295.32	558.97	663.81	1117.55	991.26	1305.31	1339.45	751.13	954.53	1134.41	934.59
ESAM	774.23	692.66	525.26	361.45	939.01	884.31	777.47	685.59	3197.48	2815.94	2438.02	2387.7	2750.06	3243.74	1702.45	1692.72	508.38	544.97	150.25	143.95	381.77	603.84	153.67	214.35
CALM1	1009.1	1060.42	763.12	719.45	1246.2	1448.59	1112.34	1015.7	1320.75	1559.09	1214.19	1183.03	1280.47	1355.06	1442.97	1262.39	1759.48	1769.59	675.47	675.9	1346.73	1500.53	578.65	555.58
ATP5B	1087.01	1221.07	1214.67	1563.14	1222.39	1072.75	1226.05	1227.75	886.96	744.87	1077.13	980.18	782.44	829.97	1135.55	1194.12	688.04	681.77	1490.26	1436.29	828.9	755.74	1308.77	1519.01
RPSA	520.54	692.53	836.89	1292.08	652.66	556.11	620.67	597.62	196.57	186.46	329.27	301.43	166.22	164.6	368.61	377.58	875.97	900.55	1543.79	1596.77	1064.38	1081.99	1826.41	1551.47
RPS10	650.44	647.14	1031.51	1682.98	559.93	653.01	559.78	504	428.83	742.3	532.01	528.03	274.36	308.95	705.04	565.01	954.64	871.68	1404.4	1449.73	668.02	813.14	1410.47	1134.71
RPL18	533.39	593.31	829.23	1151.99	526.64	623.62	510.2	451.06	346.67	557.74	468.04	471.11	260.29	337.79	762.63	605.9	935.16	883.98	1223.2	1330.21	911.29	1080.41	1609.33	1367.58
RPS27A	391.78	339.68	340.16	546.83	341.84	394.21	309.83	291.25	161.4	296.21	304.39	247.22	186.32	132.04	349.16	263.77	1500.05	1408.27	2018.67	2072.61	1271.81	1510.76	2267.15	1571.64
RPS12	328.7	356.19	396.2	674.44	379.62	555.46	320.18	330.25	292.16	549.08	307.79	261.8	202.91	205.24	508.9	345.08	1109.3	822.2	1471.12	1409.25	979.01	1026.02	1684.06	1356.78
SPARC	1124.22	1152.39	718.64	688.05	1013.61	971.85	844.77	820.06	1690.55	1582.69	1777.36	1567.34	1083.58	1039.45	927.02	897.48	476.91	561.27	147.62	128.25	545.6	473.97	170.89	172.77
PPIB	803.17	957.56	1099.44	1385.41	804.54	871.49	899.14	738.17	1408.31	1798.81	1705.84	1539.77	1183.95	1350.21	1963.82	1541.85	351.3	397.84	613.44	683.88	526.17	444.85	735.44	641.53
EEF2	1262.27	1210.7	1171.95	1179.25	1060.79	928.09	1151.46	1112.27	561.2	486.26	726.01	749.19	454.87	564.31	995.45	1050.08	439.05	482.82	741.21	756.92	482.74	473.74	855.29	821.03
PDIA6	890.73	854.57	695.45	821.3	718.43	694.85	748.65	883.41	2292.93	1984.1	2117.56	2099.04	2000.53	2131.42	1804.57	1866.72	288.61	327.46	416.95	366.75	374.81	333.34	346.68	405.94
SERF2	818.04	906.55	1068.06	1213.8	796.32	1111.11	813.76	595.03	1190.37	1999.17	1015.49	896.52	781.2	1049.43	1577.32	1073.62	791.67	777.69	438.26	461.63	822.17	979.45	493.61	451
RAN	1122.83	1274.06	1571.84	2226.98	1253.03	1282.36	1322.65	1301.22	549.5	577.29	747.03	673.58	468.35	491.18	1051.58	833.1	646.54	499.26	1174.4	1147.26	521.79	557.99	981.29	962.38
RPL9	313.09	340.57	549.63	706.87	388.15	364.05	335.42	311.38	249.73	412.46	507.14	330.21	274.05	261.09	579.91	429.68	887.02	884.96	1034.05	981.35	1318.12	972.89	1306.76	942.68
RPL39	196.83	225.89	319.65	490.39	185.14	299.9	171.73	190.96	147.2	276.72	242.45	223.91	155.9	119.31	301.69	211.95	1077.87	788.87	1115.21	1374.06	986.49	970.44	1615.34	1171.7
TUBB	1121.76	1214.46	1144.4	1132.69	1275.58	1063.62	1360.21	1282.76	567.96	507.74	981.53	915.64	596.45	517.21	950.67	984.33	974.2	967.42	977.78	928.62	882.06	882.2	726.38	863.49
RPS20	473.15	514.3	652.68	1023.81	528.76	687.38	483.53	414.85	322.35	602.94	426.29	382.83	268.92	239.56	620.36	441.87	970.36	935.86	997.24	943.74	715.27	897.46	1020.16	789.92
IFITM3	462.77	518.09	765.46	448.28	338.04	489.5	505.13	393.77	876.43	1404.15	1144.32	1199.81	647.88	761.64	1258.66	958.55	1322.87	1203.99	1606.65	1706.34	1361.9	1333.91	1405.6	1042.52
RPS17	389.8	446.51	696.47	1054.57	429.51	583.13	459.04	391.04	348.67	770.05	506.12	378.47	301.03	332.13	702.67	498.85	657.67	545.92	918.32	889.39	470.18	656.81	1114.31	762.12
RPL26	350.86	372.2	386.58	677.8	369.22	459.6	310.67	340.75	298.21	587.12	366.47	381.68	248.52	292.29	531.61	429.18	999.04	862.06	1236.7	1217.63	730.53	1007.84	1475.32	1161.79
RPL10A	596.07	668.59	831.4	964.63	697.83	806.22	749.61	619.08	275.3	361.23	396.21	344.02	297.83	304.5	804.58	634.05	690.68	694.28	1326.14	1289.92	918.51	976.34	1628.13	1304.92
PFN1	674.26	582.43	952.79	1306.01	1379.03	1205.17	547.16	808.49	508.35	832.7	383.46	527.06	291.45	618.65	405.37	465.77	854.26	1020.78	1555.49	1736.27	991.5	1065.3	1662.07	1520.63
GJA4	854.18	906.59	578.52	590.91	845.16	774.9	483.29	454.86	2080.54	1843.15	1543.5	1552.46	1527.65	2200.69	1159.44	1166.67	1431.93	1531.14	253.14	263.75	1419.31	1696.66	242.54	302.97
RPLP2	268.83	414.23	492.65	784.61	367.12	371.66	477.81	339.28	217.92	293.11	275.97	201.98	211.9	178.06	379.3	312.31	1076.58	950.42	1266.87	1472.49	1132.3	1108.46	1628.51	1391.11
TPM3	1272.38	1286.33	1031.79	1056.47	1238.45	1230.34	1167	1261.96	1252.07	1271.04	1204.65	1152.82	1095.43	1045.14	1019.03	988.41	732.86	765.46	799.49	815.49	576.09	611.6	602.08	686.27
RPL24	228.84	222.67	309.97	462.04	263.15	312.91	235.92	234.52	251.5	559.21	398.59	321.06	222.29	227.88	495.47	365.1	913.85	827.6	1128.23	1163.43	987.96	1027.39	1512.55	1121.02
RPS16	600.64	640.87	1014.26	1318.39	660.84	867.68	649.91	558.97	342.92	679	425.62	399.37	244.47	310.25	741.21	525.44	419.67	346.29	608.4	607.4	510.92	510.02	823.6	679.88
RPS5	782.2	981.61	1387.4	2201.11	920.81	948.05	961.57	755	259.54	375.09	364.11	392.7	179.87	240.82	565.76	502.28	602.78	588.77	1047.85	1144.89	754.99	671.07	1137.99	954.81
RPS13	542.67	554.33	721.91	914.94	655.64	682.73	532.88	509.86	306.24	639.55	567.01	457.36	332.76	265.02	668.09	512.86	1340.05	1003.71	1522.85	1498.87	1043.26	1148.26	1603.67	1287.66
EGFL7	735.26	799.08	1339.94	2526.59	1637.81	941.73	710.35	1298.05	1179.9	1457.49	1538.34	2137.91	624.99	1571.92	856.36	1412.24	337.56	367.19	205.13	177.1	579.81	494.53	225.45	234.25
RPL32	397.51	401.87	481.47	847.44	430.55	576.28	371.26	340.1	363.23	767.38	428.3	419.73	258.88	346.21	814.54	567.88	848.29	667.14	1035.15	1043.01	612.13	873.42	1268.53	969.86
LDHB	575.59	642.87	589.64	709.06	717.49	675.11	714.89	769.53	355.33	362.08	423.99	385.7	431.02	369.94	651.52	600.95	814.02	817.34	1962.89	1975.62	1049.75	947.36	2270.14	2201.76
RPL23A	316.37	334.75	400.12	563.88	354.17	422.78	378.76	305.12	240.52	387.42	351.18	319.54	242.33	202.55	535.37	376.17	1180.26	996.78	1631.34	1643.52	1104.33	1299.93	2048.84	1535.25
HNRNPC	698.54	711.69	634.16	759.49	732.83	657.26	715.95	723.71	519.63	546.19	726.59	575.24	556.86	477.71	645.32	589.1	1090.24	1053.32	1618.35	1562.84	1410.2	1133.81	1460.65	1526.9
RPS7	486.04	475.75	692.52	887.94	519.44	638.38	493.99	506.06	498.17	985.4	596.79	503.93	416.51	526.3	992.03	695.91	816.35	786.2	1057.23	1113.45	814.08	974.5	1438.67	1260.25
RPL21P16	427.78	568.61	567.58	1085.8	496.04	472.47	424.5	452.41	379.54	662.97	598.81	485.88	487.08	338.13	702.14	567.65	1038.36	962.38	1817.24	1877.69	993.18	1003.78	1650.4	1594.49
RPS8	292.43	349.13	411.57	555.12	341.59	463.05	357.73	372.7	365.65	703.09	409.05	345.2	281.96	388.02	713.94	533.54	513.29	478.17	781.34	793.82	681.95	560.88	1002.25	757.55
HMGN2	1156.74	1076.8	1197.48	938.9	1052.22	1279.66	1309.78	1229.29	506.76	505.91	428.22	399.51	526.78	517.31	724.51	635.46	472.33	619.08	1545.09	1556.36	721.94	721.99	1138.79	1238.13
PDIA4	864.33	872.98	777.02	705.53	646.39	622.59	823.76	825.3	2123.42	1944.31	2331.67	2084.84	1824.74	1913.21	1757.98	1779.33	90.13	95.68	130.4	131.81	112.1	86.54	88.16	112.43
RPS15	491.91	542.82	757.92	1083.93	617.53	713.14	543.49	559.46	446.52	1137.4	549.26	474.42	368.21	362.81	940.91	713.98	494.63	483.58	637.56	674.68	617.99	540.98	747.02	625.88
RNASE1	798.58	859.46	502.62	510.47	903.57	1005.33	608.48	440.43	1909.83	1923.14	1927.63	1715.6	1223.77	1408.66	1767.61	1360.47	935.42	957.11	84.6	81.29	394.8	643.99	74.78	66.12
GPX1	632.07	733.87	852.9	1245.57	589.99	700.6	519.22	390.86	940.59	1260.52	1149.63	1092.51	422.32	595.76	775.98	683.06	445.99	480.7	989.52	1090.08	952.11	733.88	1631.7	1526.03
RPL23	217.16	241.01	310.74	486.56	295.39	312.82	234.52	250.37	255.16	454.22	312.85	305.21	188.62	232.88	468.34	348.9	805.05	779.76	831.13	942.04	684.92	782.29	920.88	752.9
YWHAE	875.64	883.14	742.81	607.23	835.48	861.44	842.62	910.88	1082.98	938.11	970.86	902.14	1198.53	1093.46	1104.1	1059.38	537.65	632.73	487.21	544.97	627.21	596.41	505.16	488.55
RPL21	259.29	292.36	324	503.89	381.37	340.22	246.6	349.74	169.28	245.89	325	268.33	147.61	140.78	321	307.23	1385.98	1124.07	1744.08	1750.41	1411.15	1155.52	1983	1627.92
SLC25A3	854.64	981.68	874.41	963.26	968.98	904.99	884.08	909.44	534.47	495.15	740.91	661.81	517.47	484.51	750.56	775.57	783.14	751.73	996.22	974.81	867.97	779.62	1032.78	1020.07
NACA	277.17	275.53	269.68	336.76	304.34	408.46	382.01	323.14	230.53	333.48	256.84	292.7	331.39	259.71	396.81	381.44	1105.26	985.43	1482.07	1474.51	1361.63	1162.76	1561.13	1340.94
RPL12	316.11	381.75	404.99	542.43	343.4	395.58	260.47	239.4	171.65	269.21	265.75	208.11	133.47	182.31	468.77	297.24	499.3	554.97	1271.35	1275.28	599.44	721.36	1356.62	1043.52
RPLP1	348.18	447.89	577.42	801.24	425.98	526.37	361.7	325.66	255.23	648.7	348.15	311.75	169.99	215.3	577.5	399.68	883.69	692.24	1007.77	990.4	648.69	772.87	1013.39	794.46
HNRNPK	1016.61	1029.01	802.13	777.29	994.78	1006.85	1013.36	1133.64	1028.61	839	1001.56	870.34	1176.58	1000.46	1048.83	1032.9	521.68	469.01	676.15	652.86	500.64	498.41	508.6	675.1
TMED9	1090.2	1083.08	1105.12	1136.08	943.03	893.99	951.09	858.82	1459.2	1152.79	1178.76	1328.71	1035.07	1426.41	1264.96	1230.46	271.47	274.47	297.08	295.25	276.72	266.62	226.91	293.47
RHOC	814.19	875.31	1150.79	1441.79	828.61	825.25	803.3	727.56	1191.68	1178.01	1283.02	1240.6	858.93	1051.67	1087.45	974.82	645.09	696.73	295.45	286.85	525.32	637.58	257.91	295.49
UQCRC1	1533.35	1454.92	1740.18	2030.36	1197.09	1100.9	1447.03	1072.5	904.39	682.09	883.4	929.51	640.24	795.57	923.03	902.25	216.74	193.76	369.87	400.06	189.99	199.15	316.82	339.13
GSTP1	737.22	862.09	1248.17	1620.28	624.31	674.77	657.44	482.34	598.38	913.41	720.49	709.63	374.18	404.43	653.05	529.31	659.06	636.1	1125.28	1206.46	487.78	548.08	821.81	682.61
MT-ND1	773.09	754.73	835.5	219.31	1073.61	1107.05	821.96	718.36	316.94	395.95	313.87	367.46	413.07	351.57	593.51	621.82	761.41	779.85	1152.66	1259.1	723.4	908.5	1448.63	1157.22
CALR	460.78	496.25	530.4	538.47	469.55	413.78	569.1	525.1	1155.5	1539.67	1424.78	1275.64	1213.42	1204.08	1150.51	1119.79	341.38	366.6	607.67	616.65	576.69	447.29	580.12	663.12
P4HB	924.7	862.37	955.87	1108.08	819.13	705.81	797.9	896.11	1083.31	1055.82	1335.68	1298.12	911.32	1053.97	1182.75	1337.48	256.66	227.93	343.49	326.45	316.05	240.37	262.64	319.48
MT-ND2	622.12	585.64	618.63	185.69	769.75	900.13	609.75	536.47	226.1	317.24	225.27	231.01	288.8	244.05	366.04	347.84	959.46	949.87	1548.5	1631.88	979.81	1053.56	1943.96	1530.1
AD000090.1	642.87	927.32	3476.7	2587.11	1194.17	1040.84	941.57	1258.05	612.92	877.95	1060.06	934.33	783.84	734.16	1147.19	1046.84	135.99	45.57	31.6	29.71	15.64	46.79	25.26	44.97
MT-ND4L	714.3	700.2	943.37	196.14	789.48	1153.17	789.67	582.33	250.66	463.12	178.05	312.54	249.2	209.37	353.29	354.29	828.92	962.47	1351.69	1333.08	725.5	986.41	1357.85	1140.51
RPL30	221.7	310.18	405.18	636.85	303.72	390.25	289.4	260.14	199.47	340.24	273.55	251.14	163.98	147.92	409.03	268.08	850.89	749.69	854.56	831.34	643.27	866.34	1005.97	813.03
SKP1	624.78	615.75	589.02	745.19	770.53	901.63	709.09	732.32	730.75	802.18	801.92	709.58	887.36	763.06	1039.8	759.52	754.9	823.81	742.7	728.41	798.55	959.24	815.77	734.07
MT-ATP8	473.46	271.71	316.52	90.1	524.21	553.12	431.2	193.64	52.26	160.55	46.56	107.6	300.34	72.8	233.53	112.25	252.14	355.75	395.75	468.76	0	258.72	398.52	217.91
EIF1	508.76	569.12	531.63	403.24	591.27	604.6	542.06	527.15	633.63	893.91	710.97	677.95	626.35	528.97	645.52	554.57	953.74	994.26	831.07	873.23	914.01	948.22	922.79	746.15
MIF	596.49	746.86	1252.52	1859.73	728.24	903.06	795.77	549.54	404.5	789.33	360.76	372.14	263.45	361.39	790.92	577.65	270.44	425.87	752.87	710.86	442.11	543.49	946.37	851.59
HSPB1	778.83	612.12	848.93	636.18	745.37	829.38	657.02	567.42	980.28	1873.82	1260.34	1364.72	631.17	977.09	1287.3	1134.11	676.97	602.34	272.67	305.54	338.32	414.92	331.11	295.13
SRP14	519.15	656.09	614.38	830.81	779.45	875.29	593.37	611.8	882.37	1094.53	930.25	787.39	763.32	922.9	1110.11	794.59	754.28	778.73	573.39	572.69	767.06	941.66	626.13	553.45
RPL36A	124.49	171.99	139.14	218.44	131.33	166.1	119.71	132.4	138.06	184.18	181.2	157.16	79.7	79	211.79	178.52	452.06	445.2	631.38	577.86	555.07	505.06	918.08	550.95
HERPUD1	1035.77	862.63	833.96	524.35	550.87	522.57	770.38	674.28	1980.82	1448.11	1800.21	1761.97	1461.01	1651.05	1192.99	1095.35	68.22	57.65	46.95	49.44	59.7	62.08	40.03	47.35
PGK1	609.58	757.85	796.47	971.42	742.08	685.15	719.79	714.86	530.69	533.9	828.04	682.42	497.09	535.37	855.67	784.23	457.45	463.57	789.19	776.78	585.41	516.62	741.3	887.9
GPX4	652.51	778.5	1042.36	1490.5	717.41	773.95	710.89	496.18	601.41	893.18	562.46	593.63	397.93	504.17	674.87	498.71	750.73	767.86	579.42	630.34	620.13	618.74	529.65	501.9
POLR2E	984.02	1124.51	1384.8	1440.6	910.42	968.22	1002.05	871.57	1007.78	994	910.8	926	543.59	790.77	1104.65	973.07	181.93	185.78	226.43	235.26	156.63	172.84	185.59	219.65
RPS15A	191.5	233.58	307.31	396.9	200.71	231.8	213.35	183.39	164.64	291.2	223.99	191.44	132.22	125.04	320.61	253.53	646.95	596.89	822.74	778.75	638.06	727.79	982	769.34
BEX3	311.68	399.98	374.09	428.55	577.52	651.91	488.89	480.19	770.28	1052.36	838.5	619.32	852.83	926.58	1059.74	843.35	845.15	985.09	362.24	361.74	1032.78	1206.65	646.44	507.09
PRDX1	684.18	805.96	712.64	911.52	814.4	746.37	748.56	779.99	559.98	581.23	876.69	690.32	564.02	479.79	805.58	686.3	591.57	604.66	483.73	496.56	556.34	678.43	503.04	421.42
MYL12A	548.01	627.51	508.74	619.86	583.67	619.82	576.31	533.71	764.65	776.48	756.01	674.83	723.18	628.25	711.5	611.5	905.15	829.87	808.68	755.53	723.09	770.29	655.3	708.86
RHOA	755.73	695.05	587.26	407.28	769.22	691.31	736.72	799.65	660.31	646.4	791.6	745.05	742.33	656.93	725.92	746.01	578.11	579.17	535.99	536.21	682.72	548.18	530.8	574.14
RPL36	314.73	352.52	543.42	653.63	314.47	371.52	307.38	251.26	256.42	754.03	331.57	289.5	189.52	265.78	580.26	424.57	555.25	544.3	753.79	823.95	657.31	642.73	958.88	866.86
RPL35A	180.09	157.9	208.55	352.02	190.14	239.71	153.89	165.36	143.04	309.68	199.96	182.32	126.91	129.7	331.32	270.33	846.78	711.74	802.68	836.73	649.43	773.5	969.84	784.13
FCN3	945.43	989.29	597.35	756.34	898.53	977.73	692.8	589.89	1552.73	1513.34	1580.93	1556.01	917.6	1155.86	1337.56	1138.46	14.74	17.52	0	0.67	118.95	106.6	0.4	0.89
RPS4X	300.08	377.87	396.31	502.62	540.52	553.78	495.22	482.38	239.85	282.62	424.17	346.6	322.59	288.44	786.41	664.87	600.94	524.15	820.06	791.59	720.94	861.46	1235.2	1088.31
PPP1CA	931.31	1040.28	1254.31	1313.91	943.17	904.4	975.41	831.91	827.75	765.29	859.67	922.16	600.42	745.34	809.33	783.64	214.78	251.81	283.6	287.05	232.21	246.86	236.71	280.98
ARF1	844.68	871.98	846.2	804.71	808.43	755.27	929.12	857.54	854.74	793.96	937.23	869.32	724.98	754.09	901.49	823.26	339.76	339.56	315.76	277.39	383.38	320.42	257.7	321.92
PRCP	385.18	391.68	201.93	233.77	353.04	353.84	278.06	271.02	1495.83	1192.73	1841.6	1463.43	1194.37	1039.28	1022.58	1064.17	882.81	820.05	44.96	46.3	1141.1	882.61	45.87	55.72
RPS28P7	0	108.93	119.93	151.61	45.54	116.79	96.41	23.39	57.04	195.51	0	84.18	0	93.06	109.84	65.09	174.86	526.48	449.71	469.18	186.8	690.48	1159.37	517.24
YWHAZ	478.72	454.55	351.12	311.93	471.17	453.21	418.27	493.69	564.56	446.83	488.15	467.49	723.62	558.64	385.1	444.41	1335.32	1311.54	923.98	874.45	1042.98	1102.83	831.45	854.34
SLC25A5	800.9	843.08	831.34	898.42	834.39	845.67	935.66	854.16	464.62	451.07	542.91	484.04	425.18	443.47	804.1	687.31	400.5	369.84	785.45	763.67	384.44	416.78	795.3	772.78
RPL38	99.46	130.73	188.9	236.17	159.91	168.37	128.35	141.39	135.74	349.79	146.5	131.91	115.71	90.14	235.48	168.68	501.38	440.19	462.93	538.13	328.92	478.26	599.4	497.78
FAU	487.13	507.78	837.86	1172.86	461.57	553.45	455.6	347.23	298.24	606.58	399.42	348.74	208.36	226.56	476.97	385.51	621.42	540.33	713.65	709.28	424.23	624.71	758.18	619.8
PGAM1	922.42	949.59	918.76	1067.34	953.88	838.71	1001.54	1003.87	439.84	370.56	536.63	458.15	408.65	406.05	566.59	565.27	249.64	241.99	548.52	516.79	357.05	329.53	527.9	657.49
LGALS1	597.89	819.95	1166.29	1758.14	440.53	539.85	464.36	350.44	563.98	1089.02	678.29	682.35	154.39	191.47	380.39	264.26	608.1	603.31	75.57	99.87	313.68	265.21	66.62	24.46
UBA52	376.79	359.51	428.96	626.34	364.8	442.41	291.34	290.45	205.25	352.43	283.9	247.74	178.48	162.13	331.68	253.08	620.23	579.29	667.65	659.45	450.07	598.69	802.56	618.33
S100A11	823.89	875.95	1004.03	540.41	787.54	1065.32	857.76	615.22	638.37	1042.99	553.62	606.86	424.61	533.21	763.46	577.54	689.79	531.69	90.24	73.58	439.11	483.78	70.05	46.45
GABARAP	496.06	521.69	504.7	553.19	457	477.82	444.67	269.11	569.98	699.61	679.62	559.86	442.38	434.27	655.76	413.17	917.72	1250.34	524.21	574.4	401.75	973.87	725.43	615.29
EIF4G2	863.61	954.34	750.32	710.94	928.2	933.7	1048.66	1133.9	628.44	496.43	613.17	687.65	1039.69	830.7	565.99	695.81	255.09	280.52	333.57	345.34	369.27	269.08	241.08	362.69
COX4I1	517.54	578.56	691.81	891.51	588.95	680.85	524.94	467.55	419.77	653.8	545.1	458.19	310.4	386.61	599.64	518.91	615.9	603.24	592.49	614.31	704.14	574.6	673.92	585.63
RPL37	75.63	119.4	226.51	326.3	125.61	159.74	87.9	107.62	108.83	311.04	130.01	112.96	86.4	91.4	206.19	134.79	580.88	493.12	611.05	645.15	446.43	499.02	748.29	582.46
RPS21	121.31	180.97	264.83	394.43	184.68	233.33	154.56	162.08	80.59	186.58	71.54	76.04	54.73	57.27	165.13	123.84	484.1	372.9	551.26	586.33	473.56	415.44	691.37	540.94
PABPC1	511.55	517.08	435.93	181.2	459.49	487.68	492.04	524.72	173.31	214.82	159	243.93	228.24	210.43	221.27	302.78	563.76	476.19	876.29	981.37	507.12	462.39	871.55	706.2
S100A16	600.35	648.64	679.57	803.75	789.78	780.02	891.63	738.83	815.86	808.05	996.06	876.27	638.65	773.44	1109.92	1000.15	575.87	582.26	19.29	14.56	471.57	489.1	27.12	28.82
SELENOW	584.36	791.73	1131.7	1670.29	595.57	506.43	699.95	552.3	570.85	711.77	832.95	718.39	364.31	486.41	597.62	512.06	620.53	671.56	269.64	299.59	301.66	412.23	348.22	361.37
STMN1	313.45	378.09	262.88	344.61	362.57	445.11	368.33	354.19	200.58	232.94	218.43	184.67	241.66	234.8	297.38	242.11	1583.01	1672.62	902.17	870.27	1386.63	1661.73	628.18	673.69
ATP5A1	650.18	750.46	599.34	752.21	705.4	633.57	655.89	774.6	372.18	331.04	463.73	414.45	368.24	349.16	512.23	510.86	401.8	393.34	861.91	875.79	448.27	420.23	806.47	946.35
ARHGDIA	818.86	934.37	975.57	530.57	826.69	707.36	847.7	749.11	971.62	923.34	930.9	1032.82	648.09	776.16	888.96	795.24	130.97	174.63	147.41	152.55	130.69	130.98	150.28	147
AP2M1	897.49	950.96	884.15	940.23	872.05	788.22	892.73	832.25	700.49	579.95	724.21	709.02	533.15	597.03	692.86	681.93	236.24	232.84	216.45	226.78	272.11	232.06	195.44	222.78
TFPI	185.85	168.52	154.87	167.96	256.32	335.35	233.47	202.58	315.4	330.87	233.81	222.8	870.39	663.42	291.96	299.24	2194.17	2034.31	75.96	86.89	2385.13	2005.44	81.06	89.03
DDOST	736.26	696.8	725.94	734.53	548.73	562.79	663.7	586.48	993.58	856.37	1031.17	996	717.98	818.64	905.76	858.48	237.57	226.75	315.04	276.22	258.82	221.87	265.95	308.41
NME2	452.6	556.05	740.43	990.93	592.87	646.43	548.82	487.86	395.42	594.01	412.21	359.29	279.57	354.39	518.9	382.31	419.26	418.77	577.41	583.99	312.1	439.38	662.52	552.3
CALM2	542.07	542.98	607.91	805.31	457.08	631.19	536.54	519.8	319	320.71	335.62	287.07	408.82	357.45	436.9	330.21	574.11	550.06	941.68	983.23	465.02	502.12	820.33	799.43
COPE	867.43	932.21	1130.99	1157.83	740.51	760.11	874.95	633.92	756.51	725.43	754.43	762.25	430.23	617.73	894.89	737.36	206.66	228.37	215.74	220.96	202.59	191.43	185.1	189.63
HBG2	5.77	0	23.55	8.74	1.8	1.78	4.91	2.66	2.93	3.82	12.35	9.4	0	0	5.64	1.8	82.96	33.94	4272.63	4034.8	105.07	60.4	2775.1	3030.98
SSR2	644.89	733.26	785.42	902.41	689.33	670.22	684.9	590.31	692.59	720.28	761.35	648.36	599.29	578.58	741.48	618.34	415.19	386.34	301.06	312.03	334.84	396.84	312.24	296.67
HM13	927.47	897.15	1013.95	855.18	599.33	545.65	690.16	596.11	927.99	793.93	1035.54	1031.65	674.93	681.83	773.16	753.66	244.31	240.38	291.82	277.11	150.45	180.86	184.41	231.38
EEF1B2	419.22	455.68	485.19	677.42	412.15	452.92	398.22	402.39	282.03	329.92	355.08	318.98	237.24	265.71	436.62	334.63	359.56	444.77	1040	1030.72	448.28	472.94	1059.44	902.31
ATP5G2	324.43	373.64	459.88	500.65	350.9	446.66	380.7	300.83	287.78	436.48	316.62	291.73	199.35	242.84	523.87	351.79	731.4	654.96	784.1	875.82	681.56	782.01	1084.73	867.5
KDR	486.09	465.31	247.8	216.18	456.57	506.79	363.24	393.53	1319.79	1056.54	955.64	1105.45	1267.78	1120.21	728.93	828.41	471.07	518.64	17.64	15.68	813.04	555.18	27.2	29.5
BTF3	270.31	271.67	246.25	280.87	370.74	375.6	329.47	342.64	189.7	235.37	238.12	215.36	217.26	171.19	306.18	297.98	825.65	803.46	1131.78	1095.73	954.7	811.21	1206.59	1029.85
AC004057.1	545.76	499.08	580.54	787.74	649.44	650.38	530.7	468.21	270.33	541.68	466.08	377.79	349.36	406.23	782.31	649.33	428.96	405.86	549.89	469.51	404.45	504.28	623.78	515.66
HIST1H4C	691.42	682.81	2183.19	3526.27	710.3	1009.78	932.86	635.62	147.47	534.17	163.8	172.31	173.13	165.17	611.27	358.38	138.73	127.55	307.25	336.17	188.9	198.16	263.58	190.26
RPL14	90.48	178.81	137.31	232.22	114.04	143.66	127.56	105.85	132.07	183.8	183.7	205.11	138.73	48.63	141.75	426.95	352.07	338.61	721.01	959.7	817.2	876.95	962.55	833.4
FDPS	783.11	843.28	731.87	867.94	983.56	1001.79	817.42	701.99	417.33	418.35	444.74	396.8	325	359.04	484.33	460.26	385.04	453.72	455.82	503.11	551.16	446.02	452.09	527.87
ARPC2	467.61	499.53	460.98	525.89	569.15	604.08	507.34	526.04	758.33	787.35	738.64	623.61	682.11	687.92	736.84	668.63	393.13	431.9	389.96	402.13	412.94	384.77	377.84	380.78
HYOU1	612.69	607.25	560.48	467.8	462.19	433.73	586.46	618.49	1179.84	839.35	1346.95	1344.47	956.85	1086.2	1027.08	1124.22	42.57	49.6	68.65	69.81	70.94	55.84	64.04	53.43
RPS25	181.15	169.23	228.15	383.26	178.93	196.59	158.1	170.37	107.18	195.5	142.44	155.78	86.69	70.37	203.66	161.5	667.89	527.31	924.07	981.92	604.59	657.39	993.37	766.54
RPS28	131.34	112.15	168.35	268.28	122.31	102.14	101.77	85.59	96.03	167.91	103.28	109.25	23.5	40.58	138.44	129.21	594.89	560.06	607.29	627.52	510.1	573.1	665.87	538.41
IFITM2	401.56	410.49	610.42	343.31	196.44	269.5	329.56	205.26	347.87	595.86	366.64	392.8	218.8	228.32	328.74	250.61	561.58	641.91	1255.13	1436.19	460.71	504.51	809.42	603.6
HSP90B1	238.79	238.12	260.05	231.43	201.84	272.62	300.1	258.04	365.45	464.09	259.06	441.06	1104.21	856.24	237.17	396.21	523.43	462.21	822.68	825.2	525.58	470.98	751.37	684.43
VCP	702.34	669.08	625.72	577.56	623.54	559.63	647.06	659.18	857.95	767.99	1078.55	1026.76	784.69	731.51	805.49	848.34	134.32	133.55	137.73	145.97	126.51	133.85	105.72	145.26
MT-ND5	455.27	444.09	555.3	77.65	570.01	554.45	558.51	462.36	191.68	250.84	169.34	236.09	254.64	247.33	354.8	378.07	641.64	623.72	857.95	954.77	561.54	640.58	1012.55	866.46
FLNA	817.44	761.98	792.71	349.23	648.74	492.51	668.49	656.16	594.95	638.58	558.26	638.29	430.91	538.8	395.17	444.99	260.27	224.53	364.52	386.12	144.86	225.92	347.74	358.57
CCT7	670.64	691.94	778.26	903.22	651.92	588.21	812.18	756.8	420.71	353.15	560.53	516.67	411.75	454.73	673.61	659.47	159.63	201.86	457.89	458.16	285.47	229.31	455.89	527.69
PRMT1	723.74	825.25	1164.13	1481.96	636.53	616.72	825.67	697.15	414.67	394.77	444.91	430.45	305.83	360.44	565.57	529.88	197.32	245.76	273.9	263.68	251.16	203.1	257.27	262.95
CTSB	705.67	771.31	626.88	613.15	701.94	628.41	657.62	645.64	760.4	670.6	779.71	713.16	635.66	691.63	591.18	572.43	289.58	267.49	74.35	63.6	209.17	229.14	72.33	49.87
ILF2	591.57	626.03	611.98	647.78	610.38	573.94	722.78	703.26	506.48	425.03	627.34	517.8	508.72	513.98	672.87	637.57	281.64	254.36	425.82	395.28	351.65	277.11	340.79	391.1
MLF2	767.32	746.78	895.73	752.13	645.48	591.69	800.91	659.67	709.94	553.72	724.02	710.67	517.7	617.96	663.03	614.13	184.37	178.62	221.65	215.32	268.02	205.06	214.95	235.09
H3F3A	174.15	165.99	173.85	186.37	190.7	218.44	181.67	164.44	201.68	280.24	210.5	143.8	189.32	209.08	274.5	208.79	597.8	646.85	963.45	1125.23	657.73	650.15	1152.27	1049.6
PSMB6	585.88	680.15	723.8	878.75	590.47	690.47	657.25	507.95	650.18	787.65	572.56	536.49	455.6	601.36	766.34	582.87	241.53	265.13	238.69	241.85	260.26	275.51	231.97	212.71
PSMA7	514.3	540.88	495.15	618.59	555.14	644.21	497.01	515.82	492.62	660.87	534.31	475.09	358.48	487.56	601.64	549.2	349.65	400.72	438.15	471.52	369.97	430.85	450.06	397.51
ID1	273.35	113.92	358.23	1065.65	594.33	251.18	115.64	516.66	151.98	560.44	618.8	824.83	241.07	294.14	196.44	574.19	873.05	828.03	63.82	80.91	1693.73	1494.96	116.62	99.59
MSN	634.07	663.97	440.09	342.43	711.47	648.84	717.45	751.96	643.55	530.68	810.76	727.29	731.31	583.24	637.2	647.36	238.19	248.38	231.98	221.18	246.91	217.75	179.29	215.09
LIMD2	517.28	527.21	540.72	560.65	617.73	585.45	485.27	442.35	845.33	829.12	987.48	1019.84	621.21	860.84	863.58	876	235.04	236.3	202.95	223.17	218.32	210.12	161.05	184.95
MT-ND3	48.69	54.19	62.8	45.64	36.31	33.61	31.19	67.87	19.12	30.42	16.51	30.98	44.14	35.45	30.28	27.02	692.9	590.84	735.55	641.14	407.29	465.82	647.67	468.59
PRR13	581.64	550.89	574.55	320.82	487.11	556.68	650.85	491.25	428.21	350.67	490.74	458.93	393.81	447.42	496.11	440.17	395.28	413.97	762.82	828.42	375.1	442.52	743.27	697.99
MORF4L1	496.86	505.75	490.16	445.03	474.17	546.64	521.53	540.52	654.94	552.79	562.32	524.72	614.24	613.76	563.96	506.4	368.91	352.64	356.19	348.85	345.51	323.99	304.9	304.14
THY1	588.66	616.15	558.77	557.49	695.11	637.66	712.9	703.02	747.67	637.8	1063.24	1006.07	668.34	715.73	992.88	1002.56	205.12	186.99	9.61	7.68	113.91	142.47	16.92	27.2
FDFT1	732.19	767.95	744.19	943.22	945.69	866.56	864.76	857.02	180.48	158.27	308.14	287.74	224.64	221.99	440.78	447.68	313.25	323.17	475.38	437.38	525.26	358.56	433.38	444.6
DAD1	386.97	364.84	396.52	540.12	368.25	451.48	323.62	287.34	514.11	792.55	595.17	468.28	430.5	376.54	637.41	445.49	644.49	672.29	468.09	486.01	424.85	621.63	581.84	426.27
PRDX2	651.72	639.33	777.27	671.86	581.5	646.45	623.39	480.28	471.56	485.13	492.69	485.25	327.78	410.02	699.38	580.92	357.47	329.72	336.7	324.06	321.03	324.11	317.25	316.22
EIF3M	404.96	430.84	494.58	596.58	408.26	428.6	418.62	484.86	308.19	294.93	324.35	296.03	386.84	284.76	432.68	373.38	434.01	354.32	810.75	816.67	418.79	440.19	817.34	754.54
TAGLN2	509.39	512	582.06	600.02	497.7	455.53	563.84	487.28	264.14	260.16	260.52	219.47	213.11	227	178.79	169.86	252.26	238.23	908.18	928.12	290.05	316.98	1034.37	1086.54
BCAP31	590.22	639.12	751.17	955.08	569.67	550.71	643.58	519.52	564.72	594.75	598.97	584.91	451.66	525.42	663.5	587.76	221.6	223.9	250.17	240.39	218.89	226.65	240.66	275.43
CDKN1A	570.74	544.25	595.09	573.02	406.81	340.3	469.67	434.38	1053.11	899.4	1239.88	1183.52	627.38	629	659.2	660.17	81.7	96.02	73.42	66.61	97.68	89.93	84.4	93.78
TMBIM6	389.47	453.62	382.59	373.78	417.71	438.4	411.47	437.38	531.31	427	591.7	507.75	574.76	505.53	567.54	524.91	440.34	507.21	422.48	416.91	432.01	468.6	344.5	437.42
CAP1	700.6	706.93	506.79	541.59	666.72	677.22	633.2	702.86	693.29	556.86	711.62	637.34	624.91	542.53	532.62	536.79	172.64	169.43	231	214.17	130.86	146.41	151.05	228.22
HMGA1	529.26	533.16	601.84	524.66	534.59	427.58	509.55	604.91	109.45	102.69	165.3	173.51	74.58	109.93	227.89	255.45	200.06	263.42	746.29	803.65	403.66	312.15	808.31	825
PARK7	479.51	523.06	594.58	685.62	548.35	579.42	568.85	482.79	367.84	357.91	398.61	336.32	286.82	315.64	515.24	412.07	266.07	330.26	454.07	451.25	390.74	353.54	483.31	479.95
AP2S1	419.81	462.44	605.99	700.73	483.62	513.42	486.6	400.21	355.68	510.2	392.42	417.84	241.25	335.68	576.22	496.71	722.14	588.47	334.72	345.6	465.61	578.18	405.38	316.21
EEF1D	503.79	505.83	652.5	879.38	402.8	414.09	451.99	401.09	236.66	276.54	314.99	325.6	193.19	197.5	421.34	330.6	345.09	319.11	371.09	354.52	383.72	311.58	392.12	337.99
APLNR	411.01	425.39	449.75	387.39	345.69	302.56	473	419.3	279.78	235.21	979.72	1021.37	362.49	352.37	1913.57	1873.28	216.86	256.46	12.35	10.69	490.19	273.93	19.45	21.04
PLD3	566.94	614.03	754.15	607.58	417.67	404.83	630.86	522.04	626.09	616.73	718.96	716.97	450.47	551.08	751.5	732.82	167.48	169.53	182.16	187.4	158.84	150.34	145.21	149.99
ITGA5	731.06	642.86	513.03	417.84	668.79	533.03	624.44	625.88	894.19	663.89	799.08	838.85	875.21	806.32	521.9	595.06	161.27	155.42	30.67	24.85	165.76	181.04	22.69	25.17
HAPLN1	355.55	489.79	397.27	494.82	612.1	598.04	688.53	643.7	228.44	169.53	400.99	361.5	479.29	379.02	638.43	710.37	317.73	293.18	11	8.46	1114.73	698.12	26.43	20.27
CNN3	500.87	484.47	382.49	515.72	689.29	602.76	415.11	674.65	776.93	681.17	638.95	689.82	774.84	783.23	469.07	578.05	373.08	364.12	110.93	94.62	265.6	312.75	92.25	122.07
SHISA5	566.8	525.1	519.03	261.59	541.13	473.7	620.49	508.88	848.33	668.07	844.5	944.15	682.62	774.43	667.14	672.66	197.08	231.7	101.55	105.21	241.78	198.75	104.45	104.41
SNRPB	515.58	586.49	704.09	747.53	574.2	591.45	614.39	546.81	315.14	353.2	326.54	303.47	248.94	325.53	466.21	439.75	283.11	272.63	512.82	485.7	354.22	333.56	499.86	502.8
VDAC2	673.14	684.93	593.75	624.87	524.89	519.11	575.95	539.93	469.67	355.41	451.31	433.89	378.99	380.48	453.48	477.92	278.01	248.42	459.7	414.34	299.43	261.47	424.01	438.88
XRCC6	673.64	673.75	612.42	637.18	663.79	588.39	769.54	790.86	362.03	301.8	409.81	378.14	383.97	334.66	488.06	502.5	197.96	192.79	381.41	360.22	216.88	225.94	298.8	385.29
CKS1B	713.98	791.38	1055.4	1335.47	739.66	754.56	812.04	727.67	115.94	128.5	134.18	126.95	97.79	124.57	300.17	221.54	108.58	171.77	549.45	544.77	265.15	227.3	465.03	389.31
PSMB5	612.87	708.97	825.82	1117.04	604.65	566.4	624.53	544.12	421.53	383.58	517.5	452.32	299.72	319.8	477.5	472.79	245.89	245.85	286.6	293.26	194.1	230.92	286.24	286.68
LDHA	286.25	390.85	327	379.21	332.26	281.95	362.85	419.41	115.3	86.33	164.98	152.32	129.25	93.39	132.48	152.47	193.52	178.58	927.38	896.04	479.32	317.49	857.6	1165.99
ATP6V0B	444.71	516.62	765.16	1025.56	391.85	423.29	491.82	384.89	526.89	474.57	504.29	506.17	370.25	447.92	536.35	434.12	338.12	328.2	440.34	420.38	281.25	288.5	361.35	391.31
SH3BGRL3	451.32	474.05	553.28	316.19	490.17	555.88	476.81	377.69	502.05	779.31	476.53	484.39	344.94	417.68	552.23	404.89	292.55	268.23	559.15	627.32	160.21	242.91	560.15	433.98
RPL28	78.31	82.47	104.48	65.26	78.13	101.51	75.98	96.59	42.53	105.76	44.65	57.88	28.44	34.69	80.7	55.55	159.22	150.88	163.14	164.22	120.35	159.14	208.93	175.63
ERH	303.77	369.04	339.36	414.86	368.98	415.59	354.64	344.69	269.36	280.33	342.75	266.11	231.67	272.57	512.41	331.69	599.7	596.43	670.41	674.84	577.83	626.09	723.66	679.49
FN1	773.78	725.76	682.54	293.15	350.03	296.76	419.99	488.7	306.09	191.51	272.98	302.93	178.41	177.11	198.74	239.45	149.94	172.96	9.92	8.52	210.9	176.26	14.33	5.34
PSMD8	491.14	523.83	654.64	773.85	475.72	471.82	502.89	392.68	650.37	639.05	644.39	560.42	384.96	529.14	548.71	479.82	236.36	226.91	230.51	212.92	222.55	201.9	197.53	212.51
PSMB1	332.79	401.7	405.5	507.05	383.8	430.27	356.24	343.61	438.91	469.53	416.34	359.95	371.55	357.34	528.68	416.82	411.81	425.72	470.8	482	445.15	436.93	498.64	474.5
CD24	122.81	129.02	103.78	102.39	138.12	167.61	116.94	131.58	71.39	68.65	109.39	103.09	136.04	117.55	136.06	142.19	923.34	819.43	429.68	427.48	2043.45	1491.07	456.82	502.22
SUB1	230.18	220.82	214.57	358.51	276.65	320.05	249.51	280.07	267.85	324.54	290.71	304.8	248.27	268.09	309.59	254.98	775.18	737.25	716.89	749.21	743.41	720.77	669.62	546.98
CNBP	426.58	440.84	380.77	414.26	371.97	406.46	448.31	477.59	338.89	290.61	318.83	299.11	391.54	333.75	405.4	388.16	327.99	313.28	597.65	575.97	385.7	386.57	530.51	598.21
CKB	295.42	294.64	443.15	628.73	239.07	189.22	222.2	226.98	79.74	88.98	57.79	66.31	28.24	80.29	53.62	66.65	87.26	84.52	637.79	609.61	70.97	58.75	504.35	576.37
SNRPD2	275.09	407.43	539.86	680.71	364.22	391.21	386.67	276.36	275.33	348.85	249.32	259.55	201.75	220.27	330.3	322.75	302.11	368.48	398.46	416.35	250	326.35	529.51	427.28
SCD	752.08	693.74	540.11	388.83	778.22	776.39	779.22	824.87	415.8	320.61	429.61	429.06	452.53	377.04	440.19	445.26	169.13	158.75	198.42	210.22	212.96	171.8	197.68	224.43
EIF3L	377.38	394.17	340.55	433.76	414.66	362.37	442.95	449.36	254.78	172.56	405.87	315.39	247.89	231.19	465.77	453.44	343.39	284.58	458.74	425.36	419.89	301.21	452.72	505.48
CALM3	548.58	536.79	504.23	408.83	616.14	547.58	577.35	629.03	465.9	457.72	498.49	479.95	406.04	469.25	509.91	502.26	132.07	164.06	212.76	223.21	146.12	161.81	227.96	184.96
LMAN2	594.33	596.91	652.22	725.54	458.2	454.57	551.54	445.74	680.49	634.75	624.57	635.32	435.02	615.17	697.44	611.31	118.22	128.06	128.44	137.79	117.48	126.32	120.32	128.3
PHB	562.41	533.2	619.11	736.11	535.4	512.19	577.06	578.91	416.32	362.55	504.09	423.98	264.97	398.18	589.34	502.49	234.53	236.4	297.43	275.75	221.19	261.56	235	273.06
ANXA6	527.57	491.16	526.45	613.63	406.76	329.9	447.35	430.11	688.12	556.93	917.19	818.44	589.78	567.57	702.41	713.37	86.43	98.74	30.58	24.05	91.76	76.02	22.01	21.53
H1F0	527.07	493.15	445.96	409.22	406.96	430.63	380.86	536.39	726.14	648.83	437.45	465.85	614.44	646.2	358.5	427.22	272.44	285.08	302.16	303.54	305.03	231.85	242.98	303.21
EWSR1	592.56	579.91	477.06	379.67	542.03	586.98	632.62	630.12	556.28	447.74	522.71	534.55	509.19	563.45	698.95	672.98	116.18	128.63	217.73	199.8	145.1	127.03	148.6	200.93
ATP5F1	320.17	351.4	335.34	451.05	382.93	351.9	343.1	425.6	316.15	289.93	376.39	315.27	314.23	278.94	425.58	368.31	402.07	404.78	625.36	645.36	440.8	441.43	571.39	562.12
PPP2R1A	472.64	529.06	596.11	565.73	496.07	455.42	605.6	538.38	519.24	430.1	614.55	617.55	444.53	485.45	605.71	638.49	175.82	182.23	131.94	131.01	154.79	182.09	122.99	154.53
UBC	184.11	201.59	169.85	230.86	191.61	168.85	208.81	237.2	251.38	246.09	388.46	303.77	249.9	268.61	292.36	299.85	594.39	540.54	484.68	426.32	584.94	529.06	348.54	441.87
IGFBP4	204.13	186.54	158.68	111.34	225.36	215.51	153.65	160.39	373.92	353.44	286.59	286.55	253.48	352.44	325.57	357.9	624.8	648.16	34.73	28.38	659.6	591.76	43.1	40.52
PSMA2	304.27	331.03	323.36	417.67	350.02	365.01	298.72	293.57	376.67	361.37	382.16	300.63	387.11	317.18	439.31	335.45	427.72	453.76	604.07	617.51	386.97	512.8	646.6	575.25
NAP1L1	177.42	154.44	164.23	97.12	180.47	201.09	169.25	172.45	54.18	60.65	49.36	68.45	109.3	101.9	95.96	109.78	696.42	558.9	590.03	609.85	764.36	655.41	716.93	637.01
CANX	327.35	347.45	287.24	322.36	337.76	347.35	331.46	412.37	690.64	612.75	567.88	620.73	983.72	812.25	395.59	537.58	176.3	209.6	235.93	223.78	187.16	197.4	195.8	243.4
BST2	144.45	143.77	147.34	156	140.55	137.83	164.18	128.86	340.37	337.28	632.64	550.6	293.11	374.43	769.66	634.58	685.67	597.63	29.03	28.36	1064.9	871.85	29.71	19.23
HNRNPA2B1	231.45	255.69	204.8	174.44	262.36	348.43	335.86	290.1	128.05	150.41	118.48	128.03	181.92	154.45	115.05	125.41	448.93	489.98	742.24	847.14	596.85	563.69	699.16	725.93
CTSD	463.68	478.65	540.85	504.05	440.06	382.34	487.16	401.96	580.52	451.91	563.07	552	356.18	446.45	557.15	511.98	282.02	283.26	188.46	195.77	290.54	222.34	206.63	205.36
WARS	549.93	558.74	443.37	440.98	528.73	544.92	522.73	508.51	678.09	673.07	711.42	649.98	599.32	530.04	599.66	580.48	235.65	164.09	111.64	100.96	120.62	169.97	91.46	103.35
NCL	101.91	194.56	166.46	197.92	185.34	173.04	207.39	201.93	80.21	115.06	94.16	132.33	131.62	116.62	85.87	98.93	515.13	525.55	1302.68	1167.8	642.57	594.21	1138.5	1126.28
H3F3AP4	76.14	104.74	179	176.95	177.25	282.92	119.14	173.78	150.28	360.86	175.28	162.15	21.67	179.81	274.1	275.86	760.16	571.56	1104.32	941.51	850.11	834.67	1047.25	952.06
TPM4	300.66	287.73	212.19	245.51	276.02	276.21	258.51	328.09	415.73	414.42	388.17	361.92	502.01	430.9	270.46	309.27	435.27	524.25	366.47	415.99	491.3	370.6	538.35	575.01
CDK4	465.26	542.9	759.2	1064.31	453.53	408.25	612.61	520.92	251.38	191.04	323.48	322.19	206.42	220.83	354.46	379.5	230.57	269.41	391.85	383.1	347.33	348.86	413.39	370.76
ATP5G3	251.5	300.67	414.85	644.02	333.18	352.81	284.79	274.52	207.26	273.98	258	242.98	155.93	168.77	307.36	262.9	401.56	335.16	693.88	744.37	418.29	409.21	707.98	630.59
CD99	441.26	460.28	364.52	276.42	380.09	386.68	322.95	289.8	579.95	635.18	561.05	539.14	378.75	432	401.37	375.43	543.81	579.74	81.94	69.73	350.53	455.01	54.84	62.91
RAB5C	534.98	503.69	487.69	532.54	515.27	480.11	521.51	469.26	572.98	564.55	673.64	639.83	452.16	520.34	648.99	640.81	163.38	171.58	153.92	152.55	141.36	135.76	125.39	131.56
C19orf48	696.38	694.28	1076.96	1134.37	619.56	589.66	872.7	631.45	259.98	212.38	253.87	261.56	209.19	280.43	581.53	569.38	42.06	47.52	201.66	173.07	100.02	76.67	155.67	166.32
VAPA	374.94	360.27	369.12	373.37	430.42	355.9	363.66	526.4	408.99	381.62	488.06	407.97	534.83	480.18	427.95	443.41	316.02	333.27	360.5	385.89	438.9	374.8	281.68	340.7
LRRC75A-AS1	164.18	179.78	200.79	246.34	171.37	183.63	158.78	171.96	96.91	119.55	181.63	169.4	78.5	82.66	200.3	154.86	304.65	307.92	762.21	804.83	290.91	352.74	782.94	747.5
EFNA1	326.59	333.64	217.41	236.76	319.41	310.48	238.55	195.97	1070.53	1031.24	736.53	667.8	830.71	964.73	506.1	499.23	379.6	355.42	7.18	8.14	273.82	344.42	12.54	13.33
TKT	630.48	577.69	655.04	741.08	585.09	592.96	593.04	609.21	232.76	276.53	298.67	286.09	180.15	225.08	334.7	344.88	113.18	146.11	228.93	236.82	211.49	157.27	278.91	252.13
SRP9	272.5	271.86	232.96	269.2	339.14	425.9	381.78	403.05	206.02	171.11	195.99	179.68	413.26	286.84	305.12	270.97	488.4	492.03	620.78	627.04	545.35	493.66	547.78	617.88
TAGLN	824.26	850.75	1007.72	1236.81	562.05	499.24	624.3	695.97	59.61	43.12	42.67	26.78	29.26	32.95	39.83	34.84	66	41.3	18.84	10.79	14.39	31.45	7.34	12.3
COX5A	216.24	198.61	302.62	247.16	285.87	330.86	261.49	275.38	202.5	350.41	273.14	240.09	191.35	190.66	322.6	260.29	448.98	464.61	747.25	799.31	326.89	489.08	827.04	625.42
GANAB	541.74	537.8	475.02	374.33	503.84	460.65	535.88	528.54	568.35	405.02	536.75	506.75	421.29	480.01	527.36	488.52	150.12	196.72	184.22	168.35	209.23	184.5	203.76	172.3
AC019205.3	235.33	2.67	193.76	454.97	23.22	430.65	72.41	0	389.34	0	0	0	64.85	83.02	202.19	76.27	853.24	419.64	447.87	734.41	302.38	620.25	1707.9	2602.44
CCT3	469.86	505.03	494.77	601.97	477.58	440.13	565.01	551.48	312.03	273.04	484.21	374.67	326.53	319.68	514.95	502.15	173.72	155.33	310.22	311.37	178.6	165.67	326.45	361.89
RAB11A	181.86	231.85	246.4	277.84	318.37	302.66	297.14	291.57	214.33	262.48	263.11	252.79	240.9	206.56	271.23	237.98	503.61	527.07	562.94	584.49	427.56	472.99	676.76	646.95
EIF5A	452.15	473.25	663.68	786.1	361.36	330.52	393.05	360.8	248.37	241.23	280.16	299.46	162.67	198.94	262.22	234.33	183.77	260.97	464.85	515.34	193.32	193.56	410.64	349.11
GAS5	246.7	189.98	308.8	470.26	155.88	225.89	227.2	211.52	159.03	294.37	332.76	287.14	175.03	180.74	471.26	361.52	256.38	180.7	414.41	391.91	414.48	249.15	526.87	464.02
ARF4	431.88	414.22	344.98	295.16	379.64	381.04	392.25	382.72	440.38	360.67	450.04	398.85	534.76	412.15	435.29	394.45	316.96	307.37	278.58	274.71	306.41	308.43	270.52	311.07
ANP32A	320.36	388.93	282.02	282.05	323.95	367.72	375.39	334.59	370.24	401.18	310.95	339.74	365.52	352.05	304.37	292.24	377.44	481.45	441.89	537.5	420.19	436.71	508.59	423.62
BANF1	393.54	407.35	642.61	574.96	371.1	456.32	512.84	399.14	254.21	337.55	361.06	298.11	193.82	241.45	469.77	313.53	266.83	318.19	371.78	394.01	261.7	346.86	392.76	312.24
GNAS	195.47	172.33	154.35	89.68	186.23	201.23	148.17	149.18	242.24	260.67	173.26	221.25	215.52	319.88	208.09	244.95	473.95	581.01	261.08	269.41	496.05	468.76	309.03	282.63
UBL5	187.3	223.56	331.36	460.08	222.33	285.98	271.21	180.28	229.31	518.27	270.25	248.23	169.68	221.17	292.33	223.68	563.77	454.38	306.82	294.75	476.88	346.02	333.25	262.19
TIMP1	330.96	379.93	430.83	334.85	301.57	333.96	393.76	241.28	325.89	402.12	433.38	421.81	236.46	258.09	481.13	409.84	262.45	243.2	409.66	399.43	285.81	283.25	342.6	329.71
RAB1B	547.55	553.97	630.01	509.04	522.49	514.15	541.49	445.21	515.7	460.9	507.71	536.32	340.23	422.61	526.39	483.76	187.66	200.54	97.95	112.55	216.46	167.17	90.42	106.37
PSMA4	277.2	268.49	280.2	360.5	237.27	287.94	248.06	230.75	229.5	255.44	253.92	227.09	262.14	181.02	235.09	233.42	394.77	489.57	724.73	736.09	533.65	490.25	657.62	633.8
COX7A2	270.72	271.19	409.82	508.01	227.46	281.96	262.02	249.4	208.33	381	279.06	250.78	277.46	194.64	291.7	222.13	339.7	425.17	446.42	442.86	342.17	285.22	481.4	476.67
HMGB1	246.71	245.56	241.44	291.02	296.33	417.6	288.55	267.64	95.05	162.37	84.15	85.5	161.11	128.52	173.77	150.29	370.41	429.62	718.53	718.99	372.72	443.47	538.5	513.23
HMGN1	172.19	125.96	182.24	235.3	217.57	183.82	161.11	257.81	111.02	174.6	151.29	153.37	140.24	142.53	123.45	147.54	500.11	532.97	747.43	761.48	639.28	543.07	689.38	761.77
STT3A	442.57	496.71	413.95	435.78	389.88	369.48	447.49	448.78	507.4	413.19	588.91	519.07	511.8	436.69	516.74	483.02	229.31	200.71	195.82	190.27	198.65	223.07	171.93	206.08
RPN1	449.05	480.72	434.04	494.74	431.38	354.81	428.15	457.96	582.41	454.66	609.29	567.95	485.35	520.19	531.75	531.7	132.12	150.14	161.4	156.65	115.82	144.24	137.22	150.21
COX6C	77.11	85.81	110.91	128	115.28	125.95	125.47	137.49	149.45	282.22	221.7	132.4	126.32	141.56	205.19	149.31	780.11	776.23	721	664.31	579.7	789.58	849.37	638.19
ATP5O	245.41	264.4	266.23	370.24	304.85	312.55	276.06	247.74	306.01	422.41	352.89	301.54	281.48	264.81	477.42	328.77	368.95	391.7	497.77	530.85	371.56	406.18	553.04	426.05
PRKCSH	484.83	483.92	480.64	311.24	416.21	381.88	448.97	415.46	528.57	503.49	566.69	591.8	352.44	468.47	602	551.1	96.18	105.58	103.41	101.38	124.76	111.51	103.01	111.75
PSMC3	561.29	574.82	544.77	609.86	494.2	470.91	476.31	457.53	517.2	458.58	431.95	385.03	327.38	392.25	452.95	406.61	149.78	164.27	190.14	177.37	149.86	138.9	150.05	172.2
DDX5	267.18	314.75	219.26	231.48	311.54	308.35	286.11	311.37	338.25	288.36	403.24	385.5	545.81	368.68	308.38	379.16	461.94	451.35	447.39	448.29	346.08	388.84	300.17	425.14
PRDX5	291.07	363.54	419.35	472.57	338.84	404.47	336.74	262.8	363.03	443.67	330	315.34	220.53	341.68	416.57	346.07	284.13	300.93	296.34	288.63	300.09	294.12	339.58	278.37
VAT1	471.59	354.28	535.46	529.11	574.55	375.42	297.53	492.82	420.48	452.35	606.84	670.82	348.44	463.64	228.79	363.94	271.16	278	88.09	80.96	150.17	217.17	66.81	76.13
SLC2A3	171.67	163.03	138.02	143.34	145.81	147.59	154.6	183.25	190	165.68	173.45	151.3	193.32	171.19	143.69	134	560.37	585.39	391.86	443.14	723.41	826.71	706.69	569.81
PRDX4	358.43	417.55	434.31	589.17	449.9	479.46	463.59	425.84	297.51	327.41	319.66	242.03	305.8	352.58	499.54	393.2	202.83	202.05	282.97	299.45	242.58	263.22	382.16	373.35
PRDX6	360.58	420.43	439.25	375.36	353.95	326.58	371.58	335.43	139.56	160.61	195.36	176.82	158.58	130.26	251.07	242.52	238.58	232.94	499.68	474.55	301.03	272.59	498.66	441.82
ATP6V0E1	224.44	241.48	227.44	253.38	281.65	349.92	226.82	209.62	457.76	521.76	465.49	398.41	394.14	466.66	518.52	406.35	464.34	447.78	304.15	317.74	455.1	488.36	341.68	306.4
WDR1	456.97	487.71	398.07	440.83	569.31	524.56	456.73	521.37	439.09	382.38	431.22	459.54	327.33	462.32	399.41	443.5	91.84	103.91	202.14	208.62	139.53	94.94	278.03	366.28
AC116533.1	153.89	92.74	88.6	219.27	154.55	101.98	184.61	151.25	39.73	81.72	112.11	107.94	105.7	64.47	228.29	155.79	483.56	383.17	897.62	1047.53	747.82	750.59	925.81	959.52
HLA-E	225.56	221.21	156.4	174.39	289.89	280.76	273.27	264.88	618.91	541.29	556	499.93	606.14	639.13	487.65	511.93	343.69	326.99	91.6	84.76	363.67	320.05	117.03	131.49
PFDN5	164.7	157.15	249.51	282.3	178.66	205.8	203.21	138.88	177.8	260.8	188.39	151.6	111.71	154.15	249.91	181.53	532.55	506.52	388.15	425.29	412.4	465.01	411.46	340.9
CCT5	422.71	451.42	403.61	448.86	416.92	406.38	481.08	500.04	301.42	273.18	338.02	289.52	311.64	279.79	339.86	343.89	171.4	193.53	416.08	401.33	189.51	207.61	337.06	420.95
MYDGF	343.64	287.95	387.02	571.91	425.36	323.73	225.82	351.59	470.57	536.81	520.7	552.73	349.03	524.47	371.44	486.75	266.11	282.83	204.02	185.3	235.98	285.66	174.26	177.44
ARPC3	171.24	156.7	148.09	196.19	186.4	187.72	145.24	145.76	235.25	274.76	259.06	231.73	209.31	185.21	229.61	183.53	547.73	530.96	681.89	715.47	553.49	532.95	651.06	616.16
NUCB1	408.93	409.46	430.79	364.46	327.17	269.62	399.59	323.69	650.02	519.3	709	786.44	440.4	510.1	574.06	608.95	135.5	115.56	89.44	95.41	136.87	114.22	85.6	86.71
SUMO2	224.08	242.31	242.34	296.18	250.15	233.38	237.45	245.98	203.37	245.54	247.22	212.12	180.13	185.3	317.91	265.42	467.45	436.16	365.8	410.2	417.46	391.08	371.6	355.3
STIP1	443.38	476.19	457.5	441.22	405.1	362.26	543.03	507.97	467.68	399.33	560.4	489.06	420.4	415.09	502.25	487.47	122.77	113.24	229.33	205.62	154.87	105.45	175.13	226.26
MCRIP1	430.8	436.9	572.28	727.75	395.59	374.58	412.99	296.08	400.39	414.22	365.4	386	256.47	313.62	373.51	313.17	334.06	371.76	183.86	172.57	302.61	311.17	191.58	179.73
SERPING1	345.2	312.12	224.53	93.17	333	294.88	327.13	291.75	641.27	545.83	569.03	603.32	619.17	552.64	543.2	599.11	302.49	285.79	158.38	150.23	252.41	254.74	125.32	139.46
NONO	270.09	384.34	334.09	263.88	420.69	350.13	309.23	409.41	288.02	231.54	396.94	265.62	255.84	269.46	352.68	289.68	230.58	296.95	483.04	464.15	355.91	346.25	392.93	456.12
ATP5C1	309.91	310.74	291.65	364.63	315.84	324.8	292.95	309.42	274.94	304.35	310.51	279.83	278.03	251.62	383.15	313.82	314.81	308.94	450.7	438.69	354.88	369.57	509.25	493.32
RPN2	445.22	439.52	361.84	327	439.54	432.35	519.79	501.18	471.11	392.22	438.77	406.67	468.27	458.16	453.49	441.12	121.81	132.74	201.48	189	123.03	143.35	162.05	209.18
RNASEK	153.06	133.66	171.83	124.72	140.97	168.95	150.96	115.49	206.84	381.42	223.82	221.95	138.15	143.57	194.33	136.83	909.85	753.09	491.57	535.42	593.04	561.02	473.03	391.02
EIF3F	426.86	383.44	389.39	251.87	318.64	300.49	357.79	289.83	216.44	215.95	299.84	313.48	176.67	195.59	406.32	367.04	357.35	327.38	361.59	323.04	401.87	329.08	351.97	348.56
ARPC1B	403.75	388.05	364.27	478.9	433.67	408.37	442.97	395.92	306.58	347.92	382.67	357.9	275.98	321.04	513.33	489.13	184.75	204.04	284.12	297.8	226.06	205.29	267.29	269.51
YWHAQ	463.19	466.24	435.29	395.12	494.53	447.03	462.72	546.37	281.28	251.74	287.24	261.11	335.18	290.59	362.81	342.06	283.37	253.27	296.62	282.58	269.62	243.24	264.89	301.74
CALU	452.48	467.43	327.73	310.33	383.6	406.06	381.16	414.32	492.51	418.05	422.41	415.9	593.44	471	383.37	387.89	184.92	197.59	155.7	138.92	231.47	189.55	139.66	165.34
HSPD1	233.95	227.83	231.02	261.62	231.17	247.66	290.28	318.51	110.05	107.61	95.11	118.51	207.82	156.85	144.86	205.18	282.34	325.53	859.54	831.69	388.69	376.43	789.16	788.65
PDLIM1	268.91	261.35	232.52	160.95	233.41	208.75	234.98	223.06	172.69	156.94	234.6	222.93	171.67	161.04	295.61	312.29	539.47	422.47	400.25	471.47	752.75	526.82	575.31	658.2
PLK2	444.92	436.67	273.76	270.57	430.12	483.46	451.26	457.39	537.21	437.04	470.05	442.14	751.17	597.88	457.42	497.54	301.36	292.91	11.75	11.24	244.04	259.92	10.37	15.01
HBB	0	0	6.97	0	0	0	0	0	0	0	0	0	0	0	0	0	0	0	1.16	5.15	0	0	8.69	1.9
SAE1	461.36	499.58	463.4	464.51	439.46	394.27	481.39	532.17	398.72	343.4	451.75	392.36	372.27	379.89	411.25	401.45	122.4	145.47	176.28	172.18	261.41	154.89	142.73	176.1
S100A10	526.12	463.51	449.42	203.38	397.26	487.45	372.68	301.42	208.85	254.93	202.13	203.08	186.04	192.61	264.81	208.55	300.53	309.34	106.21	121.79	473.85	379.06	201.24	154.58
OSTC	236.48	243.34	227.24	304.23	229.93	253.67	256.96	237.15	333.12	357.86	363.8	281.04	395.32	300.05	398.87	329.31	389	378.86	410.35	387.92	367.36	369.88	383.23	343.06
42980	269.1	309.87	211.3	227.12	389.31	391.96	348.11	339.1	343.08	323.83	319.5	303.88	603.38	485.07	419.61	419.79	305.91	286.19	239.71	249.99	283.77	317.24	263.92	307.16
SLC3A2	469.8	519.15	679.19	751.62	318.24	308.39	547.57	460.57	360.66	340.96	399.05	413.63	278.61	343.89	318.52	324.39	139.39	145.48	124.83	115.51	209.97	160.04	97.48	117.85
PSMB7	338.34	367.82	437.06	546.9	359.62	323.86	342.11	324.6	333.02	384.85	390.83	334.96	253.06	305.09	398.09	313.03	258.55	259.62	223.61	244.83	270.26	239.18	242.52	234.53
ANXA5	412.62	425.88	350.53	352.1	383.12	327.29	338.02	379.02	416.06	314.12	500.1	436.77	421.21	346.76	393.22	345.99	423.12	372.03	116.35	97.24	290.65	298.06	59.03	70.37
PRDX3	362.24	328.99	303.51	338.53	332.36	339.47	357.44	387.8	308.83	260.2	323.1	259.72	379.11	340.41	436.98	355.72	326.52	331.33	351.43	371.72	336.9	372.4	375.42	343.06
LAMTOR1	309.15	331.59	414.69	412.87	314.7	305.65	326.23	297.32	245.06	241.3	310.23	281.43	191.61	216.14	303.55	296.42	313.72	291.9	519.6	537.58	378.2	313.85	581.86	512.53
PSMA6	329.37	335.05	358.04	481.3	337.14	379	349.33	346.44	261.15	254.49	339.64	272.5	263.1	264.03	400.21	325.02	261.36	264.56	367.87	373.52	276.24	271.03	352.44	362.51
PLXND1	280.84	266.41	208.81	43.13	330.6	291.83	295.71	325.62	436.25	358.06	339.13	393.26	306.12	446.32	352.35	452.57	469.76	539.7	97.29	95.58	504.02	574.28	98.52	102.17
CNN2	570.75	552.95	579.98	407.72	438.39	405.06	486.52	451.12	392.87	340.5	373.96	381.92	271.52	303.34	291.08	284.68	127.67	123.8	235.15	220.94	156.27	106.67	175.03	212.13
ATP6AP1	495.33	472.04	468.15	325.3	443.18	392.93	445.62	388.64	562.09	483.81	453.94	493.82	383.86	467.88	365.42	341.63	148.94	156.87	179.95	183.71	124.3	129.41	154.03	189.11
ATP5L	235.34	318.48	399.11	521.19	264.1	322.11	263.98	211.89	228.33	376.51	293.75	241.48	153.74	181.4	395.11	248.54	407.83	325.71	386.2	315.18	335.39	332.22	441.96	288.7
SLC38A2	40.05	38.68	28.6	24.43	46.39	57.54	46.15	47.11	41.92	48.13	41.2	47.99	164.78	104.57	32.38	55.81	958.05	843.44	422.64	398.88	2320.88	1485.86	430.53	464.85
TMED10	343.04	404.57	315.97	341.98	335.71	327.27	320.05	377.84	570.09	520.47	517.99	446.84	544.27	559.31	485.26	450.28	165.92	191.17	85.45	108.38	178.94	191.76	104.35	102.24
ADRM1	433.91	504.1	559.11	626.62	516.42	494.56	512.42	442.04	365.26	369.41	443.94	423	231.44	366.09	568.26	520.83	86.74	90.48	92.11	100.84	133.67	103.32	91.77	102.17
SRSF3	247.92	241.5	252.69	309.47	289.11	309.73	262.34	305.57	176	182.73	209.92	164.75	238.31	195.02	213.42	188.25	325.16	325.17	577.61	574.46	337.01	310.23	473.83	522.21
SNRPN	428.81	504.44	432.58	472.65	432.75	412.96	467.72	441.53	300.47	265.81	338.74	302.72	245.46	250.48	331.66	304.74	198.7	179.79	208.97	202.29	257.89	219.48	212.99	227.81
MYL12B	289.42	293.48	285.03	375.33	308.12	350.23	279.16	254.96	337.75	353.28	307.04	260.87	281.54	250.72	209.19	186.53	382.55	372.58	334.39	361.23	358.93	371.8	334.23	300.79
RNPS1	379.34	355.64	331.68	235.29	362.12	348.58	448.4	427.98	394.64	355.49	361.9	374.1	360.45	422.03	491.46	468.91	159.04	159.36	264.91	266.42	208.45	174.94	218.62	264.21
SSR4	223.61	311.01	427.43	626.57	237.72	317.77	301.22	204.61	224.19	363.12	237.03	233.26	178.53	184.25	397.67	279.41	198.02	225.8	336.49	357.28	213.98	234.43	376.59	305.18
BAG6	511.93	491.62	511.51	441.15	506.57	440.84	607.02	514.14	306	296.23	365.69	376.24	254.64	288.22	432.33	409.63	110.51	93.95	79.91	87.67	82.96	112.23	76.03	68.45
RALB	183.61	191.85	96.75	87.41	194.6	212.03	155.2	160.44	701.91	592.38	474.64	460.54	821.3	613.76	397.67	440.8	484.84	479.24	119.19	125.57	335.65	445.33	142.82	201.35
CAPZB	289.59	287.49	270.38	280.45	311.09	278.44	254.05	306.46	326.64	340.41	358.69	347.68	273.7	298.71	317.3	331.11	244.76	278.04	257.63	275.86	292.28	250.52	261.54	276.82
EIF3E	70.17	69.99	93.06	146.05	88.77	107.28	96.77	93.06	28.89	35.42	39.61	31.07	140.75	85.39	66.52	75.54	485.6	460.87	751.21	727.6	654.1	524.86	853.81	794.23
ATP5J2	277.4	300.26	348.47	515.23	263.09	382.07	264.61	210.54	192.59	414.91	203.54	138.15	201.4	180.42	306.93	205.52	188.24	186.27	311.54	317.55	100.48	195.01	299.95	220.41
LRPAP1	461.31	451.16	476.46	508.72	403.02	377.74	442.42	374.71	613.93	527.61	540.06	498.69	359.52	464.79	459.16	452.25	73.06	57.15	79.24	73.4	103.59	57.42	73.66	82.04
GJA5	575.62	530.3	244.09	229.81	429.34	421.27	254.81	251.94	1001.55	728.07	269.68	248.5	778.33	902.53	113.47	112.36	180.7	189.46	8.05	6.68	205.6	428.3	7.12	17.03
TMA7	223.7	217.76	246.5	324.99	176.29	262.87	178.01	146.61	282.44	723.28	246.57	222.64	203.62	219.45	291.09	194.88	406.84	369.14	266.37	315.21	197.65	289.79	282.1	260.35
SRI	345.37	319.21	322.5	414.54	269.4	328.06	299.19	266.07	426.62	432.47	337.92	371.11	316.81	402.5	352.39	342.97	341.14	335.35	227.94	264.37	282.38	300.91	251.8	215.53
PSMB3	344.12	373.83	538.62	607.28	347.52	401.05	382.8	321.81	249.54	299.11	279.38	250.73	221.16	204	318.23	274.14	234.39	226.81	254.19	234.06	216.8	223.34	250.58	216.95
MRPL51	213.83	294.95	253.14	338.52	267.22	327.28	188.16	222.04	255.81	296.67	316.77	230.28	193.52	254.42	327.04	280.19	438.51	337.88	356.84	369.55	208.54	350.41	348.88	343.29
CD34	303.17	286.87	170.96	131.07	364.02	354.24	302.38	297.82	611.04	519.83	629.87	632.96	463.44	468.57	454.73	465	304.25	311.18	61.94	55.13	215.64	212.44	56.34	57.15
LAPTM4A	260.87	278.45	220.22	228.48	272.48	279.15	242.56	262.74	272.26	259.37	329.9	265.48	318.37	271.6	351.91	316.86	489.76	471.78	240.02	220.74	500.79	435.95	245.14	245.05
RAMP2	132.39	138.07	122.37	107.57	138.85	158.35	117.81	112.86	329.09	483.4	388.49	369.49	308.7	403.82	496.34	396.57	804.61	664	8.38	3.66	840.8	854.84	11.34	9.94
EIF6	401.17	457.93	758.82	1075.59	398.35	393.01	447.26	361.95	225.12	204.99	304.62	313.68	175.02	195.03	336.8	300.12	143.96	157.61	162.6	179	119.62	145.55	159.72	149.54
H19	48.92	44.76	42.17	28.27	35.75	34.95	40.16	29.18	96.4	133.64	61.47	43.93	22.83	46.12	28.37	32.47	721.49	649.71	236.02	223.59	350.11	532.86	68.9	40.64
MORF4L2	220.5	220.1	203.07	225.38	305.39	329.1	312.36	326.2	212.82	220.44	250.51	200.17	334.64	290.68	333.78	333.84	241.03	259.32	295.05	277.94	347.62	316.72	368.98	430.45
TUFM	404.31	423.08	551.14	674.85	415.87	386.31	472.3	418.93	232.96	220.26	271.84	269.46	178.43	223.55	312.08	318.49	132.6	121.67	286.1	272.33	136.63	128.57	263.31	305.3
HIGD1A	254.88	219.26	250.19	282.59	232.22	233.99	249.26	249.3	289.67	250.4	274.6	236.08	408.27	307.54	263.97	252.95	209.53	206.44	675.49	670.23	180.16	221.87	596.21	648.05
CCT4	336.88	332.22	315.97	332.19	310.32	311.34	346.74	384.46	246.9	221.33	304.56	274.34	321.89	256.55	336.48	325.56	192.22	203.5	327.16	334.11	253.32	222.67	342.15	372.42
SEC13	363.98	393.81	370.19	378.76	367.04	339.3	365.89	334.5	338.4	338.36	481.85	459.06	305.59	314.59	465.61	464.52	171.9	166.91	137.1	135.12	154.49	167.07	109.46	124.56
PTGES3	249.74	262.34	231.91	152.96	243.03	263.17	293.38	300.16	159.44	151.13	158.45	174.72	251.44	186.16	217.43	228.47	337.95	312.81	502.11	492.59	419.15	333.17	442.84	475.42
ITM2B	82.46	73.56	72.63	72.48	148.25	155.47	72.92	96.06	196.52	258.02	181.1	228.66	210.99	215.28	163.3	238.37	539.96	585.67	195.31	225.19	896.83	704.17	258.58	257.93
PSMD13	380.72	394.24	435.4	527.21	400.83	356.54	414.35	376.3	298.94	261.27	343.53	307.29	314.68	293.78	371.69	356.22	167.33	175.95	206.08	182.09	192.57	189.7	170.28	200.31
NDUFB8	253.09	269.17	339.02	336.17	258.11	320.64	275.12	231.47	365.21	412.19	322.91	267.45	197.32	298.52	418.77	305.36	234.45	195.19	299.47	308.51	198.2	200.81	316.29	320.34
EIF4H	351.78	382.52	306.86	291.16	314.8	302.26	377.89	400.32	405.45	343.9	394.21	371.1	353.15	325.84	381.12	371.21	146.94	162.43	203.38	197.49	162.73	157.1	172.34	208.39
HMGB2	190.89	192.71	170.24	166.08	209.23	215.63	218.85	229.53	25.72	35.12	26.52	28.37	49.94	38.58	89.19	76.71	250.9	245.02	809.04	765.51	481.35	379.93	602.13	588.53
ANAPC11	233.39	324.16	398.96	532.25	335.34	388.04	306.51	315.08	314.64	511.77	303.65	291.79	172.18	226.27	438.53	346.04	203.44	199.67	162.12	193.72	192.04	199.37	199.77	205
VAMP5	109.67	127.81	172.83	252.27	261.92	326.27	228.58	174.42	304.09	384.05	260.55	262.92	332.51	465.84	879.05	605.18	419.17	425.68	59.91	47.76	457.63	479.46	29.69	30.11
UBE2I	394.88	376.72	388.02	286.06	336.74	362.96	393.98	308.24	275.78	288.64	295.83	280.49	256.89	270.58	371.94	308.47	252.93	242.78	330.72	284.29	223.35	220.55	264.88	281.34
EIF4EBP1	503.34	515.99	685.41	747.76	422.88	443.78	455.49	378.58	181.35	183.72	232.88	244.7	120.6	167.18	327.91	302.49	106.07	107.67	209.8	207.4	114.69	122.86	162.55	179.82
TUBB4B	304.31	354.83	415.3	585.68	418.8	353.99	412.67	382	141.75	145.01	235.16	234.11	108.2	116.66	184.91	193.29	171.46	170.21	366.43	347.99	228.79	196.78	307.81	343.49
ILK	475.09	507.14	541.02	519.89	503.25	433.91	531.33	461.16	287.9	249.67	338.1	332.56	271.43	265.59	324.21	335.69	83.25	86.73	115.69	121.3	89.75	88.19	124.16	157.61
KRT19	672.03	723.93	1083.19	1422.48	375.33	340.73	521.14	428.17	26.35	20.87	22.58	21.74	10.91	17.23	13.99	14.83	5.79	8.83	6.42	9.09	5.87	11.27	9.36	8.86
RPL22	50.38	48.78	37.82	89.13	52.86	45.16	36.05	40.66	29.72	76.2	49.47	37.17	26.29	28.87	48.89	51.21	372.8	244	306.19	368.92	214.71	252.45	383.24	310.83
GSTO1	227.87	284.87	258.82	374.24	276.88	331.31	273.02	254.46	163.58	208.9	234.26	208.35	161.69	167.75	269.45	227.77	300.3	331.1	277.52	305.87	319.52	379.1	361.21	319.09
UQCRH	179.83	165.95	237.03	307.88	190.61	192.08	159.9	160.11	99.07	182.22	143.78	112.1	102.61	70.02	171.76	135.09	229.73	225.79	508.78	517.34	255.92	255.37	593.8	446.12
SNRPC	274.98	278.6	284.24	284.27	291.48	319.95	314.7	265.09	273.34	247.49	306.8	220.74	200.89	223.57	313.93	239.71	316.12	327.92	357.96	425.18	306.83	332.96	396.53	313.53
EIF3C	364.86	411.61	328.07	316.36	276.28	273.21	322.87	294.66	264.15	301.29	292.1	264.95	225.02	249.22	296.14	331.15	215.41	185.02	291.7	272.56	132.58	153.26	181.53	247.89
CUTA	213.3	234.77	331.81	324.23	204.84	221.64	202.05	167.17	160.08	213.27	182.04	171.36	111.13	121.45	212.27	155.25	475.53	414.75	440.82	460.4	382.6	417.06	491.97	431.97
RNF181	285.69	282.48	436.52	536.52	217.27	320.33	219.49	186.64	466.02	681.34	368.03	308.8	186.12	271.77	346.21	237.79	213.21	206.98	133.73	143.68	206.14	176.82	162.96	143.94
HINT1	209.74	225.35	269.9	332.25	199.85	254.63	178.35	173.74	222.62	356.15	272.2	225.34	165.87	202.82	316.65	239.69	411.08	436.77	255.33	301.57	381.26	415.43	311.21	182.78
CDC37	254.12	295.08	285	294.66	279.59	279.01	335.51	287.19	322.6	346.11	384.87	346.31	236.17	328.54	414.16	423.33	261.96	252.97	214.99	199.97	217.01	252.9	189.21	219.19
RAP1B	38.29	32.49	31.8	40.97	57.11	52.57	33.22	52.35	36.75	51.45	32.17	40.66	101.48	80.04	35.09	62.27	245.07	269.61	1045.92	1105.34	288.19	246.61	1211.84	1605.82
FARSA	466.27	467.19	707.04	820.78	353.65	333.26	488.46	385.42	356.89	319	332.71	345.1	243.65	286.84	357.14	319.12	57.58	55.62	144.31	138.08	61.03	56.99	117.16	124.7
PCBP2	208.44	183.56	244.54	202.51	314.85	211.95	190.34	350.76	136.58	161.66	170.45	229.14	138.31	204.96	197.13	258.02	189.06	261.83	186.69	196	282.18	250.96	214.59	160.83
DCTPP1	297.95	373.97	382.36	468.62	386.11	338.39	366.83	357.2	386.36	282.33	327.45	281.27	291.4	331.15	360.44	310.89	162.39	210.33	288.98	280.66	155.61	210.65	237.71	225.34
LAMTOR5	217.28	226.92	260.3	313.32	197.05	261.92	206.19	181.62	321.51	329.6	276.67	238.66	227.46	268.81	325.95	222.34	340.23	393.57	289.5	320.14	351.01	351.13	319.59	261.3
ATP6V0C	372.23	408.38	418.36	216.79	349.92	347.56	350.36	276.56	387.28	428.92	380.74	450.49	235.09	365.88	403.22	377.44	152.51	173.41	148.19	206.26	199.27	163.02	159.47	128.25
IST1	340.3	321.56	260.98	268.78	304.21	330.13	301.35	344.9	356.7	303.04	383.47	371.81	334.74	358.18	393.02	353.52	199.69	188.07	165.23	179.43	273.03	196.47	144.06	201.34
SDHC	214.86	244.24	244.08	271.02	216.22	200.04	202.98	192.9	169.03	181.15	228.09	176.41	171.41	147.19	230.9	201.25	420.03	401.9	509.44	484.98	402.14	398.58	468.14	486.01
PTTG1IP	338.52	319.04	228.98	255.37	328.18	312.26	301.06	316.66	454.66	391.95	428.34	389.55	457.21	410.6	339.11	338.4	180.91	172.11	142.16	134.06	152.02	150.44	137.1	163.37
SURF4	352.05	347.16	346.79	373.72	331.99	300.4	334.87	368.92	420.41	370.5	515.86	501.83	426.32	413.85	434.54	459.4	61.78	66.58	87.71	84.38	96.78	68.19	74.51	90.58
MRFAP1	138.04	142.05	124.72	126.88	158.84	156.78	143.59	154.47	220.52	221.51	229.41	196.74	220.28	213.59	193.92	197.38	453.49	464.01	411.33	388.85	450.29	477.24	401.59	448.54
RPS26	75.77	83.05	168.72	204.1	161.08	249.18	168.92	123.27	87.84	308.36	130.41	112.38	114.92	105.18	261.44	147.2	267.45	258.82	241.07	306.73	330.5	410.31	501.73	391.64
SET	254.81	201.77	207.57	151.62	256.19	285.2	236.6	258.99	222.93	212.43	164.17	142.7	330.23	258.21	244.44	211.7	224.79	263.45	299.4	322.12	272.87	280.92	317.49	277.74
LY6E	248.85	277.56	416.66	373.02	331.34	297.51	467.73	368.32	166.03	152.87	252.67	248.04	162.08	205.75	464.74	414.83	89.14	83.95	185.08	193.36	183.24	169.69	305.99	318.92
PSMD4	339.07	348.99	309.98	349.5	312.28	325.67	334.03	281.22	279.19	264.6	275.16	270.94	194.11	268.09	383.21	339.1	243.35	205.62	240.34	232.12	226.1	224.34	211.2	252.1
ARHGDIB	245	293.95	230.56	198.22	337.91	363.43	310.44	288.87	195.26	193.75	155.5	153.95	175.88	197.24	314.06	276.7	82.96	70.31	681.1	666.21	142.99	147.43	538.21	580.39
EIF5	268.63	259.68	283.91	237.28	296.57	446.9	293.94	302.02	283.38	344.44	205.74	233.95	347.99	433.76	290.76	305.09	294.28	263.97	250.46	211.5	210.04	310.94	230.03	260.13
HYAL2	294.87	293.3	259.15	290.19	304.6	306.8	301.32	252.91	597.86	477.38	528.36	543.22	452.97	626.41	591.89	553.75	81.82	90.35	22.78	22.73	79.44	81.82	19.97	26.71
COX6B1	200.37	190.63	307.83	368.54	210.49	224.2	182.71	187.57	178.69	262.06	149.1	129.75	119.55	108.54	199.94	180.61	340.63	333.9	406.78	382.48	222.68	334.63	364.41	291.1
DYNLL1	117.3	141.47	139.23	213.37	140.54	162.84	125.85	133.51	254.43	410.79	258.94	254.1	225.91	227	262.81	206.56	381.09	398.98	316.39	313.91	389.04	359.16	313.06	252.7
SNRPG	206.26	222.38	326.54	507.53	191.75	322.56	244.25	214.25	199.22	253.54	193.85	195.79	144.49	205.6	274.8	196.12	240.3	285.25	397.72	442.25	260.6	267.22	336.4	288.27
STOML2	336.2	379.44	521.22	663.72	330.03	308.76	409.14	340.11	226.17	218.29	288.16	253.53	180.39	203.24	312.84	297.05	124.71	139.74	234.91	231.2	169.72	144.73	224.98	231.41
ACTA2	206.64	191.65	178.77	126.01	223.47	213.45	185.5	181.73	403.24	445.64	443.44	464.07	431.64	439.88	443.38	499.41	182.98	120.42	38.86	28.16	160.73	153.63	45.59	57.66
EIF4A2	130.91	148.32	133.68	164.93	134.75	140.2	138.56	157.26	117.91	129.79	142.55	127.83	207.4	159.48	148.36	181.78	354.25	327.36	415.56	385.31	455.24	337.05	402.03	437.07
SMARCB1	385.79	343.9	447.15	440.63	436.15	376.37	468.97	446.82	254.04	242.32	371.35	351	272.32	319.82	429.91	439.02	92.7	80.26	106.95	109.61	153.26	98.83	106.75	118.38
NDUFS5	105.58	139.5	164.72	218.48	164.88	240.8	162.21	146.62	140.94	233.77	177.12	154.61	114.23	115.44	246.88	165.08	276.33	314.05	305.92	296.22	133.85	349.75	391	305.57
NAXE	332.7	337.78	370.29	424.78	314.61	359.34	316.48	248.1	426.53	472.4	382.95	374.86	306.43	387.43	475.37	405.23	135.39	147.49	93.24	91.34	132.33	144.6	111.34	108.68
NDUFA11	224.27	252.32	396.35	578.69	250.49	321.32	229.49	176.19	166.02	274.76	181.08	169.49	118.65	135.08	273.53	208.96	277.15	250.07	241.1	253.56	150.15	287.32	280.47	228.11
PUF60	412.27	426.97	471.38	509.67	381.56	370.92	433.35	355.62	359.47	283.35	325.63	340.43	248.59	296.61	357.84	352.23	95.31	102.42	140.95	115.36	111.37	101.82	89.09	130.4
KPNA2	355.62	382.42	359.5	339.19	424.34	417.72	487.16	520.03	166.24	129	162.22	149.74	181.33	160.97	227.34	216.87	115.11	111.22	351.81	330.11	160.17	132.47	269.28	320.16
COX7C	69.07	52.12	85.27	140.64	68.33	88.42	51.94	72.51	64.84	163.24	104.03	64.37	62.05	62.52	115.2	77.02	492.11	386.37	449.69	425.37	278.87	337.07	417.88	336.97
GRN	227.71	264.39	214.1	155.32	258.3	234.08	256.44	226.45	479.18	389.03	503.64	519.73	344.15	456.67	465.55	484.54	219.95	210.77	109.25	91.62	138.45	175.88	77.75	97.31
MT-ND6	118.91	109.18	126.57	28	118.25	160.54	108.87	111.4	61.38	107.48	46.65	57.5	81.42	90.2	99.81	93.73	271.01	289.83	222.63	294.71	198.97	228.65	286.24	161.61
SPCS2	266.24	211.78	212.01	218.68	224.04	274.07	221.12	195.09	403.77	406.37	314.86	263.3	362.58	398.36	340.79	280.49	259.6	274	270.91	283.99	212.01	223.2	256.08	262.99
RBMX	307.53	332.45	306.39	256.23	358.09	345.63	413.74	418.08	196.72	140.69	192.62	170.55	279.87	207.84	256.77	272.34	164.87	148.74	259.62	255.51	200.9	180.41	234.63	278.75
TMED2	311.98	321.41	268.93	308.42	283.09	348.55	269.32	326.33	401.91	421.85	406.6	372.55	506.39	386.1	370.58	393.74	104.4	121.92	146.88	134.73	114.77	100.26	111.24	142.84
NOP10	200.23	201.77	263.8	314.73	168.16	249.24	179.58	165.45	307.6	556.09	297.49	244.03	249.02	234.21	306.29	215.98	292.61	312.62	224.84	218.43	242.82	271.73	255.76	215.44
F2RL2	166	177.23	107.08	86.37	218.1	225.97	194.25	188.59	153.58	139.76	181.92	204.25	342.18	229.66	252.09	297.86	799.48	592.31	118.47	114.03	869.32	751.77	220.83	217.31
C14orf2	146.97	164.13	204.92	261.95	189.56	230.01	142.94	135.83	164.03	284.69	178.25	144.57	101.16	102.23	212.03	132.11	323.3	337.61	492.55	469.76	249.95	244.91	521.48	515.96
MRPL37	382.78	395.9	494.32	468.96	379.32	346.46	437.52	394.03	317.23	275.03	294.87	304.72	263.08	290.91	332.92	317.43	89.81	97.06	164.89	148.39	102.86	113.01	137.16	168.9
GLUL	278.2	278.54	246.17	286.34	276.4	298.85	300.74	307.03	267.71	224.99	243.26	259.6	244.63	262.74	415.03	395.25	162.48	147.36	154.76	152.29	152.57	119.69	128.23	162.71
TMEM59	155.65	177.88	142.28	166.27	200.36	204.61	158.27	190.3	358.52	384.85	349.54	296.08	387.28	319.67	340.83	278.88	278.14	270.55	239.41	227.59	316.79	286.22	288.73	275.01
ATP1B3	227.67	182.71	208.03	183.26	200.89	199.35	229.64	253.76	256.28	249.46	263.18	263.91	325.76	271.22	241.27	253.57	328.19	338.94	314.07	313.02	306.4	326.28	275.92	305.52
EIF3D	283.91	299.16	271.89	316.57	274.78	254.39	288.17	306.77	217.56	204.35	289.51	254.54	214.85	205.98	300.26	312.04	201.4	189.22	326.47	299.57	240.89	201.68	299.97	318.6
SUMO1	164.87	173.52	143.84	153.96	172.72	205.18	180.29	186.82	190.59	182.67	182.44	174.28	283.19	197.52	192.1	180.64	445.25	451.12	452.67	437.58	438.38	435.37	423.79	450.51
ISG15	187.49	208.97	302.59	393.45	783.69	1009.99	716.05	526.43	229.4	307.54	355.04	379.02	132.4	204.07	273.5	179.9	64.56	54.75	56.22	41.13	34.84	47.81	39.13	45.52
PSMB4	228.96	225.42	283.34	360.32	297.61	282.62	230.21	209.7	206.22	246.35	228.79	193.6	145.41	229.63	327.64	279.25	241.93	227.47	205.49	216.62	209.82	258.67	223.51	197.53
SARS	378.85	409.63	359.81	394.29	315.28	275.69	377.38	366.66	324.39	295.55	386.79	372.36	310.95	313.84	369.19	362.62	111.77	97.23	122.37	124.29	91.87	104.29	93	112.09
CSNK2B	250.42	261.45	304.3	185.45	240.4	277.11	270.15	232.97	257.18	276.46	277.59	269.75	159.64	230.97	307.51	262.92	287.89	230.85	272.59	293.16	208.32	248.27	305.38	285.12
XRCC5	271.64	256.28	262.19	264.32	272.02	361.46	294.89	367.08	166.19	164.32	174.75	180.58	264.03	211.21	257.17	253.35	265.55	223.22	318.57	311.45	272.68	255.99	274.11	316.05
USMG5	110.26	113.82	169.54	213.37	66.52	159.99	103.39	96.17	139.79	259.4	147.57	128.56	142.98	127.21	197.76	115.76	349.54	366.2	364.89	368.1	453.35	342.07	423.22	322.81
PSMC1	255.06	279.63	236.69	239.95	253.47	269.58	269.47	276.77	304.36	308.63	303.56	286.95	301.58	276.89	269.11	288.91	182.44	182.68	233.74	221.04	233.78	175.81	195.57	232.48
PHGDH	394.9	427.03	424.42	505.73	335.29	306.71	381.22	326.16	167.02	177.77	202.5	196.67	140.21	162.48	258.72	257.56	215.61	228.71	76.74	64.87	258.62	261.63	51.55	74.75
PDLIM7	393.82	410.5	452.45	381.59	352.76	307.68	407.22	342.89	202.33	220.02	236.29	252.9	154.16	177.62	228.35	236.27	110.83	116.11	230.36	211.96	207.68	144.84	205.96	239.33
TMEM88	351.76	373.47	400.85	334.07	330.31	381.11	326.83	270.5	359.61	500.31	320.36	303.49	215.33	284.52	477.58	350.12	84.46	116.11	37.02	39.36	122.18	146.81	130.39	109.57
SLC39A1	383.45	395.58	403.67	400.71	346.64	288.07	385.19	357.33	302.72	256.68	354.69	333.67	244.34	253.3	312.22	320.78	120.87	124.21	167.38	159.16	105.99	117.91	133.62	184
PECAM1	213.13	195.36	128.91	150.53	220.42	225.04	139.39	142.25	609.37	544.69	592.05	515.14	436.62	446.43	346.73	286.51	299.9	319.78	94.93	75.7	158.82	197.99	78.68	105.83
OST4	118.99	139.29	177.79	241.69	148.66	164.45	148.65	114.2	183.94	434.83	244.46	189.09	163.55	145	323.72	177.38	339.03	395.84	189.71	230.21	245.53	321.02	263.75	182.52
MEIS1	298.75	225.46	144.02	100.78	281.06	327.59	222.68	219.3	589.12	576.23	321.71	371.19	573.34	631.48	503.37	408.82	88.8	86.16	108.88	124.73	66.67	82.04	108.96	166.48
CYP1A1	31.11	25.7	6.93	5.5	80.6	65.88	70.71	68.83	467.76	372.81	407	375.6	1013.3	974.95	1182.41	1218.47	41.86	36.08	0.41	0.3	121.07	109.02	0.82	1.99
EIF3K	173.02	185.74	238.02	263.55	205.67	220.84	178.22	142.36	124.93	170.85	163.06	128.43	91.06	98.87	191.44	165.14	270.86	297.62	370.64	406.71	278.45	292.38	388.17	340.99
IDH2	306.77	272.04	398.54	457.72	410.96	340.11	423.97	429.96	116.97	99.28	211.96	196.2	147.74	147.66	269.54	313.88	100.94	113.76	290.62	277.89	150.7	121.94	239.95	291.93
TUBB6	296.64	334.45	272.41	276.53	317.79	281.78	300.89	312.43	307.48	302.71	404.56	377.04	210.79	244.78	306.24	320.1	161.64	165.93	101.69	98.84	198.48	184.81	74.59	71.29
FKBP8	292.28	299.59	401.15	353.98	262.26	223.84	297.02	273.27	322.41	274.24	380.13	356.76	199.21	305.36	343.32	345.55	78.09	70.87	71.52	75.07	90.02	64.74	83.1	80.33
SEC61A1	333.91	348.86	299.11	316.11	333.25	277.76	342.75	365.19	340.29	267.8	447.38	397.47	333.31	310.95	383.68	387.57	94.48	93.26	78.73	71.73	42.01	82.07	86.54	97.63
JPT1	238.2	275.74	303.17	276.37	261.24	234.74	229.36	253.73	115.52	117.95	184.12	101.87	60.67	88.42	156.28	127.88	230	206.29	379.95	372.53	141.39	217.49	444.79	430.42
DDB1	386.88	383.5	313.52	336.49	324.34	287.45	357.2	386.7	259.98	217.52	325.79	333.52	270.09	249.75	296.36	305.43	111.02	112.78	127.56	146.46	128.94	110.91	138.16	149
PRKAR1A	264.8	295.93	206.81	226.22	281.97	289.51	279.85	303.3	355.5	329.48	320.14	336.32	436.12	370.22	340.45	327.03	188.22	164.16	103.78	100.29	198	190.07	105.17	120.54
SNRPE	109.93	121.48	150.56	203.04	127.61	163.84	196.29	121.14	86.57	105.53	106.88	103.46	76.73	65.71	171.8	153.57	331.99	308.08	546.32	552.17	245.36	409.36	499.78	359.75
GSN	297.32	320.34	270.46	290.33	292.63	255.57	260.06	278.46	332.91	273.9	329.04	346.64	206.72	302.7	257.87	271.84	241.98	274.89	98.93	80.82	128.24	160.55	133.73	164.43
CDC42	173.58	148.08	147.3	145.44	195.24	215.06	144.5	163.11	239.07	265.79	211.79	187.07	304.19	258.02	254.46	216.48	318.41	385.84	252.26	276.42	384.43	344.09	254.15	244.04
CTNNA1	288.78	294.54	193.56	147.12	289.98	304.25	250.46	287.25	494.72	389.13	395.05	427.36	456.29	432.13	349.82	353.76	137.24	125.9	49.27	44.58	159.18	112.86	41.88	62.97
ERGIC3	272.46	270.38	267.91	386.23	263.97	247.89	250.3	219.65	221.5	233.77	286.09	302.76	184.69	230.46	261.43	280.1	204.66	210.01	151.28	147.61	239.98	205.42	147.3	147.98
FSTL1	279.34	314.78	223.57	195.71	279.81	275.86	328.15	334.66	328.73	240.12	284.21	305	439.21	392.16	324.44	368.5	99.08	87.2	21.71	19.04	111.73	96.42	28.06	30.53
HNRNPF	243.74	238.51	200.13	201.46	248.63	259.46	253	264.1	297.79	244.94	299.63	269.62	314.07	286.57	291.34	295.35	195.65	179.9	283.42	262.41	196.32	159.12	206.94	268.13
SF3B2	363.3	367.69	287.76	265.12	339.37	322.1	377.75	397.87	332.5	276.14	311.65	279.05	228.84	275.99	297.18	307.07	101.99	122.69	114.28	118.11	124.51	104.3	116.41	98.19
CNPY2	215.72	241.51	206.19	301.54	232.85	264.79	194.01	219.71	273.98	266.58	272.48	291.88	232.73	290.78	362.87	295.57	312.33	263.51	183.06	197.65	171.01	258.14	199.12	184.83
LYPLA2	316.83	340.76	365.04	327.21	323.68	278.79	333.93	321.78	326.78	250.9	333.57	355.23	244.27	308.16	366.2	357.8	161.59	157.64	97.69	109.25	172.18	132.02	117.53	136.47
COPS6	295.39	347.01	336.72	340.98	288	252.52	289.43	266.93	329.24	304.81	332.12	299.98	236.21	295.52	368.03	346.03	106.49	107.5	146.27	134.87	126.88	116.76	142.43	161.99
FSCN1	270.88	197.74	297.16	231.62	431.28	234.43	177.48	396.53	153.54	186.67	187.76	297.12	100.66	194.49	166.24	297.1	121.71	248.18	44.7	57.47	303.42	219.23	43.72	44.2
ZFP36L1	239.36	246.8	192.38	42.92	218.78	260.54	258.18	242.66	341.51	381.11	175.84	270.72	300.76	332.55	310.51	334.18	395.85	359.95	89.65	94.64	420.25	305.47	136.78	103.1
NPC2	128.61	121.84	143.53	173.25	117.55	138.06	103.35	99.45	256.8	283.24	306.95	247.21	191.77	191.58	239.15	209.11	637.67	598.84	205.17	208.91	350.63	455.89	213.35	138.63
SUPT4H1	184.73	194.41	249.28	317.39	222.08	258.61	207.04	158.98	218.82	291.6	197.93	210.75	182.17	193.72	288.8	213.95	235.96	248.2	269.97	253.84	398.79	244.66	320.9	265.88
DNAJB1	323.76	317.12	430.49	451.19	238.46	218.59	354.16	378.24	316.4	273.26	539.35	459.86	297.95	277.45	359.87	335.96	89.21	74.39	97.12	95.42	71.07	66.49	81.54	75.79
ISYNA1	304.19	345.33	465.8	474.77	216.45	204.51	285.92	259.83	201.32	195.28	220.38	251.73	138	169.2	252.1	257.71	99.67	92.74	253.39	233	147.09	118.71	234.31	231.86
AC010970.1	77.3	72.76	212.64	408.65	92.44	132.33	53.44	62.98	49.92	176.63	93.16	95.72	33.57	35.38	83.83	72.29	758.92	646.67	336.26	334.37	464.67	620.72	451.54	295.52
RPS27L	124.34	105.68	88.2	146.17	86.57	100.72	80.11	69.4	275.16	371.77	312.52	260.28	176.54	151.6	220.58	148.9	369.45	389.36	278.46	282.59	209.34	310.51	221.07	226.98
EIF3I	279.3	298.3	313.69	364.87	294.1	295.1	328.16	298.32	240.01	236.82	261.37	236.71	199.28	227.54	301.55	283.68	128.97	116.79	163.95	147.78	129.74	132.71	127.1	154.06
DSTN	273.42	278.25	232.26	245.6	284.82	294.32	272.14	282.49	205.43	245.82	198.06	172.21	243.77	190.48	177.89	155.14	250.61	233.68	159.05	138.74	233.13	210.82	134.54	132.11
MTATP6P1	166.85	166.16	263.79	62.49	342.15	358.57	301.15	247.35	40.1	55.05	43.21	54.8	127.94	95.85	155.12	171.09	258.61	267.23	305.11	301.12	249.14	299.04	433.92	293.75
GHITM	252.83	292.65	235.54	291.05	260.35	259.24	261.95	310.69	275.75	237.1	283.31	261.54	301.55	256.22	295.08	292.54	168.05	148.36	247.93	258.43	149.91	143.62	207.99	258.44
TCP1	281.91	287.68	253	239.42	270.1	268.49	351.17	345.02	166.13	138.93	221.76	214.74	244.7	167.85	235.22	266.77	149.92	172.06	291.58	283.95	165.63	162.14	255.44	309.8
SAP18	161.15	194.92	216.73	222.59	162.05	219.59	114.65	151.22	227.17	270.37	271.46	191.12	174.79	167.44	298.81	229.35	324.39	275.3	231.54	246.58	372.52	306.21	262.36	214.77
ARPC5	256.8	221.31	155.91	155.34	227.89	247.8	202.97	210.9	287.82	308.26	278.42	223.12	371.84	265.01	291.07	245.65	230.63	241.37	243.25	269.11	231.19	208.22	212.52	265.12
HBA1	0.95	0.6	4.83	4.9	0	0.5	0.5	1.31	0.52	1.98	2.56	4.1	0	0	0	0.93	0	1.66	507.12	614.1	14.97	7.53	540.63	536.43
SAT1	82.14	69.89	62.9	76.72	98.91	110.35	88.86	83.62	223.18	212.85	165.4	127.73	322.89	313.5	220.15	199.63	481.2	596.78	131.32	113.73	365.98	762.25	202.42	167.07
ESYT1	403.69	394.41	325.5	302.21	360.16	295.98	381.25	375.62	338.71	279.89	370.76	331.45	238.03	277.76	253.94	291.28	96.58	87.21	97.54	99.95	64.81	68.45	78.65	74.89
TUBA1C	164.32	224.7	202.54	214.79	211.12	160.72	204.79	218.96	59.47	49.32	99.45	96.26	37.86	51.55	69.83	84.07	194.36	214.05	536.7	548.79	280.71	211.84	501.04	630.25
MVB12A	298.78	351.13	316.77	351.27	323.8	303.57	274.93	235.7	348.96	353.89	337.28	325.08	248.42	281.59	355.54	323.12	160.25	170.65	63.14	63	177.01	173.48	47.88	55.53
MRPS7	306.29	311.9	260.54	384.67	331.69	333.35	333.36	333.09	305.77	225.24	321.99	282.34	242.9	279.68	390.21	343.02	105.76	126.87	136.83	140.05	116.44	138.51	123.45	155.32
RUVBL2	374.47	400.24	604.66	724.19	325.93	316.66	445.55	345.62	181.83	171.79	218.99	217.9	142.08	166.58	269.08	234.48	62.18	63.34	120.48	103.37	81.31	66.82	94.78	99.77
UQCRQ	218.8	270.48	345.66	480.6	186.91	235.83	236.41	209.49	172.99	354.26	152.16	149.19	108.18	177.74	273.28	212.86	242.21	218.91	203.84	237.34	167.45	164.74	249	233.49
U2AF1L5	207.03	194.59	230.8	292.99	188.81	238.02	286.44	229.44	177.94	191.57	258.75	197.45	56.34	202.47	228.82	265.95	87.6	164.46	331.33	380.31	283.09	273.15	278.64	310
RBBP4	284.37	247.25	211.53	194.28	246.65	222.13	249.73	294.96	203.34	159.64	214.2	196.36	275.02	219.57	236.79	259.77	197.3	183.12	337.94	308.56	240.54	183.1	253.01	366.65
CCT8	122.02	150.77	117.86	143.11	187.71	172.72	210.41	209.71	89.61	80.42	103.45	106.43	202.89	131.11	142.61	186.26	246.78	221.47	470.47	449.03	313.78	262.31	449.28	556.52
ATP5I	109.41	105.77	163.41	172.57	93.51	154.46	110.16	65.24	165.76	455.92	127.6	140.03	84.62	119.37	208.92	120.08	233.56	150.02	173.36	191.04	149.55	212.32	193.39	162.83
ETFA	181.01	197.07	141.64	171.35	182.66	195.79	166.04	174.26	235.17	215.72	242.5	226.51	247.97	235.12	270.53	239.13	205.02	212.25	367.73	326.65	229.35	194.89	374.84	368.01
COX7A2L	303.83	251.09	290.24	395.1	227.67	228.87	234.05	234.81	238.6	231.43	273.05	226.71	236.77	212.69	294.3	242.92	277.34	201.46	177.69	174.58	205.18	177.31	177.34	171.28
YBX1	103.76	92.52	106.7	125.77	108.83	131.37	97.52	101.73	91.61	107.79	73.26	75.6	70.37	87.86	103.81	95.31	180.57	210.9	226.97	236.11	171.46	199.86	262.62	198.69
UROD	218.89	235.67	327.92	379.45	188.38	199.62	233.07	208.23	196.1	161.56	203.91	186.7	139.29	176.68	215.71	200.96	135.33	130.56	482.26	457.13	113.23	119.21	370.93	422.67
RAB34	347.61	384.51	568.71	762.18	343.97	307.97	328.39	330.09	160.39	149.72	211.19	214.17	119.47	123.01	161.27	162.57	120.63	106.32	146.1	112.85	121.32	105.81	117.51	146.21
PSMA1	157.82	174.78	168.18	222.69	213.99	205.84	209.49	220.93	142.34	144.28	187.2	156.84	181.02	118.93	211.3	184.96	287.4	258.73	337.29	390.46	376.36	309.19	368.01	315.46
ATP5J	159.29	157.78	180.36	234.01	169.7	211.02	162.17	149.53	195.97	316.92	182.15	166.14	154.41	157.22	256.57	152.41	293.89	281.86	340.98	352.79	246.91	327.52	352.15	297.47
CYB5R3	318.91	341.63	314.07	174.6	358.36	288.75	363.14	347.05	367.85	300.27	340.93	374.75	245.44	300.83	296.04	316.5	81.55	92.24	86.95	99.32	108.62	90.97	89.63	106.31
TXN	116.27	107.96	130.9	155.95	82.19	114.39	76.94	94.23	80.14	170.28	134.16	108.43	86	86.07	172.84	118.25	333.79	307.39	484.83	512.81	224.47	323.67	633.37	463.47
RANBP1	205.84	201.99	275.7	418.58	270.96	270.63	233.57	337.43	96.49	120.49	142.94	112.54	82.22	117.96	221.41	229.78	143.08	151.84	350.24	353.36	186.19	171.59	328.4	266.84
PRSS23	236.61	198.29	130.73	145.45	143.58	174.4	104.39	110.71	679.28	778.7	536.4	489.87	355.09	439.56	219.81	212.76	270.66	244.34	12.59	3.71	125.29	207.55	8.16	4.31
AK2	271.1	268.21	300.23	356.13	232.67	217.17	284.04	274.8	305.08	270.14	301.69	251.72	237.48	265.72	339.73	297.74	90.89	111.89	254.09	222.3	128.92	113.29	198.98	215.68
MDH1	285.68	285.49	287.52	337.94	258.15	263.12	299.84	301.57	185.04	154.47	216.44	190.57	165.95	183.2	252.88	247.9	142.04	179.41	275.75	295.46	220.75	175.83	258.67	237.72
HMGB1P6	128.17	166.68	156.18	199.75	219.82	223.97	204.81	187.03	84.74	87.65	57.44	48.94	88.88	112.93	104.5	111.39	321.74	287.84	541	492.46	302.08	338.53	408.85	430.88
POLD2	425.99	424.59	652.46	704.11	371.08	357.59	485.5	412.87	127.83	111.52	175.01	161.78	103.8	113.15	250.19	252.77	54.95	56.22	112.19	107.11	54.23	50.91	92.6	104.96
COX5B	157.92	219.64	295.68	388.41	204.5	268.03	182.42	132.17	164.16	436.15	205.27	170.35	125.31	172.04	273.17	181.17	158	167.09	208.97	223.69	177.2	172.27	259.57	184.53
DDX39B	142.22	192.86	342.04	448.2	241.47	287.48	290.42	229.63	178.43	142.56	221.24	173.35	185.25	204.89	274.74	234.02	121.21	74.55	180.6	173.06	204.11	188.26	249.73	166.2
COX6A1	118.76	95.87	142.46	124.47	109.09	127.81	86.44	79.26	104.74	170.8	93.51	86.77	61.32	98.42	148.39	97.58	273.01	316.11	405.21	402.23	259.33	353.65	461.45	393.31
IMPDH2	271.38	259.78	307.89	311.37	233.69	212.48	287.76	286.77	111.55	92.48	149.32	142.52	100.91	115.41	197.72	179.43	93.5	94.75	318.9	309.81	169.06	129.89	332.82	356.95
ATRAID	255.11	267.81	342.07	410.68	209.83	229.74	234.15	198.66	287.2	310.01	340.96	293.35	226.34	286.05	380.45	294.96	160.56	153.57	110.99	123.72	124.22	158.23	131.17	108.71
SHC1	203.64	201.6	228.55	352.95	278.98	195.33	222.02	287.09	265.5	226.91	308.74	361.95	198.64	248.27	244.35	281.99	184.79	221.92	126.4	130.86	223.92	185.52	133.08	142.21
ARL2	286.03	296.69	399.14	455.88	261.21	318.31	314.34	242.63	206.34	236.76	208.26	195.48	122.14	186.11	329.82	248.76	146.38	136.44	154.2	149.76	66.8	132.35	183.16	166.48
TMEM219	215.98	241.45	265.69	323.44	230.89	233.26	218.15	193.83	216.91	227.89	218.26	195.61	148.18	166.24	226.92	209.96	250.83	296.07	220.38	208.55	276.17	279	260.45	221.21
EBP	352.49	394.77	458.83	568.96	368.45	359.54	381.27	296.47	135.59	129.83	139.23	136.38	100.08	134.43	191.71	166.7	92.64	99.35	279.01	296.94	103.3	122.78	210.24	255.17
RBM8A	161.93	225.51	198.66	210.69	190.41	281.17	236.38	201.33	284.75	349.17	267.29	223.2	212.9	255.03	282.75	226.19	207.27	182.99	187.84	201.71	230.22	200.51	213.38	172.37
STRAP	304.28	308.52	211.74	165.59	302.04	307.96	308.18	327.78	235.28	200.71	193.86	206.53	286.69	197.77	221.7	226.47	154.17	161.33	183.38	186.66	171.92	153.94	164.39	212.71
HSP90AA1	82.95	84.8	100.96	125.15	84.94	106.26	125.64	114.72	34.41	42.54	22.54	38.01	121.7	112.71	36.03	71.75	272.7	273.37	468.48	492.55	307.45	273.26	490.03	418.63
S100A4	128.67	167.02	170.01	270.71	177.84	230.62	163.62	146.92	44.83	70.59	102.52	73.17	36.03	30.59	120.48	82.51	57.91	64.59	800.08	844.32	93.8	70.49	582.17	471.09
JUP	415.04	404.9	350.59	158.36	468.3	411.42	431.16	374.66	260.57	225.91	276.29	321.14	182.04	243.87	272.93	319.28	96.89	83.45	58.67	61.35	71.29	75.11	48.77	54.31
CCT2	237.39	248.88	228.45	267.69	234.29	236.79	265.47	300.6	157.44	156.6	179.79	181.53	196.73	160.61	186.81	219.55	179.95	177.4	302.72	314.46	210.17	202.43	277.9	312.11
NQO1	154.09	121.81	134.48	196.62	95.13	96	115.92	123.16	493.92	489.82	656.82	574.2	382.34	434.51	579.55	545.17	128.89	135.22	12.64	12.82	129.28	119.78	8.61	11.43
NHP2	255.17	286.66	387.51	433.85	306.31	334.99	291.25	255.65	179.43	235.71	195.67	168.99	130.79	147.01	289.75	215.2	131.49	121.76	176.04	186.3	99.24	157.4	186.64	171.61
UCHL1	158.49	193.54	249.81	298.55	166.55	158.77	200.72	173.14	223.94	280.73	382.76	328.29	234.42	232.89	201.16	234.28	373.32	431.03	47.87	35.99	313.09	419.28	49.69	54.65
NDUFB9	185.04	206.23	258.2	313.33	214.11	231.81	182.67	156.45	158.87	240.69	188.24	146.93	129.72	120.08	208.77	163.83	174.11	162.1	352.8	367.8	154.85	185.63	391.17	303.33
ICAM2	85.2	102.63	169.89	205.74	117.56	98.32	139.26	120.62	361.86	361.09	370.72	350.22	264.51	286.21	382.94	322.21	424.42	373.88	119.53	137.31	344.03	231.35	154.56	162.44
ARPC1A	250.89	254.91	214.38	236.75	247.23	241.95	252.33	226.75	207.35	204.4	266.09	241.31	173.06	203.91	282.74	275.33	212.66	224.45	158.26	182.07	267.55	222.46	173.63	174.86
ST13	122.69	184.88	143.43	148.95	172.17	174.28	169.25	171.41	184.49	157.73	210.04	181.31	190.05	196.13	202.78	236.11	247.2	224.19	271.36	260.28	280.73	246.16	253.86	263.99
C1QBP	87.05	58.42	68.66	86.22	67.49	47.68	60.82	64.66	49.06	35.58	45.06	36.02	42.26	47.97	53.58	51.79	267.96	270.74	934.73	852.68	315.47	324.38	840.95	763.57
SLC25A6	243.16	255.76	293.2	323.43	229.81	222.34	211.34	201.8	124.89	134.32	179.55	179.68	73.11	112.13	245.01	218.95	222.99	206.84	282.85	277.46	204.33	204.48	287.57	295.37
SLC44A2	280.63	248.26	159.29	111.75	250.44	245.41	220.37	202.22	424.17	302.21	336.07	372.07	333.74	377.17	315.34	321.28	115.57	127.75	55.61	58.45	150.91	130.62	69.96	66.92
MAGED1	292.21	298.6	247.45	162.03	319.37	263.87	368.22	333.34	208.22	174.66	271.15	266.93	254.43	272.88	342.45	362.26	86.5	65.35	91.63	101.08	104.57	92.54	91.1	112.79
CCNB1	416.98	428.2	494.48	542.78	504.67	451.24	610.01	591.48	72	51.05	59.47	50.34	97.45	59.13	117.04	98.05	40.98	37.84	178.48	184.98	76.19	50.84	153.75	170.58
BABAM1	302.56	307.24	330.95	406.86	323.5	275.96	330.2	288.7	244.86	226.88	263.39	240.94	206.58	227.84	261.04	268.52	102.11	140.28	127.22	134.98	143.78	133.39	120.26	150.98
OS9	190.12	205.87	143.03	147.67	184.06	171.75	195.37	197.28	420.9	346.92	423.82	385.78	337.45	364.58	331.62	343.28	109.12	136.54	155.01	147.14	161.99	121.55	127.83	139.27
DAZAP2	221.05	189.07	133.38	92.07	202.58	182.38	208.85	182.65	309.74	263.32	279.89	298.59	322.18	326.86	384.14	324.82	198.93	198.88	239.93	257.18	204.92	186.34	190.76	220.94
COL1A2	257.45	245.03	265.53	118.4	166.55	168.62	264.77	264.67	150.5	108.63	266.97	281.22	128.03	157.78	308.69	374.83	265.69	246.96	24.2	24.14	395.97	310.32	36.01	29.97
HACD3	288.51	248.12	217.05	251.46	267.19	261.63	270.17	284.3	187.39	175.64	186.06	171.82	242.19	247.48	250.69	233.49	262.14	252.24	236.71	233.6	262.32	223.51	196.14	213.2
GNG5	179.79	174.16	201.2	135.62	168.43	219.44	188.92	145.82	186.46	336.58	211.32	178.17	184.47	127.57	203.1	157.87	296.75	334.01	207.9	254.81	233.31	293.13	249.18	194.7
ERP29	244.25	253.41	250.75	245.46	243.13	259.69	247.68	219.87	235.51	225.01	228.88	202.68	165.31	211.63	267.48	223.84	174.27	161.64	196.75	191.75	161.39	179.2	245.7	254.73
LAMTOR4	196.08	193.83	298.3	426.96	183.16	210.24	219.01	137.77	193.29	315.76	213.46	181.26	121.17	164.88	233.48	185.8	151.39	183.54	174.03	201.07	256.68	175.75	221.31	205.37
HSBP1	173.42	198.21	187.02	263.31	178.73	235.57	151.44	162.63	265.69	319.2	223.72	194.15	174.44	211.87	328.23	197.97	216.05	225.56	180.09	187.54	187.3	209.08	208.02	168.11
APRT	242.38	253.98	372.37	375.38	215.29	243.74	242.96	200.05	146.99	199.1	145.5	137.67	90.3	107.78	208.51	148.44	129.68	156.25	357.84	350.69	152.55	153.28	363.24	311.13
NEDD8	160.65	186.59	209.83	238.26	168.97	214.65	184.64	149.83	227.3	309.28	233.25	177.63	166.8	182.33	266.39	177.55	209.29	189.3	191.63	196.46	146.41	177.76	189.94	168.54
AAMP	300.79	330.91	338.08	359.83	282.37	268.92	410.2	312.94	241.26	193.64	256.1	280.9	179.94	246.97	260.37	270.76	88.07	96.29	153.13	147.57	113.57	104.94	162.2	167.55
NRP1	191.04	172.09	112.62	58.31	165.39	174.61	148.93	127.85	530.13	454.35	298.93	351.45	576.3	473.8	173.11	189.89	311.17	396.02	10.36	7.95	269.24	328.69	8.55	12.62
RSL1D1	222.11	150.23	161.12	154.58	146.85	189.26	188.68	165.67	116.94	130.65	86.18	86.69	141.18	133.51	107.96	113.01	198.8	227.16	530.37	534.28	220.2	255.34	437.61	497.7
ARL6IP4	156.76	144.18	168.16	285.66	207.67	151.73	126.61	163.19	145.34	201.85	158.15	181.01	114.43	171.85	186.28	193.45	172.05	196.53	259.81	258.56	190.09	226.35	262.88	250.49
APEX1	235.16	253.56	260.33	256.69	273.22	258.16	286	273.33	130.56	138.87	172.44	146.85	150.42	128.19	227.17	232	163.44	149.71	276.45	284.84	117.6	166.05	227.79	264.19
NDUFB2	169.15	233.62	312.03	414.3	216.72	333.43	235.94	169.37	237.37	415.31	179.43	152.62	173	175.71	297.35	206.19	201.29	148.68	135.49	125.95	102	129.18	124	91.22
HLA-A	134.99	148.77	175.62	240.86	116.73	111.62	130.18	110.18	167.71	168.33	199.69	194.93	120.24	174.3	217.84	216.62	286.9	284.05	163.09	150.88	278.11	249.99	234.42	216.51
ECHS1	299.8	314.9	318.51	271.41	272.12	280.93	269.83	245.44	292.71	266.63	258.6	259.74	202.77	247.6	306.49	272.04	128.41	130.79	180.54	178.24	93.63	124.42	139.72	149.09
PHB2	220.48	270.21	327.16	393.11	258.2	249.6	257.27	244.36	138.51	137.07	175.9	171.25	108.87	129.08	202.83	212.52	149.31	144.67	256.02	257.32	139.69	158.69	238.88	245.66
PLOD1	339.76	344.06	309.78	299.65	302.29	261.01	283.67	282.41	362.47	317.98	338.72	331.92	249.83	301.35	272.3	274.02	72.75	87.35	29.9	27.91	78.89	88.91	22.41	26.8
ARL6IP1	233.1	251.22	200.9	237.24	353.08	333.88	292.62	368.76	191.17	141.5	175.13	133.02	284.23	215.07	196.34	185.77	142.09	139.01	217.28	210.76	163.4	154.89	170.1	205.05
CHTF8	243.42	209.41	280.74	345.06	319.89	263.42	258.63	290.19	281.82	263.45	332.47	337.32	230.14	271.27	287.14	317.03	102.71	91.95	124.93	152.38	157.68	101.91	96.66	136.73
FLOT2	366.58	379.07	437.76	425.84	317.17	270.27	347.6	317.53	278.17	230.92	303.38	317.98	211.54	233.33	253.47	269.24	87.53	75.13	58.76	54.37	56.16	63.08	54.69	53.48
ANXA1	281.23	276.98	308.46	403.29	301.92	362.23	348.33	294.41	310.63	318.12	205.72	208.05	440.52	350.59	114.23	122.86	100.89	93.56	59.92	50.84	55.62	89.63	19.41	21.45
TMEM109	310.98	303.45	326.65	284.51	389.8	353.1	335.72	376.33	232.6	196.09	272.45	256.42	195.23	232.49	276.09	327	116.52	129.23	106.32	105	72.65	123.11	90.88	105.06
TPM1	328.11	313.74	292.21	324.37	230.69	252.63	245.25	277.65	74.33	73.77	53.41	52.49	50.08	62.04	43.02	42.93	105.51	78.4	52.33	26.58	99.61	81.48	41.1	52.19
EDF1	101.26	131.63	144.5	166.46	126.42	121.56	102	106.93	122.31	189.95	146.88	128.62	88.49	102.36	155.68	142.31	256.19	280.36	248.73	265.72	275.24	285.15	213.78	221.12
BRK1	137.46	142.22	135.47	170.07	159.18	182.43	127.39	142.77	189.46	225.54	212.45	176.49	168.28	166.06	229.75	189.7	330.85	347.86	276.62	279.37	317.25	301.2	308.4	286.01
ECH1	271.84	275.81	321.07	308.5	261.5	259.74	274.36	226.06	275.54	262.28	246.17	247.06	194.17	245.02	320.5	277.26	115.53	104.68	121.6	132.7	121.03	134.14	126.02	116.8
SND1	338.49	347.34	359.85	369.84	265.06	240.29	336.82	357.72	224.41	180.81	285.12	260.94	220.3	205.25	287.77	289.23	71.44	67.51	86.05	95.26	60.72	52.25	69.21	94.06
UBE2D3	217.37	203.86	165.7	181.39	210.76	202.77	179.05	188.82	166.81	164.31	156.11	168.81	225.43	176.88	198.63	197.46	220.05	227.88	204.12	231.56	237.52	218.71	226.42	257.2
ADAM15	201.86	184.12	271.19	218.68	229.94	160.35	228.05	254.07	290.88	385.81	508.04	471.89	303.27	367.06	391.27	456.4	85.95	101.74	49.67	57.89	81.82	110.63	56.92	50.22
KLHDC3	295.84	297.17	352.43	429.07	285.76	249.66	311.72	286.39	179.72	162.97	206.46	212.25	147.85	153.71	193.14	185.78	127.55	131.93	191.46	173.71	147.37	132.34	211.01	237.52
POLR2G	180.74	194.61	257.47	313.81	167.08	167.03	190.09	144.91	201.25	227.49	205.44	185.98	138.19	148.96	217.17	196.06	299.88	261.95	252.61	241.28	281.69	255.66	237.57	191.99
SEC61G	46.9	101.25	112.18	126.77	70.66	86.62	88.96	72.75	73.08	174.53	97.31	98.05	103.28	79.12	138.73	87.38	396.07	280.1	257.66	234.29	346.76	280.84	261.03	239.11
G3BP1	236.94	246.72	191.68	203.53	251.12	280.87	271.06	284.24	280.58	218.23	265.12	233.12	387.15	302.7	317.68	301.77	115.37	121.94	173.4	184.15	142.74	136.76	147.36	180.48
CD164	81.62	68.5	51.63	71.57	82.35	93.78	83.79	97.16	77.97	86.69	84.9	72.25	274.73	195.82	89.17	122.59	166.72	161.71	644.75	610.68	219.82	177.36	646.08	825.25
CD151	257.84	284.31	334.29	319.93	273.27	267.7	292.72	266.39	286.1	278.33	311.42	302.19	208.78	264.13	233.52	229.5	80.94	99.11	48.55	52.86	102.6	100.55	76.11	58.71
UBXN1	214.42	238.96	229.8	271.45	210.24	208.29	222.31	190.79	197.96	212.24	253.99	250.12	141.7	175.07	276.5	253.3	193.72	202.91	181.69	180.58	178.18	212.06	178.72	196.38
DDAH2	86.26	89.19	113.52	204.2	164.63	99.91	88.19	143.44	160.82	183.52	162.12	213.11	80.8	178.29	101.32	153.23	218.36	274.77	288.79	306.25	450.73	306.33	296.77	255.19
SSBP1	108.7	140.67	127.89	184.22	119.3	153.2	126.22	139.96	129.3	159.02	134.72	137.29	127.53	86.22	137.55	119.29	345.51	305.06	416.07	405.26	241.35	337.34	432.32	394.74
ACTR1A	281.65	297.77	256.83	279.17	304.69	275.84	289.95	309.34	259.54	233.02	324.01	316.71	221.17	225.18	311.11	283.68	134.49	112.81	92.31	95.28	131.89	99.29	83.21	122.42
CIAPIN1	335.39	314.23	323.73	367.34	280.08	274.77	307.93	284.57	284.77	227.15	305.72	302.69	251.34	289.49	321.24	302.42	80.11	66.92	87.99	82.16	78.14	78.12	81.5	97.72
UBE2V1	317.25	294.72	260.62	132.04	262.12	258.5	298.87	286.93	254.17	219.81	190.47	211.57	279.74	221.18	238.77	225.03	166.22	163.94	166.61	165.5	150.37	146.57	131.78	170.95
APLP2	194.82	196.55	128.11	128.18	184.34	211.64	189.67	190.57	289.26	265.31	223.89	212.51	245.89	252.3	184	187.6	346.06	334.54	95.71	110.65	234.93	221.77	104.89	89.07
SERBP1	140.98	144.02	128.4	140.76	151.29	161.22	176.03	176.69	115.84	144.91	108.85	95.5	167.49	151.18	141.74	150.6	232.42	208.1	353.53	355.93	251.01	243.57	373.63	390.01
PPT1	279.91	265.68	222.46	213.98	241.1	218.63	269.06	294.24	328.09	252.92	360.27	311.77	354.14	286.18	314.12	322.49	97.86	91.42	116.94	104.74	98.03	98.76	102.67	119.19
TCEAL9	39.07	29.34	22.72	32.38	52.95	73.53	54.14	42.36	39.99	50.67	34.71	30.46	121.55	78.88	52.53	52.13	801.93	832.51	211.39	195.91	763.8	874.4	325.72	289.92
C14orf166	98.67	115.44	106.8	152.86	126	144.28	133.9	130.29	140.86	160.52	146.57	129.7	137.79	133.6	192.95	172.9	410.26	313.9	258.43	255.48	296.59	341.96	264.99	235.19
COPZ1	185.96	209.83	210.16	246.16	207.47	196.39	197.11	187.45	246.47	229.86	332.2	275.73	233.45	226.5	292.04	252.63	199.14	169.17	111.63	113.2	214.76	159.46	106.85	129.52
NDUFB7	138.56	226.17	320.44	503.34	165.94	246.52	237.08	132.95	180.77	317.25	146.73	139.8	92.05	143.64	268.67	162.97	166.91	163.73	174.49	163.99	120.6	162.34	171.19	134.52
PEBP1	220.3	235.88	207.93	243.13	245.45	218.73	223.65	259.79	176.43	174.56	183.36	170.27	149.5	169.24	230.26	210.4	250.49	210.35	183.56	170.39	170.89	233.55	193.11	212.47
CIRBP	112.76	123.87	131.99	155.5	127.25	161.35	135.95	137.96	124.4	141.91	147.47	154.49	105.41	122.63	198.14	183.96	273.84	301.05	250.52	224.72	307.4	317.63	211.99	217.38
ATP5H	84.83	100.88	108.72	108.59	117.45	128.05	100.1	90.04	117.32	185.63	122	101.24	115.86	90.35	172.67	125.67	339.01	320.67	429.63	425.19	294.72	311.48	392.02	330.46
DNAJB6	251.06	250.64	183.33	177.67	210.71	238.68	232	246.45	285.56	283.22	276.79	270.28	310.85	292.25	257.86	262.09	172.62	162.04	152.11	140	154.7	143.88	146.58	176.48
VDAC1	254.23	255.9	238.12	216.47	255.86	248.26	282.68	312.25	120.25	107.97	144.08	123.36	130.31	102.62	170.07	174.71	174.81	132.92	326.35	311.93	138.19	130.36	254.12	292.03
ITGB1	152.35	141.84	123.94	139.53	163.6	213.98	159.59	183.3	112.8	142.71	65.8	79.79	342.92	274.79	70.17	101.39	319.14	333.67	109.75	101.74	317.31	235.96	101.29	104
MRPL28	286.92	273.21	408.09	512.19	233.12	221.18	250.31	209.06	222.22	238.17	249.75	232.09	154.17	176.01	256.69	206.8	116.74	88.51	119.65	140.66	109.42	116.25	132.88	150.31
PHPT1	183.85	176.79	288.72	440.06	159.67	241.12	229.48	126.84	252.74	495.07	232.15	245.44	156.56	224.74	369.56	211.66	76.63	71.09	72.77	100.03	106.04	93.19	103.07	81.9
MDH2	263.53	268.84	319.93	237.22	223.61	216.87	280.69	235.44	118.24	132.69	148.28	144.89	109.59	111.71	193.87	169.77	127.9	120.92	319.62	304.64	150.63	143.38	321.23	327.28
ATP6V1F	151.34	209.13	239.15	305.8	191.46	210.4	194.75	133.99	228.1	342.05	241.22	212.54	140.21	193.55	278.46	211.85	135.07	174.37	171.43	189.57	161.42	157.16	188.11	158.95
IL32	60.17	42.22	75.72	72.51	30.02	36.83	48.27	42.55	160.23	144.36	318.59	257.74	70.1	108.69	166.58	163.75	1084.99	1091.66	29.47	34.19	747.49	491.37	20.36	10.57
OAZ2	189.08	200.66	170.43	178.51	277.91	262.07	208.13	209.92	95.49	105.83	147.39	137.22	105.87	119.24	189.92	202.61	555.18	520.53	142.38	134.36	321.63	437.83	122.38	128.24
CKS2	106.32	112.59	147.36	231.42	130.12	168.39	164.6	159.55	38.19	55.5	69.54	49.62	57.36	39.88	72.85	52.5	178.26	133.79	563.34	562.96	267.36	163.34	572.36	461.04
SEC61B	100.99	147.71	128.74	184.18	169.47	191.51	170.64	156.7	152.14	249.67	181.93	147.4	155.12	143.78	224.45	202.58	225.15	208.59	195.45	190.3	293.96	221	209.2	160.81
PSME2	162.1	136.18	204.1	180.3	173.14	157.84	154.78	146.12	232.69	232.85	258.46	208.96	219.52	197.61	283.98	234.32	225.05	184.73	249.77	252.75	294.88	184.09	223.42	195.06
AUP1	259.37	228.63	321.01	370.99	220.42	226.84	255.91	220.35	273.12	252.51	273.15	280.12	220.09	255.64	302.17	281.96	99.57	102.11	153.77	139.26	85.48	98.11	139.62	162.39
SLIRP	97.89	88.9	115.14	174.75	81.52	147.03	88.42	92.26	83.36	192.26	77.32	84.83	69.47	82.4	122.63	76.36	211.18	260.09	476.89	514.48	246.31	254.28	510.87	439.12
TIMM13	208.2	235.92	332.81	380.69	209.41	249.62	242.85	209.66	168.49	225.65	213.75	182.43	112.5	171.55	219.21	202.25	179.8	136.7	164.72	203.02	122.97	155.58	196.56	179.07
KDELR1	200.04	187.09	183.8	115.48	179.73	164.75	172.9	162.82	174.79	184.55	182.75	182.62	157.06	160.31	185.58	190.42	246.75	240.35	149.08	163.22	307.02	271.89	197.15	197.58
ATP6V1G1	124.44	115.9	94.35	122.73	128.72	139.6	103.85	112.59	249.37	300.01	242.1	181.17	249.61	207.14	234.55	178.23	312.69	313.12	249.75	259.68	264.45	305.89	270.69	265.45
NECAP2	229.26	250.11	191.93	223.61	255.58	231.49	252.85	230.48	349.56	307.34	361.21	323.21	297.69	326.29	359.39	368.63	120.94	123.43	50.27	49.26	111.84	111.91	34.08	55.66
CRABP2	160.58	171.64	333.35	338.35	110.61	93.06	193.76	206.25	21.46	16.03	36.05	26.18	15	10.41	41.77	40.46	40.58	32.96	13.02	8.68	157.05	70.29	8.64	3.9
NUTF2	184.32	192.86	220.57	227.23	224.05	238.8	204.74	183.36	171.51	203.42	199.09	179.04	153.8	184.57	232.52	195.56	206.08	230.15	200.27	215.37	191.81	241.54	195.52	184.18
NDUFA9	317.27	292.55	380.42	430.7	261.82	284.77	249.41	262.01	232.42	219.99	239.09	218.02	175.38	160.19	269.81	234.48	101.85	98.68	111.94	83.34	160.13	71.6	89.07	98.02
PSMC5	231.55	236.65	204.82	172.06	222.92	200.2	212.66	208.71	257.3	176.85	250.22	223.25	193.35	192.68	231.37	214.89	144.37	152.84	255.36	254.76	175.69	140.44	200.53	205.06
THBS1	16.89	17.65	11.45	7.06	12.75	11.72	9.85	15.05	32.82	28.92	10	12.24	14.55	10.05	2.46	2.27	26.7	14.13	876.51	891.05	35.12	25.45	1304.87	1641.52
DBI	165.27	204.21	175.08	229.82	213.12	317.51	154.33	137.97	197.98	336.16	183.18	137.43	151.42	135.6	201.61	134.57	218.72	222.15	217.44	220.57	216.12	200.89	236.99	192
SNX17	302.29	319.47	467.49	541.47	267.25	252.55	312.92	276.81	228.58	176.59	222.58	222.48	170.25	197.71	270.81	261.56	55.86	73.3	91.21	89.16	87.29	71.95	64.7	86.5
RTCB	277.31	290.93	247.45	284.87	294.16	257.07	298.49	323.58	254.78	201.16	269.95	223.27	233.37	247.51	293.83	282.69	80.28	91.96	107.28	94.38	97.86	88.69	86.99	108.43
RNA5-8SN4	0	71.74	13.17	10.76	0	0	20.18	26.56	18.85	0	20.66	30.36	0	22.42	22.82	0	0	0	0	0	0	0	0	0
RNA5-8SN1	0	71.74	13.17	10.76	0	0	20.18	26.56	18.85	0	20.66	30.36	0	22.42	22.82	0	0	0	0	0	0	0	0	0
RNA5-8SN5	0	71.74	13.17	10.76	0	0	20.18	26.56	18.85	0	20.66	30.36	0	22.42	22.82	0	0	0	0	0	0	0	0	0
NDUFS8	166.08	203.9	279.53	376.26	206.71	242.74	214.74	163	181.12	280.57	172.2	159.78	111.48	160.87	216.49	179.84	138.73	155.92	191.33	211.88	171.09	179.42	219.35	202.32
EIF3G	225	233.74	310.68	350.8	197.85	223.87	241.04	190.59	163.08	186.64	193.77	186.74	116.84	137.19	223.29	192.98	112.12	113.67	143.24	135.07	127.89	117.84	155.78	148.19
CPNE1	279.54	271.78	297.97	275.56	256.4	206.71	274.4	224.35	203.14	199.48	220.26	214.37	171.45	223.91	216.37	226.25	100.72	101.5	108.12	119.41	90.15	91.18	95.85	127.12
NDUFV2	201.64	180.94	186.39	200.2	169.63	216.53	208.59	179.21	145.2	177.41	169.42	134.88	166.62	163.39	228.61	178.2	183.93	180.4	287.85	277.89	230.24	200.2	300.97	265.41
SNHG5	33.94	42.39	57.28	72.51	41.86	65.09	50.67	64.16	21.74	29.45	30.68	20.7	14.99	21.54	36.74	50.4	87.68	97.95	244.98	188.54	128.36	125.39	289.33	208.62
RNF7	125.65	140.95	139.07	177.49	156.11	158.92	125.43	114.33	215.44	272.65	223.83	187.63	180.32	209.99	208.46	188.59	346.73	305.58	168.32	164.71	261.38	287.38	189.03	151.08
SRSF5	126.28	107.05	82.15	100.42	94.89	143.86	118.34	103.49	130.72	201.26	144.76	155.12	141.35	163.97	162.35	148.34	249.27	265.32	400.38	397.12	282.84	197.9	338.17	401.5
COX8A	156.01	147.79	238.5	306.17	173.43	223.91	150.8	128.46	118.75	221.66	130.21	116.04	46.51	80.44	177.79	133.75	161.31	150.88	167.83	192.66	177.36	183.28	164.69	165.67
NDUFAB1	156.56	178.93	183.53	213.3	168.96	205.16	152.05	133.13	147.44	226.7	175.87	127.68	121.15	106.68	202.83	145.31	245.12	234.64	280.69	261.07	240.19	288.27	304.32	222.58
ARGLU1	30.69	30.64	28.2	26.3	35.99	63.08	32.56	27.09	45.09	62.8	39.7	39.98	76.78	83.37	36.29	48.52	1181.14	1150.18	118.6	96.93	484.74	739.68	106.13	136.5
TSPO	157.22	218.9	295.71	422.38	161.74	187.49	232.3	160.61	254.95	334.32	261.48	251.2	135.32	188.75	313.43	231.19	125.7	120.69	132.3	131.93	137.42	136.08	177.93	168.74
NOL4L	411.26	311.75	249.56	54.81	262.33	285.41	291.87	251.55	541.92	405.61	256.08	339.8	399.78	386.36	224.4	219.38	39.51	37.05	49.27	48.44	15.3	25.56	37.25	33.87
ELOB	112.9	131.84	205.62	298.24	100.56	189.53	125.79	87.27	178.76	476.81	155.29	137.9	88.4	124.08	246.97	172.11	154.51	106.23	101.82	98.71	139.21	138.07	113.4	100.15
EIF3H	92.62	103.48	98.52	106.41	98.74	98	104	111.06	76.21	78.06	90.92	97.75	91.68	67.5	105.62	97.7	268.81	271.2	338.9	337.65	243.66	250.42	348.75	364.33
ANP32B	117.56	76.99	110.69	82.38	121.1	107.88	106.7	129.61	27.45	48.59	43.58	48.29	54.47	42.7	53.87	58.05	227.27	221.14	519.85	503.36	257.43	280.08	454.88	477.22
CCT6A	153.85	171.17	160.99	227.22	194.19	241.92	172.64	207.54	154.07	125.94	136.81	145.02	176.06	127.72	156.81	196.79	223.38	212.78	300.6	276.79	154.78	191.34	259.53	273.3
TOMM5	208.57	193.95	247.7	325.79	160.81	212.48	186.53	182.25	185.53	268.98	187.56	168.16	163.54	151.56	306.37	189.71	121.97	133.78	243.82	243.07	136.9	145.03	244.9	209.69
CCNG1	91.31	88.7	97.47	112.31	127.1	154.21	131.42	120.23	57.37	53.84	73.37	52.83	196.16	155.8	84.56	107.88	280.56	259.2	321.23	316.85	309.43	284.48	388.5	349.03
TMEM9	244.1	247.35	321.29	352.31	215.05	207.41	257.13	211.43	233.75	203.96	237.92	225.05	203.65	219.32	294.78	260.2	127.12	95.96	96.55	96.94	69.51	98.54	125.79	129.29
CDK2AP2	267.35	273.71	343.1	175.53	181.94	199.47	219.76	182.76	437.52	490.82	418.62	447.48	227.52	329.79	323.56	287.24	47.07	40.78	38.44	51.8	17.95	31.07	29.51	29.28
GLRX3	178.79	221.49	214.79	228.66	216.61	237.35	219.28	240.77	195.33	199.8	216.23	181.1	248.75	192.22	202.84	167.33	196.64	170.19	187.3	166.99	188.15	178.58	187.53	206.42
SHKBP1	301.28	299.04	306.82	219.59	235.91	225.61	261.15	236.49	271.03	290.92	337.92	337.84	193.28	231.62	311.66	315.34	72.68	93.79	83.06	80.05	69.16	66.34	65.94	77.73
PSMA3	115.22	84.73	79.61	136.19	116.67	135.3	106.69	88.26	84.59	73.02	91.68	77.18	87.34	89	111.84	83.16	301.74	297.38	466.02	458.08	327.57	378.33	449.97	489.37
FLII	290.67	296.71	296.22	298.54	275.97	261.98	276.96	296.77	240.93	199.79	256.01	276.34	177.72	206.29	226.76	239.73	68.03	71.47	89.55	78.03	114.42	81.51	79.61	71.48
DERL2	213.52	215.57	182.38	198.2	180.65	225.7	185.51	169.92	414.05	386.18	360.02	291.84	310.96	372.61	397.13	307.62	90.49	84.87	52.47	65.42	68.66	59.2	57.19	51.87
TOMM6	112.79	124.99	151.38	224.51	101.52	142.27	135.55	104.26	116.81	196.01	143.57	136.28	112.19	104.15	174.86	144.81	217.6	174.62	252.08	283.65	244.21	206.03	251.24	233.37
FUS	80.14	84.47	99.79	137.19	128.77	111.86	78.68	105.69	94.56	117.66	133.78	186.84	90.32	124.15	151.29	174.28	150.08	218.52	295.59	335.15	329.82	241.31	292.87	301.45
CACYBP	208.67	212.04	201.33	248.01	179.97	247.74	234.89	239.97	149.72	151.46	177.35	188.65	209.68	176.09	244.81	192.68	167.76	171.85	249.32	231.24	183.39	174.8	218.4	197.79
TRIM28	166.6	161.35	215.4	116.29	140.19	155.78	169.17	132.78	92.33	94.19	95.18	81.15	39.86	116.91	141.49	146.57	139.42	168.21	254.95	285.74	166.76	182.99	232.48	188.79
PMP22	384.71	386.14	277.97	282.44	347.07	344.22	412.85	379.44	161.38	149.1	146.69	126.81	123.09	121.09	97.68	109.33	194.8	163.08	25.33	22.97	127.79	118.58	25.77	22.7
SLC25A39	282.35	234.88	336.34	418.86	240.01	179.2	220.2	269.49	246.92	240.5	282.64	273.34	172.94	206.32	180.94	218.67	123.7	109.24	101.03	102.22	97.53	84.56	97	95.76
NDUFB5	102.64	73.85	100.26	109.92	102.94	112.42	175.69	74.54	96.47	104.41	91.85	118.49	99.93	73.6	134.38	87.89	291.39	280.02	524.09	392.72	323.8	306.35	538.21	403.72
C19orf53	169.87	180.8	265	282.2	176.74	202.28	187.72	179.46	251.25	342.32	226.11	215.76	155.29	185.99	329.86	235.31	147.92	160.33	105.38	113.03	99.54	160.46	111.67	119.21
RGS5	181.49	236.19	254.71	326.02	270.91	309.76	333.5	282.44	85.99	90.3	99.49	94.75	182.76	168.24	150.57	164.36	158.37	213.07	14.08	15.07	421.08	293.99	18.21	40.31
PEA15	251.16	200.37	203.66	244.8	295.11	248.39	218.2	245.37	330.02	279.96	354.81	328.24	239.15	275.71	278.17	270.18	79.71	91.97	15.99	12.88	73.83	69.66	15.39	13.57
YIF1B	269.27	270.35	402.34	461.17	215.13	199.48	225.84	196.85	166.39	177.43	218.17	239.91	105.01	156.95	213.67	245.65	78.42	104.4	147.32	142.46	131.75	102.58	130.24	128.33
LPL	66.23	60.05	26.07	22.16	85.98	92.06	56.26	59.16	385.71	347.86	240.61	266.06	469.71	378.41	128.86	144.37	668.9	714.39	8.16	5.03	379.59	416.21	2.38	5.24
TIMM50	283.67	322.45	442.89	606.48	268.63	264.05	320.77	289.82	140.97	149.38	157.33	165.05	125.99	129.62	194.05	170.62	52.18	68.92	128.29	111.03	104.49	66.57	117.51	98.42
SRSF1	222.34	251.04	203.86	217.58	241.4	249.4	261.35	291.91	180.9	158.3	193.6	177.91	252.66	169.61	209.25	229.35	79.82	93.69	209.92	204.84	99.52	103.64	156.76	222.87
BEX4	96.58	108.32	86.1	82.21	165.2	142.55	149.95	165.05	131.27	133.15	151.74	126.81	234.44	184.37	185.51	175.33	377.7	308.81	212.65	180.02	397.47	373.08	295.79	299.32
HEXA	211.91	223.86	184.09	193.82	176.29	168.52	160.52	154.81	357.27	317.9	358.61	339.51	234.47	239.23	209.25	198.18	156.87	164.41	86.86	75.95	118.87	162.63	73.74	81.55
EIF2S1	331.7	293.96	204.84	249.24	232.53	255.46	260.85	257.09	199.35	185.63	171.51	173.28	195.49	176.59	218.98	190.88	99.46	90.84	173.32	178.26	113.3	86.6	161.45	152.57
MCM7	339.43	330.71	361.92	510.25	312.25	305.98	423.95	411.28	33.55	28.44	49.37	51.52	25.94	47.54	159.47	179.03	40.3	49.17	239.16	235.41	127.55	83.11	149.41	222.66
TALDO1	102.95	122.87	116.86	119.61	115.12	124.54	119.71	116.55	106.68	112.24	132.75	106.78	88.38	96.13	135.18	124.49	153.89	145.79	542.83	501.75	162.2	168.1	481.31	501.17
MFGE8	433.48	337.54	385.69	264.14	225.95	214.07	227.62	210.07	102.41	124.99	158.33	154.95	123.45	148.18	195.69	207.79	60.95	69.06	33.82	32.01	93.56	69.5	49.76	44.96
SNU13	213.65	164.26	243.72	256.4	151.27	178.99	152.98	132.74	142.69	209.89	140.95	122.51	109.79	154.65	211.13	149.1	166.42	177.2	257.71	261.32	218.1	173.05	241.87	292.79
ENG	234.11	206.21	153.63	93.52	438.85	262	143.57	249.39	351.79	320.2	340.41	531.53	203.26	364.58	179.66	301.32	32.79	35.54	13.42	12.49	127.53	81.79	8.54	13.73
KXD1	241.39	285.23	268.6	266.57	256.94	249.28	268.22	220.79	194.79	170.82	217.1	223.94	127.77	160.5	230.31	223.18	138.58	156.58	131.72	114.96	144.29	128.22	120.64	139.33
GPI	195.13	174.95	203.41	152.8	171.5	152.54	200.83	184.08	108.9	110.75	147.95	158.34	94.88	105.5	178.19	184.2	128.05	119.95	252.75	243.81	210.56	136.63	257.72	308.81
SYNGR2	191.04	189.06	188.97	224.89	216.85	195	132.47	143.02	407.02	467.85	375.97	393.22	242.94	334.06	268.56	277.73	77.98	84.66	72.87	62.39	62.54	68.16	72.9	71.81
MARCKSL1	104.54	108.01	83.78	101.96	210.87	187.3	88.4	135.94	248.59	252.47	212.58	287.3	234.16	269.67	197.8	296.42	249.89	331.57	54.38	48.58	220.97	269.75	50.8	47.2
ARF5	162.65	142.45	221.64	343.01	181.28	166.53	142.58	153.41	159.23	168.79	183.6	172.81	101.71	146.56	195.64	186.69	213.94	229.29	111.09	119.32	230.63	234.32	113.41	125.17
MRPS34	267.69	103.13	341.85	425.95	244.2	190.31	198.4	240.96	109.79	205.25	209.55	181.86	135.83	147.71	180.77	227.49	112.75	94.6	186.33	180.71	77.28	110.76	182.98	171.79
AL591806.3	301.77	296.24	202.2	180.72	223.68	209.17	226.85	223.48	342.06	279.23	290.55	293.27	280.54	250.48	168.38	157.45	206.17	199.66	91.27	100.56	113.73	139.28	82.03	90.73
EMC7	173.83	165.07	172.16	168.69	171.03	175.58	160.39	174.46	297.61	252.58	294.21	239.55	319.67	284.81	274.37	257.82	151.64	145.76	129.22	109.1	115.08	149.99	150.39	173.8
TXN2	226.66	245.25	312.09	350.92	196.36	200.12	241.22	174.12	174.03	168.73	210.47	192.89	109.01	141.16	240.71	202.29	133.23	110.47	169.8	158.11	158.6	123.72	167.25	161.08
PDHA1	148.38	209.24	154.38	162.92	241.7	276.66	227.17	178.26	184.81	171.12	158.82	139.1	179.28	134.44	209.34	180.65	90.68	133.88	251.44	209.31	112.84	107.29	163.73	215.87
BUD31	157.92	194.52	216.53	210.86	191.44	231.84	230.86	218.34	212	185.66	217.45	169.6	131.62	188.01	289.96	199.72	142.44	158.27	138.59	148.34	116.99	194.35	158.93	155.37
PYCR1	277.24	310.81	455.57	564.01	216.28	186.41	294.8	256.07	140.77	132.46	239.12	246.55	104.14	122.3	202.6	210.45	35.9	33.24	103.81	106.61	38.78	30.25	97.53	114.13
PTTG1	231.09	215.29	289.9	349.55	201.22	243.04	249.4	217.69	39.51	35.2	34.03	29.71	35.9	28.71	62.74	36.92	74.18	62.23	304	329.9	177.09	126.94	273.2	225.16
TMC6	257.92	249.57	311.95	153.82	198.17	170.58	206.58	203.72	345.31	281.78	282.48	300.62	159.94	263.57	226.84	219.48	82.14	90.96	89.52	83.82	61.25	88.66	67.3	62.72
42985	35.44	26.86	37.51	59.07	44.26	74.53	44.71	44.01	20.09	23.43	16.83	16.68	116.35	89.98	18.76	25.39	505.37	494.28	288.9	280.49	468.52	492.24	314.17	281.08
HDLBP	175.82	222.7	152.54	158.98	169.23	166.3	188.72	172.34	240.38	220.65	237.3	246.09	196.1	186.03	218.26	252.82	112.2	81.8	71.92	162.65	89.24	113.16	101.77	113.2
TMEM98	230.4	245.78	305.48	375.67	236.63	226.42	275.94	238.99	161.74	156.65	180.42	180.97	131.5	141.88	196.39	190.51	110.89	109.57	104.94	105.74	114.88	110.67	127.68	133.8
SHMT2	272.25	306.99	368.68	422.2	273.45	250.46	373.87	324.79	76.52	65.96	156.72	152.8	90.4	90.85	172.56	194	44.89	58.51	147.21	149.49	72.09	84.88	132.19	162.72
SDHD	168.82	200.53	148.72	160.76	156.99	165.29	162.96	175.44	212.32	175.8	176.95	159.26	224.31	217.99	211.52	168.93	195.05	134.84	298.83	273.13	188.51	166.85	255.43	279.22
ARPC4	158.8	167.28	217.57	279.37	172.74	176.51	152.36	161.8	161.2	150.11	170.07	188.98	126.11	131.76	166.68	157.05	234.09	206.75	209.94	240.36	108.32	164.78	211.81	217.39
BLCAP	216.4	224.2	176.82	148.17	223.57	221.01	209.25	201.86	314.06	258.96	322.66	303.2	284.82	286.98	341.53	308.25	99.29	84.2	44.52	43.84	102.38	94.01	31.81	37.14
LRRC59	311.38	298.86	302.74	329.82	271.64	251.06	302.59	330.34	209.34	186.88	272.91	255.62	212.29	187.44	246.45	251.34	30.32	33.67	58.86	59.49	33.79	32.96	43.71	50.06
UQCR11	116.9	125.21	185.94	244.95	134.29	164.73	95.47	101.35	146.19	277.19	118.25	119.53	119.97	97.49	190.44	130.05	206.67	235.29	151.25	169.23	183.06	214.77	206.88	155.87
TPM2	85.94	113.35	105.91	126.95	89.16	100.75	84.14	92.39	69.82	98.26	75.13	61.88	54.49	53.5	77.26	54.84	157.43	158.66	248.6	235.07	79.84	179.11	264.45	264.82
CAPN1	294.24	291.6	343.45	385.42	268.26	240.6	283.2	247.8	199.02	185.82	249.09	241.62	155.31	170.83	199.51	198.21	60.77	56.43	106.11	107.76	77.07	60.68	93.75	107.48
RHEB	200.11	166.06	156.03	153.7	197.46	196.5	189.07	226.1	176.84	156.41	193.12	153.97	193.27	173.47	189.22	147.38	207.16	198.92	197.23	169.86	181.68	175.16	197.25	181.11
AKR1B1	228.64	280.64	296.5	367.27	294.39	269.56	277.28	259.3	130.69	128.84	171.23	143.47	126.29	138.95	212.74	200.03	79.74	109.05	122.24	123.26	107.97	124.01	109.59	127.87
COPG1	222.8	221.53	207.05	164.71	227.2	219.12	244.9	212.71	242.27	189.56	295.98	315.54	186.69	198.47	262.67	240.71	69.82	79.17	71.76	79.26	98.62	61.22	58.19	86.63
LAPTM4B	47.56	43.28	32.29	47.09	51.45	49.02	39.52	41.85	79.16	79.44	73.5	57.89	95.25	102.35	89.88	93.12	480.36	527.18	104.96	113.57	474.18	450.52	159.99	130.7
SF3B5	136.25	149.59	240.22	311.42	136.89	155.81	149.05	123.36	131.11	185.98	138.24	136.03	102.33	126.95	202.49	162.17	177.43	199.41	193.61	199.48	173.94	190.16	216.88	175.69
CDC20	385.84	426.49	530.57	652.11	408.8	336.92	512.9	421.67	27.78	24.03	24.94	27.17	25.73	30.33	47.78	59.22	19.28	14.92	110.11	105.44	26.79	25.27	63.68	89.65
NDUFC2	106.03	131.84	113.67	109.4	132.85	192.84	92.04	87.47	195.5	465.68	134.99	117.38	143.19	161.43	200.57	121.05	173.88	161.5	114.56	106.35	232.15	226.49	122.3	94.06
GPAA1	246.27	271.11	381.52	266.81	235.26	202.1	279.91	265.55	229.64	204.44	252.92	280.72	163.78	217.02	278.99	287.77	52.85	63.34	73.45	66.14	71.45	57.64	62.18	70.54
PDHB	203.3	205.97	165.43	182.14	201.54	206.17	195.31	184.41	253.73	211.96	204.55	186.54	243.21	216.54	221.75	196.06	121.43	125.95	173.24	163.67	166.45	121.15	171.5	191.7
UBAP2L	255.88	239.84	219.24	146.75	254.75	229.64	281.72	265.73	272.46	225.39	248.34	281.95	254.3	237.91	239.2	267.51	101.47	71.34	65.16	79.72	93.44	68	69.92	84.72
HK1	248.05	271.05	250.69	214.9	229.73	194.43	313.12	316.61	219.43	176.94	250.56	244.78	238.96	202.13	193.35	199.3	46.1	48.05	106.47	120.82	48.04	47.73	87.24	115.58
HBE1	1.8	0.23	2.38	4.14	0.18	1.15	0.92	1.24	0.43	0.31	1.18	2.48	0.77	0.89	1.85	1.51	8.52	7.85	887.68	931.39	60.56	31.65	1398.65	1294.37
NDUFS7	173.89	180.59	300.71	428.56	175.93	225.56	215.79	134.15	166.63	263.09	140.54	152.92	110.75	146.97	202.75	142.78	127.51	130.68	193.37	187.66	137.7	159.46	165.88	170.34
TRMT112	146.69	169.45	248.4	322.33	134.33	174.7	125.33	138.12	169.1	292.51	147.28	139.91	94.29	122.67	228.47	180.56	127.7	118.02	96.56	92.76	116.64	133.12	111.15	102.11
ITPA	202.98	209.92	302.79	336.25	204.79	193.85	242.45	211.84	195.55	193.24	222.9	200.62	138.9	165.93	227.57	213.84	123.72	132.15	151.51	142.6	176.34	125.36	152.16	145.45
RPL36AL	87.32	72.43	62.38	92.25	85.25	142.4	84.7	61.91	132.85	263.62	96.79	99.44	132.23	123.61	191.98	132.34	177.63	174.91	288.87	288.26	132.16	200.47	272.55	212.36
MVD	327.06	367.41	444.84	395.92	372.55	314.2	374.11	307.07	108.61	122.39	169.56	173.61	87	114.23	163.66	164.23	47.51	76.69	83.99	73.76	76.96	54.35	64.88	74.4
RPS4Y1	150.77	175.47	230.65	258.83	0.28	0.22	0.19	0.72	125.49	137.14	173.87	154.44	13.29	10.71	0	0.14	318.96	309.35	400.19	381.46	3.18	0	0.37	0
VDAC3	167.34	195.45	158.71	186.54	196.62	180.26	174.62	203.29	128.39	114.53	158.09	138.72	150.1	125.62	176.97	154.26	176.83	158.1	269.53	265.88	238.09	146.99	225.28	272.04
ABHD16A	221.95	223.79	285.14	330.03	201.34	177.05	249.35	243.96	206	194.27	255.95	251.3	194.77	200.23	231.86	248.21	57.49	46.97	162.16	171.43	36.94	40.26	174.47	179.08
NME1	170.58	159.03	231.5	272.31	198.42	202.9	162.01	170.02	73.51	98.79	70.27	60.95	44.44	58.47	99.87	69.79	112.59	125.65	351.49	396.8	152.1	177.41	367.67	314.52
MYH9	235.92	231.59	197.74	98.59	212.23	198.73	232.89	231.83	278.34	235.57	250.6	269.04	228.77	232.84	171.71	184.67	72.5	69.75	91.16	94.12	61.02	58.09	86.87	101.04
UBE2C	220.05	244.86	327.63	323.23	227.72	265.52	321.85	247.31	24.69	26.21	20.02	15.74	13.34	24.84	58.33	42.57	46.09	52.65	387.09	407.4	163.43	87.66	331.62	350.13
TSPAN3	129.98	131.19	100.79	156.07	142.59	133.94	112.37	156.23	202.01	200.13	215.03	204.41	189.74	191.88	187.02	220.45	198.85	221.25	149.02	150	228.86	201.81	176.75	168.8
ABRACL	83.38	69.04	66.51	66.41	85.46	110.84	74.79	73.31	119.39	168.07	122.16	111.17	132.23	105.26	113.46	84.1	316.47	352.16	414.68	411.07	278.22	329.83	348.78	359.53
SSR3	112.63	156.86	150.84	134.28	155.9	155.95	145.93	147.31	92.4	109.68	151.94	110.93	118.52	97.69	168.11	115.44	203.91	212.14	263.49	248.68	170.85	215.24	234.23	234.39
FCGRT	96.14	87.25	60.55	50.37	83.22	81.21	64.35	51.75	468.83	480.19	392.33	393.21	257.9	322.55	290.4	279.03	191.29	209.65	41.25	35.32	186.88	196.99	45.81	54.31
SOD1	101.59	123.64	121.34	146.63	119.78	133.17	126.19	111.07	129.55	202.61	157.98	142.52	115.96	122.87	195.17	153.25	174.61	186.46	208.31	211.04	179.95	207.55	239.61	216.15
ATP5G1	217.7	202.96	304.69	389.1	202.37	232.98	212.88	169.87	128.21	254.12	107.33	118.11	97.43	118.06	249.11	141.48	50.07	73.02	205.66	229.73	64.09	92.52	176.74	153.49
ATP6V0D1	240.65	238.66	239.84	201.69	193.81	185.73	207.83	171.35	223.48	196.76	275.13	302.72	200.78	216.76	249.19	245.73	156.07	140.95	95.43	92.56	152.49	134.35	72.94	79.78
IFITM1	169.24	155.58	237.2	211.57	62.66	98.02	103.79	94.98	86.39	126.31	138.49	167.87	54.29	75.45	201.75	155.26	92.25	68.58	235.49	260.04	89.69	74.41	177.9	158.27
CCDC124	225.09	226.33	310.94	320.03	202.43	216.09	248.07	206.51	209.44	258.45	205.21	207.1	135.15	182.59	260.19	220.98	39.51	67.66	66.36	64.82	75.11	70.56	62.99	72.82
RDX	65.37	54.01	62.85	45.67	66.03	89.75	63.08	77.59	29.73	38.13	19.17	39.49	109.65	131.86	35.79	70.54	504.87	591.35	139.15	129.54	912.58	631.55	152.96	152.72
ENSA	180.48	180.39	158.26	193.93	192.27	179.85	177.91	168.05	177.12	176.85	139.19	163.8	174.24	176.53	214.3	190.63	108.93	138.92	232.46	258.15	129.85	150.74	243.87	252.25
ELOVL1	225.03	235.18	243.34	221.28	244.43	253.71	242.1	209.02	274.63	241.69	234.37	235.3	209.77	242.37	207.66	192.84	52.11	85.01	82.34	86.15	81.3	97.19	102.9	88.99
LRRC41	283.56	272.05	277.85	284.25	260.24	238.64	245.03	258.44	250.73	193.95	252.11	255.13	201.97	247.1	266.28	283.26	50.97	48.28	46.55	49.07	53.98	51.36	46.89	58.76
TRAP1	238.84	142.91	347.46	494.15	252.85	167.56	231.69	353.97	79.46	119.47	166.96	183.19	107.22	121.38	165.44	228.37	58.5	53.79	152.2	142.65	77.51	68.67	157.5	179.89
PKIG	181.16	164.89	133.79	178.83	175.94	184.98	129.51	126.09	369.83	393.34	271.76	244.49	242.93	333.66	232.21	203.25	193.07	204.75	35.02	35.59	163.55	134.35	26.56	32.47
SELENOT	131.56	154.56	147.77	193.76	180.91	182.79	165.57	191.21	223.14	148.41	213.46	212.34	215.68	210.17	239	198.73	122.22	135.43	239	194.69	195.49	151.83	173.84	212.23
PLIN3	314.55	265.81	279.47	345.6	255.76	220.35	255.64	235.93	201.94	196.38	245.34	212.73	156.64	162.01	197.48	179.92	63.15	53.81	89.78	89.21	121.17	49.98	63.31	77.34
SELENOF	155.97	149.93	120.84	126.59	142.47	146.4	141.34	152.89	136.51	138.5	130.65	132.25	162.19	145.92	161.9	122.44	191.55	213.9	245.49	230.38	220.85	223.24	247.32	257.42
HNRNPM	226.29	187.28	185.18	124.43	222.74	210.75	198.3	206.48	156.21	134.41	118.97	144.45	147.01	148.78	152.14	167.95	108.67	148	201.75	211.86	168.27	158.01	163.31	201.21
ATXN10	155.46	158.81	140.03	101.04	139.37	131.05	175.12	181.63	185.97	137.95	142.13	149.59	189.18	190.7	175.53	175.97	158.74	185.02	198.81	184.49	225.79	187.61	186.92	227.96
C12orf57	94.99	114.32	166.23	225.84	115.95	134.95	98.65	67.85	158.75	322.82	143.05	156.1	124.59	119.6	173.14	142.63	126.83	126.27	75.82	83.62	72.1	147.53	98.81	66.22
OTUB1	249.31	264.62	339.64	307.48	238.37	241.3	247.29	228.1	199.73	197.95	206.4	211.67	173.11	181.2	223.69	194.72	77.98	78.29	70.89	76.95	71.93	85.46	79.51	76.21
COL4A1	225.18	168.29	131.38	114.08	297.44	247.47	145.64	247.69	188.81	180.46	138.78	184.06	147.93	190.73	73.83	121.47	98.92	107.18	14.17	9.31	76.72	81.99	22.38	37.68
CUEDC2	161.42	177.3	194.18	245.87	139.01	155.7	178.34	146.33	206.86	161.11	213.89	219.34	127.67	178.8	255.72	207.7	146.58	153.49	162.91	143.01	181.09	152.2	178.57	162.2
PSMD11	191.48	208.69	213.25	164.05	201.64	230.19	235.85	242.5	235.97	211.58	241.35	185.76	193.45	193.95	227.89	228.2	116.84	121.94	148.88	118.86	75.73	121.41	99.56	127.29
NTMT1	249.32	305.58	474.13	631.33	244.29	245.25	317.65	242.29	137.8	149.44	171.83	157.93	100.77	128.7	159.2	155.52	45.66	52.27	57.97	55.21	32.87	60.57	68.62	55.51
EZR	256.92	278.09	183.51	179.26	238.75	241.75	234.92	242.85	277.43	246.29	260.94	239.03	290.24	271.82	248.78	242.17	71.84	65.29	30.59	27.72	70.23	59.84	25.81	23.41
NAPA	223.8	238.33	230.55	189.09	217.53	212.79	220.66	197.05	269.47	246.77	262.43	275.53	203.26	225.82	256.03	247.41	126.9	95.68	77.05	73.17	95.38	77.5	63.08	86.15
SQLE	207.19	190.4	120.88	110.23	236.4	222.17	185.62	175.13	186.92	140.81	198.2	186.25	199.33	142.99	208.12	231.04	112.91	128.46	238.29	226.54	167.49	137.4	213.18	233.5
DYNLT1	136.5	157.87	179	245.86	148	167.59	136.31	127.23	170.91	213.85	174.4	152.83	97.53	149.83	181.67	151.58	217.8	222.07	149.22	190.07	193.58	195.95	164.32	157.9
SSB	45.14	46.45	47.57	36.12	32.3	53.3	39.43	42.06	15.25	24.05	6.59	21.44	39.58	28.88	11.15	14.89	409.66	311.37	471.06	509.94	367.02	345.3	515.58	461.38
TRAPPC1	186.84	157.58	190.24	142.49	126.43	192.74	117.19	150.39	264.41	284.01	198.92	245.09	159.98	203.78	254.88	172.86	110.46	154.45	86.47	79.86	106.15	122.93	89.16	94.84
NRBP1	224.98	254.43	214.12	225.92	235.4	213.37	234.58	250.44	225.06	178.52	277.72	236.68	214.61	194.34	219.19	227.74	81.92	82.84	84.54	84.59	73.12	75.84	66.34	77.14
MARS	280.19	290.62	300.56	287.63	237.49	225.23	328.03	310.73	168.04	136.21	175.19	182.71	148.2	152.61	190.03	197.41	43.25	49.17	95.92	107.14	99.66	50.38	84.06	105.25
TUBG1	280.31	291.18	334.36	296.66	301.42	274.45	343.14	301.73	166.16	147.33	214.2	207.89	121.24	156.33	246.5	243.86	37.14	35.53	63.77	62.76	59.14	51.99	57.91	55.74
CD320	361.36	385.1	522.03	565.19	296.83	307.08	346.52	275.25	115.57	112.9	102.07	100.85	69.85	91.09	149.2	119.91	37.78	48.23	58.57	49.96	53.9	39.99	52	44.54
AURKAIP1	199.86	194.06	305.46	423.93	199	234.34	190.78	147.62	147.49	186.94	137.56	123.07	93.82	110.42	209.37	162.68	97.42	87.92	131.58	141.74	83.27	95.6	132.94	115.56
SCAMP2	232.42	222.81	236.37	145.89	166.84	182.99	159.87	181.44	247.67	200.67	280.06	272.83	216.88	261.1	253.44	267.05	95.91	76.68	115	135.39	79.87	74.08	101.24	140.15
SF3B6	84	79.31	84.9	116.89	72.35	97.17	75.78	80.21	94.59	135.62	105.98	89.93	90.59	69.08	117.77	81.11	267.44	256.15	336.28	323.52	295.06	280.88	404.05	306.49
ZNF706	136.4	114.58	134.11	122.43	127.46	136.95	123.39	117	162.93	193.84	148.09	157.77	145.94	136.87	186.23	145.97	257.06	272.75	227.02	247.27	234.02	246.46	213.19	201.75
TECR	199.58	219.56	288.82	214.54	218.25	224.82	237.46	194.82	92.76	103.52	102.63	123.02	85.81	76.18	170.37	143.13	143.11	141.85	201.93	201.77	123.75	142.56	182.03	176.21
RABAC1	162.39	183.09	218.08	232.77	150.48	155.54	141.04	121.33	192.86	220.65	171.79	185.24	118.6	149.39	217.52	157.3	179.65	180.17	67.51	78.12	104.13	172.1	114.99	82.68
PSMC4	241.58	234.66	230.11	259.82	226.14	207.01	228.64	200.44	199.32	167.3	244.69	212.14	163.73	161.02	221.9	218.06	85.77	95.71	121.44	102.97	88.75	92.47	104.52	111.62
POMP	111.01	96	101.79	180.57	119.8	162.72	95.66	98.03	173.03	256.16	155.52	134.38	175.52	156	185	125.58	330.29	317.87	125.05	132.44	232.57	304.15	155.4	116.08
CCL2	6.93	6.47	6.49	7.61	3.5	5.05	4.02	2.03	38.16	54.48	32.9	40.12	7.76	10.12	26.08	20.32	1701.98	1502.09	16.96	10.27	363.49	404.8	1.87	2.36
SF3B3	162.43	234.99	190.22	159.24	234.12	259.79	237.8	246.39	157.32	168.94	191.56	171.65	210.08	185.32	257.04	170.95	70.14	63.58	112.99	106.63	155.22	83.18	96.47	102.32
TXNIP	48.86	44.3	47.82	42.18	35.53	38.59	51.08	49.8	64.19	56.64	58.85	46.98	76.14	59.29	40.91	40.81	242.41	173.8	321.16	315.64	449.18	265.02	579.55	483.35
WDR83OS	162.69	161.97	207.77	179.86	148.97	148.26	142.54	95.88	198.86	267.9	198.38	185.21	139.15	155.6	214.58	198.94	180.6	178.75	110.21	126.15	138.41	172.17	111.65	101.64
LRRC32	156.22	165.13	166.81	129.14	133	115.21	135.02	127.98	303.95	305.4	282.72	332.57	268.24	241.69	312.97	289.41	137.77	127.71	9.93	15.85	167.23	160.1	17.68	20.87
ATP6V1B2	178.42	173.32	127.62	132.87	178.98	167.15	144.8	172.5	368.94	291.79	282.17	268.43	353.02	334.3	280.59	252.79	151.77	124.32	45.54	45.59	69.11	78.16	33.63	41.08
PA2G4	181.41	192.14	211.67	207.72	177.6	184.3	241.77	208.9	92.54	104.09	126.45	103.66	86.15	93.9	135.71	126.53	91.25	101.25	287.34	286.43	87.42	129.43	236.03	260.68
YIF1A	198.27	201.24	287.26	440.23	255.49	215.66	175.39	204.38	186.96	205.84	201.07	241.64	103.77	214.86	194.76	201.44	49.98	78.5	67.29	73.76	69.15	73.27	59.33	73.89
FAM96B	135.53	186.79	288.98	288.57	155.71	185.99	164.04	142.33	226.34	339.04	211.2	210.85	153.2	197.63	237.1	203.42	97.73	106.12	78.07	100.84	97.15	84.58	93.71	82.02
VAMP8	68.01	87.18	106.06	138.57	61.35	81.84	68.43	60.54	73.2	100.94	76.55	66.94	50.46	72.8	72.22	73.28	320.93	255.1	359.6	356.41	280.92	259.38	296.37	289.38
MTCH2	188.23	165.15	205.64	202.58	183.36	191.54	181.81	139.66	129.94	138.51	165.33	141.01	120.12	136.78	182.35	137.24	184.08	158.25	212.41	195.74	162.18	152.32	211.29	185.65
CSRP1	164.78	177.07	231.65	253.72	239.89	203.53	321.04	311.59	101.07	91.18	118.71	120.86	133.15	131.01	151.48	157.59	97.23	86	57.17	55.66	160.14	173.97	75.14	102.56
AKR1A1	160.69	198.84	259.78	279.24	175.51	162.06	177.06	155.4	121.24	120.27	171.39	146.07	103.28	127.03	184.36	167.44	128.63	146.3	148.11	131.2	115.03	128.01	117.79	113.42
CDC123	168.16	163.49	163.51	143.99	187.51	202.52	203.99	198.3	188.54	181.12	168.69	168.75	203.49	194.1	214.93	183.77	114.27	119.78	177.33	195.54	110.13	125.36	169.57	172.82
PDCD6	131.51	168.69	146.99	186.86	176	188.71	186.28	187.38	225.52	215.76	214.26	195.36	196.38	238.42	254.55	245.73	104.56	99.05	131.39	154.81	86.81	122.36	144.09	138.79
NDUFA13	116.57	115.81	215.25	300.09	107.17	148.77	112.19	84.59	161.41	312.21	116.66	108.32	92.16	118.68	186.65	119.48	81.28	78.03	95.01	101.28	64.76	86.49	80.54	67.94
UBE2N	144.49	151.05	139.99	173.26	180.27	185.21	166.89	171.74	127.56	143.18	157.17	122.45	158.92	160.25	211.1	162.24	180.32	163.99	237.2	230.04	122.14	163.97	188.69	232.56
SCAMP3	209.55	218.58	255.84	217.24	190.64	190	201.79	173.76	270.1	238.07	268.95	251.85	186.26	219.89	274.77	234.29	66.21	88.63	72.05	78.49	64.26	66.2	70.94	82.16
PTPA	220.6	230.04	309.59	266.02	252.71	224.79	299.29	257.65	157.45	157.59	187.68	165.18	149.67	204.72	216.48	194.93	59.29	52.93	60.23	65.96	65.29	72.4	70.82	83.15
AP1M1	308.03	305.23	318.51	263.45	215.15	161.99	176.58	233.81	267.73	245.23	322.58	323.35	121.09	169.68	172.05	202.84	56.57	51.33	43.72	48.65	54.17	45.11	37.11	43.19
TSC22D1	97.47	96.45	84.78	88.07	79.28	75.32	92.9	99.33	141.66	116.5	141.2	129.79	160.33	139.04	152.25	134.62	146.64	130.29	463.8	476.22	119.94	115.18	352.49	423.73
NANS	225.95	235.08	239.04	254.39	177.49	156.59	178.32	160.74	223.37	225.33	259.48	231.59	171.91	199.74	274.99	228.08	80.2	67.49	106.63	100.11	75.38	71.74	99.74	88.44
GUK1	160.06	131.39	183.01	342.5	140.06	134.35	121.37	153.69	150.14	178.52	175.05	184.81	109.21	155.05	195.23	186.71	87.19	130.46	70.1	60.75	134.52	129.36	76.16	73.31
GABARAPL2	69.25	77.85	50.67	54.58	59.75	67.57	70.14	60.21	100.04	131.94	117.53	85.29	114.45	98.35	89.49	88.48	401.05	400.44	262.83	259.97	395.01	379.11	307.41	265.05
FAM60A	225.53	177.08	158.02	201.19	144.86	204.64	132.99	154.43	180.94	162.9	128.22	113.27	171.56	137.03	154.94	148.28	140.53	179.75	157.59	158.7	152.68	190.61	150.43	149.25
MANF	57.91	65.52	84.23	110.87	70.3	61.28	62.63	63.94	387.46	428.95	351.86	337.55	321.16	485.3	350.68	281.28	29.26	37.61	25.72	42.25	5.63	18.29	34.84	19.8
SEC14L1	121.8	127.45	58.06	40.43	218.9	234.91	139.46	159.89	345.26	305.95	258.28	270.94	509.12	505.66	227.04	221	92.07	107.68	14.72	14.9	58.66	88.87	18.94	21.5
ATPIF1	62.5	68.34	78.46	77.79	94.36	99.88	71.98	53.91	114.95	230.16	139.5	115.76	85.86	111.95	178.02	117.6	245.78	257.53	197.14	204.67	146.86	206.81	183.27	143.67
FAM32A	148.66	156.63	125.79	139.68	166.88	153.2	165.33	150.28	248.83	223.76	244.23	213.27	215.97	205.32	239.16	221.66	138.73	126.44	139.35	133.81	146.93	137.16	112.92	133.73
MINOS1	128.11	157.19	142.9	197.7	112.95	171.22	132.72	140.21	186.6	226.81	157.77	130.97	96.58	116.75	140.25	104.03	226.58	248.37	161.92	154.22	189.5	219.32	124.2	117.72
NUDC	179.09	161.26	174.75	170.38	165.72	157.63	176.01	200.78	168.47	155.55	187.77	186.18	131.81	174.57	177.51	204.27	124.84	122.8	193.09	177.83	113.2	122.2	152.51	168.86
C1orf43	153.67	154.55	131.57	179.03	156.06	126.14	146.78	168.74	145.72	112.47	161.47	139.86	123.91	117.57	162.75	157.18	122.72	134.51	206.59	216.07	172.45	145.87	218.42	225.19
PSMD7	152.24	165.76	157.32	178.62	168.62	177.68	141.58	158.71	178.7	193.22	151.51	170.46	160.14	160.65	162.04	164.82	149.64	133.2	194.56	202.19	121.93	146.72	202.77	167.72
TMEM14C	136.89	120.47	124.5	178.91	76.34	92.68	93.51	89.17	90.55	118.63	96.56	97.37	83.91	71.35	132.8	101.36	185.69	173.64	403.22	374.12	178.97	193.73	346.48	288.82
PPIE	201.52	230.64	276.12	291.59	206.49	211.03	237.61	219.83	258.34	206.23	212.68	186.82	176.97	227.86	264.07	223.9	41.14	47.39	61.92	62.1	58.3	59.45	65.1	62.93
IGFBP2	62.46	53.11	66.85	90.69	85.9	108.35	60.53	64.67	135.75	135.68	100.71	94.08	79.06	123.08	128.19	130.99	215.53	226.01	67.35	56.48	210.38	215.07	73.86	52.97
AHCY	189.27	227.53	262.5	328.21	189.15	147.62	205.55	192.51	108.72	103.87	132.31	137.88	93.94	89.84	124.67	139.1	83.58	77.3	167.04	164.07	99.13	106.66	171.16	182.33
DBN1	247.67	214.93	250.6	282.27	243.16	190.47	206.1	221.4	190.12	177.55	230.27	247.12	132.02	195.11	178.77	196.37	83.61	78.5	55.31	59.9	52.35	59.8	48.38	58.19
HMGN3	95.36	84.17	89.94	114.55	88.72	126.46	106.06	90.77	125	164.2	96.25	94.86	143.82	107.34	131.45	105.55	221.65	235.8	305.89	317.8	215.12	248.77	237.99	242.31
CAPNS1	117.18	115.73	122.3	148.38	112.18	111.46	84.73	84.02	136.8	219.72	107.99	140.89	75.94	140.32	142.07	124.02	104.57	78	60.66	60.49	98.96	99.92	61.29	46.16
PTMS	61.04	62.09	66.81	54.76	80.36	62.21	70.69	94.26	35.7	57.47	39.05	39.91	28.02	44.28	52.63	42.12	15.87	26.98	15.91	17.53	18.91	38.21	25.74	27.18
RGS3	172.89	162.29	133.37	169.61	182.62	168	172.35	134.45	253.58	233.35	260.86	258.04	240.07	237.26	225.37	237.17	169.41	162.49	27.04	30.7	159.5	128.25	46.05	54.66
CSDE1	129.1	160.77	123.29	140.86	145.85	171.56	181.41	183.08	104.81	93.91	93.71	113.57	185.97	163.4	98.31	154.93	173.22	167.56	157.38	160.92	154.16	151.05	144.42	155.14
PAIP2	140.38	130.08	136.13	142.07	140.22	175.32	200.17	147.11	123.77	126.37	113.37	114.68	165.21	167.6	165.27	140.08	158.17	173.11	212.93	240.3	188.65	166.62	218.64	220.38
AK1	215.19	209.24	223.98	270.35	195.82	248.92	201.03	182.95	282.43	290.53	252.33	234.31	128.42	245.87	256.15	195.68	92.28	86.16	32.4	30.64	53.82	94.51	23.44	29.38
IGF2BP1	328.38	321.57	328.22	218.61	265.04	260.77	262.67	320.51	184.87	191.35	184.44	188.13	145.69	153.04	203.2	184.85	42.25	37.9	50.17	52.22	41.05	48.95	37.44	49.14
PPP1R18	196.13	184.51	187.53	122.31	222.14	185.5	244.59	209.85	208.14	197.15	227.64	223.32	184.87	222.08	202.87	191.43	82.17	120.55	79.73	103.09	68.69	87.56	60.14	65.17
ILF3	185.16	140.91	161.86	167.81	159.71	159.63	156.33	205.16	105.5	98.88	104.61	123.18	94.3	110.06	101.38	142.26	135.5	172.33	224.93	237.01	187.01	164.02	205.91	225.21
DLL4	101.94	83.42	43.15	63.39	188.35	121.41	42.41	84.7	462.44	425.85	294.79	431.19	299.26	594.86	125.67	211.33	163.07	175.72	3.78	1.66	118.89	166.18	2.12	2.93
APH1A	172.04	179.83	172.85	173.89	199.87	153.2	161.78	155.51	176.79	155.89	176.74	196.28	179.99	203.06	209.14	200.38	140.4	152.76	90.78	97.06	177.98	149.7	104.42	108.63
BUB3	247.28	226.39	212.82	217.94	266.57	259.94	276.04	260.41	140.21	121.59	139.08	125.33	158.97	160	188.44	191.67	65.36	58.01	133.94	138.4	75.62	76.62	115.77	113.33
HSPE1	134.82	125.69	184.81	258.01	104.96	143.64	137.97	137.01	97.06	177.84	127.92	117.17	95.47	94.55	205.47	135.33	142.95	151.44	215.8	223.26	71.28	132.33	216.2	159.65
GNG11	104.16	104.62	75.08	105.92	142.39	170.3	100.74	104.5	160.62	237.56	162.5	139.01	137.47	138.55	197.96	143.01	382.2	398.46	49.44	50.65	442.32	425.59	56.82	51.72
TLN1	197.16	156.09	134.59	74.2	160.15	153.35	156.35	170.88	192.03	181.28	157.52	202.15	125.68	200.4	131.53	193.4	79.1	97.75	175.61	223.78	115.35	103.51	226.72	230.06
ECSCR	134.33	161.82	107.02	130.45	166.7	171.67	124.77	124.12	166.01	176.62	193.33	153.07	113.55	129.55	144.7	132.43	373.94	386.53	41.74	37	354.52	314.35	46.45	34.24
GPS1	278.52	264.57	363.95	437.25	188.7	175.16	239.15	205.09	167.03	151.99	184.2	182.81	114.77	142.82	191.48	185.44	46.76	49.57	66.45	66.27	62.56	46.27	62.13	60.83
ACLY	309	315.49	229.47	192.68	303.62	268.6	325.27	327.67	140.78	113.27	171.04	159.25	128.54	118	158.34	163.47	66.77	61.92	88.94	89.3	55.91	61.26	74.5	88.47
RPL23AP42	0	0	0	0	0	0	0	0	0	0	0	0	0	0	0	0	0	0	0	0	0	0	0	0
PPDPF	133.04	158.19	221.28	94.43	142.74	156.4	165.33	162.29	118.04	203.78	153.48	179.61	93.23	133.32	221.94	198.71	37.12	53.2	19.62	38.41	65.22	50.35	27.3	13.38
CLDN5	11.83	6.68	11.45	27.46	30.65	13.99	4.18	11.61	91.35	162.35	150.88	255.33	64.24	169.88	116.02	207.23	653.34	948.04	8.65	6.92	697.5	504.01	9.87	10.92
VPS29	151.66	151.56	133.78	166.14	130.03	182.08	123.97	114.06	174.44	231.88	159.18	142.89	178.98	170.88	227.34	164.28	152.11	172.1	203.61	198.43	103.48	158.12	173.94	156.97
DNAJA1	123.98	123.34	111.52	131.66	119.47	119.21	137	138.53	148.14	156.68	197.01	198.77	246.47	175.73	171.95	176.81	193.51	191.49	165.04	176.46	157.9	180.89	137.37	152.44
PCAT14	312.2	324.09	163.68	166.91	317.24	396.9	196.08	192.79	205.9	236.37	173.27	171.68	314.46	266.64	110.86	125.9	47.78	53.84	6.55	3.56	102.01	139.72	3.26	5.67
APMAP	223.51	217.21	179.54	211.95	198.51	180.05	200.4	196.28	264.47	217.6	269.18	237.64	226.14	229.16	207.36	196.63	55.61	57.25	70.13	61.76	48.91	54.12	72.08	82.6
YWHAB	123.89	128.14	108.23	112.34	150.43	173.44	125.49	122.58	130.15	167.69	98.9	95.78	122.06	139.32	143.18	113.37	254.03	242.45	201.46	204.01	170.56	237.71	217.93	188.21
QARS	164.82	183.14	199.72	229.02	213.83	187.05	187.78	182.3	95.39	98.3	148.69	129.07	82.79	80.56	130.63	124.79	105.39	92.35	166.06	148.71	86.18	88.61	141.36	153.01
FXYD5	177.9	157.53	209.9	93.54	139.38	141.29	176.32	158.67	119.43	113.04	121.08	154.51	92.52	111.44	181.53	153.69	56.52	48.95	240.41	238.72	128.64	100.23	230.89	217.62
KPNB1	171.12	188.79	145.54	120.09	199.86	189.24	182.53	196.92	167.68	131.23	112.97	144.14	169.75	170.52	100.43	166.21	98.07	101.16	100.85	119.75	148.66	92.55	124.82	101.08
DNAJC8	159.01	157.97	129.14	148.91	136.81	141.04	151.41	145.21	194.87	194.86	166.43	156.37	212.36	206.13	185.33	176.15	141.25	156.02	153.25	153.37	127.87	136.12	125.22	146.6
SELENOH	93.44	103.61	135.33	189.38	97.81	138.07	102.69	80.83	104.25	181.73	120.58	103.22	63.76	97.51	164.67	120.58	195.32	232.75	165.02	176.46	185.83	259.44	167.8	138.39
DPF2	242.19	238.07	234.98	180.15	215.92	198.73	279.93	242.17	212.03	167.41	212.91	224.18	164.57	234.3	220.6	207.74	61.47	75.2	69.89	55.13	90.93	73.02	55.85	68.44
CLTA	60.09	42.27	57.17	102.97	81.27	64.41	52.58	63.28	57.27	104.28	67.9	74.86	52.23	74	67.22	74.21	231.73	250.65	157.9	184.15	254.42	247.9	197.9	185.17
ACTR3	169.68	181.35	139.27	131.93	179.02	188.65	167.64	192.16	175.07	150.25	149.01	151.48	267	197.63	111.47	145.9	100.71	102.94	179.67	170.17	90.47	80.86	117.69	183.43
SNHG16	150.03	170.37	148.98	137.21	160.44	148.7	139.75	165.69	88.55	79.46	124.11	99.22	116.12	91.02	158.53	154.05	145.76	126.57	251.59	235.51	157.02	133.94	250.63	312.05
C17orf49	95.6	103.64	119	115.12	107.07	114.66	94.36	94.42	111.95	135.79	127.33	113.98	83.8	89.32	146.25	122.47	316.58	276.04	193.45	201.74	186.64	230.81	163.53	161.39
VPS25	169.86	197.22	252.06	287.7	141.8	141.17	164.94	147.68	163.13	158.86	176.73	168.01	115.87	139.43	190.05	155.37	124.4	99.96	157.73	144.09	131.76	114.38	148.16	141.46
LDB2	80.58	88.06	53.98	69.45	118.87	123.64	86.62	121.41	186.85	168.98	224.08	182.92	294.83	221.89	246.42	256.38	288.19	356.53	7.03	4.94	435.2	394.46	12.47	10.88
HDAC2	50.46	47.56	54.19	91.63	77.57	86.97	58.38	112.6	36.43	33.34	31.17	48.64	69.38	62.13	32.16	46.67	238.73	284.87	316.19	316.15	324.5	298.99	303.14	370.23
ROMO1	116.81	83.09	155.67	220.45	113.45	99.66	87.25	56.08	85.29	267.12	61.78	60.37	38.12	80.68	134.32	100.53	168.04	161.66	180.78	122.65	180.65	165.97	136.23	174.74
DDX39A	260.1	227.27	281.95	344.08	232.79	230.12	251.04	220.72	165.95	149.47	191.39	181.05	114.36	163.96	185.31	164.2	67.24	48.9	79.45	90.63	51.57	45.11	78.94	81.46
SNRPA	207.34	289.41	328.93	247.38	237.36	237.69	248.85	282.08	107.73	111.66	111.07	125.44	87.72	104.63	113.84	137.67	68.35	41.71	104.15	123.06	54.86	58.03	70.79	103.83
NDUFB10	140.33	141.88	189.98	194.42	138.38	181.95	119.62	109.12	173.89	246.8	150.96	155.24	95.33	125.29	191.6	158.71	90.56	136.93	141.11	163.69	102.97	130.8	143.84	102.2
SLC20A1	256.82	266.93	151.35	108.44	320.77	281	257.29	282.52	191.76	165.93	203.78	208.71	253.15	179.05	200.92	214.43	56.38	44.4	35.3	25.3	66.1	67.29	21.77	31.51
IDH3B	187.13	199.55	210.68	246.4	173.44	179.81	184.3	169.03	204.74	191.1	220.42	193.77	161.21	176.46	232.84	205.62	72.74	68.57	101.43	102.65	82.3	83.5	80.84	93.44
COA3	188.44	181.62	230.28	276.19	167.86	213.49	188.42	133.49	184.58	254.14	172.6	165.23	133.84	187.37	257.77	229.16	108.48	101.32	73.36	79.23	62.97	105.04	105.62	77.56
HBA2	0	0	0	0	0	0	0	0	0	0.98	0	1.28	0	0.53	0.57	0	0	1.7	149.34	111.73	0	2.04	100.15	85.64
MRPL22	145.17	125.57	172.72	178.27	171.94	178.05	124.29	142.51	217.59	305.01	210.22	196.53	171.22	168.44	217.64	184.29	101.7	112.97	102.59	105.17	106.41	161.29	127.8	123.64
MAX	130.52	114.21	110.74	78.28	102.44	114.56	135.8	111.57	176.45	152.93	168.56	146.59	171.35	185.12	179.4	165.3	57.27	54.44	330.62	347.91	80.63	70.2	393.13	401.94
RAB7A	132.44	142.03	118.98	113.85	129.61	130.28	146.97	129.07	211.97	194.62	206.83	183.58	188.77	190.78	177.97	168.72	164.89	161.17	151.41	141.91	169.01	143.58	121.4	143.1
S1PR1	115.45	122.26	70.6	55.69	131.69	105.28	103.95	102.22	456.91	347.37	272.84	334.13	340.53	381.97	239.24	235.11	188.16	179.5	6.1	3.54	101.88	114.71	4.66	8
C6orf62	264.32	213.65	228.42	130.03	245.1	265.88	231.85	211.85	191.58	130.65	130.61	142.1	231.22	219.75	186.88	207.74	76.5	79.78	110.56	100.75	58.31	62.62	74.41	92.38
ATF4	72.07	66.13	64.07	63.13	64.49	59.33	59.88	65.31	34.57	40.85	62.54	43.7	33.9	37.53	43.32	44.21	190.43	170.63	326.32	297.77	193.13	232.56	293.75	360.04
JPT2	271.89	246	235.98	207.05	237.63	247.26	225.42	240.86	212.24	151.63	163.17	209.79	178.86	182.93	228.07	256.11	36.32	52.23	61.34	61.74	49.02	36.64	44.1	62.62
ERCC1	155.4	178.89	256.73	267.22	135.41	134.45	197.36	162.34	182.47	177.23	207.67	168.38	142.96	173.9	220.45	188.9	128.21	100.57	99.86	126.84	75.78	101.6	114.4	112.58
SNRNP40	216.22	240.12	253.85	288.02	198.54	190.39	250.07	230.8	142.14	115.63	158.28	153.7	140.53	113.29	217.41	189.88	56.38	60.64	134.6	125.85	67.91	70.21	114.72	131.78
PIGT	221.8	228.95	211.98	160.08	184.93	182.33	211.02	186.07	233.93	209.39	231.91	244.96	179.88	192.59	195.01	193.98	70.52	73.9	68.02	65.03	87.52	76.1	56.63	63.24
TOMM22	147.97	182.65	212.48	296.08	157.01	156.41	150.38	152.73	123.93	148.98	178.11	156.24	122.18	120.43	183.31	154.86	110.59	110.71	154.18	166.3	105.98	118.61	184.23	152.29
AC011603.2	111.42	67.19	95.63	130.4	101.97	26	205.78	195.06	5.62	1.62	41.8	133.53	82.55	36.15	0.62	112.31	62.93	36.39	164.68	143.15	250.76	57.68	94.63	323.36
TUBB2A	216.36	203.92	178.46	191.14	185.33	176.02	203.14	177.78	272.63	272.94	273.98	276.3	152.03	214.41	133.06	128.37	106.87	104.06	8.49	5.66	43.72	60.5	3.29	6.75
DGUOK	175.27	190.13	220.59	203.21	192.53	192.4	167.79	149.42	99.18	121.7	128.5	111.13	101.77	104.65	165.52	150.53	133.09	129.34	147.38	157.78	196.01	125.99	143.37	149.55
SDCBP	35.58	40.57	33.06	32.44	52.83	56.61	57.11	49.34	55.44	62.64	40.42	40.21	211.54	141.99	66.61	105.39	427.78	427.1	126.7	121.56	547.85	390.47	106.79	136.52
GYPC	124.84	147.53	225.49	322.69	187.52	135.54	155.82	186.65	80.69	81.07	127.96	133.58	64.91	90.15	207.78	192.31	149.14	179.46	125.51	143.53	152.46	153.76	113.93	142.79
NDUFV1	156.72	168.77	214.41	227.01	148.26	130.13	160.6	137.47	112.28	109.17	113.43	123.5	76.78	93.32	133.42	122.08	119.49	119.22	234.6	218.49	98.78	118.73	164.48	169.06
PGD	149.83	160.77	162.65	154.31	188.49	153.39	188.11	176.21	62.03	55.36	106.2	107.98	75.31	62.52	131.41	130.74	125.18	153.09	233.31	235.07	173.97	143.03	188	222.09
TBCA	59.39	38.42	55.66	52.2	31.89	53.52	51.34	57.31	58.91	76.95	53.66	51.1	71.62	44.69	43.7	45.47	244.04	250.58	210.15	255.7	231.11	257.64	263.61	216.79
POLR2C	241.92	238.24	245.59	312.36	224.43	201.65	228.46	234.37	184.05	172.64	250.13	227.78	162.16	185.48	228.77	223.51	25.51	30.03	29.15	27.41	35.48	29.7	23.77	23.01
LSM2	177.82	159.67	203.28	258.64	158.62	140.42	176.72	153.65	95.52	88.54	114.37	105.07	69.15	74.49	128.74	113.04	159.32	161.26	186.55	160.08	144.48	216.7	184.48	189.74
KRTCAP2	131.79	108.73	136	115.85	102.17	140.78	108.26	82.23	123.25	209.42	125.4	107.75	92.74	85.32	160.52	120.52	183.25	242.02	158.74	135.95	137.09	216.28	127.46	180.62
EMP3	100.31	148.05	256.95	313.84	151.99	143.41	160.21	148.2	142.58	219.07	168.78	157.42	62.93	97.77	155.04	124.42	53.99	78.35	161.1	200.79	82.97	74.57	170.7	166.79
SPCS1	91.03	117.48	103.79	114.15	113.56	117.42	119.89	100.95	97.69	144.76	121.02	93.89	106.67	96	148.28	121.13	210.25	195.4	191.54	212.51	188.98	215.19	226.27	211.79
NDUFA12	117.3	110.4	102.37	106.97	94.64	139.13	121.44	101.91	204.23	275.08	153.93	161.61	136.27	175.59	234.48	146.5	154.98	183.65	124.17	137.09	120.84	159.69	119.01	99.14
SIVA1	150.73	188.63	299.47	432.07	176.87	225.34	180.68	161.73	121.38	143.88	114.82	118.41	69.78	97.08	201.25	166.83	97.99	96.82	106.32	117.61	156.48	124.33	94.94	85.15
URM1	182.86	203.48	262.37	296.53	203.21	200.72	200.08	179.82	222.08	195.2	247.95	207.71	153.2	179.65	234.71	197.14	60.72	69.32	59.42	61.29	38.5	65.26	53.44	48.07
CNIH1	114.11	116.75	103.35	117.22	120.66	110.37	134.85	144.41	123.52	124.66	148.27	110.52	175.98	113.3	142.66	117.23	180.93	185.54	176.87	212.94	158.63	184.79	209.91	199.39
PNP	167.83	159.07	157.5	221.34	151.58	153.36	140.87	151.26	156.34	123.91	163.06	160.2	83.35	105.67	119.33	116	211.23	199.07	191.88	192.24	131.11	100.96	171	178
TMCO1	116.42	113.62	83.24	101.8	112.53	110.75	99.47	113.93	150.99	147.94	145.75	142.51	187.87	141.89	130.38	119.09	219.4	194.57	212.89	188.33	201.6	199.38	201.15	219.85
PLIN2	99.1	118.71	119.56	117.05	126.7	106.24	136.86	138.59	218.14	194.35	198.55	167.7	178.62	191.28	182.19	147.73	110.27	122.97	85.95	80.18	112.12	97.52	47.71	49.41
NUBP2	253.73	245.59	369.69	464.88	226.84	198.61	255.39	201.76	99.99	99.47	137.08	137.87	73	92.34	194.02	174.64	55.53	57.84	67.15	75.02	42.2	64.87	64.47	68.45
CHMP2A	92.42	91.5	97.04	113.42	93.05	104.81	104.93	75.32	139.67	170.16	178.78	154.03	125.72	130.78	192.14	178.56	202.24	189.25	135.21	126.48	190.25	181.67	168.91	140.23
ACAT2	316.09	322.87	311.94	429.97	373.96	396.04	304.6	303.25	43.36	41.33	51.93	42.59	32.33	37.29	95.42	56.64	61.53	66.59	123.9	136	68.67	56.87	100.9	120.07
TMBIM1	212.46	213.1	205.46	209.85	201.22	163.15	206.17	192.47	127.05	106.83	172.17	152.61	115.01	100.21	105.66	104.14	51.17	38.3	173.51	168.46	46.83	42.97	152.92	192.73
TIMP3	77.71	62.22	46.86	28.42	41.04	42.39	34.72	34.82	49.43	46.14	35.51	45.12	58.46	48.88	40.61	42.23	105.73	117.8	675.3	722.21	107.73	79.89	599.59	552.78
CLPP	237.81	215.5	270.96	366.82	200.9	177.36	195.79	190.17	134.46	118.14	145.23	140.39	96.34	115.21	167.78	137.41	67.98	86.4	114.11	106.1	48.87	103.47	107.05	136.52
DCTN2	192.66	170.05	148.53	146.54	164.76	148.48	154.22	156.51	172.12	147.57	194.69	184.73	129.77	152.81	153.95	161.21	136.46	134.6	109.16	105.05	106.02	103.66	97.15	105.43
ZFAS1	22.21	16.65	25.52	42.29	22.23	34.9	26.02	33.3	19.76	38.2	25.38	27.78	24.26	16.58	45.86	23.07	187.7	134.62	221.08	215.22	242.19	170.09	278.17	209.77
TMED3	174.2	190.56	245.46	323.24	154.29	134.33	165.22	158.63	134.56	127.29	176.28	173.17	114.69	131.75	167.52	164.1	63.32	67.99	139.81	136.9	50.56	63.18	109.93	112.28
FIS1	128.03	136.34	229.07	283.23	131.29	138.81	107.58	86.32	132.75	174.92	115.09	110.61	73.13	105.93	152.66	133.38	177.05	161.13	126.39	118.3	130.56	148.14	121.29	109.09
HLA-C	129.79	141.33	117.75	124.29	67.13	64.47	67.5	51.67	234.88	239	241.13	225.63	100.91	180.05	147.91	144.07	211.96	248.63	80.08	78.56	137.41	107.95	66.43	59.39
BAX	94.31	87.4	90.21	157.06	90.91	82.02	88.78	82.85	144.39	146.01	107.85	121.87	65.19	139.06	125.75	130.63	147.98	124.41	95.07	94.65	205.52	147.02	148.68	111.42
SSBP2	187.74	139.31	128.64	126.92	161.04	196.12	170.52	163.99	218.95	161.66	221.94	170.08	199.12	212.99	260.18	227.28	175.4	168.48	42.34	45.45	160.02	155.46	33.68	45.21
BRD2	158.84	134.7	116.2	75.19	127.36	111.76	157.49	144.56	236.61	233.3	254.52	255.26	242.35	215.69	194.46	193.31	57.94	68.23	72.09	75.82	119.73	69.79	62.77	70.08
CYB5B	180.14	184.45	146.87	173.42	180.57	184.65	160.66	178.91	155.71	118.93	162.08	135.65	158.78	135.75	166.78	159.48	156.49	157.31	135.62	129.17	130.55	146.55	103.61	129.14
RNH1	189.47	191.82	222.05	176.38	186.89	166.15	195.76	180.45	197.69	173.5	199.97	200.08	149.22	199.45	221.65	229.86	73.68	84.4	92.77	81.99	60.49	73.35	73.79	75.3
42987	224.7	237.61	233.18	211.2	224.77	202.45	269.7	289.27	91.62	82.01	117.29	102.54	73.75	95.31	140.94	161.22	50.38	63.1	36.25	37.63	55.88	61.78	37.03	33.85
PPA2	101.98	91.95	101.7	91.38	80.44	79.69	90.15	101.63	79.06	85.49	84.6	77.07	76.12	80.94	103.58	91.78	173.95	198.29	345.75	351.85	214.5	231.35	330.26	376.24
PLK1	362.38	373.79	461.23	315.62	396.08	329.44	496.22	434.57	25.77	20.31	18.08	16.74	24.97	27.22	34.14	32.41	10.63	8.56	79.36	69.52	24.95	19.86	51.85	64.4
TMEM258	107.4	100.29	169.19	208.81	111.06	133.56	103.99	89.91	87.3	210.69	106.8	82.82	79.83	76.32	169.46	99.74	166.18	118.2	135.13	92.18	108.5	123.15	100.57	94.99
SERPINB6	133.03	118.06	107.88	117.43	111.56	110.03	101.31	94.1	201.9	178.71	160.74	157.21	155.65	132.93	125.54	123.23	146.92	147.9	171.45	163.55	162.41	186.52	179.99	193.94
HNRNPDL	64.03	68.64	66.99	69.23	74.5	107.02	100.19	90.88	67.65	75.7	72.62	81.11	106.12	65.14	65.69	78.98	189.16	199.99	249.98	245.68	276.74	197.85	225.33	226.27
CNDP2	219.83	246.92	225.45	256.49	197.42	190.26	232.39	235.85	160.02	180.34	188.69	183.63	158.77	152.42	185.74	172.91	59.94	51.65	71.56	75.05	66.73	51	74.61	79.68
MRPL38	246.07	258.75	310.32	343.2	204.19	225.68	230.52	198.24	183.24	189.87	151.82	169.45	108.24	159.58	195.02	175.82	35.62	45.24	49.76	66.4	38.8	34.25	46.12	43.5
HDAC1	161.25	167.57	123.34	150.96	160.77	156.86	153.18	176.31	193.32	179.49	193.25	165.47	190.53	181.28	180.93	169.42	90.76	84.5	118.82	118.74	94.23	95.81	114.6	142.12
SUMF2	133.37	158.42	137.37	181.59	145.02	137.51	168.53	146.18	181.72	144.15	174.89	165.22	157.67	159.85	192.41	191.05	99.06	102.12	110.68	107.53	148.44	111.85	112.52	152.64
CTSC	122.52	136.35	111.19	120.26	135.63	141.52	153.33	177.55	100.45	89.63	106.53	95.31	115.41	95.95	146.83	122.87	150.44	116.99	254.27	239.44	125.41	140.12	228.32	274.74
SARNP	107.04	86.52	97.91	112.43	109.99	126.48	83.72	96.75	141.57	146.95	123.08	111.38	110.91	128.14	194.79	139.09	164.87	172.36	194.76	199.7	145.51	170.58	200.99	172.71
MFNG	237.14	240.73	213.12	204.46	207.77	228.99	216.79	192.55	183.12	159.66	195.85	193.37	141.97	166.29	225.34	218.98	62.25	60.38	77.64	80.51	59.98	39.29	68.17	75.28
PPP1R15A	148.55	143.07	145.09	150.65	157.25	115.41	110.78	168.51	238.02	211.33	278.11	297.76	180.73	232.93	123.54	176.47	64.01	73.61	122.83	117.12	59.83	58.93	101.58	124.92
PTP4A2	118.76	71.68	93.34	107.23	119.79	124.59	84.27	141.18	68.16	91.62	90.67	77.85	138.9	85.74	79.34	109.31	192.63	188.92	235.99	207.21	218.6	160.61	174.81	213.1
RBM4	144.48	156.92	156.87	181.21	143.07	132.98	140.28	125.28	126.04	120.44	164.39	155.36	100.59	128.03	170.03	165.25	112.69	136.7	145.45	113.27	139.55	160.27	134.94	124.73
RAB13	72.07	59.07	50.34	54.62	73.45	91.41	64.03	51.56	116.98	161.72	126.56	115.93	93.84	104.83	113	113.92	309.31	291.28	104.1	122.54	289.22	238.15	127.24	120.39
CD81	46.43	56.9	60.36	52.9	52.52	50.68	48.72	42.89	75.37	78.24	63.18	72.63	63.93	73.8	94.71	100.3	163.36	181.2	65.21	74.75	209.83	146.21	89.27	56.19
ITM2C	112.44	107.79	139.41	183.6	105.01	96.73	78.42	130.72	183.29	149.78	159.83	161.65	120.99	208.22	153.22	168.72	37.81	60.3	19.4	20.27	44.83	62.16	31.49	43.22
NSFL1C	168.95	173.45	186.07	190.04	171.56	152.96	184.2	171.98	210.01	211.92	204.92	207.99	145.74	196.35	230.64	215.16	78.12	72.22	75.96	80.5	79.78	65.73	44.16	60.78
MRPL20	90.84	93.78	113.3	165.65	114.69	152.36	135.2	119.33	104.64	167.52	151.31	108.61	109.41	128.85	216.66	130.3	139.3	153.77	156.41	140.11	146.78	144.19	181.82	155.35
SUMO3	162.44	155.58	158.07	175.76	144.33	151.53	157.54	178.13	172.62	172.18	183.06	169.58	174.52	182.04	197.35	189.69	85.59	80.71	124.37	125.8	72.96	85.08	101.03	118.14
S100A13	39.64	60.18	95.13	136.39	69.89	108.5	62.2	64.39	92.02	149.14	76.31	76.97	66.68	68.5	84.48	83.75	264.1	190.98	60.89	55.86	149.91	215.65	83.98	44.95
LAMTOR2	104.66	118.3	135.78	138.16	115.21	149.49	103.25	91.69	193.1	281	160.09	147.42	95.64	155.84	232.1	160.57	108.02	124.8	137.71	134.23	106.36	115	139.46	124.85
RBM3	116.51	140.94	97.87	120.52	114.41	108.78	79.14	112.92	129.21	140.42	114.71	97.77	119.37	90.36	89.44	85.67	124.85	161.51	227.44	221.42	96.99	129.81	190.86	228.38
AHSA1	224.16	154.97	147.63	181.92	135.58	169.08	174.64	183.81	95.38	64.98	144.51	131.84	133.75	105.2	130.53	115.56	118.88	129.86	200.83	184.98	79.17	98.79	159.84	226.38
NELFE	175.8	197.25	176.88	217	181.5	143.98	164.61	150.2	149.6	147.01	173.12	162.73	114.94	131.55	190.35	187.18	89.82	109.24	96.09	84.08	109.38	104.19	72.21	96.14
SGTA	195.21	213.88	265.22	265.32	207.55	184.64	225.07	208.85	163.78	153.48	194.35	208.04	126	143.88	203.42	199.73	48.43	45.81	62.65	55.38	53.69	42.32	47.41	56.87
TOMM7	69.01	21.81	25.26	65.24	18.36	50.56	14.61	48.76	33.24	64.54	20.26	18.93	40.02	21.87	36.04	46.34	74.65	61.93	81.81	70.47	531.63	65.58	72.57	69.63
NDUFS3	153.76	169.57	258.36	266.66	161.39	175.83	156.03	140.76	115.66	132.15	140.59	117.85	86.67	115.96	158.7	130.13	75.98	101.72	137.77	131.03	127.83	121.11	120.85	106.98
ESD	53.49	56.09	50.06	67.88	55.43	65.31	59.34	67.85	57.37	50.42	82.29	60.28	58.47	41.67	72.89	73.75	296.55	278.89	250.26	271.76	305.17	260.58	262.22	276.33
C14orf119	115.07	165.03	136.95	183.73	169.94	196.78	167.33	149.92	161.37	164.63	197.79	154.28	141.81	152.81	244.65	180.59	117.74	96.38	116.02	122.75	93.71	119.24	108.27	114.22
APEH	238.54	249.46	349.96	450.67	207.36	173.29	285.31	223.52	100.24	89.37	101.84	130.56	69.15	93.83	129.13	133.86	23.43	28.56	97.41	108.3	61.85	35.77	74.34	102.82
PFKP	242.98	231.26	259.59	248.62	200.22	184.02	234.34	241.04	113.99	105.18	144.32	134.08	119.16	137.09	141.58	145.44	20.56	22.69	95.18	86.99	45.63	39.53	94.31	125.78
SAP30BP	156.2	156.84	137.98	145.03	121.21	160.42	133.75	120.38	231.45	255.19	213.13	183.31	200.07	231.86	251.76	192.44	103.88	109.86	61.68	68.09	75.64	91.73	67.97	54.76
TXNDC17	100.77	116.03	161.53	252.13	114.34	127.23	85.78	69.36	74.13	152.69	110.79	94.01	58	67.28	143.63	81.51	177.88	162.77	182.35	133.6	187.61	154	171.89	114.52
UQCR10	106.36	109.66	143.32	155.14	127.21	165.35	128.71	123	143.81	276.57	141.47	110.3	108.54	147.57	231.12	146.96	70.41	97.88	94.93	95.43	79.45	102.56	129.92	90.03
RNF26	260.53	282.58	340.58	271.06	243.6	215.68	347.72	296.43	127.43	116.15	154.65	160.83	110.03	123.64	171.13	170.9	19.13	23.26	37.95	34.78	30.94	25.41	31.85	33.47
MRPS15	116.16	144.8	159.93	188.19	139.5	179.31	124.93	134.7	153.21	180.23	143.67	128.64	110.77	107.71	177.51	132.45	121.77	114.95	190.96	191.63	92.82	113.05	172.26	138.47
NDUFS2	151.37	185.14	170.17	176.87	161.14	153.15	169.05	156.97	137.1	126.69	154.26	147.77	121.75	119.43	129.3	132.49	101.27	107.39	172.81	152.85	123.87	108.73	143.78	154.41
MGST3	138.11	131.44	119	182.5	115.81	113.67	79	73.09	179.17	217.53	168.35	156.45	109.9	98.32	134.6	108.78	229.93	227.43	138.77	122.21	125.42	173.56	116.08	86.53
PFDN1	132.27	148.22	116.76	117.61	143	121.61	139.2	155.47	201.48	191.02	172.52	170.99	158.79	197.26	144.17	175.59	162.4	175.56	100.27	100.76	143.02	160.22	73.69	74.02
THOC3	143.83	127.14	149.57	165.86	237.03	209.58	275.28	305.83	82.6	76.52	127.95	105.41	176.06	192.13	207.89	231.94	35.39	56.55	76.75	82.34	78.65	107.97	143.8	156.12
CD276	145.84	147.06	160.6	70.27	151.41	127.37	186.47	201.59	172.35	137.99	204.77	216.8	187.42	212.17	202.66	229.7	106.59	146.65	17.65	14.58	107.59	125.15	16.45	15.18
ACOT7	249.03	263.59	358.19	423.31	219.54	217	266.5	231.22	115.92	108.36	121.8	115.49	85.76	87.03	114.2	97.41	62.03	52.27	57.83	70.06	51.69	45.23	63.81	69.38
CYCS	71.11	64.83	75.25	104.48	80.51	94.1	85.97	84.95	57.94	54.69	61.54	59.59	87.37	62.74	64.63	66.53	124.59	119.32	475.53	466.26	141.58	117.11	377.38	390.29
SEC31A	192.81	194.92	146.73	128.32	173.58	179.95	154.1	189.21	171.01	141.9	203.01	176.83	216.01	187.33	163.62	168.73	71.79	72.48	55.16	45.78	77.4	65.71	40.64	39.5
RSU1	111.93	116.89	81.05	89.23	132.06	141.3	139.44	134.77	179.84	174.79	151.15	135.09	191.45	183.76	184.98	162.72	185.57	181.71	121.98	126.42	142.11	142.46	158.29	175.36
SLC35B1	144.17	139.63	163.49	175.4	129.12	137.32	145.36	159.25	182.46	165.51	244.47	235.31	154.55	208.81	264.33	228.57	76.71	76.64	87.11	66.83	108.57	67.46	61.62	83
SPCS3	120.69	117.6	112.79	102.52	114.77	136.34	101.93	116.59	178.03	232.46	191.21	170.71	254.48	204.28	186.33	167.69	112.78	116.83	106.69	109.06	143.11	136.73	115.67	108.76
CARHSP1	198.3	205.85	207.75	248.86	232.58	220.2	201.23	186.78	131.26	150.21	138.4	125.47	81.44	110.21	194.25	154.29	86.17	85.75	45.78	50.99	76.41	100.96	56.15	33.96
CERS2	149.1	123.42	106.83	114.1	97.67	112.19	107.21	103.75	240.52	221.16	186.95	209.34	151.34	159.6	148	173.08	65.68	90.18	145.91	135.42	115.98	85.85	146.06	128.88
BZW2	154.66	129.67	135.15	140.98	122.93	109	128.31	144.12	61.89	55.93	70.44	62.54	68.35	63.94	116.58	110.24	231.12	217.41	215.08	201.32	172.51	157.84	198.77	202.57
ATP6AP2	124.73	111.18	84.98	63.2	137.21	125.6	133.89	136.1	149.79	145.05	119.84	122.97	266.2	208.78	140.79	164.49	180.74	162.07	135.15	135.56	172.3	144.34	123.28	153.73
EMC4	137.9	149.92	131.67	121.16	139.24	161.37	135.6	122.26	201.03	218.25	163.77	176.13	149.18	173.15	217.69	170.19	112.69	110.6	96.36	98.25	69.05	131.2	98.04	88.13
MRPL27	174.05	198.64	265.28	318.35	149.13	185.18	145.57	132.58	160.71	187.79	127.03	115.6	73.42	99.96	167.2	126.57	67.71	64.6	89.38	99.74	107.11	72	104.52	103.7
CHID1	148.42	165.16	225.77	289.37	158.83	153.04	203.3	148.59	136.58	124.14	166.39	160.02	84.27	123.09	203.56	187.92	84.11	71.12	77.88	84.72	91.45	86.78	82.24	86.68
TIMM23	184.18	181.85	214.07	245.21	191.72	180.89	200.93	217.69	169.62	163.97	187.51	144.29	154.36	160.78	176.49	174.37	67.84	57.73	74.44	69.18	46.85	59.1	69.17	60.7
ANAPC16	100.45	102.76	90.64	96.4	90.69	84.67	88.25	82.38	161.1	140.17	183.86	128.27	143.28	150.55	180.14	165.98	190.52	201.14	138.56	154.64	212.28	181.63	136.23	144.11
C11orf58	62.18	62.49	48.67	54.3	66.17	84.01	82.72	72.5	94.41	100.58	74.39	64.49	175.81	111.91	94.07	92.16	242.62	219.19	224.14	224.15	220.64	212.93	219.54	235.47
PSME3	187.29	178.3	189.2	203.51	222.28	197.49	192.84	220.78	149.09	129.01	166.99	158.97	144.74	149.14	150.75	168.01	67.15	72.03	108.39	107.41	52.22	72.86	98.76	104.64
YIPF3	171.07	183.21	168.16	129.94	153	135.39	126.04	99.56	177.06	189.85	219.21	201.09	114.38	128.68	138.91	142.32	148.93	135.11	61.63	60.41	274.32	106.61	44.97	56.77
SLC50A1	121.41	111.93	132.09	147.03	82.19	86.25	96.61	92.13	115.17	113.6	121.67	108.81	106.58	105.84	120.56	119.66	224.66	224.48	171.31	163.44	292.19	241.93	191.45	196.76
CSNK1A1	124.43	150.19	109.87	115.23	141.31	151.77	162.34	163.44	124.78	117.62	111.43	119.46	194.35	147.85	102.44	119.28	147.16	135	116.35	110.59	199.23	157.87	104.24	122.92
EIF4G1	162.29	129.31	136.15	99.41	136.16	127.6	139.94	160.21	183	134.2	130.53	155.91	125.73	157.9	123.82	150.86	82.65	104.85	154.54	155.34	104.88	121.26	151.16	152.1
PSMD6	93.88	113.6	90.45	112.78	138.25	125.99	141.34	138.5	150.61	124.02	136.62	110.9	169.57	132.53	140.68	132.32	120.52	143.84	206.07	192.06	138.34	146.11	196.92	218.21
IFRD2	210.16	236.42	347.72	354.05	197.33	192.74	288.66	259.77	104.98	97.24	143.06	150.04	90.56	107.63	171.12	155.45	40.27	34.88	75.05	76.07	30.78	35.52	55.87	77.57
ADSL	193.58	206.77	220.85	298.25	186.61	173.86	190.97	193.27	64.8	69.05	87.08	78.61	61.16	61.65	106.64	101.4	162.99	93.04	143.56	166.28	95.31	98.41	145.63	156.34
MRPL9	146.46	157.45	142.35	167.94	144.47	150.15	146.66	130.31	147.06	136.61	175.48	130.24	164.21	128.54	182.23	170.77	195.96	96.36	104.72	97.69	58.49	104.15	96.28	86.59
CS	183.76	182.33	172.38	79.96	178.33	161.32	213.62	187.56	121.74	89.91	100.75	104.48	106.22	86.79	115.77	128.12	116.74	94.25	181.46	156.95	116.13	128.92	182.38	162.04
NUP93	247.58	221.99	234.98	229.32	189.51	225.69	285.85	273.8	113.99	116.12	136.82	131.23	112.17	120.85	183.98	179.43	60.9	37.12	61.01	68.97	51.35	43.97	52.42	54.96
EFTUD2	213.97	196.08	182.47	147.59	181.54	159.73	225.24	223.24	174.39	137.93	181.59	181.59	165.34	157.02	186.19	208.63	45.26	50.52	85.45	72.89	54.71	45.9	70.08	74.55
CENPX	169.7	200.75	305.71	430	170.31	197.45	185.6	140.1	137	192.51	150.29	150.97	103.88	135.04	177.87	152.12	39.94	47.37	79.2	72.73	28.26	52.08	51.51	71.83
MMP2	181.52	168	138.53	126.6	196.34	160.39	209.19	207.36	114.05	80.17	129.19	160.6	136.56	121.76	187.99	171.19	34.44	38.33	13.53	6.92	55.46	40.23	17.68	22.09
VPS28	108.2	116.77	119.64	164.94	118.77	121.79	121.44	91.79	117.86	129.85	123.43	107.49	84.46	90.85	137.87	125.59	130.65	166.49	141.37	145.63	137.98	170.26	123.48	139.85
GLB1	151.12	151.31	144.08	133.92	118.44	110.9	150.35	156.18	237.15	185.67	253.36	240.25	213.35	211.13	220.36	211.79	66.11	60.29	74.82	76.71	53.63	54.19	59.88	86.5
MMADHC	95.57	115.7	120.23	141.47	128.19	118.36	100.1	130.2	137.5	108.37	155.19	114.81	144.12	115.77	138.41	112.69	140.26	147.77	184.23	172.66	140.93	146.54	143.18	169.57
PPM1F	148.48	155.06	170.36	138.51	187.49	134.9	155.44	191.28	217.02	192.73	301.26	309.92	178.01	234.98	213.8	260.08	42.99	53.4	21.44	19.52	52.88	38.56	20.06	25.07
PCBP1	89.1	86.65	86.73	77.12	96.55	100.38	86.73	85.95	121.81	112.38	107.8	112.75	69.31	120.83	124.95	135.24	125.37	143.52	118.6	126.46	136.98	128.38	130.68	97.71
ADH5	172.23	159.93	139.8	134.91	125.93	131.5	118.07	139.38	100.27	94.48	101.7	81.92	80.73	100.2	119.82	108.76	143.5	148.36	146.26	146.59	109.77	124.64	137.29	150.97
GDI2	90.1	104.27	79.99	93.26	102.74	88.94	89.1	99.18	67.59	57.53	77.34	71.23	83.84	60.78	70.16	76.14	158.73	158.44	214.62	199.88	157.1	147.2	172.17	205.54
NUCKS1	120.81	105.6	82.15	77.98	97.94	124.45	134.21	140.52	62.81	59.47	34.2	46.07	137.58	125.9	42.92	61.84	60.32	69.2	91.19	98.33	92.96	73.13	88.49	78.42
CTSL	110.46	128.04	81.86	93.11	89.46	102.13	94.74	96.51	220.58	191.4	215.01	197.48	148.08	138.84	132.09	124.59	222.89	222.15	29.72	35.75	185.6	143.63	29.91	30.7
ILVBL	242.19	211.27	294.24	212.5	221.77	171.52	235.41	192.17	154.3	138.41	170.33	171.42	116.06	138.2	169.68	190.28	46.08	38.54	43.63	47.02	54.02	42.46	31.43	48.16
PIH1D1	177.9	181.48	199.08	242.54	167.79	163.96	157.38	150.77	124.14	115.45	112.02	106.9	84.52	106.81	139.27	139.67	84.75	87.93	112.02	125.09	113.57	101.21	126.36	127.89
SLC39A7	147.31	153.29	105.57	116.97	118.3	117.5	131.5	117.4	181.1	114.58	140.95	172.01	133.67	158.76	147.51	164.1	88.63	81.6	79.65	78.88	78.17	75.45	84.55	83.56
CCNI	65.56	54.37	58.35	27.82	71.02	65.13	73.34	71.06	40.8	43.18	28.51	43.9	54.32	47.27	46.41	61.66	182.87	222.98	162.47	179.31	329.78	253.91	241.36	186.07
SEC11A	78.42	90.3	70.86	99.42	88.27	99.11	70.73	69.96	90	98.85	104.34	83.02	82.55	69.25	91.23	80.1	183.66	159.18	186.53	189.38	207.85	165.37	201.05	175.84
PEF1	140.69	179.89	191.84	238.22	147.25	141.35	173.06	154.9	171.91	138.75	216.35	179.76	143.05	151.02	167.49	183.97	84.22	90.94	59.79	63.87	125.54	71.29	57.12	78.29
MRPL52	76.34	67.5	100.45	161.88	64.99	80.15	71.08	41.56	58.38	144.33	92.49	79.74	33.91	51.61	120.2	76.08	277.16	193.11	167.85	170.19	148.98	229.72	114.35	120.55
CLNS1A	96.88	122.45	92.78	100.53	102.96	98.9	108.3	138.34	92.2	81.45	87.44	74.57	77.44	74.98	124.49	106.64	133.94	127.93	229.06	234.25	144.19	143.28	242.16	232.87
TIMM17B	135.9	156.95	226.98	310.52	161.18	146.72	154.4	128.18	104.34	130.38	120.68	120.56	54.58	85.72	146.63	129.2	92.49	104.13	114.99	133.82	91.19	111.76	120.38	108.49
PAFAH1B2	245.05	185.82	144.48	104.01	141.95	166.68	132.83	130.2	271.07	242.7	169.72	156.81	274.28	221.1	151.75	140.95	63.24	64.53	76.42	79.25	60.49	62.09	62.23	70.24
UFD1	156.62	176.23	133.9	219.17	169.9	171.3	167.8	141.26	146.9	163.75	186.91	168.26	132.65	150.2	226.56	186.21	104.18	77.56	87.82	77.52	75.62	69	68.05	73.29
GOT2	182.71	175.82	158.05	143.4	170.81	150.15	197.53	208.92	134.26	113.76	164.31	149.49	129.46	117.09	155.06	153.26	76.5	88.02	131.18	125.57	78.59	81.32	100.07	129.85
MRPL15	129.85	162.21	151.91	195.22	172.87	170.12	153.12	150.34	144.56	110.28	149.86	104.78	123.52	121.04	153.86	136.13	118.88	114.38	156.76	133.72	140.73	107.62	107.43	125.55
MFAP2	298.02	267.25	304.36	239.23	90.9	94.88	126.27	69.41	253.43	248.77	259.41	242.01	50.75	78.64	109.01	87.79	72.12	65.92	12.54	15.09	32.92	22	18.27	11.13
KARS	125.26	137.54	110.67	134.6	105.92	106.5	117.44	123.89	112.3	86.14	107.88	104.34	109.85	92.65	109.03	110.53	129.49	118.77	217.44	202.46	112.77	116.64	166.15	205.9
TNFRSF10D	109.37	104.97	67.58	75.38	109.17	115.62	95.67	101.96	410.21	355.69	318.41	299.74	382.65	338.33	193.28	196.26	25.52	22.93	6.72	5.92	27.24	25.9	5.65	7.83
EID1	51.33	44.59	37.43	46.04	62.85	67.05	35.7	64.07	61.8	97.76	53.83	78.31	73.14	76.35	27.33	50.83	329.71	307.89	248.33	262.58	246.96	287.53	267.38	229.84
DLK1	0.74	0.22	1.74	1.95	0.79	0.16	0.33	0.92	1.07	1.33	0.38	0.37	0.59	0.44	0.94	0.6	10.66	6.57	1427.73	1503.51	4.28	4.61	171.15	155.59
EMD	260.62	179.39	262.74	273.95	188	162.68	171.55	229.73	129.52	125.16	175.33	155.56	106.48	118.59	119.59	134.1	33.14	31.11	57.43	63.88	52.18	29.94	56.68	50.37
PFKL	175.41	176.95	244.09	190.17	182.72	139.04	162.59	189.31	146.75	134.23	160.51	200.28	97.11	148.29	145.34	185.84	54.82	56.16	69.19	72.66	62.39	54.07	70.64	77.09
CHD4	104.4	87.34	93.47	60.19	119.65	100.97	118.24	139.18	121.63	118.77	92.42	106.74	104.77	142.77	84.92	105.91	107.66	145.07	188.19	124.98	151.92	137.94	198.17	132.43
SNX3	56.93	37.32	50.36	55.83	65.49	63.51	52.19	54.47	57.88	64.74	96.41	89.02	70.02	69.42	95.49	100.35	230.19	245.84	107.98	120.37	319.91	259.1	121.37	110.25
TK1	238.12	296.31	343.85	406.75	329.5	289.32	299.83	256.71	26.58	23.08	38	30.73	18.27	31.91	141.08	147.38	25.34	33.36	69.07	65.95	67.53	44.69	60.02	64.91
SQSTM1	70.06	68.32	77.44	95.3	77.44	71.27	62.17	69.11	204.84	205.63	233.32	202.41	119.15	191.12	87.13	118.99	252.51	251.37	94.68	81.91	156.33	171.08	61.71	68.68
SZRD1	153.37	159.65	137.52	155.59	154.27	147.01	162.52	135.85	232.64	180.56	239.74	214.6	202.76	210.04	246.13	197.95	42.76	50.15	38.93	42.09	40.77	45.47	39.79	47.68
DIABLO	163.06	165.89	177.65	249.42	179.16	162.4	162.77	164.5	110.76	108.56	131.44	120.72	98.53	99.02	160.93	120.71	94.07	78.85	132.23	120.21	100.02	89.02	100.77	98.81
CRTAP	66.06	50.51	65.12	91.91	99.3	67.41	50.27	99.89	73.65	96.36	112.85	111.84	80.98	100.41	122.07	172.47	134.2	201.91	124.14	121.13	303.06	226.43	143.02	149.16
ENY2	47.89	34.69	44.33	66.89	48.72	75.22	49.86	39.2	50.23	63.13	48.97	50.4	51.55	32.83	65.61	54.3	262.61	194.71	247.97	323.83	218.38	236.14	269.66	249.2
TMX2	160.99	163.24	151.11	178.15	153.85	130.69	164.84	151.02	139.62	119.56	148.43	129.23	134.01	116.95	152.23	136.66	70.01	82.81	161.9	163.57	67.38	84.63	166.06	166.58
S100A6	16.88	30.86	27.54	44.52	137.13	196.25	120.56	93.38	25.04	72.02	32.08	22.93	92.85	110.08	215.28	126.52	43.28	29.19	20.82	19.07	86.53	142.6	154.46	108.65
TARDBP	143.05	147.28	103.44	107.13	129.54	140.08	142.65	173.14	141.57	149.6	141.37	138.14	173.41	144.74	132.93	128.02	83.53	83.19	115.59	109.35	113.78	91.34	112.2	127.19
JAM3	136.29	118.11	64.58	65.4	121.66	116.39	86.69	96.78	298.61	262.8	208.63	198.08	260.02	254.25	163.37	169.74	118.69	131.14	18.51	17.22	150.83	137.28	20.43	22.59
SPINT2	147.85	154.07	166.65	186.91	76.14	74.55	107.23	89.6	119.08	111.37	173.57	152.12	68.7	93.23	125.46	113.79	101.76	109.27	135.2	123.09	116.01	78.59	157.52	184.48
NOC2L	195.57	197.91	300.78	378.47	240.01	176.99	185.26	259.27	117.62	109.42	135.6	171.73	82.42	131.76	109.5	141.26	18.35	35.5	57.15	55.68	32.22	33.7	46.66	57.44
CNPY3	132.84	138.89	164.01	154.32	130.29	123.91	126.79	124.75	171.73	172.31	201.77	199.34	121.62	152.56	185.7	176.89	75	85.55	89.65	87.15	73.01	86.89	79.52	75.81
MCRS1	214.76	251.92	286.16	399.64	220.01	159.1	243.98	199.04	98.07	80.52	128.55	124.15	88.08	96.6	133.28	131.33	57.15	43.16	63.18	59.84	48.41	38.44	50.07	67.09
GDI1	162.69	151.18	158.95	150.4	158.23	124.31	138.54	173.2	178.9	161.98	194.69	202.11	156.11	178.69	140.19	155.05	63.99	88.85	47.78	50.44	80.86	68.78	55.26	54.55
MGST1	48.19	54.18	58.31	50.24	66.74	80.55	84.07	61.02	24.74	31.03	32.63	30.31	67	38.92	42.91	51.32	145.97	181.06	364.72	357.12	255.67	214.81	475.29	441.71
PTP4A3	191.86	212.69	251.22	213.66	177.18	176.56	201.65	171.96	148.68	151.12	101.71	109.21	167.98	154.97	91.8	87.18	74.09	86.02	75.45	80.96	71.13	79.66	65.85	72.63
C11orf98	136.23	130.73	187.91	189.3	126.07	136.91	140.66	95.92	154.35	214.86	154.95	123.77	124.9	134.99	189.3	126.45	72.77	74.97	102.09	110.42	80.63	61.57	104.5	96.08
SDF2L1	115.11	127.1	220.21	443.92	97.69	85.29	80.95	105.81	220.71	356.23	255.95	302.33	121.62	206.44	176.29	181.17	11.59	14.22	46.51	47.1	8.48	17.31	28.34	23.45
HADHA	142.07	141.51	107.32	125.74	144.31	130.06	127.28	143.7	136.24	112.44	143.72	133.8	130.3	119.81	129.66	136.19	95.92	93.1	158.26	141.77	93.15	90.25	133.06	159.41
RAB1A	66.91	67.93	56.94	35.97	61.4	79.37	69.3	73.35	86.69	93.57	67.79	79.59	154.44	123.88	95.19	106.85	191.71	193.98	165.83	150.91	212.2	177.91	170.32	174.61
DCTN1	207.97	170.4	123.58	118.32	170.11	147.8	174.77	155.99	176.78	186.87	196.94	195.13	148.19	156.75	168.85	153.89	67.41	80.9	52.76	44.54	128	70.4	51.51	38.27
AP1B1	254.9	247.91	193.28	173.17	270.84	213.22	262.46	263.76	125.98	97.05	127.88	141.91	92.84	117.29	146.68	168.85	52.88	62.34	30.17	30.33	70.67	45.61	23.11	31.25
DHCR24	293.66	269.62	238.32	229.72	373.06	324.9	298.1	289.94	53.4	38.78	67.87	70.37	45.17	53.19	112.22	107.94	38.99	41.9	88.19	89.88	40.03	32.53	70.41	94.36
TWF2	191.27	205.49	237.7	294	197.59	172.51	197.3	168.91	106.53	102.92	119.05	119.04	76.27	96.52	114.66	117.02	44.56	50.06	122.04	124.66	46.31	44.63	134.19	133.62
PCTP	104.26	101.95	51.84	56.85	106.66	98.6	67.2	81.98	382.77	299.06	257.86	226.78	341.04	330.22	150.03	138.93	80.72	75.3	38.98	44.04	88.65	87.85	34.22	40.58
FAM213A	67.74	94.07	43.09	62.96	106.59	107.17	67.6	79.24	108.93	87.22	84.16	85.45	82.89	98.01	88.48	80.21	365.6	383.73	129.42	106.95	268.68	220.92	115.72	129.1
TYMS	77.85	54.68	65.47	84.02	72.06	54.98	49.57	72.94	48.79	43.26	38.2	56.66	30.07	36.11	45.15	57.89	79.45	111.1	354.9	358.11	277.89	166.96	315.69	279.86
BUD23	144.01	155.03	181.58	187.44	133.81	150.01	163.17	143.67	159.29	139.87	162.83	159.28	127.24	132.95	172.05	145.45	61.02	68.72	104.39	98.29	78.49	82.68	104.59	101.76
COTL1	68.03	73.31	72.09	64.61	69.76	56.96	69.94	67.36	51.7	58.96	51.54	57.02	45.68	79.37	114.47	126.25	111.28	123.1	105.51	103.59	261.44	167.64	100.97	83.72
PMPCA	204.32	211.47	244.08	219.28	161.1	161.35	204.82	201.57	168.46	138.55	162.11	168.53	126.95	155.54	164.29	166.7	28.79	33.04	53.46	54.23	31.26	31.32	45.32	55.25
MYL4	23.58	26.01	50.65	75.31	15.47	22.31	24.25	32.08	5.36	2.62	3.6	4.19	2.48	2.9	7.97	7.06	20.42	7.02	651.19	670.42	31.92	17.57	797.37	757.93
RBP1	28.39	39.26	55.61	61.5	64.1	77.39	47.52	41.1	68.34	122.27	104.48	99.6	50.41	50.95	96.43	63.33	635.77	572.75	8.41	7.6	321.91	323.99	8.22	8.14
VSIR	96.58	75.77	88.55	93.61	128.43	93.98	93.14	86.04	389.96	324.37	237.34	254.22	327.14	338.17	106.77	112.69	52.35	52.91	88.71	74.94	50.24	49.87	41.81	75.7
TMEM230	118.93	113.39	76.69	79.16	109.62	118.37	108.25	103.33	148.32	135.65	128.95	113.79	136.44	128.62	145.58	125.25	179.55	179.46	139.28	133.18	201.17	162.84	131.76	141.76
GPN1	184.17	176.72	186.3	230.53	152.44	146.54	188.22	174.32	195.76	149.24	194.05	169.8	178.98	156.86	195.07	171.76	49.93	52.43	57.55	51.63	54.02	46.04	43.23	50.11
SERPINE2	194.53	111.26	133.73	190.87	228.94	146.75	108.57	298.75	73.75	89.43	149.05	158.67	96.54	95.95	79.61	126.47	82.44	87.07	45.85	42.65	130.63	119.35	74.93	95.9
TPGS2	124.6	130.38	119.19	170.19	189.05	160.53	94.88	170.36	142.94	136.22	152.41	170.02	109.43	140.47	145.4	157.31	95.99	95.47	112.1	104.77	119.45	94.36	66.66	70.62
POLR2A	173.42	176.67	174.93	22.42	177.2	169	196.65	193.04	242.84	197.43	178.5	283.85	216.29	195.8	151.3	197.27	43.29	27.39	27.74	35.93	44.28	43.97	35.63	35.52
NDUFB3	59.81	73.07	89.52	115.98	57.72	85.42	63.97	64.75	97.37	151.24	111.91	89.26	79.38	67.26	110.01	83.36	221.43	203.73	208.21	253.58	172.05	201.1	235.8	162.07
MSMO1	117.46	118.68	84.45	99.75	139.85	149.88	103.03	101.74	65.76	52.51	93.71	83.35	108.03	79.89	135.32	128.46	195.16	206.78	154.63	164.86	261.98	189.84	161.22	205.07
PRCC	227.76	193.49	178.06	125.01	171.76	182.71	206.47	183.26	163.46	144.94	157.9	152.31	143.81	156.59	181.84	166.68	47.81	49.06	53.96	52.89	44.39	62.63	48	50.69
SARAF	113.13	114.19	89.57	90.23	95.64	107.08	111.87	110.93	164.62	144.49	146.85	147.22	174.7	159.47	125.72	137.89	128.53	141.81	111.16	103.29	135.85	126.41	89.58	104.51
ADD1	190.34	147.55	103.65	73.16	155.02	153.83	135.49	133.96	184.95	171.15	177.22	193.37	143.15	138.96	149.11	165.64	116.51	109.37	40.41	41.19	78.26	100.46	56.56	42
FBXO7	140.88	111.27	126.57	156.17	159.23	126.83	119.7	177.16	117.23	114.56	170.51	157.33	140.1	138.83	123.53	169.39	88.22	86.8	137.71	139.58	112.69	86.86	108.62	129.11
GLO1	88.09	89.79	65.85	88.32	78.22	82.99	79.54	86.44	53.52	48.34	59.21	49.23	88.84	56.79	74.8	68.85	165.92	157.07	291.65	261.94	184.38	177.87	255.87	298.3
SMN2	203.9	100.31	74.4	80.63	120.01	88.92	317.08	125.73	101.08	48.16	112.02	96.29	153.08	199.8	115.97	83.55	70.07	112.22	142.99	155.11	137.52	155.27	189.59	247.33
MRPL16	176.7	149.41	151.41	132.12	157.83	181.87	142.96	166.57	131.38	112.65	124.44	113.54	105.54	127.19	151.52	145.27	74.13	91.14	121.93	139.02	126.81	102.92	133.76	130.77
MRPS18A	149.77	163.12	215.65	257.63	170.52	148.7	167.64	140.58	147.01	155.52	166.01	128.15	92.9	131.92	167.31	123.67	91.39	77.42	60.23	83.12	69.79	99.75	77.9	69.45
DDX56	180.44	195.83	238.31	257.11	182.66	167.33	189.21	172.78	149.78	114.01	141.6	148.86	115.38	136.58	169.97	162	39.91	44.35	68.76	78.26	48.78	50.08	70.15	70.78
LSM4	65.73	57.28	79.86	239.19	85.53	52.1	46.66	68.78	35.78	46.13	32.92	57.16	19.48	36.72	32.81	49.4	61.12	149.89	234.03	275.39	185.51	175.76	243.3	227.25
YARS	185.84	187.23	191.16	144.06	185.22	152.38	206.36	210.33	115.27	102.07	148.76	136.2	128.65	129.08	137.93	159.95	37.05	33.22	106.55	104.38	43.79	47.15	87.95	111.75
IMP4	192.31	180.52	276.8	389.88	177.74	199.56	198.45	154.84	116.68	114.41	109.89	110.83	81.51	135.34	164.35	151.4	37.54	36.71	73.33	67.54	34.23	35.79	74.8	47.76
EIF4B	70.95	70.23	56.28	49.46	66.03	64.85	71.34	70.3	47.66	42.11	49.67	48.92	59.96	50.33	60.48	65.66	135.38	125.64	185.86	173.69	185.24	157.89	218.89	218.8
CHCHD2	195.85	198.52	248.24	397.52	7.17	6.05	7.57	6.51	140.82	202.87	202.37	175.87	19.52	13.62	5.5	1.99	278.73	244.3	394.94	390.99	5.31	1.48	0.92	0.34
CD93	78.31	71.71	28.67	20.25	88	90.25	58.93	61.49	346.69	288.66	227.05	243.43	427.03	370.97	133.28	143.56	140.83	162.81	3.93	1.87	138.96	140.94	2.33	2.8
NDUFA10	122.19	130.59	113.34	107.86	128.76	116.23	153.59	139.11	112.01	131.44	145.08	127.71	132.57	121.56	149.21	140.44	93.23	83.66	101.87	96.25	104.72	109.11	118.43	124.51
FERMT3	131.87	135.67	169.26	185.88	140.8	121.04	149.62	140.61	45.21	40.05	78.8	86.12	40.47	52.96	94.18	100.57	12.84	10.91	335.44	356.96	36.39	20.11	291.08	458.38
CDH5	81.47	73.04	47.59	62.63	138.97	94.49	58.13	102.2	224.62	193.06	155.54	202.1	170.98	229.98	91.14	125.43	190.96	246.06	7.29	4.64	225.68	220.57	8.37	11.39
TSC22D3	116.86	129.16	111.5	118.01	202.59	173.56	218	215.05	109.5	95.85	139.72	118.32	191.99	175.2	188.79	185.15	98.43	88.59	27.85	27.61	178.78	123.13	48.8	60.63
ALG3	197.99	180.16	261.92	126.85	167.24	157.35	227.36	183.95	133.77	124.92	140.52	155.95	94.83	142.94	185.72	166.91	43.1	57.25	86.3	75.6	56.27	63.15	90.68	99.67
TMEM141	93.21	107	168.95	251.43	96.79	91.41	94.68	76.44	55.23	68.3	67.29	55.46	36.65	48.38	92.69	65.11	84.91	82.51	153.18	170.52	89.57	103.57	162.08	142.22
NDUFB1	30.48	37.44	57.05	84.43	12.86	35.22	22.98	30	66.27	162.37	48.48	42.69	53.67	41.62	86.1	45.07	215.05	197.65	199.28	209.57	169.44	175.03	261.78	175.22
SRSF7	80.32	86.95	82.85	104.86	81.64	101.89	92.12	88.5	55.73	79.6	49.95	45.32	74.05	63.18	87.67	63.44	173.67	145.2	280.56	287.81	149.22	151.07	228.09	241.71
HAX1	154.33	184.13	260.37	349.07	161.27	139.51	177.63	176.24	97.82	90.38	120.24	105.77	75.58	79.36	123.54	121.66	85.33	63.47	94.24	105.57	53.73	72.75	85.16	94.78
DPYSL2	214.65	190.3	118.88	80.63	203.1	239.06	178.51	187.26	187.7	162.65	162.69	163.21	198.57	183.74	186.18	181.61	78.16	82.87	24.69	20.6	84.99	65.35	21.59	26.1
LUC7L3	20.74	25.59	12.39	4.08	11.76	19.46	12.2	8.32	5.33	11.98	2.78	5.75	28.32	23.12	3.7	9.1	280.84	211.8	324.64	328.2	197.08	297.57	377.18	335
PCLAF	176.89	147.81	134.33	172.9	154.08	189.6	165.59	150.68	12.18	14.04	15.72	15.37	19.94	16.33	76.25	56.26	47.77	75.04	331.81	352.72	142.92	134.26	299.21	249.55
TPD52L2	168.47	163.75	168.62	194.09	144.75	130.78	160.4	160.16	156.17	144.59	198.17	195.68	144.47	141.26	163.16	158.99	78.54	71.55	57.85	55.56	70.45	65.02	59.67	62.11
CFAP20	144.11	144.34	139.44	176.58	165.89	160.33	161.71	153.23	134.83	121.69	154.71	129.14	181.34	171.69	211.12	186.04	92.92	78.61	78.42	75.87	105.1	79.39	62.38	65.83
TRAPPC3	136.5	121.84	121.4	144.78	126.51	108.79	123.12	125	163.48	168.41	159.89	140.94	130.79	144.98	160.29	147	96.03	110.31	106.09	117.16	120	107.19	104.96	108.55
COMMD6	32.59	71.98	69.17	54.05	29.35	43.03	35.8	22.37	64.95	129.25	78.58	73.75	43.8	54.08	87.96	54.05	311.09	266.28	159.15	147.03	181.84	206.76	165.11	138.39
SUPT5H	133.76	138.04	121.57	91.85	124.74	117.01	153.14	127.02	201.36	195.64	195.51	180.94	154.24	160.91	177.89	144.35	62.74	72.1	50.35	47.19	135.51	65.61	56.47	51.93
CD82	68.06	66.22	53.2	46.93	78.69	81.99	69.36	64.45	52.6	59.96	73.92	72.52	31.91	26.5	89.3	70.75	363.32	325.02	388.59	366.94	133.2	194.04	218.19	204.82
PXDN	128.7	77.35	90.47	64.66	145.78	117.75	123.47	151.94	168.52	190.14	233.97	236.28	228.95	214.95	132.89	180.76	115.08	117.4	29.31	21.15	87.93	92.12	23.15	19.53
WBP2	143.41	145.49	127.4	69.87	159.29	123.12	139.91	132.62	145.06	131.74	161.74	156.88	111.83	120.37	126.76	130.53	128.14	120.84	136.88	132.59	128.64	115.97	110.5	121.86
LIMS1	39.49	27.13	15.11	18.92	35.53	35.49	26.21	24.79	34.9	33.2	21.11	34.25	45.64	36.11	16.78	21.98	373.89	348.67	322.91	349.16	170.74	188.47	415.53	496.46
HNRNPH3	93.05	93.26	75.58	71.49	86.95	111.77	117.53	102.55	63.07	92.7	67.14	75.62	97.67	92.58	60.39	66.22	96.87	115.07	161.23	165.17	153.36	134.38	159.61	180.07
DUT	57.96	60.19	70.01	62.23	75.87	73.89	70.58	97.77	25	34.14	23	16.37	17.61	29.6	56.62	55.95	92.52	121.37	435.03	451.18	186.36	159.67	378.49	362.39
MPDU1	121.91	148.63	207.77	233.12	153.16	149.99	175.15	169.91	112.03	98.81	143.22	140.52	113.96	104.71	142.75	137.34	81.55	84.74	109.18	123.61	62.97	81.63	92.65	121.19
RER1	150.28	117.76	159.33	187.15	149.16	158.32	116.96	121.74	149.09	185.87	125.74	142.19	92.86	128.44	149.64	129.08	78.25	79.35	63	73.16	79.25	77.35	84.3	62.8
MRPL49	210.8	200.59	204.78	211.71	159.38	155.41	173.05	156.92	194.45	148.09	192.49	200.41	143.26	152.37	185.51	175	29.51	34.21	44.21	40.3	41.68	34.81	32.56	42.19
RRM2	215.36	211.32	213.42	146.86	231.96	205.03	292.26	256.7	12.24	9.19	20.53	17.68	18.53	12.46	65.08	49.65	41.64	40.8	243.04	214.19	104.02	47.42	162.61	213.26
CORO1C	110.71	124.13	80.05	73.69	111.82	131.28	104.13	127.67	131.09	93.39	134.6	126.16	111.69	116.01	87.71	84.56	210.18	232.74	106.52	120.48	110.76	165.63	112.3	146.74
SMS	105.92	112.25	81.69	88.38	149.34	123.55	135.57	128.95	88.71	89.82	70.65	71.5	123.89	109.55	88.24	106.57	181.74	201.3	114.57	111.5	142.21	144.3	143.38	137.69
SMARCE1	112.33	116.81	99.82	110.97	103.19	137.2	128.43	131.94	75.94	58.59	65.73	68	68.36	76.27	100.19	82.72	190.41	170.51	164.84	169.28	143.06	189.89	148.68	153.99
FADS1	80.91	96.39	84.66	128.16	154.69	98.48	75.89	133.5	42.39	57.67	44.99	66.31	41.77	58.65	48.11	66.04	91.58	92.13	346.55	364.48	215.59	100.43	284.82	346.1
RRP7A	154.59	159.53	270.79	380.66	163.32	152.32	147.45	186.46	137.56	119.89	146.28	170.32	91.47	137.15	166.95	169.45	45.81	37.48	57.88	64.42	25.52	42.67	61.13	62.22
SRRM1	73.4	55.86	82.23	28.05	103.87	100.84	105.82	110.31	61.49	82.15	38.7	57.26	75.85	78.06	71.25	52.78	185.85	165.02	240.94	270.57	140.35	191.11	258.47	211.42
PYURF	105.34	92.13	86.02	100.12	111.37	103.8	53.33	110	138.43	145.76	117.83	108.79	167.74	146.85	144.02	131.54	156.64	149.31	158.83	155.62	137.28	164.67	156.79	138.88
PSMF1	146.74	128.23	157.19	77.71	118.15	137.64	140.06	118.64	138.01	152.57	157.12	162.4	127.58	130.82	167.15	160.48	86.78	80.93	88.87	87.67	159.75	84.05	69.84	89.66
UBE2E3	84.1	88.53	93.92	86.84	103.28	111.33	129.62	109.9	93.55	96.3	113.97	89.77	114.99	115.02	129.32	142.72	160.59	147.51	113.99	104.53	192.43	126.06	117.86	111.14
ACP1	105.42	111.36	95.65	104.43	113.83	121.42	109.01	103.73	96.14	126.02	102.76	103.55	115.1	98.12	117.62	123.41	144.38	131.22	152.96	152.75	131.9	130.16	129.57	148.01
WSB1	60.99	60.58	50.31	36.96	80.65	63.76	54.43	57.78	84.78	91.51	74.78	78.38	113.67	72.55	60.27	63.77	233.34	244.29	199.96	195.06	167.71	194.97	184.89	213.98
MTHFD2	205.59	166.14	190.41	168.48	129.06	110.46	174.17	200.34	56.53	44.21	90.28	85.96	85.24	69.07	82.35	88.68	35.31	35.12	217.72	226.37	52.87	63.17	190.35	241.64
BCL2L1	231.53	229.46	273.37	275.23	128.21	107.79	162.91	152.32	186.57	159.57	181.64	172.51	88.52	94.53	84.7	81.12	34.06	28.98	109.63	106.67	27.35	18.38	68.99	97.03
NAA10	104.73	111.92	160.71	195.59	110.6	161.99	125.35	92.77	76.24	84.59	78	72.77	57.8	77.22	109.34	81.26	113.79	119.33	180.14	158.47	127.79	140.99	183.81	152.04
RAB5B	161.97	158.29	122.53	113.65	149.72	156.06	145.53	139.73	198.86	169.79	231.63	217.05	203.66	170.11	189.64	177.86	58.26	58.05	35.9	36.37	60.01	51.25	38.2	42.95
LAMB2	90.57	89.66	84.02	30.91	88	74.89	86.77	106.27	220	254.81	192.9	245.01	122.97	200.28	159.37	153.47	79.31	92.37	21.28	34.08	127.18	101.06	40.23	37.29
G6PC3	136.87	152.72	208.87	140.52	130.83	123.04	182.5	125.89	121.33	113.56	142.67	130.85	76.44	102.3	180.98	147.66	54.63	68.72	105.83	119.14	67.44	70.56	126.55	140.99
IFI16	24.41	15.98	15.04	16.98	43.06	75.96	50.28	33.76	11.33	18.42	10.15	16.21	97.22	77.11	20.29	44.59	383.65	430.19	24.44	17.27	592.64	530.52	43.7	29.62
G3BP2	139.6	130.1	116.29	131.87	95.41	128.11	102.39	129.38	120.28	106.19	116.66	119.96	153.01	121.84	108	118.54	100.71	121.55	148.2	156.09	121.34	90.55	137.98	113.05
BEX1	95.88	107.87	150.44	155.33	63.65	72.21	101.77	108.56	34.62	55.41	57.12	44.62	26.38	40.41	73.57	65.92	94.36	71	152.8	149.37	198.14	117.19	206.1	191.61
HNRNPH1	64.62	57.37	40.86	38.34	58.01	66.52	60.79	58.05	66.44	77.86	51.62	40.24	88.83	100.94	52.74	68.46	118.84	140.84	187.72	199.77	152.56	157.91	180.32	188.21
DDIT4	86.17	103.28	198.72	228.87	57.57	61.82	169.92	149.68	28.72	30.94	54.71	52.97	30.03	35.06	55.13	50.27	122.25	108.6	103.69	106.04	366.16	208.08	132.21	195.78
ZFAND6	76.35	46.74	52.99	69.27	82.56	81.5	61.42	70.46	89.6	99.32	90.68	79.92	110.09	105.2	100.96	91.02	185.31	177.4	236.03	246.39	218.91	177.3	234.78	218.65
MRPL18	124.51	151.65	151.88	170.07	114.33	144.3	167.75	145.42	137.57	117.64	143.26	140.7	100.33	118.78	148	138.21	58.41	78.09	145.14	140.27	102.43	79.29	123.34	118.26
EIF4E2	125.73	151.87	133.25	155.86	124.74	156.5	111.86	113.41	128.11	124.86	136.99	124.46	76.49	115.4	178.68	132.68	101.5	86.19	93.52	78.97	76.95	115.06	93.87	110.78
AP1S1	141.67	151.59	169.69	193.75	105.22	116.67	112.51	89.39	191.15	206.16	154.06	175.63	143.1	154.19	165.31	144.4	59.84	89	40.99	43.84	104.99	82.58	47.95	45.37
CD59	120.81	123.64	103.8	115.8	146.34	141.08	117.79	121.05	192.51	184.26	154.67	138.78	129.47	144.24	141.33	117.17	96.58	78.37	34.84	26.43	74.62	74.06	29.53	32.26
F2R	43.85	41.6	30.32	41.84	62.36	56.3	39.93	56.72	44.85	42.86	43.12	69.59	65	76.09	38.97	62	286.15	318.13	148.14	152.65	353.46	300.12	221.82	258.64
FUNDC2	119.03	144.13	161.99	197.67	133.27	143.64	137.34	112.15	103.12	127.45	117.57	120.02	92.66	97.56	141.02	122.95	87.66	84.08	89.87	89.48	133.27	100.64	93.87	99.6
UBL7	157.25	177.76	195.41	199.73	166.56	156.36	166.96	130.22	116.35	109.15	164.35	165.16	112.1	117.03	179.84	159.92	90.04	73.18	64.87	69.6	90.6	75.67	45.28	55.88
M6PR	93.88	101.45	83.02	92.99	86.76	69.77	91.7	92.82	130.13	117.26	130.97	120.88	123.09	118.09	107.43	114.09	101.2	109.01	208.29	214.07	84.01	99.11	178.37	202.46
EXOSC7	141.3	155.58	147.68	166.9	129.09	146.68	136.93	135.6	116	105.62	144.42	112.72	112.65	117.64	148.38	125.2	82.78	75.22	122.09	110.91	135.31	81.65	101.74	97.31
ZNF207	99.32	104.57	82.74	77.59	115.34	100.46	128.59	119.97	135.6	105.7	146.95	144.54	166.31	141.02	141.16	152.37	98.47	95.59	134.89	122.55	95.16	111.72	109.8	144.22
COPS9	65.93	78.92	121.4	155.87	76.73	93.73	69.59	46.25	114.24	280.16	114.9	99.62	95.83	95.85	137.32	92.76	92.2	138.2	71.99	90.03	185.3	121.79	94.33	55.07
FBL	58.52	38.49	55.86	120.72	58.63	53.48	43.58	45.68	20.45	21.98	21.67	23.31	12.35	22.92	33.03	35.19	52.18	74.08	161.86	175.35	99.82	113.45	185.52	142.45
CTNNBL1	118.43	138.26	129.8	145.99	143.19	145.29	151.92	145.09	85.56	83.64	104.05	94.78	92.35	90.04	124.46	126.22	71.96	79.61	157.71	160.59	114.72	114.36	119.23	137.7
DRAM2	62.05	56.28	43.02	58.62	52.8	60.59	65.01	75.13	86.22	84.24	104.54	77.78	117.35	78.79	98.49	121.32	153.08	165.74	130.71	121.15	198.34	147.56	99.04	141.97
PSMD10	96.1	82.29	74.96	72.16	114.45	126.31	121.82	141.25	78.81	71.19	109.34	97.88	126.7	114.27	143.61	151.07	159.62	168.87	96.62	94.84	257.03	229.66	135.68	122.95
PLEKHJ1	147.85	141.8	216.03	338.95	163.66	131.88	118.9	152.61	100.36	107.29	100.98	117.84	67.55	106.88	113.54	129.65	48.25	61.73	88.49	89.26	48.27	57.1	87.45	85.34
CHP1	137.22	114.18	104.48	73.81	135.28	127.16	107.3	114.69	124.49	106.22	128.17	108.56	128.32	132.99	205.9	182.2	145.66	120.12	116.13	90.95	132.35	134.71	124.05	120.33
ARMCX2	110.74	125.75	68.66	100.36	158.72	139.58	140.22	255.39	191.78	170.37	231.51	228.88	219.64	243.72	197.82	228.06	38.79	46.42	3.35	2.15	33.24	59.78	3.21	2.04
TM4SF1	152.04	145.69	101.57	113.84	138.25	137.22	104.44	104.16	183.98	172.37	198.8	163.14	141.96	130.89	95.78	92.48	178.27	166.33	17.88	9.26	205.82	173.48	8.75	6.77
EMC3	120.38	112.36	93.09	114.23	104.45	109.34	104.81	99.32	179.8	173.02	189.97	157.63	174.99	167.4	168.16	167.91	99.63	110.44	83.85	91.55	63.49	115.31	94.77	94.39
UQCRB	16	17.65	17.89	29.87	19.58	34.31	22.57	16.63	25.64	47.14	34.99	26.87	32.33	19.38	36.84	27.61	135.24	133.01	149.99	150.89	118.97	129.9	153.67	144.44
CXCL2	6.49	4.2	1.75	0.48	2.96	4.41	4.25	1.12	36.42	46.73	55.16	51.67	24.88	21.97	38.29	32.04	655.85	575.68	203.96	218.15	261.42	298.35	286.16	304.42
CLK3	126.82	142.84	148.93	125.76	131.07	122.46	158.48	149.17	166.89	163.95	207.23	198.12	126.33	178.97	217.51	210.52	57.14	38.69	36.97	37.21	63.97	42.56	48.94	45.97
FIBP	131.99	142.54	182.32	190.42	141.66	131.86	145.36	123.08	129.76	154.5	117.33	124.5	103.02	118.32	132	124	86.45	107.81	101.16	97.68	92.83	106.68	84.58	83.27
BID	92.97	130.57	182.03	229.52	147.47	119.54	174.44	154.48	109.96	124.34	154.1	153.4	77.56	132.99	164.96	176.4	43.15	37.66	168.37	180.25	60.42	42.55	118.17	100.29
XPNPEP1	113.91	122.62	117.76	135.92	125.54	111.23	128.09	128.59	114.13	100.99	153.03	133.77	126.34	106.09	145	151.2	93.61	109.52	132.71	130.92	136.37	90.4	101.4	140.02
MAPRE1	119.6	122.03	86.01	100.58	117.72	127.08	126.42	132.2	142.65	111.16	133.02	118.09	159.17	142.23	130.77	142.23	91.36	90.31	132	125.56	87.64	92.01	116.29	140.28
LOXL2	193.52	195.5	192.15	162.16	163.4	132.08	164.42	155.54	194.28	161.62	184.68	169.44	135.22	135.42	152.83	155.99	47.51	48.65	5.53	3.6	33.56	48.05	3.48	4.34
IDH1	156.81	163.36	126.03	128.3	181.51	173.66	163.27	174.3	84.73	62.91	112.72	106.79	114.29	83.89	128.01	141.27	95.33	115.62	137.65	127.2	98.04	108.22	109.86	138.81
CHMP1A	154.09	177.79	191.04	185.13	152.09	137.53	146.27	143	166.77	126.71	187.45	190.81	105.79	127.77	155.11	150.1	69.65	84.61	55.48	52.09	78.19	71.83	39.15	51.23
MANBAL	141.96	168.74	188.34	258.89	168.06	153.13	190.66	162	106.85	93.85	136.61	133.28	97.17	101.84	152.93	131.02	84.1	70.66	61.35	64.32	68.72	69.15	70.53	98.43
RAD23A	185.66	174.17	195.1	104.46	146.85	136.44	191.59	147.89	94.5	68.88	80.6	84.27	55.39	83.54	140.57	139.99	88.83	87.86	139.11	142.7	109.66	88.67	129.32	115.38
HSPG2	134.27	84.25	79.49	13.89	125	97.59	54.94	79.32	250.16	252.87	137.05	216.05	93.31	196.78	66.85	103.56	145.19	208.74	13.63	11.35	112.16	150	18.34	10.44
NOSIP	152.14	123.97	190.59	297.94	136.28	135.52	121.32	90.63	99.68	129.65	94.18	110.84	63.37	90.28	121.84	109.3	101.36	86.67	87.81	97.83	102.58	96.46	76.76	85.03
FAM96A	57.97	88.27	76.83	90.18	81.44	108.54	100.62	86.39	85.91	74.15	82.88	67.13	86.77	79.57	105.75	93.73	173.28	160.72	244.81	255.79	158.29	156.45	222.23	198.71
COL1A1	112.03	102.12	153.35	41.23	84.93	56.99	97.67	138.53	7.3	7.98	14.42	24.11	6.9	8.71	17.1	26.36	19.65	4.29	7.66	6.49	13.98	6.38	16.21	11.37
HADHB	97.89	102.54	76.14	98.84	113.05	102.42	110.93	121.19	107.46	90.9	135.41	121.39	139.56	99.67	132.04	128.28	123.48	118.54	158.6	165.48	144.75	124.04	137.22	166.01
CNOT7	84.13	103.93	81.78	83.06	123.22	128.35	102.92	105.49	121.02	120.69	98.72	84.9	99.53	114.96	130.67	115.05	193.48	152.29	163.7	142.73	112.25	146.99	167.61	154.26
PARP1	130.24	123.35	119.41	89.84	121.64	145.01	123.95	139.44	75.93	88.12	84	98.23	92.27	80.08	139.07	155.03	127.52	104.75	153.61	140.84	148.99	118.2	123.79	125.11
PGLS	113.65	67.45	132.83	132.49	130.94	92.88	76.63	107.05	72.89	130.59	84.97	101.8	56.54	85.57	107.11	111.27	181.88	178.81	109.28	103.35	135.17	140.37	126.21	105.51
EGLN2	111.87	125.26	165.66	171.09	189.99	119.82	80.62	148.13	128.27	130.23	157.38	202.9	83.53	148.65	112.48	166.36	74.25	98.7	76.55	73.89	125.31	76.9	55.79	64.73
SRRM2	93.68	47.28	53.1	14.31	45.58	44.55	62.23	61.12	73.15	69.17	45.04	72.78	76.58	72.35	58.24	78.52	138.17	102.88	119.64	145.36	133.99	129.3	161.91	143.92
MATR3	50.02	36.47	49.76	58.89	61.89	86.12	78.48	65.42	15.03	16.78	13.15	16.39	93.65	74.27	21.78	33.34	246.95	211.85	242.26	226.21	184.87	238.15	255.2	220.96
ANAPC13	79.95	55.54	54.66	68.82	64.07	72.52	68.18	64.18	103.66	107.01	115.3	93.94	156.14	121.92	119.89	98.86	220.98	209.64	167.65	171.84	206.35	191.1	171.13	155.73
TSPAN18	98.31	81.43	54.17	19.94	111.8	98.29	67.81	67.19	196.33	179.35	138.45	151.58	152.86	191.39	159.8	174.27	186.81	196.73	22.93	21.22	175.43	189.2	19.98	20.03
DUSP6	159.23	203.35	163.65	182.1	163.55	166.7	157.64	153.01	176.8	216.63	118.14	131.83	153.65	126.58	118.45	116.92	85.43	123.83	41.25	20.88	89.97	92.02	12.02	11.06
GARS	159.84	181.23	148.71	139.06	138.4	134.7	175.33	184.74	85.45	73.21	92.69	86.33	94.82	76.05	95.13	89.43	69.27	54.36	117.47	117.22	63.76	64.63	90.11	129.51
RFXANK	100.84	121.46	98.3	156.15	106.08	101.98	132.14	68.64	112.69	136.04	126.45	124.22	95.35	104.25	141.09	119.82	73.57	103.83	115.05	118.46	67.57	111.3	143.74	114.1
AL162151.2	0	324.23	0	0	0	0	291.22	0	0	0	0	34.61	0	178.64	0	0	642.4	0	0	0	0	0	0	0
STARD3NL	94.77	87.04	85.36	104.35	106.75	102.05	98.46	110.79	122.51	103.31	133.26	108.93	126.2	126.38	121.34	117.32	171.67	177.36	118.76	112.38	159.37	150.52	107.45	126.95
PSMC2	83.38	102.18	83.04	95.33	96.82	110.12	96.65	105.28	139.21	121.18	138.7	116.36	146.88	118.99	118.79	126.04	115.71	121.32	157.26	147.96	94.01	111.98	114.6	140.11
ATIC	142.76	128.26	142.9	158.18	129.11	107.09	161.28	172.93	38.59	44.73	55.66	61.03	98.54	67.85	75.61	88.51	75.47	54.74	165.88	166.59	68.1	72.07	157.92	157.42
GAD1	142.23	132.2	168.57	209.35	207.55	196.14	224.1	188.72	17.38	15.37	26.73	27.89	30.14	47.68	101.94	89.11	29.32	17.63	202.45	213.98	46.71	37.64	232.61	237.11
CSRP2	94.98	81.49	84.89	104.25	83.65	95.85	88.68	63.12	68.97	89.93	128.12	91.84	99.29	77.82	101.24	83.06	276.97	230.01	26.64	17.83	279.02	267.81	26.82	24.32
TBRG4	197.53	211.84	301.45	335.85	191.06	165.21	253.51	208.4	87.96	68.57	99.98	102.03	72.91	78.39	105.28	112.57	19.46	17.08	71.96	66.31	26.98	31.85	58.63	73.71
ACTR2	87.11	94.48	71.97	55.3	82.2	105.58	94.71	101.59	80.04	72.97	59.36	62.52	187.22	147.19	59.55	76.59	133.82	137.82	163.62	166.8	129.26	119.25	129.89	163.02
RPA2	127.36	144.85	144.29	135.6	136.53	127.14	149.39	135.39	130.85	98.63	151.94	136.47	135.37	124.14	198.26	175.69	50.51	68.98	129.57	122.6	65.09	66.41	81.35	100.77
U2AF1	176.93	203.06	161.62	89.52	170.65	167.93	110.17	114.18	104.93	186.17	53.42	118.96	165.81	55.34	178.7	102.89	145.65	86.44	99.83	59.01	25.51	45.07	116.9	69.68
USP10	162.38	166.74	133.91	98.29	144.19	144.29	172.29	173.52	149.33	133.03	131.11	136.87	149.68	162.7	131.08	154.65	73.41	41.31	72.48	69.32	89.97	65.68	90.04	73.03
KIF22	227.63	227.46	275.94	274.29	242.9	234.02	308.42	261.05	38.08	34.54	36.94	32.68	38.73	45.5	81.04	74.62	17.15	19.37	86.34	75.14	44.64	27.49	53.01	75.2
NDUFA4	52.18	68.72	89.55	127.99	78.55	94.62	63.97	53.43	67.04	144.58	87.35	64.63	49.42	54.2	108.41	70.42	129.59	119.3	137.56	155.04	127.83	129.41	175.26	119.75
SLC25A11	145.03	173.45	273.87	298.98	156.45	120.13	184.76	121.27	91.32	82.77	103.09	111.87	71.77	93.48	129.99	105.12	53.44	52.46	102.18	106.4	73.66	50.03	95.77	102.84
RTFDC1	131.27	120.98	96.69	121.87	100.75	109.13	112.38	107.73	143.68	137.45	172.24	149.04	113.71	117.04	145.73	142.17	94.97	98.85	102.62	83.78	82.82	98.7	78.55	99.06
ID2	84	69.11	78.3	64.92	89.56	100.03	94.87	115.55	69.72	78.57	69.09	41.06	99.63	107.51	84.91	87.35	75.51	47.66	150.52	139.64	218.54	160.96	179.65	181.31
GTF3C6	65.15	69.27	61.96	40.74	81.84	96.49	65.68	67.85	90.04	123.2	74.09	66.64	120.63	89.6	97.75	79.48	172.16	197	197.12	186.76	182.52	191.16	199.43	164.63
EIF2S3	59.81	52.71	49.13	45.09	80.97	88.33	77.49	82.62	29.04	29.59	29.97	30.88	72.79	59.68	67.33	67.12	118.94	106.42	196.64	188.13	208.33	178.37	340.57	321.29
MCM3	186.32	192.54	182.24	176.47	188.96	186.79	254.51	247.27	72.23	57.84	73.41	74	83.78	87.62	173.04	183.79	31.39	27.59	85.8	79.8	53.58	35.3	63.78	77.98
MPG	139.73	135.15	229.77	346.48	156.64	133.47	126.69	126.81	107.14	115.79	124.37	133.39	46.8	110.61	120.34	118.85	62.64	54.47	67.02	74.04	54.95	53.29	84.67	67.11
CTTN	128.04	117.49	94.4	69.42	101.67	102.2	92.59	94.99	243.87	220.11	168.89	176.99	159.22	208.86	143.8	142.38	70.56	73.41	10.59	10.73	84.46	74.29	71.68	101.18
EFEMP2	110.69	115.95	116.99	100.34	122.51	111.56	102.93	99.83	195.45	178.8	192.77	213.48	132.13	187	176.04	194.04	66.07	78.17	18.05	17.57	74.23	68.12	19.39	22.12
TGFBI	166.84	174.12	152.3	117.31	133.63	131.56	158	131.78	16.08	14.76	25.04	22.62	12.34	22.42	39.65	37.4	40.83	7.13	11.84	10.52	58.25	15.77	14.23	11.11
PES1	173.54	161.57	179.36	201.18	155.92	143.64	200.93	187.4	126.17	117.34	153.08	136.7	118.4	128.3	157.32	147.15	28.88	40.23	38.53	39.81	32.14	45.84	42.64	46.12
LAPTM5	98.58	91.31	80.88	61.03	116.41	114.04	149.59	132.74	51.67	45.05	75.85	76.28	72.16	53.76	79.16	80.78	25.98	20.46	259.4	268.58	50.84	51.26	202	270.2
NTPCR	146.13	137	158.2	153.96	157.11	176.26	170.13	145.21	87.86	98.94	94.19	92.49	101.42	103.62	154.73	125.3	84.08	69.03	57.26	69.64	119.44	103.59	81.17	95.95
GEMIN7	104.66	140.03	164.76	205.42	147.61	138.47	153.4	126.94	133.6	114.52	121.88	119.82	102.58	137.59	152.68	138.7	84.09	71.2	99.07	95.93	56.53	75.37	109.09	92.93
ANAPC5	138.03	150.16	128.07	149.79	142.9	120.25	152.42	171.28	92.82	85.46	117	118.99	141.39	116.06	134.32	140.46	54.31	53.07	104.11	114.14	73.95	63.05	93.63	117.45
NASP	38.79	43.85	35.14	36.09	44.43	48.94	46.15	44.81	18.18	10.77	15.07	11.3	24.54	13.08	17.24	18.64	131.26	136.25	357.8	351.52	195.92	219.4	269.78	314.85
NUDT5	104.15	133.6	104.46	148.68	134.21	128.87	123.01	102.49	128.41	138.7	127.37	119.19	104.24	112.99	150.23	119.31	87.13	87.82	120.94	114.88	103.89	88.88	118.05	94.42
HNRNPD	69.86	72.45	59.12	30.99	58.59	86.62	74	53.79	53.81	56.5	37.01	42.46	48.7	48.41	58.13	40.74	146.46	167.62	147.61	154.75	146.15	165.09	160.65	114.1
MARCKS	102.64	76.54	68.29	45.72	101.17	129.77	91.49	88.66	124.15	156.63	96.33	107.42	153.12	141.65	117.79	90.48	208.62	244.55	17.42	17.01	194.49	198.36	17.84	13.98
RBM39	52.91	64.96	47.6	37.66	76.64	76.55	61.35	63.93	62.56	80.18	37.91	40.76	153.04	118.99	72.1	63.35	166.75	164.02	161.78	173.1	156.49	212.59	172.63	190.9
ARL16	130.52	112.36	137.52	161.39	119.16	132.63	124.26	98.47	151.39	120.58	163.76	163.35	111.53	142.07	170.48	167.43	48.81	81.3	74.38	71.03	76.27	95.93	72.33	82.09
SMIM7	91.05	91.08	102.18	119.2	103.44	93.64	98.55	87.14	133.74	126.42	149.54	124.1	117.23	106.24	124.87	119.95	123.12	111.11	96.44	101.17	130.59	120.43	118.62	113.67
RTL8C	103.04	123.85	117.24	62.15	115.86	98.76	81.59	97.44	157.8	161.7	141.88	167.06	89.03	136.28	113.59	129.31	154.1	166.75	57.02	62.25	83.53	118.59	72.91	60.29
RNF167	143.2	128.89	176.79	197.34	127.04	114.29	162.02	113.39	123.65	103.68	136.58	120.14	89.65	87.73	137.24	122.76	48.7	75.67	100.04	110.48	75.24	65.91	106.44	114.46
TM9SF2	113.79	115.62	77.68	64.63	116.56	108.94	121.86	121.22	155.05	126.92	146.09	137.86	219.58	142.78	126.07	132.29	103.71	92.3	93.14	87.7	90.68	90.21	92.38	108.39
DNMT1	124.9	108.15	111.06	61.08	109.18	158.42	120.7	113.01	63.48	67.54	55.9	52.5	42.55	73.72	112.82	87.33	121	123.32	208.76	200.01	117.1	126.31	209.19	192.11
WDR77	172.44	194.31	202.69	226.12	165.84	163.81	189.71	180.6	121.99	84.59	138.53	126.1	95.26	96.51	141.09	143.46	59	54.22	62.79	67.68	51.85	50.06	52.8	58
MAZ	132.08	103.67	133.78	111.6	111.33	136.93	126.98	99.71	74.01	96.69	62.12	71.48	41.3	72.99	82.5	73.78	73.64	71.6	87.27	91.9	69.4	82.32	93.84	74.12
CIAO1	167.31	171.92	210.27	265.74	165.27	161.46	176.79	153.59	129.39	108.8	134.12	129.42	128.53	126.61	156.24	145.96	26.23	31.51	48.1	46.94	31.33	39.09	46.21	49.51
EIF2B4	174.23	144.53	151.61	171.01	145.79	129.3	164.49	147.87	166.78	143.56	182.25	166.55	137.65	167.16	180.02	173.85	28.26	32.17	44.29	44.04	23.94	37.97	35.58	46.63
CTNNB1	69.47	56.7	52.24	73.59	65.76	58.23	46.14	71.38	88.62	83.91	83.27	96.79	82.6	83.89	54.11	67.1	228.73	254.84	79.56	87.25	164.17	174.62	83.86	95.89
SDHA	150.71	147.32	126.68	118.7	155.6	151.82	177.24	168.14	133.68	105.05	122.6	130.29	129.74	146.24	133.14	140.66	50.82	47.26	84.84	80.18	54.47	55.45	74.24	78.21
MRPL21	80.28	105.4	132.68	169.61	89.35	86.69	87.89	82.74	87.64	118.16	100.35	75.53	71.79	82.07	108.95	94.53	116.96	108.99	162.83	143.36	110.73	114.31	173.18	161.56
PAICS	122.68	130.99	121.72	143	128.97	128.17	151.23	156.85	46.19	36.94	41.39	38.91	55.82	52.08	74.19	76	50.23	52	203.99	187.24	98.74	75.74	179.98	196.52
GMFG	99.57	61.53	59.17	89.41	97.45	113.39	56.5	66.49	116.52	151.86	108.33	95.29	50.04	79.62	139.37	99.01	120.75	64.63	161.81	238.67	81.12	73.18	228.59	164.16
RPUSD3	186.44	165.63	209.19	213.11	152.12	133.99	179.63	136.31	127.74	111.4	123.01	110.29	84.36	102.65	111.16	119.43	43.28	59.2	84.19	81.6	53.32	45.4	77.95	80.3
YBX3	63.92	77.65	67.04	45.08	43.66	52.63	47.53	41.1	77.18	98.42	58.61	60.65	40.87	53.46	52.69	57.51	125.33	141.81	121.45	127.36	107.04	99.52	100.87	82.93
OCIAD1	56.12	59.11	46.81	44.67	58.51	67.47	55.52	48.42	60.28	50.14	66.21	50.14	86.49	62.94	48.61	60.75	216.9	190.22	207.33	198.68	174.06	190.12	217.94	233.42
HSD17B10	107.62	138.82	171.29	241.62	128.32	143.29	125.03	110.23	83.27	99.71	85.19	87.38	62.14	63.54	108.18	99.69	111.42	97.8	114.63	108.44	94.42	83.96	106.42	102.39
TIE1	54.1	53.97	39.13	33.35	66.22	60.34	42.57	52.52	197.05	172.87	181.53	185.53	138.93	182.47	147.72	183.5	202.25	212.42	24.35	34.45	148.79	160.38	32.51	41.85
TMEM50A	62.79	50.04	42.47	42.89	58.41	70.2	45.63	51.16	92.34	126.98	84.64	65.26	65.45	86.01	92.61	61.05	164.92	177.55	133.09	130.77	189.85	191.59	229.83	163.89
USP5	193.94	200.3	203.82	219.93	183.29	151.57	208.96	184.7	115.49	98.41	153.53	149.53	104.89	103.36	127.29	129.39	29.89	28.42	36.07	37.2	23.61	28.97	28.8	34.71
HSPA9	113.19	116.72	121.92	122.24	107.88	114.24	150.5	146.23	76.08	62.32	71.22	83.24	107.87	84.22	74.41	93.18	71.55	58.65	189.34	178.31	64.88	66.31	130.79	176.24
GSTK1	78.42	85.38	107.13	129.01	79.99	88.45	80.42	69.35	113.53	131.35	123.59	119.94	87.71	107.22	139.69	112.6	127.62	115.34	147.27	142.55	91.4	136.72	149.74	150.04
RPS19BP1	74.15	101.47	154.64	309.36	126.92	122	74.71	93.07	98.78	150.7	95.52	112.83	59.47	110	86.04	91.09	56.26	76.19	123.43	123.58	57.49	69.53	105.6	108.58
PAPSS1	86.1	100.88	83.88	96.15	107.55	123.78	112.42	125.8	47.99	44.83	44.71	36.06	113.06	77.68	55.72	57.7	97.98	103.71	177.08	166.19	75.86	143.31	198.15	238.61
METTL26	107.06	127.83	172.6	200.32	107.61	92.94	109.33	90.53	92.03	158.55	101.89	97.99	49.47	83.62	124.58	102	69.96	77.58	113.52	108.67	57.3	72.59	108.14	92.62
HNRNPR	85.63	78.77	62.76	82.36	77.89	94.94	77.36	70.26	65.62	75.76	64.03	68.89	107.99	89.13	52.24	82.11	190.34	147.18	169.31	201.76	145.79	179.69	178.76	179.03
STAT3	136.08	118.67	84.75	75.02	127.78	126.77	135.69	124.4	196.9	157.06	196.68	182.17	185.94	181.3	164.76	181.99	57.36	54.08	53.74	58.06	46.11	43.65	50.14	54.88
MRPL13	91.59	92.82	87.37	110.55	77.69	116.94	94.34	89.11	102.53	107.65	104.14	82.78	99.89	92	130.42	88.16	119.64	123.5	170.8	177.79	188.71	130.75	132.98	159.46
MRPS16	113.52	124.33	154.32	168.5	133.1	130.66	113.74	132.09	59.04	69.13	89.53	58.32	44.93	55.69	121.26	103.89	83.67	100.98	133.27	147.18	107.82	127.03	143.35	106.35
CAPZA2	52.77	80.89	59.39	144.92	71.05	80.1	69.57	73.14	61.01	49.58	57.81	43.88	173.26	138.61	60.05	57.79	140.9	116.77	214.43	210.01	149	103.34	186.81	218.27
CNIH4	93.06	107.4	144.34	164.12	132.28	170.51	124.25	108.73	119.98	166.91	123.34	95.48	109.31	112.95	177.63	125.13	96.17	103.45	54.68	55.15	93.76	90.02	61.15	64.04
MPV17	132.84	129.1	150.67	137.78	129.84	110.96	143.09	128.28	131.74	117.23	121.36	136.6	99.55	93.7	172.33	139.17	74.42	89.25	99.68	95.54	65.54	91.35	89.88	90.74
STXBP2	168.79	165.56	190.7	155.06	113.72	105.44	138.03	108	162.61	139.46	139.95	135.62	78.28	96.88	94	92.24	27.63	25.26	148.01	154.66	15.07	19.64	126.97	147.13
DYNLRB1	75.11	82.23	76.51	64.04	75.37	78.18	73.7	65.76	65.45	98.99	76.79	69.14	52.49	48.08	85.41	52.49	170.38	169.42	97	107.76	158.07	142	124.74	101.52
NDUFA8	105.46	119.09	134.73	155.57	114.39	148.38	111.6	100.19	110.28	137.03	129.01	117.43	80.93	97.29	179.2	109.16	82.64	81.12	94.15	107.75	64.55	82.67	99.4	95.57
NAGK	121.43	111.35	94.3	122.96	100.09	98.21	89.54	75.38	154.57	174.34	178.55	156.4	123.34	168.41	165.66	153	132.42	141.86	49	47.65	63.78	113.43	45.05	30.17
GNAI2	49.12	42.32	35.76	32.28	46.29	47.23	42.84	42.14	85.52	76.78	59.49	65.15	52.59	79.2	64.89	76.34	205.13	254.22	80.75	88.38	172.16	163.62	89.13	67.33
MCM5	233.16	204.92	232.81	222.53	202.56	213.03	245.75	224.22	35.65	30.51	43.14	62.87	48.18	51.61	180.05	175.11	40.43	18.67	65.43	58.88	47.6	28.29	43.18	56.05
C6orf48	62.96	61.35	44.02	42.82	43.77	42.26	42.73	33.36	23.74	40.84	39.14	30.9	32.35	32.81	58.97	46.01	82.61	94.14	178.5	151.87	152.86	156.24	218.1	190.21
TIMM17A	92.99	84.57	76.04	94.86	73.88	88.39	77.28	80.43	173.62	158.22	153.62	125.92	176.66	149.66	134.15	113.03	65.14	73.43	130.26	137.16	96.64	78.93	119.39	129.38
CYC1	129.29	89.2	259.52	544.66	75.7	44.6	38.87	86.55	57.6	85.98	82.89	110.78	19.45	33.27	21.72	42.56	55.04	62.52	145.93	162.6	49.36	56.08	109.65	118.62
DEGS1	123.12	107.35	77.31	91.19	136.65	119.95	97.6	103.35	142.91	130.79	155.14	132.87	167.73	142.09	150.19	154.51	130.13	115.81	54.64	54.73	117.45	101.47	58.07	77.38
PCNP	74.18	72.5	84.68	58.63	69.24	98.19	77.95	60.69	56.01	79.82	54.46	81.34	130.34	121.03	77	70.92	90.22	103.13	149.72	134.76	121.72	98.61	135.61	172.57
TSPAN14	137.48	133.79	111.59	91.68	118.87	112.05	113.45	121.5	147.87	119.92	137.55	142.58	92.73	109.34	118.86	115.63	101.98	100.1	69.1	64.85	78.99	92.9	55.65	81.38
SNRPA1	128.98	138.51	118.49	148.18	98.97	115.17	130.25	118.8	81.25	84.82	71.2	73.46	77.21	61.72	62.57	60.67	73.81	80.54	201.01	193.8	79.01	88.38	149.77	137.98
RHOT2	158.93	155.34	200.74	143.68	146.48	121.85	158.93	132.19	116.11	99.55	139.86	144.57	93.04	102.3	129.92	155.77	36.18	48.52	78.14	77.59	34.22	49.58	75.53	88.61
MRPS6	111.77	97.69	142.15	146.3	123.46	112.19	132.35	108.96	59.14	89	107.72	94.38	55.77	54.24	108.38	102.27	132.96	125.79	118.22	123.44	118.43	105.3	121.44	99.01
MYL9	185.72	207.83	241.81	161.52	142.34	128.33	154.58	127.97	61.38	86.03	53	55.5	32.31	38.32	55.47	45.69	26.83	29.47	25.61	32.87	32.03	21.53	35.94	26.54
MYADM	124.25	145	138.39	55.44	115.44	123.48	140.08	108.37	142.04	139.84	115.29	144.55	118.39	137.65	116.71	106.26	75.12	88.98	73.16	81.23	124.84	82.6	72.87	70.61
CRELD1	78.07	95.91	90.64	98.4	90.96	81.58	120.39	97.84	215.85	197.57	208.16	218.92	187.52	236.5	192.03	187.59	45.73	30.85	36.03	32.02	63.48	45.9	31.7	40.91
DEF8	132.85	132.42	199.14	246.69	135.54	135.2	155.14	121.34	150.39	180.25	143.9	162.61	103.7	142.52	158.66	148.76	48.92	32.92	28.41	29.47	51.12	39.95	20.34	31.33
AC005832.4	189.01	187.83	185.73	257.05	144.93	164.82	146.68	148.96	122.26	104.19	141.51	124.17	96.85	95.92	177.58	135.71	49.44	42.74	57.95	63.46	46.89	52.37	44.14	54.32
TAF6	172.26	210.7	207.39	103.09	190.11	161.06	234.81	195.85	131.43	131.16	141.99	149.12	99.37	133.11	164.26	147.43	31.83	23.92	19.71	21.81	23.83	26.94	15.37	21.97
CHCHD3	102.51	117.47	107.35	124.66	120.46	104.28	136.42	135.96	124.72	104.37	118.44	116.04	125.76	106.44	121.35	121.73	84.21	73.58	132.69	127.36	57.99	78.43	123.23	129.5
TGM2	130.01	113.45	87.52	88.05	108.32	86.44	84.17	86.91	72.52	71.28	90.67	98.21	74.38	83.27	129.24	142.78	255.14	218.11	16.72	17.61	195.24	216.47	21.52	25.07
EBNA1BP2	127.55	160.78	163.33	149.4	142.1	161.35	171.1	163.2	99.01	108.83	82.78	82.9	83.08	74.89	100.2	99.16	48.76	56.93	137.32	120.7	59.51	63.9	115.71	101.46
NIPSNAP1	126.24	129.41	117.36	129.46	101.18	99.62	124.36	124.69	107.03	79.79	127.35	108.02	92.96	79.99	108.62	106.46	102.76	90.68	113.28	100.73	96.81	91.57	89.78	104.42
NCOA4	107.3	116.58	69.36	85.91	113.26	108.43	86.53	99.24	126.54	103.42	137.35	108.97	132.1	91.4	98.69	106.74	88.67	77.05	135.23	130.07	83.98	79.78	132.54	165.3
ERAL1	139.85	169.05	188.24	185.65	166.72	155.81	190.16	183.42	109.51	96.49	127.04	124.73	82.74	92.37	128.47	129.67	55.62	49.67	63.63	61.68	61.43	53.07	50.17	67.34
SNRPD1	43.52	43.37	51.23	69.31	46.5	51.97	40.75	48.75	49.19	51.18	37.86	34.41	48.03	28.47	72.67	33.36	129.98	137.03	228.47	235.22	191.79	154.9	258.11	199.81
DMAC2	136.61	167.49	169.3	178.56	139.8	127.74	152.72	145.06	132.8	101.56	148.18	125.45	94.34	110.43	132.08	136.83	64.02	64.64	54.29	56.25	82.17	58.64	46.81	58.35
TMED1	169.42	158.94	217.92	243.64	121.37	124.87	145.32	117.93	140.34	150.17	136.67	146.32	101.47	122.87	137.72	144.17	27.34	38.46	42.9	47.91	37.95	43.56	45.45	51.97
RPS6KB2	145.21	161.18	209.1	250.03	159.19	137.08	163.82	141.5	114.11	101.45	141.82	142.08	89.92	99.16	146.05	145.55	35.58	35.25	54.88	53.47	39.99	36.85	44.24	52.63
RHOG	111.43	120.83	147.32	104.08	126.79	128.87	133.95	107.95	104.76	106.43	113.13	109.57	74.63	97.73	129.95	113.17	86.76	68.81	123	109.94	106.79	84.36	87.2	90.26
PYM1	128.91	111.71	94.11	99.66	131.23	120.38	108.29	123.98	126.9	113.81	138.8	100.62	104.89	136.31	150.01	133.01	92.49	80.37	115.5	118.32	89.97	84.26	84.48	108.39
ARFGAP2	163.4	168.1	191.73	183.87	150.98	137	174.49	149.01	125.76	97.49	136.24	126.06	111.9	112.87	147.99	141.68	31.4	34.38	62.9	65.75	29.27	34.77	48.42	97.67
TSG101	87.07	113.56	98.44	100.39	119.96	101.91	107.04	101.31	128.39	120.04	133.11	130.45	118.35	138.32	133.61	135.46	157.11	102.67	78.81	90.36	91.45	89.65	70.74	100.77
HIGD2A	71.11	77.75	90.79	103.52	86.83	124.57	76.95	60.03	73.74	122.39	86.84	78.82	51.82	67.19	136.29	91.89	140.6	102.69	156.63	133.36	99.21	119.27	131.78	114.25
CMC2	93.84	98.61	112.94	117.54	119.85	142.75	104.98	126.38	64.33	107.51	67.17	63.43	61.25	73.96	128.2	89.48	94.72	93.6	152.04	133.85	142.97	100.7	174.05	121.02
DGCR6L	134.95	132.4	190.57	297.04	148.39	142.75	146.24	117.91	98.5	101.35	119.71	126.15	77.03	95.49	154.15	131.99	67.65	68.14	59.54	56.43	53.07	75.54	54.92	47.75
GLOD4	102.48	118.73	97.2	102.84	110.52	104.78	112.8	122.19	108.37	115.02	135.96	105.69	115.44	122.8	129.87	133.04	91.79	105.6	112.18	104.18	109.24	101.19	74.62	99.89
TCEAL8	55.8	53.13	36.42	52.88	62.48	87.33	61.51	73.73	52.59	53.13	62.43	47.09	97.77	64.97	93.38	76.91	203.08	181	154.15	152.88	220.64	249.43	196.69	187.86
DAP3	100.23	104.2	95.02	104.48	93.79	88.21	109.83	118.94	79.74	65.56	98.56	75.49	92.93	71.97	100.32	90.39	91.91	99.39	168.11	157.4	85.54	108.94	146.06	165.99
COPB2	137.74	139.94	94.86	104.66	116.45	127.34	126.89	142.3	131.99	116.12	131.67	131.51	173.65	119.6	115.96	131.34	61.98	60.55	50.14	57.49	66.78	57.03	48.49	57.8
APP	40.77	44.95	23.59	23.64	39.72	43.11	32.93	39.46	81.2	67.98	45.16	50.42	68.17	76.96	43.95	51.65	208.26	255.8	35.8	36.17	179.67	203.82	44.93	46.65
SF3B4	173.21	183.5	160.92	61.45	166.37	155.62	171.8	140.72	131.34	128.42	141.95	145.29	111.7	114.82	152.55	150.68	41.23	50.46	58.83	69.44	35.01	50.44	41.46	49.34
SLC35A4	153.53	159.53	144.67	88.98	146.13	132.93	153.47	129.22	173.65	130.24	189.22	184.19	158.76	134.38	163.09	153.67	34.22	34.59	44.19	40.89	36.71	38.05	34.59	48.31
DHCR7	237.96	243.24	229.44	241.02	257.33	221.62	215.37	191.49	65.16	49.41	84.57	82.9	49.79	59.93	89.87	103.74	33.57	30.82	49.38	51.12	48.07	27.18	34.21	57.92
VPS72	143.09	152.74	181.83	216.25	132.44	134.38	141.28	128.64	78.38	74.27	108.9	90.75	50.69	74.72	126.51	113.07	75.12	102.69	84.36	92.92	74.04	89.33	85.66	100.54
COMMD9	135.11	113.64	97.95	126.19	136.54	108.62	136.13	114.71	150.98	127.21	175.6	150.32	146.91	127.39	153.06	149.02	87.91	85.58	63.44	69.63	68.83	68	36.25	66.24
UQCRC2	65.15	81.76	79.12	84.44	81.9	71.1	79.19	78.38	55.82	53.01	79.28	73.78	67.76	58.82	83.18	85.1	107.02	99.34	190.52	180.29	107.16	93.9	159.54	178.58
PRMT5	145.01	171.06	194.02	218.52	162.48	125.02	210.73	216.9	92.77	68.15	97.44	85.73	65.26	82.27	116.76	110.47	30.38	40.11	74.95	63.91	69.82	37.39	58.6	77.49
CD9	99.08	88.15	87.57	100.44	76.22	79.58	69.14	75.33	104.54	116.01	113.54	94.65	93.41	94.68	68.36	58.23	195.98	239.81	21.75	16.37	145.44	302.14	33.35	36.79
LYPLA1	90.14	78.55	71.85	78.19	83.69	93.31	78.31	97.35	50.29	46.14	56.98	51.41	109.03	73.36	61.09	73.59	184.13	146.13	192.08	187.55	165.92	131.4	191.79	224.87
APBB1	168.68	156.44	160.48	137.19	134	124.26	154.87	148.29	194.37	165.49	215.34	185.77	117.42	160.85	151.69	141.96	30.01	40.72	10.73	10.78	30.4	38.38	14.61	11.89
ARCN1	109.42	105.74	79.56	75.74	90.76	98.57	112.73	111.4	115.84	83	123.9	129.19	144.86	110.27	101.66	117.88	128.77	99.56	79.44	76.51	88.46	109.42	76.06	76.46
FAM234A	149.55	170.86	168.13	85.58	142.64	123.51	170.8	151.61	142.73	137.6	139.04	153.33	114.58	148.9	155.53	152.96	29.24	35.13	39.3	38.76	40.16	32.96	37.71	36.5
FLI1	66.51	78.09	46.34	35.82	83.63	91.81	73.44	74.53	117.95	124.17	94.7	96.75	155.21	135.76	109.82	121.35	155.58	159.32	109.16	114.59	163.12	130.12	126.19	127.65
AIMP2	134.66	143.7	164.41	179.64	133.46	137.04	158.09	139.43	100.39	96.89	103.77	99.21	75.13	80.03	124.79	104.96	52.45	50.97	139.02	135.48	50.15	61.46	124.92	120.06
LSM7	85.83	69.41	92.01	118.93	73.23	95.4	86.14	98.66	76.37	102.66	46.17	50.57	31.15	60.53	119.05	78.5	92.3	65.93	71.92	81.17	57.36	67.9	119.53	79.09
BCKDK	146.02	154.47	154.09	119.73	156.17	132.39	165.99	145.49	94.71	91.64	136.56	146.76	93.28	91.61	142.42	147.87	77.72	62.29	74.73	71.52	74.07	60.27	55.71	77.4
NPEPPS	85.61	51.81	47.46	26.89	49.37	63.27	59.06	58.05	40.35	34.69	36.01	41.72	54.73	49.27	34.26	43.53	247.77	203.68	165.18	233.58	300.25	205.63	263.73	248.36
RBBP7	75.64	75.35	67.62	71.11	111.04	116.22	113.38	118.42	66.63	54.74	57.98	56.85	96.18	92.73	99.25	112.05	93.44	92.7	112.14	125.09	193.03	161.98	203.87	192.23
GRHPR	115.24	125.43	132.88	133.54	103.34	95.14	110.6	99.51	86.65	86.03	82.36	86.29	48.33	80.26	102.52	99.33	87.71	103.83	138.9	139.51	62.33	78.71	127.13	120.61
VTI1B	73.87	74.1	97.54	94.93	93.3	88.41	109.85	92.01	104.05	94.66	105.56	82.77	91.66	101.28	130.42	111.49	109.95	96.33	105.78	107.06	173.51	107.17	97.65	103.44
OXA1L	112.24	96.76	84.15	79.32	103.41	111.38	102.92	95.97	112.97	92.3	100.51	97.34	93.98	114.3	121.62	104.33	109.27	104.44	104.22	96.97	129.17	116.68	100.27	96.95
FADS2	97.74	68.61	86.97	83.56	94.71	80.28	69.83	103.9	55.56	40.01	48.75	52.01	40.76	46.27	52.8	56.11	97.09	115.02	247.97	265.98	127.66	90.05	281	214.27
MRPL33	58.94	51.22	38.66	65.24	31.11	58.93	46.96	46.73	72.96	110.18	49.92	46.74	47.38	35.39	65.67	34.14	333.06	230.4	161.59	177.96	168.08	186.48	171.96	110.93
ATOX1	72.4	67.51	74.74	97.09	66.8	100.86	63.85	49.97	81.83	164.79	94.43	62.56	51.28	67.56	103.6	61.47	144.7	139.74	99.03	99.79	69.8	153.71	98.69	80.65
GTF3C5	142.75	148.76	163.97	193.86	147.5	130.43	149.84	160.89	75.4	68.89	98.69	113.07	65.45	91.45	107.68	118.45	35.54	42.72	86.21	85.6	57.43	55.97	95.66	125.23
UBE2F	107.08	119.9	94.07	104.74	137.32	142.92	113.99	124.54	97.82	111.95	101.7	79.76	105.4	111.02	105.89	111.87	118.85	102.44	102.19	98.52	81.53	84.17	104.82	104.69
ACTN4	87.18	66.17	77.44	136.86	113.34	84.86	69.65	102.5	113.77	87.17	99.24	125.18	85.74	113.92	47.38	95.98	80.13	102.61	69.34	66.99	97.31	78.53	56.26	64.7
MRPL55	124.5	117.87	170.2	204.04	105.86	116.54	111.46	77.24	97.66	108.41	84.62	90.58	56.96	55.66	131.09	104.51	168.7	92.43	75.08	73.08	86.34	95.04	101.14	66.73
COPS3	112.5	104.44	95.94	134.26	106.07	94.97	107.54	122.87	73.16	62.93	97.88	66.75	83.54	66.88	96.19	81.4	72.38	79.24	182.55	173.33	62.1	68.11	172.42	206.55
DTYMK	157.67	178.37	236.32	306.73	184.85	185.58	161.32	142.04	58.73	68.53	64.08	57.56	45.83	57.54	113.92	95.84	44	45.53	60.89	62.89	74.72	55.29	63.31	51.7
TCF25	83.7	98.68	78.1	77.46	87.98	90.48	101.09	93.62	89.95	109.71	94.53	112.52	69.49	85.65	99.26	111.55	83.61	78	83.45	79.26	83.54	80.91	118.17	94.06
ATP6V1G2-DDX39B	165.2	121.03	147.64	171.22	129.18	113.98	145.38	151.04	75.31	68.86	76.64	84.68	74.7	73.8	79.87	79.31	79.94	74.53	156.36	144.69	94.78	55.92	65.6	137.01
PSME1	73.15	64.09	68.73	63.68	45.9	55.18	53.83	37.36	79.78	89.27	100.96	90.41	56.39	72.07	107.82	81.18	190.28	161.13	188.48	172.67	130.15	146	166.13	134.97
RFC2	177.18	184.67	196.2	218.48	178.6	170.89	186.24	180.94	84.46	81.79	80.88	77.01	73.45	84.85	144.57	126.96	34.29	30.71	76.77	73.97	32.98	35.14	55.78	69.16
NKIRAS2	119.81	120.66	116.62	103.05	138.62	97.41	109.98	98.2	136.85	126.59	185.44	187.38	104.06	126.82	149.45	156.41	103.9	88.84	42.79	42.82	98.08	83.5	50.51	47.11
FLAD1	177.77	164.04	256.81	283.25	119.03	119.97	175.62	152.19	107.81	89.44	113.65	109.99	80.54	108.48	133.71	129.62	21.87	32.86	64.22	65.37	14.54	34.65	48.67	57.62
HSD17B4	38.57	49.45	45.02	53.45	32.38	92.07	49.36	88.59	46.71	40.56	54.78	60.8	145.37	35.23	49.9	64.85	126.59	128.13	240.34	218.6	208.01	177.14	154.31	255.57
DANCR	171.74	134.59	180.3	227.51	207.35	221.53	173.29	157.13	37.87	48.36	46.7	37.09	31.79	37.4	64.11	68.92	69.03	53.97	116.54	134.05	30.51	52.45	120.72	133.18
PRMT2	117.83	133.77	93.85	95.94	133.06	148.22	114.16	117.4	164.5	130.02	142.54	133.2	107.57	149.92	172.39	163.84	62.52	64.94	51.29	45.75	53.45	68.93	45.69	51.17
TNFRSF1A	86.03	77.28	113.83	103.7	109.74	99.08	105.68	103.31	105.18	110.94	163.37	157.48	117.64	110.59	144.92	144.12	97.7	93.62	70.41	77.31	116.97	81.43	60.96	74.44
NDUFA3	21.61	68.82	69.26	72.48	69.72	86.58	60.85	42.74	58.35	146.9	49.23	58.97	37.57	65.67	94.59	71.53	148.75	149.45	120.21	138.2	31.62	169.48	133.3	119.83
TUBB2B	103.93	137.95	132.24	144.82	110.08	101.85	113.79	111.15	133	98.64	151.32	148.1	81.11	85.92	80.15	79.54	115.33	122.04	6.3	5.04	95.4	79.05	7.8	6.97
TOX4	145.87	136.36	118.36	145.7	134.74	126.37	131.74	145.9	155.49	137.19	161.88	152.94	119.83	178.15	168.47	147.41	40.82	51.12	39.08	32.12	44.79	53.22	40.5	42.33
RNF5	77.98	85.76	112.77	158.89	115.9	99.25	84.25	100.72	96.23	108.95	99.56	102.88	77.97	95.22	73.68	77.77	114.13	121.93	104	112.86	119.79	122.88	124.71	108.64
SNX2	75.52	69.24	43.52	61.04	68.06	82.14	92.44	91.16	73.67	69.33	56.43	59.48	187.48	135.88	104.83	127.91	114.13	129.05	142.65	136.9	193.28	148.81	105.51	133.46
MTFP1	141.4	155	239.41	336.65	133.8	113.52	152.71	125.6	61.21	73.18	87.89	80.88	63.99	65.78	101.02	92.53	32.14	34.74	98.03	100.68	58.59	34.73	82.8	86.1
SMIM12	84.89	94.61	109.18	150.53	106.06	94.11	86.07	84.27	115.62	120.34	134.63	119.1	87.6	109.89	115.42	107.08	109.02	109.99	112.13	114.12	123.21	101.97	103.86	113.56
TXNL1	104.24	100.82	82.49	86.54	102.74	111.35	102.77	113.1	98.1	88.93	109.18	97.62	112.51	89.86	102.4	98.32	111.96	93.51	111.72	101.65	109.16	107.48	96.04	128.38
RANGAP1	180.84	190.18	257.74	267.68	153.94	131.65	214.31	188.21	81.74	65.24	100.47	96.05	62.52	67.35	83.96	84.66	29.82	27.74	31.54	32.58	37.48	27.44	29.28	33.92
AGPAT1	135.35	138	133.24	50.97	122.45	121.22	147.42	130.68	146.59	104.5	100.24	116.33	91.51	126.21	93.51	105.85	92.75	96.95	62.45	57.34	91.65	99.32	68.97	73.7
SGSM3	118.42	145.81	152.1	143.28	120.88	101.2	164.8	122.32	147.79	100.89	133.11	136.09	98.52	115.06	138.84	147.19	72.78	43.89	25.79	32.59	60.83	47.71	39.68	34.33
LPCAT3	155.44	147.9	143.51	113.37	126.39	123.08	142.48	141.15	192.15	162.29	180.1	172.07	144.94	171.3	166.32	151.86	21.87	15.92	29.36	36.16	43.37	18.12	29.02	34.94
CCND3	77.8	59.43	117.96	113.55	95.58	67.21	68.97	110.47	37.33	44.38	58.54	69.24	41.45	40.79	45.3	69.45	21.72	16.16	337.21	339.19	26.87	20.75	264.45	325.74
MYO1C	171.29	169.07	124.3	112.56	162.74	121.85	140.23	143.57	164.75	131.97	196.95	182.62	122.44	156.83	132.05	126.51	28.11	29.73	7.62	7.75	35.88	32.07	5.97	6.68
GALE	156.41	174.71	186.39	233.25	123.63	114.72	139.24	126.47	116.16	121.63	107.45	113.63	91.49	94.77	93.92	91.4	57.68	67.62	70.31	62.84	64.31	57.5	45.55	68.36
KDELR2	75.42	56.37	58.02	68.98	77.11	63.37	45.16	92.53	81.39	85.24	105.15	111.23	96.93	94.91	100.05	120.96	127.05	111.43	100.61	100.61	103	101.27	87.69	100.28
GLMP	82.88	102.09	104.65	104.57	87.19	71.11	86.25	81.97	120.07	111.84	151.13	144.68	92.68	97.58	121.21	112.75	168.66	135.2	70.45	62.51	125.17	117.15	64.24	57.68
PDAP1	88.67	97.65	79.22	96.09	86.38	83.62	75.45	90.67	97.42	91.6	107.09	85.76	74.96	91.13	114.7	117.85	90.01	89.86	85.95	92.19	89.62	87.3	81.93	79.36
FAM192A	125.37	121.99	94.75	90.65	96.28	106.79	119.38	114.56	110.14	96.84	104.74	89.41	98.67	97.57	107.85	90.69	107.65	84.32	110.72	105.53	87.05	85.34	104.36	122.58
PLTP	58.31	57.45	62.26	56.89	54.41	59.8	76.6	66.52	68.4	65.69	97.41	104.39	68.28	91.25	133.36	149.84	80.04	72.1	176.98	172.88	151.92	105.93	192.24	226.86
USP11	145.06	129.79	120.82	104.32	160.33	135.28	169.43	163	120.75	111.94	130.07	134.07	152.44	153.15	153.83	152.99	47.13	35.59	31.56	31.47	55.95	44.09	39.46	50.66
ITGA2B	4.05	4.03	5.15	6.33	8.09	2.19	4.34	7.63	0.49	1.85	1.36	5.48	1.72	2.52	3.05	3.97	0.59	1.32	454.23	538.27	24.56	4.66	636.12	741.58
GABARAPL1	131.08	137.03	68.46	72.33	111.93	98.88	79.98	78.7	134.55	113.8	161.47	122.16	113.92	107.04	81.75	84.51	94.79	86.95	44.7	45.52	107.91	99.28	50.37	48.91
ACTC1	301.01	317.76	299.74	195.28	225.4	219.43	232.65	225.74	3.9	2.95	6.26	5.46	2.8	5.06	6.31	4.01	91.06	18.56	76.12	5.45	13.31	12.05	12.37	25.77
DECR1	56.7	44.12	50.03	63.27	50.17	65.26	64.36	67.72	61.26	50.78	60.88	61.05	74.37	62.06	88.22	73.01	156.01	168.9	170.39	172.11	180.63	173.96	237.09	247.96
PSMD14	105.36	111.28	104.1	128.62	123.23	130.83	133.12	144.24	99.91	90.06	98.82	100.68	106.9	92.25	124.56	109.58	62.84	67.25	118.64	105.72	79.72	72.95	95.96	118.98
RIC8A	189.52	172.42	165.51	198.75	140.97	120.41	132.72	178.26	130.61	117.84	135.18	142.07	109.51	119.61	117.94	125.99	31.1	38.57	26.61	29.22	24.17	29.6	24.06	27.5
MED16	162.85	137.24	223.87	62.96	194.02	149.15	219.54	186.9	85.5	114.93	125.78	132.21	83.47	114.65	175.15	145.66	24.17	28.34	20.65	20.98	18.5	19.8	30.59	23.47
WDR54	99.23	121.03	149.52	167.05	95.67	110.75	106.46	100.59	100.76	106.58	127.66	135.72	75.67	96.53	142.99	141.52	119.08	80.8	33.36	32.86	77.07	82.25	42.51	44.73
LASP1	136.23	125.47	102.04	91.2	127.66	112.72	128.7	131.41	153.7	126.64	143.61	134.57	101.07	123.18	105.17	106.84	48.7	46.6	46.87	55.09	53.42	40.85	42.08	49.68
GTF2A2	46.24	56.15	43.68	81.62	51.55	68.86	56.62	65.75	78.25	78.44	50.64	58.26	93.72	40.08	89.01	60.35	139.83	124.43	148.81	126.76	183.29	135.8	156.84	135.04
UBAC2	100.17	96.67	98.71	99.34	109.7	105.42	131.01	129.9	122.41	105.16	135.79	124.37	131.14	120.97	142.34	148.99	68.33	54.59	81.04	76.25	66.04	56.57	67.04	84.57
MGAT1	47.83	53.19	62.56	98.66	127.75	62.74	36.28	84.7	141.01	132.73	167.79	235.43	94.15	186.3	81.34	145.87	101.38	111.66	43.63	43.48	131.41	102.74	37.07	49.07
GORASP2	118.46	116.82	105.77	108.87	139.12	110.9	98.69	152.07	150.6	111.79	156.34	179.31	130.97	152.66	128.68	156.75	48.18	43.79	54.54	53.04	50.81	41.25	38.97	43.75
MFSD10	101.74	104.21	117.91	73.95	122.24	89.87	89.49	115.27	160.21	137.23	140.37	167.86	94	172.47	104.12	126.05	50.25	55.49	65.06	65.37	65.03	54.7	72.94	81.58
TXNDC12	108.33	107.24	84.26	105.87	98.43	105.41	96.24	100.56	128.35	124.78	125.54	111.36	125.15	118.62	134.8	117.62	82.93	85.33	97.2	95.78	69.59	84.1	90.78	96.1
TBL3	177.51	219.99	311.96	137.44	182.7	147.46	226.54	185.56	80.13	62.86	96.64	102.86	58.79	69.23	124.13	126.89	20.49	21.79	33.03	38.99	12.82	21.79	30.83	36.35
GTF3A	74.28	42.02	68.4	137.1	117.75	85.1	70.72	162.2	19.76	32.85	49.37	48.55	36.58	49.58	48.18	76.02	58.89	90.57	248.13	252.4	80.95	101.67	213.84	218.78
CASP6	82.87	81.1	58.45	58.63	54.33	84.74	71.04	57.39	164.78	166.08	85.28	124.04	129.44	152.86	116.28	107.12	232.17	179.52	68.13	70.21	153.77	174.99	46.18	65.76
AARS	172.37	150.04	162.33	152.21	122.1	103.08	177.29	193.65	108.45	87.79	140.79	133.87	114.52	119.64	136.15	144.81	17.16	19.06	44.39	43.68	28.94	29.45	37.44	50.32
MTX1	147.38	148.1	188.44	217.57	137.1	141.19	142.01	126.69	96.94	96.87	99.94	95.5	64.27	95.84	129.92	108.97	56.73	52.91	60.62	64.16	33.28	49.37	51.49	62.64
MEA1	119.66	121.4	161.16	217.43	118.4	141.52	114.52	102	115.64	137.29	124.97	102.82	74	92.16	156.17	113.96	58.49	50.01	58.28	52.35	34.45	49.28	53.74	48.8
AC125611.3	70.08	45.27	94.87	111.93	55.33	82.31	71.97	58.95	18.89	31.93	43.29	33.09	9.03	14.61	30.84	33.72	68.61	66.4	198.65	219.24	47.15	69.3	255.56	217.9
MEST	82.43	85.12	90.11	90.11	71.5	68.94	80.86	100.51	59.84	58.44	78.37	57.01	72.15	61.41	69.85	65.13	101.82	68.49	145.07	133.07	79.91	70.87	132.95	159.63
UBE2L6	65.52	71.95	65.94	66.93	59.09	45.23	67.76	60.67	111.66	103.24	175.65	162.65	87.54	96.22	172.46	146.77	142.95	133.63	89.23	89.25	160.97	129.19	90.52	81.11
PRPSAP1	138	87.95	106.96	93.59	182.67	126.16	126.15	149.2	91.73	123.26	163.71	125.6	171.91	158.19	121.57	130.75	62.13	71.66	36.07	40.28	63.48	67.84	37.2	44.84
NAP1L4	106.57	100.81	93.76	99.7	109.71	119.36	109.4	112.31	79.14	73.27	80.39	80.18	81.82	81.17	94.32	93.82	79.26	90.04	128.58	107.79	103.11	101.29	89	113.23
COPA	119.11	146.66	97.67	112.85	130.08	126.47	130.17	145.37	122.89	91.52	151.49	131.09	137.53	111.36	135.57	132.77	50.4	49.03	49.43	49.64	51.32	55.5	45.76	48.78
FXYD6	59.03	66.26	71.86	46.89	98.17	89.3	108.43	102.68	66.04	77.36	124.42	130.37	92.77	108.11	235.12	218.95	182.1	167.08	10.92	10.16	153.98	145.92	12.91	17.23
SNX1	123.57	115.88	99.15	95.65	118.2	108.21	117.29	121.45	157.48	132.21	159.09	141.28	161.33	164	158.72	154.01	51.1	55.84	50.34	51.12	51.89	58.81	50.46	49.33
MRPL4	85.9	103.04	173.01	295.16	135.76	119.97	93.02	134.33	73.76	89.54	81.53	111.88	64.32	81.48	84.25	111.35	42.14	61.95	108.72	110.97	49.89	59.32	91.07	100.84
RTN3	102.44	94.12	68.29	43.79	83.95	81.51	82.61	95.69	103.19	91.53	97.29	95.63	117.25	87.44	73.9	80.71	108.38	94.21	161.97	145.23	123.5	88.6	148.93	173.81
THYN1	89.05	103.62	79.85	110.12	84.54	98.15	102.7	102.22	97.08	94.59	106.23	93.01	86.96	87.26	127.62	104.9	100.49	83.49	117.98	118.93	94.26	107.09	115.9	115.67
BTF3L4P2	54.32	85.04	95.09	128.05	129.97	75.92	113.69	110.4	69.49	84.15	118.67	53.05	72.66	44.71	75.64	72.07	60.91	144.3	170.89	171.56	117.48	88.1	172.24	125.21
MBOAT7	128.84	125.32	116.94	81.85	153.84	161.93	141.94	156.96	126.09	135.15	98.49	113.04	77.37	137.6	98.12	79.11	67.54	47.61	35.23	32.47	63.51	47.69	34.82	35.99
PCNA	72.2	67.31	63.63	61.52	65.29	69.92	69.14	80.29	28.47	33.15	36.28	31.15	31.63	30.12	78.07	70.62	97.79	97.18	270.38	255.87	128.78	109.83	203.33	190.57
NECTIN2	96.88	83.83	91.9	70.17	89.73	78.11	77.74	73.86	111.76	104.73	79.13	87.16	81.14	123.63	77.47	90.41	84.3	113.58	49.76	52.81	92.66	110.12	69.33	45.57
PSMA5	89.65	85.35	83.03	101.94	66.89	79.12	77.96	78	96.1	101.99	108	95.62	84.58	76.2	110.01	94.77	95.43	90.73	136.86	139.63	97.91	97.06	133.65	127.5
LAMP2	91.24	82.45	59.75	57.92	101.24	96.55	96.83	90.68	157.69	133.57	136.12	123.31	219.81	160.69	112.84	106.46	95.31	99.17	75.61	75.42	84.61	77.05	51.64	70.02
PDCD5	46.7	41.84	46.28	69.2	58.61	86.1	66.92	63.67	42.01	75.9	36.26	41.72	52.56	34.67	45.81	45.2	173.09	157.04	202.77	189.31	198.12	164.07	138.45	105.91
MRPL43	96.45	111.93	133.15	163.49	93.43	112.56	91.82	100.06	102	118.69	121.04	118.83	65.73	93.13	113.12	108.04	55.56	76.25	80.11	80.32	71.84	95.44	97.35	68.84
HEY1	100.68	101.59	39.13	42.48	109.33	116.95	64.62	65.44	182.09	183.53	163.09	158.39	250.93	194.14	95.46	94.69	152.15	177.41	3.75	2.72	100.52	159.02	1.27	5.93
TMEM256	17.57	43.77	47.82	69.81	37.79	59.68	37.57	25.7	30.52	70.5	49.18	40.3	36.56	28.68	72.07	66.26	128.9	77.18	110.27	124.9	113.5	168.1	173.14	112.94
MRPL3	102.49	99	115.45	121.95	92.2	111.74	132.5	130.88	60.73	59.53	59.23	65.76	87.38	61.1	78.82	74.51	56.38	56.82	175.05	168.72	95.54	72.65	142.17	166.55
GNAI1	108.95	121	57.7	46.81	140.28	163.13	95.18	118.25	128.42	124.15	114.55	112.47	192.27	169.32	144.12	164.12	115.59	96.76	26.79	19.54	109.13	98.59	22.87	30.88
CERS5	104.63	113.99	111.48	137.44	117.78	107.44	101.14	105.13	138.52	128.32	143.78	140.78	183.02	149.49	155.39	122.04	43.55	43.28	41.45	44.86	48.78	52.3	34.2	51.12
CDK5RAP3	99.88	106.99	91.27	102.46	73.12	70.48	96.57	81.15	113.76	111.04	112.63	117.1	105.51	123.18	146.61	140.93	92.66	77.31	77.1	79.72	83.33	79.99	65.59	81.09
PRPF8	98.84	116.24	95.19	40.1	105.17	112.05	132.35	123.52	102.8	79.95	98.49	106.47	90.23	95.36	106.75	113.88	74.84	73.87	80.01	87.39	59.38	67.48	93.58	64.14
BAK1	124.06	138.75	194.58	208.85	135.32	122.11	187.32	144.38	108.03	94.14	132.68	141.68	106.93	102.99	122.31	119.75	32.27	34.31	40.52	40.76	41.02	26.28	37.88	47.51
CCDC167	113.96	128.6	184.51	256.63	107.27	152.32	135.24	76.35	123.28	192.29	101.48	81.2	74.99	89.55	124.39	91.38	56.77	74.4	37.72	32.05	9.91	41.59	29.68	29.99
KLF6	92.01	88.17	68.61	42.45	76.98	98.09	73.07	72.86	175.82	189.05	107.9	141.82	149.29	170.33	83.48	76.61	213	197.02	32	33.67	81.49	105.47	27.97	30.64
PROCR	56.16	67.28	63.76	88.65	65.13	56.46	67.33	64.91	74.82	67.12	81.29	78.68	71.34	67.41	80.69	89.02	118.99	110.18	13.25	10.8	158.83	152.51	5.17	6.08
AES	72.25	77.91	63.08	58.48	79.41	75.02	61.05	55.63	104.12	100.09	93.15	107.14	65.2	107.11	111.76	102.02	37.7	55.31	28.85	41.62	69.01	74.06	56.3	36.44
FOS	15.65	12.56	3.84	4.25	4.9	5.86	6.16	7.33	15.99	12.28	17.71	17.62	20.18	25.38	38.8	44.04	143.61	150.92	414.88	442.11	111.67	81.03	442.47	441.75
PYCR2	106.64	120.02	129.14	121.19	103.38	104.24	144.2	130.75	83.94	79.31	98.3	85.28	74.47	93.42	138.27	151.64	43.14	33.32	114.31	117.04	51.55	41.25	120.1	138.72
RTL8A	120.19	132.13	121.29	56.97	112.52	128.65	103.59	89.71	159.16	179.23	134.67	151.16	96.26	125.48	142.38	120.79	72.66	78.2	39.5	39.35	68.79	74.31	48.23	50.13
ADPRHL2	148.14	131.53	165.21	188.92	116.8	110.19	122.07	109.67	150.59	135.54	152.43	159.43	117.57	136.55	145.22	149.69	24.62	32.51	30.12	28.43	42.15	34.09	27.61	26.84
BZW1	66.19	68.27	84.15	78.56	97.84	103.42	89.82	104.93	34.96	29.77	31.16	32.27	161.4	96.05	54.97	89.13	104.78	118.79	137.27	139.06	143.41	96.46	128.98	142.04
DNAJC7	97.24	73.03	80.11	67.87	72.2	87.54	81.76	80.41	69.54	79.71	57.45	63.97	80.38	85.81	61.65	60.71	119.33	83.45	151.2	166.67	120.81	121.11	162.75	156.58
SSR1	78.37	69.1	75.07	75.34	92.96	105.7	118.97	110.61	58.29	56.37	55.34	57.45	172.28	113.4	97.89	94.6	85.8	70.79	110.49	109.18	88.07	94.3	129.93	144.44
CYP2S1	190.8	185.6	176.68	79.8	139.5	137.5	152.96	135.58	162.47	137.11	143.7	185.32	105.1	162.98	122.86	119.63	14.72	9.83	19.37	16.42	14.21	15.97	24.67	29.3
DCTN3	104.44	132.9	119.12	133.88	100.16	108.02	89.85	85.99	120.45	119.01	111.64	103.68	71.69	92.04	112.33	105.22	76.56	65.99	61.26	59.84	96.54	76.68	48.64	46.34
ELOC	57.67	58.73	64.6	98.1	70.7	82.63	63.84	60.48	80.83	106.19	82.25	63.49	65.63	69.02	100.52	62.17	100.76	129.08	126.21	126.67	98.7	118.67	121.84	114.15
FUCA2	107.5	120.6	107.42	112.06	106.39	100.99	118.26	123.5	150.54	137.36	137.98	124.26	142.99	124.56	119.54	101.59	54.42	58.73	57.02	55.57	53.1	56.75	56.01	59.15
EMC6	95.33	77.33	133.12	164.61	86.79	93.26	73.6	76.68	93.06	157.03	76.87	79.86	38.59	66.68	117.19	86.96	111.43	88.62	106.39	100.03	102.06	92.39	104.04	95.8
COPS7B	175.22	135.81	143.89	112.31	117.4	110.49	156.72	126.39	150.65	99.43	134.7	116.07	110.26	133.44	149.04	205.1	33.1	35.04	44.7	31.83	43.53	33.11	28.41	30.25
MAP4	151.1	118.25	93.1	42.3	121.81	122.07	116.88	120.41	144.35	117.85	104.95	128.47	110.95	99.31	88.41	82.69	95.91	106.36	45.04	43.44	80.64	88.24	37.36	36.19
DDX17	50.34	46.68	28.54	37.38	52.76	56.66	29.02	47.71	94.29	80.92	65.06	100.52	109.33	93.54	59.9	80.19	149.85	149.38	136.48	136.24	152.66	149.47	136.83	139.83
HARS	130.82	122.39	100.39	128.41	131.01	111.42	123.6	135.28	137.66	104.03	138.55	129.7	106.65	115.95	130.38	137.83	43.14	50.16	60.04	65.2	28.13	49.75	45.7	64.72
CD40	92.71	113.83	66.78	66.04	123.26	120.07	89.94	74.7	117.86	108.87	160.6	151.76	93.33	110.58	179.57	172.34	155.89	149.94	28.94	26.51	127.58	131.62	22.76	22.44
HLA-B	30.05	75.35	20.66	21.48	9.69	10.95	10.3	16.08	134.01	131.66	183.34	175.16	65.89	93.67	91.13	63.27	243.39	263.02	23.57	13.93	110.31	84.43	22.04	18.64
MTG1	118.92	129.48	156.54	177.56	124.87	137.26	127.75	107.25	82.75	87.67	98.22	98.28	61.73	94.24	115.29	98.05	102.83	73.62	94.4	87.09	70.81	77.43	59.65	73.96
AC120057.3	0	0	78.19	21.12	40.73	0	13.61	152.73	0	0	11.59	93.93	0	47.85	0	106.19	368.31	81.3	243.13	206.41	672.39	132.7	182.45	103.35
ACAA2	117.66	131.06	91.88	98.63	108.58	103.14	99.8	103.9	92.74	78.2	89	84.95	85.54	81.24	83.07	86.03	81.94	78.37	114.17	103.01	83.89	83.13	78.57	102.88
DERA	122.31	131.73	99.65	107.64	142.08	134.01	154.47	145.74	80.08	89.97	79.36	84.03	101.76	71.65	110.86	103.44	65.21	55.72	73.38	66.99	121.91	66.01	61.77	68.38
NARF	114.35	127.79	97.93	151.45	121.54	133.12	140.25	111.2	67.72	87.56	92.94	95.48	52.02	65.71	100.74	101.97	71.19	47.05	66.01	70.37	87.52	55.63	60.18	71.59
NEU1	104.73	99.49	97.72	89.88	96.41	85.79	93.2	86.17	179.28	148.67	174.92	166.99	121.16	145.18	114.7	109.54	89.31	76.69	44.86	51.71	78.05	72.91	37.61	37.65
FAM124B	112.97	123.02	52.58	56.08	151.67	133.47	89.33	93.32	190.94	140.13	116.55	100.49	222.17	193.19	105.11	107.62	154.84	175.1	2.16	2.27	73.18	111.59	1.14	3.3
AC074033.1	45.24	3.66	43.18	36.9	32.19	28.21	27.42	31.62	23.84	24.44	31.36	18.7	22.03	27.86	14.13	25.61	306.3	277.87	165.89	127.11	300.74	199.38	163.04	168.38
HID1	120.95	123.87	91.28	54.97	179.67	151.46	168.44	139.32	169.33	141.36	148.9	169.44	176.78	177.68	171.65	166.96	21.78	29.16	1.16	1.02	21.19	26.22	1.76	2.36
TMEM100	42.99	56.29	12.32	19.87	56.36	56.27	21.32	20.62	298.8	292.05	155.74	138.36	302.43	247.41	68.22	52.23	120	91.37	3.48	1.34	145.02	287.15	3.68	5.95
HOXB-AS3	93.4	125.55	129.73	188.5	73.39	73.73	110.6	107.57	93.19	134.64	80.04	53.93	52.03	37.12	74	50.51	23.14	42.52	15.23	21.48	6.5	20.94	4.24	5.7
NEDD4	26	11.97	13.03	10.13	12.2	24.27	13.68	10.15	11.64	11.73	8.27	24.3	34.41	23.71	13.73	12.7	432.72	180.89	252.52	245.7	293.76	300.14	263.31	195.15
SCP2	35.52	20.84	19.44	26.75	28.79	28.28	27.49	28.09	40.31	38.72	43.5	37.63	100.11	69.78	47.57	46.76	220.98	204.82	206.15	185.9	218.35	177.41	224.5	232.84
GJA1	47.13	53.46	26.59	32.24	60	65.94	48.04	47.04	61.8	49.63	30.22	39.64	188.21	135.03	30.28	42.12	262.26	299.16	19.58	17.89	156.41	274.47	20.54	25.17
RN7SK	58.28	48.55	169.56	462.12	125.04	119.66	91.12	78.57	88.5	504.06	102.82	110.11	73.28	68.3	167.27	35.29	20.04	8.3	22.32	4.13	0	11.47	11.69	12.76
QSOX1	148.51	77.12	179.12	154.64	131.46	88.3	107.67	147.02	80.06	126.57	168.24	157.35	99.77	94.59	85.58	113.54	41.5	44.02	35.87	38.59	52.81	38.57	34.84	28.05
CLDN7	110.64	117.24	141.12	151.09	99.18	112.38	82.68	95.4	153.18	137.28	137.86	157.15	110.26	130.39	125.68	104.66	67.3	97.53	13.54	10.55	125.36	89.84	18.36	12.45
TNFRSF12A	227.87	245.18	367.76	400.26	136.46	157.36	167.76	145.82	101.67	93.39	51.8	55.69	29.32	43.06	10.83	11.97	14.21	7.56	17.19	12.4	16.49	8.27	16.06	21.17
CTNND1	88.28	89.23	51.87	43.91	85.55	84.17	78.45	90.08	105.15	82.22	98.62	108.53	111.96	91.73	66.18	77.37	198.86	142.33	63.75	78.39	154.16	140.27	64.16	96.94
HNRNPA3	42.1	45.7	42.06	32.41	53.64	64.43	57.64	60.58	37.15	40.98	37.79	33.67	39.46	42.74	36.66	34.88	62.43	78.62	67.97	79.02	78.41	88.61	84.22	70.4
MRPL10	134.76	132.98	143.43	98.72	136.76	113.22	128.83	119.53	82.7	78.56	116.98	110.08	81.58	102.24	127.73	123.62	47.1	52.52	60.64	54.54	91.11	60.94	63.91	64.04
SPOUT1	95.84	139.58	153.49	167.39	130.42	114.38	119.31	129.56	138.5	107.27	151.71	135.33	115.79	118.84	163.01	175.98	34.79	19.11	35.12	37.12	49.75	23.82	39.58	35.06
DRAP1	70.78	68.74	84.22	109.39	82	77.08	80	68.29	118.53	125.07	108.16	96.21	49.58	75.46	89.56	81.7	65.51	86.46	106.3	104.83	97.01	93.57	72.32	87.77
PDLIM2	116.11	96.05	117.77	174.52	103.48	87.69	109.38	80.24	163.8	191.01	123.44	122.3	85.36	110.47	110.36	92.99	71.7	59.67	7.92	3.57	43.33	79.08	14.44	6.62
GMPS	98.14	94.87	86.64	71.22	108.5	88.73	144.72	128.29	38.14	35.11	46.56	52.3	62	46.98	59.99	66.19	72.93	73.87	138.71	153.96	121.9	76.55	129.67	177.28
SON	34.78	41.85	55.35	16.94	32.37	46.74	45.94	29.39	71.04	116.38	33.81	37.95	72.56	91.64	49.94	31.28	121.91	183.81	168.37	197.12	99.45	159.86	120.65	133.48
PCMT1	100.68	110.49	98.3	118.71	106.98	107.22	88.21	91.14	100.2	81.5	110.85	84.92	89.71	85.2	89.21	95.3	71.02	79.86	92.28	105.95	92.82	79.04	91.7	101.26
DHX30	144.18	143.95	158.86	133.91	146.81	122.76	171.92	162.18	129.84	94.16	133.14	137.66	102.91	122.32	141.81	159.05	19.94	20.29	29.52	27.24	16.71	23.83	26.12	30.88
TARS	62.22	76.16	70.28	70.23	82.31	115.16	80.95	99.39	53.8	47.63	48.01	45.62	96.11	66.33	51.84	54.23	87.27	86.47	179.62	194.85	93.65	105.84	157.21	149.99
ZNHIT1	76.47	91.74	117.66	135.06	89.54	90.92	79.59	79.73	89.96	134.18	91.94	78.56	47.55	74.13	107.7	89.49	97.51	95.32	63.25	65.06	99	91.97	78.6	58.42
REXO2	102.17	113.07	96.51	78.57	98.95	116.46	76.67	97.43	134.52	119.31	91.57	80.4	94.54	92.94	90.73	75.66	51.78	76.44	76.38	71.69	93.12	78.63	82.43	85.88
COMMD4	77.19	99.18	126.52	125.48	91.34	85.03	99.16	69.71	71.2	92.12	77.83	79.83	58.05	69.07	99.23	97.55	114.57	115.95	85.43	110.57	85.13	112.74	114.85	82.17
CCNDBP1	114.19	106.76	83.24	103.81	119.78	100.87	84.82	93.81	141.57	111.44	153.64	137.8	122.3	112.78	140.4	128.13	74.62	68.07	84.1	81.04	68.68	56.12	61.5	64.93
COPS8	74.14	79.82	65.86	76.29	75.32	72.42	88.37	85.75	106.5	114.55	120.02	96.85	138.2	124.17	113.62	106.72	112.45	115.46	82.34	78.57	131.53	97.11	70.94	74.18
NDUFA7	69.09	70.74	104.38	110.06	56.24	69.88	64.79	52.35	67.97	171.38	101.95	81.31	56.31	65.92	116	81.94	83.39	120.56	97.22	107.93	75.29	129.14	140.53	102.18
SDF2	114.19	90.48	105.95	129.91	90.76	89	102.35	83.64	139.96	103.47	162.15	147.1	84.36	123.61	114.84	105.19	53.22	90.67	69.61	68.31	56.25	85.2	64.51	63.29
TSPAN13	95.45	67.54	49.78	65.77	119.72	104.87	57.21	94.12	126.73	128.63	151.02	148.63	185.74	165.07	112.76	141.17	97.67	99.06	29.08	26.82	123.34	124.26	31.74	33.24
NDUFAF3	74.04	70.55	95.47	138.27	79.16	88.33	74.3	55.03	103.11	161.32	127.76	113.05	69.99	97.14	200.44	156.07	76.79	72.2	70.97	69.54	106.12	101.63	73.61	72.68
CXCL3	4.91	2.34	1.77	1.72	4.11	2.25	2.72	3.17	41.17	43.59	39.74	29.61	19.81	23.32	31.88	28.46	201.2	192.77	298.88	355.29	142.15	156.27	411.27	433.91
SLC16A1	54.21	52.17	50.07	56.2	43.59	56.3	53.8	60.39	37.04	29.82	36.21	39.22	58.78	39.18	33.06	44.47	107.45	102.94	131.25	129.88	162.6	125.53	138.05	158.32
PSMD1	122.33	119.2	83.52	94.75	123.19	124.59	124.07	142.98	92.59	82.94	96.15	101.75	133.02	105.91	86.27	112.28	50.38	47.57	73.9	70.59	42.06	50.64	53.53	73.75
CAPG	146.14	155.79	170.39	208.55	106.91	92.71	79.04	91.19	116.71	123.75	103.19	110.54	49.52	82.54	52.41	39.29	72.48	85.19	13.93	13.11	39.63	69.92	3.93	8.22
TFG	103.32	96.03	81.12	76.83	84.03	87.28	80.71	103.88	97.32	98.33	103.56	110.78	99.52	95.3	93.75	105.6	66.3	97.95	113.78	102.07	61.02	81.16	75.62	100.61
UXT	73.81	80.94	109.78	156.39	79.32	86.56	68.21	51.31	63.37	89.67	59.56	45.28	32.27	33.79	59.48	62.28	97.28	92.16	96.12	138.58	42.75	92.92	126.57	100.12
MYL6B	48.77	87.06	52.28	82.97	60.93	55.58	44.44	54.64	60.24	81.72	60.12	47.9	40.23	51.63	83.9	67.03	142.37	112.99	76.94	78.69	156.63	126.66	84.42	54.11
RIPOR1	147.28	107.54	140.24	20.19	115.02	108.15	123.47	109.16	154.95	132.4	136.99	168.54	125.8	151.1	117.92	131.03	70.05	59.61	24.43	22.22	83.64	67.65	18.59	16.46
UBE2V2	50.25	48.63	46.03	48.65	52.74	70.94	66.04	50.16	39.26	40.85	26.02	31.77	122.51	94.7	42.35	73.47	117.84	122.88	216.22	195.16	205.34	118.56	179.6	198.76
CD47	14	4.54	9.74	16.2	19.07	12.32	10.14	29.14	28.97	40.95	43.96	39.85	53.98	43.27	25.13	32.01	126.71	134.01	279.58	298.43	99.39	125.2	416.26	454.62
CLSTN3	85.73	72.62	67.8	37.26	78.24	85.51	64.68	78.01	230.85	195.72	189.44	224.06	222.1	253.59	175.59	176.98	25.38	36.82	7.9	6.58	45.17	57.97	9.92	9.24
LMF2	176.54	172.81	213.24	84.52	150.21	126.65	123.78	142.88	127.33	109.49	140.51	167.73	81.86	136.42	121.36	145.37	25.66	20.38	13.53	14.35	15.45	16.1	9.23	12.43
BGN	134.98	132.81	129.48	30.2	77.54	72.97	98.05	91.3	53.99	54.84	79.68	98.63	30.64	31.79	73.69	84.39	163.36	148.84	9.7	11.92	133.33	102.49	9.08	7.66
INTS11	124.43	118.22	127.5	135.12	130.63	120.34	147.47	131.73	88.53	71.42	87.83	94.21	77.61	98.69	112.4	119.39	37.3	44.6	70.4	66.09	86.2	48.74	70.33	73.28
UBE2E1	43.51	60.82	31.27	46.68	49.73	52.4	50.31	50.72	78.16	53.9	57.15	70.86	92.2	76.9	77.25	74.69	110.58	126.26	141.98	156.41	158.01	141.29	164.2	184.79
NDRG2	126.06	138.47	118.58	114.03	107.85	102.6	110.96	107.95	120.71	110.21	155.71	142.49	93.65	88.56	149.27	151.59	50.64	42.12	49.41	55.41	69.21	50.17	54.29	58.1
ISOC2	91.11	99.14	130.23	175.04	65.08	65.07	79.07	65.41	109.14	116.28	125.33	135.3	55.8	77.49	110.57	108.8	67.99	60.69	134.1	136.19	45.62	49.93	109.12	99.87
ACTR10	73.46	99.26	54.1	57.24	90.68	72.79	79.14	73.72	75.23	86.82	112.69	83.65	115.29	85.97	94.33	94.28	112.17	127.25	108.59	106.07	103.62	130.84	88.16	137.6
CBX3	18.77	22	22.34	13.25	24.83	30.81	28.47	24.77	11.59	13.35	9.02	10.66	40.7	38.03	17.4	23.78	133.83	144.06	199.52	198.18	163.67	164.01	217.52	216.31
DPY30	73.67	57.77	50.81	64.09	56.5	75.06	47.81	44.01	69.57	83.2	66.61	61.81	56.76	52.72	79.4	63.27	148.3	161.78	134.33	123.66	152.07	148.36	98.54	106.89
WDR13	127.43	143.89	162.24	203.01	105.15	97.95	87.64	94.53	115.54	103.98	117.49	139.83	75.66	80.12	104.16	100.86	42.22	41.72	29.15	33.66	50.05	48.92	47.97	30.22
PCCB	107.92	110.14	103.51	116.58	93.36	90.15	102.12	106.64	107.52	87.89	117.42	116.69	106.73	101.26	131.24	129.35	40.01	45	107.86	93.97	56.55	42.77	102.31	120.6
WDR61	79.31	106.99	99.28	101.67	108.55	84.51	99.35	90.65	99.95	80.84	121.61	95.93	87.29	76.63	103.02	113.01	85.07	89.29	107.77	115.56	78.32	87.94	106.47	98.23
TSN	127.4	115.12	81.59	93.17	139.61	136.63	90.03	105.6	105.29	80.93	102.13	98.5	125.64	110.1	140.18	130.09	67.45	65.9	62.63	59.15	99.37	84.21	38.6	61.66
ANXA7	86.17	93.23	76.29	83.96	92.78	103.02	88.16	111.02	116.62	110.89	125.93	120.95	90.91	101.13	118.44	108.62	85.37	72.62	112.29	96.63	65.89	74.19	71.96	107.44
TMEM147	66.43	75.86	106.06	154.77	83.98	86.38	81.58	80.36	85.19	90.69	73.82	76.46	40.3	75.17	92.26	81.67	95.37	105.45	82.09	87.15	147.56	107.25	82.36	65.49
TMEM179B	87.38	95.63	117.49	89.66	86.75	100.21	84.62	83.62	125.89	134.7	138.71	120.56	95.89	105.94	141.4	122.25	108.08	92.69	64.11	66.12	72.54	94.97	74.84	70.39
TARBP2	117.63	135.6	166.12	232.35	109.11	106.01	123.82	106.19	121.5	101.91	126.58	110.65	77.92	94.07	118.2	105.79	52.43	38.48	51.25	54.59	48.81	43.79	36.7	52.18
TUBB3	149.26	159.26	188.37	215.05	151.09	130.18	134.47	140.81	116.29	111.46	151.22	164.59	57.36	86.61	64	59.17	34.2	44.92	5.82	2.94	21.95	18.77	4.99	2.51
TOMM20	57.33	51.26	61.62	75.77	80.5	76.89	47.54	70.21	42.59	73.67	58.07	54.73	91.86	73.21	52.14	72.59	78.64	82.07	107.66	108.34	90.91	84.42	143.44	137.35
UPP1	145.35	155.79	201.36	264.61	147.83	152.9	149.47	120.42	71.22	84.8	84.84	83.86	44.07	82.02	93.41	94.17	47.12	45.8	19.18	15.32	71.01	51.52	20.84	17.79
PMF1	123.42	111.95	124.26	151.97	102.17	114.93	124.09	96.61	74.62	77.04	86.31	74.85	63.55	68.6	112.89	98.76	71.39	67.42	73.21	72.33	88.3	80.19	59.66	62.77
BRMS1	135.74	150.18	185.95	232.31	120.19	119.06	127.95	107.13	112.75	102.24	140.89	133.96	61.69	89.3	133.94	108.18	34.04	48.71	34.6	35.83	35.18	38.01	25.75	30.88
SERINC3	108.86	128.32	88.32	82.74	99.31	88.98	91.29	103.26	137.73	119.69	125.93	114.49	125.85	109.1	88.64	92.88	72	74.33	71.81	77.58	73.66	75.2	67.08	84.22
ERI3	146.61	150.52	165.19	167.93	119.51	118.21	144.8	121.84	90.44	90.56	114.37	109.76	72.3	93.33	136.97	120.83	25.23	39.78	44.37	37.34	37.21	43.74	37.79	33.9
C8orf33	154.08	132.45	85.36	87.35	74.97	69.79	71.76	85.67	227.71	206.02	200.28	185.39	141.98	129.16	129.07	111.76	40.35	37.65	19.69	22.1	44.62	41.38	28.62	26.42
COL4A2	72.79	65.33	57.1	26.39	80.03	86.13	68.66	64.31	80.6	75.19	66.25	68.52	48.4	81.19	58.86	67.43	40.54	56.01	11.52	6.63	59.28	58.38	24.21	23.11
DDB2	112.89	127.1	98.08	101.6	108.71	102.92	109.31	91.26	131.34	122.86	143.53	121	89.56	87.85	130.45	117.42	27.67	32.86	42	42.42	94.29	40.98	35.58	45.96
GPSM3	123.12	143.51	139	128.88	144.13	137.5	147.02	124.39	59.47	58.83	65.44	74.36	64.43	76.05	98.49	85.86	45.19	54.75	81.69	96.7	72.12	70.6	99.3	93.51
RHBDD3	136.12	125.07	172.09	126.3	127.03	120.37	146.81	132.36	89.78	80.43	130.26	121.53	74.06	106.84	152.43	145.61	33.37	32.19	48.35	53.64	48.52	46.16	59.49	55.8
SRP19	85.94	77.46	57.09	53.58	71.33	83.95	88.14	112.68	100.91	84.06	88.04	90.76	58.73	72.1	59.42	56.72	140.97	111.27	116.56	120.8	129.02	89.01	109.24	115.82
POP4	71.45	81.19	73.28	114.06	110.43	99.94	73.68	78.71	145.46	117.99	164.9	108.58	113.18	105.84	144.33	111.05	73.4	58.26	92.39	83.45	37.95	82.94	84.12	79.5
RAC1	51.14	42.73	39.13	24.14	43.5	44.47	37.98	40.55	49.25	63.68	34.48	36.54	46.44	55.93	45.02	44.01	104.86	94.62	42.9	52.28	88.73	67.28	48.96	39.76
ELOVL5	96.49	92.45	65.47	57.22	77.09	84.09	81.5	84.11	106.67	96.29	111.1	91.99	154.72	108.72	76.8	91.41	103.97	94.35	89.91	87.29	108.92	91.31	77.97	80.71
IP6K2	83.44	89.23	87.09	68.4	99.15	111	90.54	83.97	64.17	65.33	79.09	78.06	61.65	69.16	104.33	87.43	68.33	67.91	89.48	104.65	120.13	93.85	108.35	152.96
DRG1	127.85	111.04	93.82	112.22	110.63	96.55	90.75	101.16	67.39	65.82	84.35	69.48	56.33	52.42	88.21	82.53	70.54	74.8	102.42	104.91	84.98	73.78	100.32	111.22
SF3A1	119.98	110.85	164.37	40.36	151.63	148.16	192.53	199.75	76.33	93.41	81.65	111.01	84.57	98.53	134.28	128.77	27.48	34.56	48	48.45	82.2	43.28	42.6	37.15
RHBDD2	108.33	93.77	123.26	70.68	103.33	91.26	129.17	103.13	129.27	107.73	155.68	173.38	111.92	137.67	174.09	175.71	50.51	45.08	23.88	22.62	61.24	37.46	21.68	31.17
ALDH2	117.64	132.9	121.21	131.54	117.64	98.43	148.64	140.36	67.37	60.85	85.87	75.69	61.69	66.53	85.7	96.91	26.07	33.68	43.3	46.55	58.3	43.1	53.11	65.55
TEX264	119.99	119.85	134.81	173.83	116.41	86.28	111.34	84.42	115.99	93.39	119.61	112	90.85	107.42	123.32	149.17	48.64	60.78	55.19	48.08	61.89	49.51	76.74	71.72
MRPS2	135.9	128.33	155.47	165.37	119.24	111.02	133.19	125.29	61.72	64.22	78.49	82.46	55.67	70.74	96.41	97.3	50.32	47.09	88.8	82.57	59.55	54.03	88.96	79.39
SLC29A1	124.78	123.96	186.6	178.1	107.53	100	182.88	154.1	60.27	49.26	73.91	73.27	41.97	49.83	95.03	101.77	42.34	45.52	92.52	88.73	46.83	37.97	74.18	80.12
CYBA	23.46	12.45	39.9	79.61	23.86	32.32	30.28	26.77	38.78	75.88	30.17	45.22	25.47	56.16	71.8	45.16	57.04	62.83	27.08	48.89	28.38	52.1	63.94	32.66
SUCLG1	90.8	109.67	102.35	131.28	107.72	105.11	98.76	91.53	55.97	69.63	69.84	69.67	45.3	60.53	93.2	83.66	90.78	91.2	121.92	115.8	85.57	87.77	106.39	114.28
C9orf16	65.11	66.92	92.11	109.06	54.52	60.65	82.89	45.39	71.91	133.97	77.27	79.48	45.98	57.07	98.58	69.59	111.31	114.82	105.4	114.78	86.22	82.78	133.87	115.9
SPTAN1	73.73	60.83	47.78	30.72	85.81	86.87	61.75	66.38	125.53	106.45	100.68	118.99	84.01	115.19	88.58	103.91	125.16	127.7	8.57	4.45	112.24	102.02	12.74	8.34
ALG1	128.14	128.43	159.32	182.51	115	111.89	142.77	127.4	127.3	95.32	124.69	130.54	98.76	120.45	137.37	157.47	31.73	28.2	36.15	38.15	27.32	34.31	35.25	40.17
PEPD	96.61	88.03	95.24	100.33	98.81	96.43	103.59	97.48	156.31	121.11	143.07	142.7	99.52	132.14	144.87	150.76	88.57	68.28	43	45.54	67.11	59.83	33.63	44.67
CAMTA1	37.42	50.57	75.49	69.19	72.89	82.77	86.24	48	76.61	114.33	100.64	82.91	104.23	70.02	103.99	66.48	72.88	115.81	76.39	100.51	126.99	92.67	99.52	87.35
MFF	78.55	72.28	85.59	82.06	76.58	72.25	70.95	65.53	66.85	66.65	74.43	70.7	61.84	64.91	89.34	91.81	96.13	97.35	129.08	130.46	110.54	102.92	141.23	130.56
RUVBL1	123.3	136.62	155.98	171.06	124.31	111.19	161.6	153.93	61.28	59.98	81.41	70.21	60.33	61.74	90.06	85.79	35.43	45.18	94.41	90.72	42.76	50.43	89.53	103.62
HNRNPU	47.76	41.57	37.9	31.51	45.25	52.65	46.18	50.13	34.94	38.21	22.25	27.54	53.9	47.87	27.08	30.25	118.21	136.29	160.49	162.57	141.57	140.54	159.84	145.35
AP3S1	98.54	82.31	50.26	84.29	71.2	78.82	70.44	87.97	118.09	88.32	97.8	104.24	131.26	97.57	95.71	109.05	81.29	85.33	69.03	66.19	85.89	81.61	107.53	74.59
NELFCD	126.87	129.92	119.73	108.61	146.7	138.19	156.33	156.26	109.9	116.97	119.03	96.7	112.37	125.82	119.79	129.24	24.96	28.35	36.68	40.95	39.75	30.1	34.83	45.77
TXNDC5	99.14	99.28	53.39	61.85	96.99	99.68	69.57	70.03	81.21	76.19	53.28	52.78	54.33	62.87	43.54	53.18	49.46	50.81	51.78	50.53	32.29	44.41	43.57	40.22
H2AFJ	72.18	89.13	115.05	156.55	81.85	82.38	85.94	64.18	75.08	148.32	71.48	72.97	53.76	57.93	75.13	68.1	85.55	68.24	67.15	76.56	104.56	78.01	74.75	76.88
NNMT	236.84	232.77	229.15	339.91	161.67	167.36	161.73	115.02	60.03	85.98	51.08	56.96	24.46	25.94	45.66	35.55	12.2	4.55	2.57	3.97	1.22	4.25	10.5	4.75
SNAP23	100.68	102.34	66.83	69.42	94.54	114.25	87.82	105.05	85.34	74.87	96.33	80.72	108.96	89.58	77.5	75.65	85.63	87.55	110.34	112.9	100.66	102.88	103.74	115.62
RAB6A	82.47	71.63	51.5	48.69	75.16	70.51	68.85	75.46	102.66	106.57	77.87	101.29	173.48	104.7	61.08	68.37	152.54	105.93	85.42	89.68	97.13	124.43	107.27	95.34
HBD	2.92	0	0	0.45	0.39	0	0	0	1.62	1	0.74	0.84	0	0.24	1.12	0.21	12.28	6.58	862.87	1023.5	3.29	7.28	212.1	237.48
PPM1G	93.67	60.53	84.91	142.88	136.91	83.43	61.94	164.5	58.07	57.76	66.59	78.33	45.71	71.82	51.73	88.92	66.44	71.55	118.99	114	65.35	79.97	99.62	120.82
TAF7	71.46	86.82	62.04	67.12	70.45	75.58	76.75	83.96	77.63	78.03	78.85	80.84	90.14	77.32	70.83	76.18	122.51	123.42	122.76	110.52	102.44	107.78	97.81	111.3
ALDH18A1	123.34	128.09	110.59	124.41	123.04	124	149.69	135.5	88.5	70.91	114.59	94.38	105.15	109.71	155.13	143.58	25.88	25.44	52.12	47.67	24.29	26.98	47.3	64.31
NDUFB4	45.61	44.74	58.36	60.65	53.77	62.43	53.43	39.89	42.35	96.56	36.83	31.78	33.78	24.27	57.13	32.75	116.39	129.37	111.04	138.54	94.44	127.98	142.23	99.91
TMBIM4	55.6	64.27	65.03	68.84	60.44	72.2	53.37	56	68.75	89.26	61.53	57.8	81.01	56.87	67.99	47.83	171.2	162.87	131.85	156.75	129.65	151.4	139.24	112.15
TMED4	99.84	101.49	76.16	89.83	77.7	84.21	81.03	84.92	126.78	121.22	116.2	115.62	119.82	118.03	122.43	108.58	84.02	71.65	62.44	56.22	77.02	64.43	62.38	70.71
GYPB	8.74	25.56	12.63	19.46	3.04	8.86	14.91	5.02	0.97	2.81	3.4	0	0.8	0	0	0	12.4	2.62	684.49	736.67	0	12.35	407.3	396.27
PFN2	75.9	97.27	88.57	112.24	71.4	63.98	81.28	99.01	55.36	52.59	58.55	52.49	52.14	42.36	50.57	46.32	111.85	100.01	64.2	68.67	137.72	111.21	75.89	70.85
SF1	106.67	90.54	109.04	46.94	102.01	102.65	103.91	103.52	100.43	87.48	83.22	97.84	80.53	109.54	83.89	103.77	40.79	70.8	82.68	77.9	63.16	68.23	65.12	75.28
CNP	106.95	111.77	113.28	125.22	120.43	103.15	104.04	96.45	136.49	107.62	141.61	131.67	87.68	114.92	114.27	126.83	45.09	52.61	49.48	45.69	53.28	51.87	49.41	59.15
NCSTN	106.53	110.11	93.88	56.71	84.58	87.47	101.11	91.67	139.89	110.23	119.62	112.6	111.77	126.08	107.2	104.36	92.23	61.98	50.01	58.61	100.3	62.81	52.56	66.4
G6PD	189.57	172.09	220.46	157.44	142.38	127.8	178.6	163.67	57.88	56.75	82.07	89.1	59.83	56.03	80.96	82.19	20.96	15.65	69.31	73.95	20.63	16.8	53.9	63.53
MRPS24	102.9	90.24	126.65	196.53	85.77	106.33	100.27	65.8	56.97	84.92	53.28	60.36	25.6	45.13	89.53	66.46	54.94	49.26	75.39	74.1	50.81	68.24	58.25	71.44
SRSF11	21.84	22.84	25.65	29.82	18.94	29.24	20.91	24.91	16.82	22.42	13.75	21	28.63	34.36	12.32	18.49	142.66	134.73	151.4	170.55	182.29	157.15	167.9	148.56
YTHDF2	101.66	97.62	72.25	54.86	122.28	115.1	107.1	123.97	113.88	89.37	90.74	112.56	117.47	101.65	100.82	109.72	79.22	69.93	83.37	77.94	50.65	70.42	63.89	81.8
PDRG1	126.02	120.99	137.59	150.54	55.39	58.64	67.32	58.31	201.14	181.96	203.49	194.96	81.71	103.31	109.34	96.59	67.2	59.5	46.53	47.65	34.92	27.48	19.3	29.32
AP2B1	86.21	99.63	57.86	73.79	74.07	83.58	77.7	87.8	87.68	65.37	98.48	92.34	96.11	96.21	85.72	72.68	92.09	72.61	71.18	67.03	81.05	76.01	61.03	72.74
NIFK	47.22	48.61	52.61	59.37	54.16	73.38	62.81	59.35	22.57	31.39	24.2	23.05	58.03	47.04	39.53	42.81	127.15	105.75	163.09	187.1	220.78	192	202.68	179.09
LSM12	96.82	81.59	78.54	73.72	76.62	87.87	97.86	91.27	98.05	98.19	95.24	87.51	95.62	85.75	102.25	93.7	100.47	61.59	110.74	106.61	71.04	77.01	119.18	129.64
VKORC1	68.5	71.53	101.34	123.65	72.47	88.98	75.98	62.33	83.5	100.58	94.32	84.84	55.16	69.59	93.76	77.68	80.4	81.89	80.64	71.97	90.39	86.52	87.5	62.51
FKBP10	52.04	36.11	48.76	69.63	55.62	35.75	45.59	57.17	48.86	37.35	47.24	59.34	41.16	59.38	60.87	72.44	56.74	65.51	74.79	77.11	110.21	92.22	154.98	135.83
CLDND1	94.43	82.34	75.09	74.42	74.48	97.65	74.45	78.84	113.11	103.59	67.7	71.16	155.51	147.71	92.59	98.17	90.68	93.15	62.56	61.32	82.81	96.37	72.63	70.87
PSMG2	59.65	65.19	51.01	64.57	61.7	65.28	71.6	75.82	57.31	57.23	80.04	59.5	60.21	48.67	75.4	61.69	105.8	94.69	152.6	143.6	157.38	130.65	143.06	141.92
PRPF40A	16.56	33.27	34.31	49.03	30.9	45.79	35.45	32.62	17.68	24.17	7.64	11.68	44.62	36.11	13.17	24.91	134.4	141.94	224.33	233.69	210.65	170.09	213.73	214.57
OLA1	66.53	56.13	50.95	56.16	62.88	61.12	68.28	69.67	29.85	41.07	37.88	35.01	45.07	35.78	48.5	60.92	105.71	106.85	196.45	188.81	112.76	121.27	180.19	222.47
RBM14	123.65	106.34	136.8	84.06	114.31	108.14	134.28	116.94	103.74	90.26	130.71	135.39	93.92	94.41	136.5	132.46	30.88	34.86	61.28	59.83	36.19	39.92	50.72	66.86
DCAF7	103.14	110.17	96.66	94.68	108.39	104.05	110.08	110.45	105.18	79.42	108.14	103.1	82.52	80.88	99.41	100.41	76.62	67.56	82.72	76.21	66.15	64.33	63.13	66.09
DLGAP4	120.44	113.02	97.67	64.06	102.9	112.52	126.91	118.65	112.34	112.37	94.26	112.61	95.17	105.33	114.86	104.72	73.9	39.74	26.11	17.92	87.17	48.77	32.85	22.79
PHF5A	88.49	108.86	104.17	130.7	98.88	107.99	108.37	98.54	83.12	69.43	86.01	74.19	62.81	76.03	106.58	85.2	80.24	61.13	98.63	106.93	69.11	82.55	90.14	93.09
APOE	9.03	11.26	15.95	17.2	4.1	10.19	8.63	4.93	16.13	27.99	11.03	9.29	8.48	12.16	15.75	11.92	8.26	6.06	5.92	3.25	8.81	8.47	7.67	2.1
PTGR1	56.01	57.13	39.36	47.62	60.77	59.24	79.91	64.73	68.05	53.45	81.77	58.82	94.85	69.47	115.21	100.63	71.94	74.84	76.89	70.8	202	143.4	136.91	144.35
NRP2	117.92	115.14	94.55	107.42	91.01	70.02	51.92	109.15	70.11	64.22	128.21	157.8	54.04	64.29	87.45	142.64	149.28	145.53	23.1	8.17	138.13	99.96	10.78	11.73
UQCC2	60.68	59.14	102.06	154.11	57.08	73.28	69.16	58.58	52.45	90.72	50.08	57.17	29.71	31.31	85.54	58.6	69.86	63.32	76.66	62.28	50.02	72.94	44.82	36.25
PPIF	35.91	33.74	41.24	39.55	38.02	39.87	43.71	43.59	22.41	19.8	23.34	22.44	17.39	28.57	32.63	35.96	45.25	36.78	273.94	289.84	50.8	55.86	444.39	466.69
PAAF1	149.86	140.01	134.08	146.66	59.35	58.58	71.47	64.59	167.18	126.21	185.69	151.75	88.76	84.3	94.47	95.36	87.23	44.08	83.92	72.49	35.44	28.93	40.74	31.89
TMEM205	76.13	75.33	102.53	136.7	60.86	73.59	73.77	52.82	78.08	111.83	95.34	91.58	74.32	92.17	107.39	86.84	116.46	127.66	65.92	62.38	131.33	104.32	58.76	40.98
DPM2	126.13	118.4	133.4	100.37	100.06	106.8	127.91	103.25	114.4	117.39	116.07	114.39	101.5	98.96	161.2	114.08	38.33	53.97	49.19	47.64	33.16	51.05	53.58	54.29
HMOX2	102.89	133.37	106.06	121.18	114.8	102.37	100.96	86.7	128.25	116.76	132.7	125.41	99.71	124.61	99.43	91.07	73.75	67.51	57.3	58.57	36.65	60.39	43.46	46.72
C19orf25	110.17	106.47	168.28	203.53	102	101.68	132.41	98.05	128.92	123.3	144.76	150.82	90.2	108.78	154.68	123.16	15.99	27.4	26.95	34.96	23.75	28.98	31.41	27.01
FABP5P7	57.58	36.74	63.61	55.67	54.44	54.06	43.12	98.93	34.93	41.75	46.44	29.18	47.13	37.77	55.64	3.69	54.82	94.57	270.85	224.46	155.73	110.16	253.58	191.65
RALA	69.26	62.61	39.16	45.83	92.57	106.9	70.67	73.12	83.17	103.95	54.13	62.22	111.79	92.66	55.45	70.22	214.1	214.54	38.26	36.47	181.59	143.19	35.17	37.18
EDN1	113.46	104.44	32.1	20.09	84.79	93.48	28.64	28.85	419.68	421.26	172.55	209.07	137.18	144.78	23.87	35.48	24.4	12.95	11.32	3.19	26.81	19.87	2.91	2.01
SELENOS	102.93	91.49	87.78	98.47	80.16	78.5	59.85	67.18	167.58	178.68	139.12	127.09	126.26	180.28	119.18	116.6	52.4	56.82	39.35	35.1	38.34	45.63	32.2	31.59
LGMN	95.28	100.52	66.1	61.23	71.3	74	78.45	81.88	151.03	130.09	121.26	117.32	118.3	134.89	104.25	108.88	85.43	101.19	13.53	10.58	115.82	96.04	21.11	11.61
AGTRAP	98.57	100.88	165.84	226.21	75.86	83.55	146.15	116.63	87.49	75.3	99.89	96.14	57.06	58.97	112.95	98.59	73.01	74.98	43.1	32.07	73.67	76.22	38.61	52.76
CCDC130	85.7	85.71	73.09	88.48	92.52	93.33	75.53	83.93	136.37	138.37	146.09	158.54	111.83	137.21	155.92	144.61	92.52	86.7	26.7	22.76	65.96	84.37	18.49	27.03
MKKS	31.42	120.86	31.27	94.17	57.79	146.28	35.29	17.74	22.87	59.71	87.38	34.19	18.7	38.19	20.92	82.8	41.49	107.33	285.76	171.09	30.18	57.48	108.85	206.1
SSRP1	87.33	101.46	85.77	113.78	107.91	85.53	94.14	137.71	70.22	62.34	73.15	71.52	60.74	75.29	71.76	80.47	66	55.7	62.53	66.39	53.03	54.75	56.86	53.88
MCFD2	80.26	98.52	63.78	76.53	75.07	93.95	86.08	95.53	108.11	84.56	92.58	92.7	151.3	97.77	67.96	78.96	71.86	80.86	103.51	111.52	89.63	70.62	106.43	86.8
RNF114	90.03	98.05	119.6	162.21	73.99	74.21	79.94	77.15	97.22	118.32	97.49	102.84	85.13	90.76	108.76	93.05	66.64	60.52	62.94	54.93	94.88	56.67	44.96	39.79
PSMD2	81.48	74.87	76.43	74.66	75.11	69.56	68.78	87.48	80.29	54.9	61.56	65.36	48.84	61.08	62.6	69.97	70.27	67.87	69.68	75.77	126.17	79.25	85.53	86.33
42800	78.66	68.93	59.27	45.88	69.2	88.34	82.12	84.05	94.74	67.73	81.12	80.36	130.83	95.16	72.28	68.52	71.7	106.17	110.56	117.67	101.75	114.41	116.67	129.23
IMP3	92.11	99.29	121.61	159	97.24	99.1	92.82	76.5	52.4	76.96	78.21	72.89	55.23	63.56	82.62	72.71	70.34	68.33	120.8	131.25	75.13	82.02	139.11	115.71
PLEK	0.57	0.09	0.36	0.35	0.33	0.51	0.18	0.15	0.89	1.86	2.21	2.3	4.31	3.76	5.08	4.89	1.76	1.82	429.01	417.52	16.23	13.53	618.3	758.42
IDH3G	105.72	115.18	135.02	140.27	97.6	101.75	144.91	121.36	93.15	72.98	103.08	105.59	70.09	87.82	132.47	113.39	45.43	37.9	69.01	58.05	61.05	46.62	61.5	61.09
AC132217.1	6.71	5.54	20.38	9.61	0.45	6.61	4.43	7.78	63.72	102.78	22.82	47.52	9.81	6.4	8.9	14.85	246.8	245.71	72.65	35.41	63.76	49.54	19.29	31.94
LTA4H	62.94	62.06	40.88	41.36	81.06	71.91	74.74	70.38	56.17	52.78	63.18	57.78	86.93	60.31	85.06	87.35	124.06	97.03	112.86	98.93	134.61	104.61	124.58	127.71
TSR2	80.53	90.6	84.67	69.56	93.92	96.17	102.95	98.27	143.77	134.83	120.8	108.58	136.81	156.55	156.09	134.53	49.7	52.05	43.01	42.82	45.42	56.69	41.44	39.09
RPL7L1	78.27	76.83	69.73	47.16	70.84	70.66	68.64	73.67	75.91	97.29	81.09	68.17	85.38	82.41	86.32	85.97	82.22	77.02	139.29	122.85	103.47	97.22	127.3	137.57
CHTOP	98.68	91.68	83.71	94.82	96.27	87.99	96.94	104.65	83.45	79.1	105.06	88.13	85.1	83.67	92.7	92.19	54.94	62.65	88.38	81.34	66.71	61	72.01	94.53
PDZD11	102.15	106.43	88.29	119.17	80.06	83.18	78.62	75	123.26	126.95	107.7	103.23	92.49	87.71	133.06	93.23	103.71	97.38	48.71	53.27	88.22	82.46	52.27	46.12
MAPK1IP1L	92.03	115.99	102.61	33.21	112.9	138.12	129.09	111.88	88.69	79.24	59.35	90.94	90	79.16	81.5	97.77	73.25	75.94	97.16	95.37	67.34	76.01	76.85	83.86
SNRPD3	45.95	46.25	66.21	69.16	45.6	65.63	47.52	52.12	34.06	70.9	45.16	42.96	28.71	36.02	78.58	42.99	118.11	97.69	127.52	128.35	79.48	88.23	146.32	90.01
ECE1	104.64	90.65	68.02	51.02	98.9	92.92	77.7	85.35	147.07	134.4	121.08	135.46	112.57	131.18	87.64	97.84	42.01	40.41	16.08	16.66	43.12	45.89	23.93	17.99
UBA1	86.82	77.72	72.99	67.97	98.78	87.64	96.62	99.41	61.93	51.43	61.76	64.73	65.24	87.25	90.99	110.85	62.14	64.8	62.25	66.84	96.9	97.92	96.11	92.49
ACTL6A	94.07	98.61	85.36	112.67	113.02	103.95	121.5	119.19	74.64	53.04	71.16	51.74	82.11	73.8	87.59	90.77	68.6	61.61	115.52	103.73	90.59	75.11	84.7	107.34
PLOD3	129.9	121.54	118.14	111.55	107.14	87.34	123.93	113.97	117.26	106.54	141.44	152.57	86.41	112.05	106.01	117.67	30.71	42.78	22.25	23.88	40.73	29.66	22.37	16.84
PRPF31	116.58	136.05	111.46	104.8	125.2	114.27	134.82	135.54	109.59	99.21	108.5	111.72	71.93	98.77	137.65	125.38	28.05	36.05	40.66	40.87	21.06	37.91	34.46	43.33
DHPS	102.89	106.97	116.95	175.13	92.56	88.14	106.19	91.94	57.55	51.58	68.86	73.13	51.08	62.6	85.47	71.68	76.95	44.14	71.99	88.56	79.87	78.35	119.66	97.18
WASF2	91.54	78.75	65.94	51.11	118.92	88.2	80.02	96.92	108	95.33	96.01	123.12	84.88	99.99	79.41	93.89	88.46	108.62	53.02	53.49	101.68	115.33	47.65	42.87
PSENEN	86.03	88.46	110.85	124.49	85.51	93.96	85.81	55.96	86.21	123.22	85.35	70.35	39.1	74.24	99.27	63.63	86.17	112.78	68.33	68.03	92.52	101.07	57.02	61.37
STYXL1	126.4	119.87	129.36	133.23	111.37	83.95	104.52	85.65	74.65	71.12	99.31	98.1	57.31	77.49	103.62	84.75	62.22	61.66	71.28	73.24	71.21	59.82	65.74	75.58
LIMCH1	84.81	74.8	48.82	33.9	68.81	91.33	56.24	56.19	69.89	72.27	72.11	90.45	100.19	89.62	65.55	78.21	261.56	245.94	6.47	2.27	302.35	229.52	3.03	4.5
MMP14	71.46	66.53	54.36	61.57	92.03	72.07	61.56	94.99	103.82	81.98	97.74	112.71	59.35	111.55	62.33	76.14	66.06	96.89	10.51	11.19	62.79	95.46	12.35	12.31
KPNA1	90.09	108.79	72.39	72.46	102.02	110.59	99.39	107.52	161.2	124.44	186.82	143.07	196.86	157.57	118.21	124.74	24.88	23.97	24.91	19.56	20.09	28.13	21.06	32.73
ETFB	58.98	85.76	87.94	104.95	75.46	71.84	79.16	74.02	80.95	79.67	66.29	67.6	36.39	57.34	94.42	71.31	67.35	71.3	93.22	105.29	48.2	67.16	89.19	81.51
TIMM10B	103.99	105.19	87.87	115.74	106.12	114.52	81.82	87.72	140.85	118.42	140.8	137.66	111.64	109.75	149.64	132.43	31.73	44.53	51.04	54.92	39.14	47.85	54.05	53.56
POR	82.58	89.42	113.38	142.22	101.38	109.96	126.64	101.53	83.75	89.43	134.3	123.23	72.31	107.46	143.85	131.24	39.45	51.94	33.98	41.98	76.82	46.42	46.64	37.29
SPTBN1	83.12	65.53	53	38.38	76.06	78.57	64.01	80.53	112.94	104.91	86.5	105.9	130.81	134.19	70.13	87.89	152.09	170.34	22.78	23.01	106.01	123.27	22.95	25.49
CYB5A	91.81	88.66	113.53	104.88	53.96	72.06	56.97	60.77	85.21	97.7	82.74	72.71	45.02	53.35	82.07	64.06	112.83	99.01	47.31	49.37	100.71	78.24	58.64	52.37
PPP1R11	129.13	112.46	98.94	77.03	114.44	106.58	117.07	102.05	136.67	108.7	125.84	117.33	112.64	110.54	109.93	108.44	68.05	76.92	48.67	48.09	37.14	56.4	38.8	50.4
DHRS3	103.03	86.47	115.19	115.63	75.53	60.78	58.29	47.69	114.77	106.99	84.4	90.31	65.71	85.96	79.6	66.3	169.95	164.18	82.16	80.01	118.27	101.32	67.74	62.66
NT5DC2	72.07	69.99	88.67	74.91	65.46	66.14	57	60.14	41.74	39.8	35.51	36.29	23.31	44.45	59.19	61.9	40.47	40.86	42.08	35.55	54.32	53.74	45.68	35.79
IGFBP6	1.28	6.67	9.04	21.53	2.63	2.85	1.31	9.89	2.6	5.98	3.62	3.63	0	1.92	5.54	0.63	7.89	5.45	0	0.17	0	0.48	0.91	0.7
COMT	54.04	43.41	47.26	40.01	118.85	112.35	134.87	98.1	81.61	79.74	70.67	70.94	116.87	157.46	193.55	168.99	20.48	14	24.21	20.63	51.34	75.95	130.37	138.89
SMC4	12.99	6.48	10.29	14.42	9.33	12.74	12.24	12.02	2.65	1.14	1.55	0.72	7.93	9.4	1.37	1.44	176.11	126.65	323.13	276.66	148.09	184.24	248.37	249.69
FASN	164.27	153.54	214.87	33.18	181.12	157.9	221.49	195.93	73.89	55.9	67.29	82.33	40.35	72.23	116.45	104.08	15.93	4.67	12.79	18.47	14.6	9.92	20.45	22.4
ADIPOR1	82.31	79.67	72.08	100.97	101.03	79.75	70.47	105.29	131.35	108.41	114.75	111.08	92.58	115.75	87.88	114.83	58.18	54.49	58.87	68.86	78.66	58.53	59.76	74.94
MTFR1L	125.09	97.48	87.93	95.9	98.87	84.37	81.98	85.28	118.2	89.08	119.86	118.05	111.35	108.98	112.85	124.22	52.11	51.35	83.38	70.55	32.16	44.42	63.96	92.32
NDUFS4	27.51	28.64	21.69	28.64	47.22	50.5	42.15	49.48	40.65	52.68	40.31	33.32	56.84	46.58	78.46	47.27	85.24	99.79	87.52	93.62	166.75	186.79	147.86	148.92
SEC24C	130.55	117.96	102.32	66.68	106.08	103.79	137.37	133.76	132.34	109.89	138.2	137.84	133.61	130.82	131.47	135.91	20.14	20.9	18.04	17.45	22.46	25.01	15.93	21.27
PNRC2	183.97	43.84	83.7	34.79	73.56	136.19	51.37	88.12	31.73	84.07	31.29	42.92	76.64	45.97	42.33	115.07	145.51	57.46	95.27	171.43	100.75	77.54	84.64	128.68
AAAS	130.99	132.76	155.59	123.21	104.25	92.56	130.93	131.73	57.46	45.19	75.56	68.74	43.8	48.32	76.78	84.82	52.51	45.78	85.97	85.24	66.3	52.05	77.44	90.77
GMNN	58.51	62.81	52.8	58.62	76.84	85.11	67.39	68.29	16.37	20.98	27.13	19.85	30.69	27.58	70.07	50.19	73.4	95.17	229.2	224.74	159.6	133.78	199.16	212.16
CHMP5	68.93	63.03	52.22	67.55	61.35	75.03	57.56	62	67.43	68.54	75.2	77.18	68.13	55.57	64.03	56.55	126.58	130.74	98.14	107.22	158.4	117.74	110.45	108.41
DYRK4	94.67	67.67	50.55	66.17	93.52	103.59	102.79	94.43	71.22	57.3	83.3	72.41	76.75	88.22	208.58	188.48	118	64.53	45.94	41.22	99.6	95.77	55.95	44.03
RFT1	116.74	119.35	141.86	169.04	96.8	96.43	129.17	120.56	107.53	98.36	125.53	109.26	111.87	114.33	131	122.85	17.09	24.04	46.87	42.51	19.84	24.2	35.83	50.57
BIRC5	160.81	154.83	162.98	169.74	189.56	175.21	184.33	195.69	17.69	16.09	17.65	15.03	18.82	20.79	41.96	46.01	10.2	16.22	66.92	66.54	67.6	39.48	66.03	67.4
NOP56	71.46	54.73	52.93	70.62	62.72	65.22	56.79	56.68	33.88	39.7	39.81	31.35	37.35	43.65	55.57	52.24	66.42	46.58	173.2	149.13	60.29	66.59	135.53	162.09
SEM1	32.86	25.5	17.73	29.26	28.42	34.19	29.24	18.87	38.03	118.64	37.22	27.4	57.68	33.49	64.98	51.97	61.17	58.63	43.84	45.99	40	87.81	47.71	41.97
NDUFB11	43.51	62.93	85.65	113.2	62.1	72.07	56.65	51.96	40.35	93.81	53.57	46.15	33.28	36.7	66.59	53.24	107.07	94.38	102.24	107.92	88.28	94.82	114.54	99.41
MRPL36	106.23	82.8	92.49	117.73	91.27	114.67	68.38	83.79	80.2	135.8	108.29	70.17	52.48	60.33	114.05	71.09	73.44	76.46	80.24	77.86	65.74	86.1	76.66	58.6
WDR6	125.35	118.73	112.55	95.56	103.81	100.75	111.53	112.46	92.34	72.9	111.04	114.53	68.24	84.91	88.37	95.33	35.96	43.05	49.88	54	50.52	50.2	53.58	54.13
DFFA	101.44	90.03	104.14	78.76	91.21	89	102.01	98.22	134.43	126.06	143.8	133.24	102.55	121.1	135.53	123.93	58.04	47.99	35.72	35.98	38.03	44.35	38.62	38.59
COG4	166.35	142.29	163.92	144.52	103.11	92.33	124.79	119.75	116.8	75.25	98.6	103.6	70.21	81.15	104.92	98.87	43.32	32.06	40.73	36.16	33.28	29.4	37.94	26.31
SNCA	29.84	26.34	21.79	28.02	26.45	25.13	20.9	16.91	82.55	62.7	68.22	75.15	62.04	63.49	51.8	57.46	93.08	85.61	238.61	262.41	81.79	79.61	275.53	318.8
ARL6IP5	75.61	69.17	69.15	59.91	65.7	67.12	65.44	72.09	92.2	85.86	79.3	75.19	102.77	83.57	82.64	69.24	108.05	106.3	107.91	108.62	64.95	84.35	98.7	91.99
POLR2F	68.38	77.37	106.55	139.79	80.78	99.27	75.64	62.71	68.55	127.48	81.93	57.7	39.1	60.34	90.45	67.11	63.7	82.94	77.97	77.92	51.02	71.3	78.23	76.76
SELENOK	72.13	73.52	69.63	90.03	50.79	93.57	55.42	73.57	127.09	156.63	120.12	93.41	86.45	101.53	135.38	91.2	73.4	61.75	49.14	47.7	53.44	60.96	55.64	37.95
FLOT1	71.41	64.92	91.23	162.81	92.19	69.52	51.36	83.52	86.27	72.53	88.87	108.98	44	86.28	59.92	93.71	45.22	61.71	42.64	46.36	73.83	65.35	41.69	51.06
DYSF	76.39	65.04	50.46	37.34	101.77	87.89	105.17	112.73	125.59	100.89	141.38	147.85	134.09	128.09	153.35	167.8	50.3	58.76	1.15	0.78	60.89	62.31	5.07	5.41
RGS10	29.02	26.44	40.93	39.71	36.05	53.31	38.38	44.83	42.04	54.83	44.75	34.36	41.82	37.44	61.45	49.4	57.52	44.89	268.23	261.49	79.36	85.23	251	245.84
MRPL12	89.33	77.3	144.13	266.66	72.63	58.73	62.24	64.45	40.95	33.57	41.68	45.97	23.42	32.66	51.81	48.16	30.69	49.53	126.39	134.59	52.7	45.68	102.92	92.1
MRPS12	106.42	100.45	186.06	216.27	95.85	105.1	110.13	88.34	53.31	74.2	63.58	66.67	38.41	47	91.28	68.76	45.82	43.13	91.25	82.71	65.16	53.69	95.16	80.75
DDX47	103.62	114.55	104.99	84.19	99.61	89.75	105.99	100.13	95.19	78.99	86.44	73.11	104.51	88.74	106.81	95.4	86.36	57.51	73.07	67.64	57.02	60.03	55.27	70.72
ATP6V1E1	46.62	45.29	38.06	54.16	44.55	53.75	53.91	52.75	67.17	67.22	69.41	71.06	62.08	63.8	60.91	67.29	146.42	127.3	100.85	105.65	119.24	128.05	103.81	105.24
PLEKHB2	67.06	77.11	61.09	67.12	80.02	77.66	70.33	77.62	132	104.49	135.28	118.85	126.74	112.58	100.8	110.15	80.68	65.9	64.91	62.79	63.7	67.2	59.82	79.56
FTO	102.5	85.14	82.12	53.22	104.88	91.09	114.1	110.65	112.91	75.95	114.98	102.89	132.8	103.16	113.38	116.03	77.52	58.55	52.92	51.77	78.21	65.59	47.82	47.23
TPRKB	33.69	34.63	37.49	46.36	29.2	52.39	34.68	23.07	35.36	55.79	33.75	24.7	41.1	37.75	41.04	24.11	258.2	237.06	130.8	139.55	191.18	194.05	143.25	130.2
DCUN1D5	72.62	66.99	83.55	117.41	86.65	79.71	63.66	95.05	79.91	80.57	74.27	77.34	64.67	72.49	58.33	62.78	72.25	72.12	129.19	128.64	46.06	66.75	142.12	142.74
COL3A1	147.61	157.65	146.1	64.31	117.78	113.43	172.22	180.91	26.21	22.05	33.51	30.05	47.4	44.94	80.09	90.24	20.05	4.57	2.47	1.4	40.39	25.37	5.21	4.87
SF3A3	87	115.57	86.96	110.35	115.94	108.43	111.99	127.37	80.02	62.98	73.05	65.21	96	72.76	95.32	96.53	43.79	35.87	89.83	96.24	69.7	52.15	68.73	90.5
TRAPPC4	94.23	88.51	110.47	140.95	58.38	81.27	72.41	62.96	88.86	107.37	90.7	74.81	67.01	79.22	74.48	62.55	104.2	79.04	90.94	81.69	74.72	68.29	73.82	65.25
TOMM34	101.96	102.84	100.13	91.67	97.29	89.97	122.81	130.95	91.48	72.8	96.82	90.69	90.96	114.11	122.82	121.16	54.72	48.39	57.79	56.78	55.48	51.35	61.89	74.63
TADA3	151.93	137.31	144.75	188.85	117.49	113.04	114.12	120.63	54.63	49.41	67.22	66.97	42.08	61.2	52.07	68.14	42.78	42.8	78.52	90.67	53.96	47.59	73.16	83.77
NUDT21	75.46	74.91	87.91	89.98	107.79	99.23	79.38	88.56	50.05	55.15	74.83	57.58	52.44	55.3	73.33	63.15	61.95	72.56	73.74	71.88	121.6	99.04	95.94	79.19
SH3BGRL	11.58	11.41	10.71	9.22	16.76	24.22	25.93	17.58	16.74	21.6	21.26	16.36	54.13	33.61	19.46	18.85	186.31	166.14	243.22	236.23	176.7	157.22	230.78	252.38
PSMG1	57.28	63.91	72.61	80.9	62.26	80.54	73.22	80.91	48.1	41.99	49.36	41.78	53.83	45.24	65.4	55.82	70.28	76.5	177.25	194.49	131.06	92.68	150.22	162.23
THOC6	128.7	126.14	177.69	239.56	107.04	96.88	143.69	99.26	70.61	75.2	79	81.61	46.16	70.55	100.78	85.04	44.57	31.55	53.01	60.44	32.86	29.23	42.92	55.37
GIMAP4	44.66	50.03	14.75	10.76	58.25	61.88	23.87	21.05	269.12	238.04	121.16	126.63	195.92	172.99	83.21	93.56	154.38	157.27	3.18	1.28	124.4	134.98	0.48	3.17
C20orf27	116.33	132.87	216.71	162.4	103.85	99.23	133.04	117.91	44.65	53.79	66.91	65.53	33.49	43.71	69.88	77.27	37.67	51.52	94	97.37	47.82	45.05	89.41	84.18
MRPL34	51.23	43.48	55.07	104.74	75.25	75.07	55.86	70.68	77.8	134.34	109.98	91.74	50.4	88.41	87.02	78.57	64.98	74.88	114.3	115.38	61.53	98.41	120.2	90.27
PAFAH1B3	107.62	103.18	142.93	202.42	87.85	89.35	86.84	70.6	58.13	86.01	72.64	82.14	44.48	47.71	83.93	85.1	93.07	84.22	71.49	81.66	40.92	70.44	57.83	51.06
FKBP2	82.31	45.1	61.42	76.11	65.2	66.72	44.07	47.12	121.7	208.94	84.87	81.84	66.83	86.12	117.08	86.34	44.55	51.32	74.76	63.69	53.77	44.73	65.25	67.07
FP565260.6	115.47	109.42	135.09	160.58	53.57	70.89	62.77	66.26	95.6	101.47	100.72	96.25	32.53	47.51	66.48	61.8	51.1	81.61	131.72	137.33	28.72	37.29	61.26	77.92
RPA1	116.95	122.6	101.64	97.37	96.23	137.84	118.52	144.64	84.72	76.25	100.17	85.44	64.79	96.73	123.76	98.83	38.69	30.75	54.3	51.47	33.24	36.22	33.1	45.34
42989	43.77	36.2	35.6	34.55	41.3	47.37	44.29	49.26	26.5	36.56	21	26.72	58.51	53.84	24.47	37.96	139.32	170.82	92.25	85.67	173.75	118.84	93.3	77.34
CAPZA1	40.72	34.84	33.42	36.18	35.48	38.54	46.19	41.53	44.52	45.67	35.26	30.13	77.79	60.77	34.93	40.96	117.49	112.87	215.82	209.26	112.59	106.27	155.61	200.05
UFC1	51.02	61.76	51.67	56.47	56.48	69.88	55.41	50.96	79.84	101.33	81.83	69.71	63.61	57.1	97.51	70.48	84.71	88.29	79.05	96.38	74.66	80.28	74.93	78.29
GNB2	36.12	31.25	41.23	91.6	43.15	29.9	21.27	35.96	41.6	35.81	31.79	44.07	17.85	49.98	26.36	40.31	79.81	91.28	61.66	81.38	90.89	92.14	70.93	51.87
IMMT	88.99	88.96	69.28	68.79	100.77	94.8	96.81	118.41	76.06	70.75	76.88	66.79	81.8	83.98	84.38	86.9	52.42	50.69	91.83	89.16	61.57	49.13	88.82	99.76
TMEM222	110.39	113.11	126.96	104.87	106.48	100.75	94.38	77.8	129.23	119.8	113.05	114.76	89.81	128.07	117.32	110.16	45.4	39.05	34.31	35.39	39.86	39.42	28.5	39.52
KEAP1	94.13	107.59	112.39	121.65	94.32	91.07	102.82	94.53	107.17	101.33	129.26	129.49	85.65	101.86	123.8	128.76	41.64	28.29	47.51	43.18	23.9	36.7	33.67	38.84
CCDC90B	82.5	79.26	55.55	64.62	73.85	78.23	55.39	77.05	79.42	87.43	75.88	73.55	99.1	64.12	69.28	61.37	164.16	115.82	70.76	80.59	116.28	108.62	78.12	62.71
IFT27	97.8	101.52	121.95	143.28	88.6	88.27	93.3	72.05	106.9	98.82	116.09	112.11	75.37	85.1	126.9	108.01	50.13	71.5	50.93	52.01	60.06	57.11	46.52	48.12
ALDH9A1	83.38	83.5	68.07	66.9	89.62	83.24	78.93	89.94	101.69	86.32	109.25	106.07	102.17	109.38	115.02	98.91	75.73	66.23	51.34	57.79	94.2	69.03	43.72	59.27
RNASEH2A	110.31	106.05	149.49	190.93	108.65	117.66	116.06	96.49	44.01	37.6	58.31	53.57	30.73	31.49	94.89	72.27	45.23	50.19	91.56	83.44	57.33	60.08	64.98	63.19
DYNC1I2	57.83	53.52	39.29	41.08	59.83	61.82	59.5	56.25	57.79	49.74	44.65	43.11	74.57	77.87	58.86	54.64	92.68	122.09	65.89	82.8	113.2	129.17	88.64	59.32
TMEM167A	59.69	55.83	60.15	78.01	70.7	91.6	79.45	57.24	69.62	55.76	71.21	66.56	86.37	76.45	75.09	55.86	90.7	86.86	123.86	127.68	80.99	106.94	110.17	126.97
RAB8A	95.58	99.16	79.91	64.51	88.87	86.78	100.18	85.53	118.33	114.82	103.2	105.4	107.41	115.96	117.96	103.26	11.02	39.99	93.8	88.79	37.87	29.97	76.51	106.73
SDHB	65.95	73.71	70.52	80.13	62.83	72.76	58.85	59.54	57.83	65.34	73.39	51.96	61.21	52.18	62.24	61.49	77.06	76.71	149.17	159.45	139.35	89.13	142.82	122.58
TMEM14B	51.02	63.29	71.19	83.84	39.35	48.67	40.37	47.91	46.31	55.77	46.89	48.79	30.25	32.97	51.14	47.34	115.73	102.05	165.7	177.63	98.35	101.28	150.06	140.67
PGRMC1	43.47	36.21	32.56	43.53	53.38	52.69	59.13	57.31	42.73	43.31	50.16	43.85	72.44	51.71	57.29	63.19	137.35	136.01	118.67	110.4	166.08	144.52	116.5	139.03
CYFIP1	100.91	112.57	90.1	94.36	114.53	108.48	106.9	115.63	103.83	86.49	107.05	104.33	100.12	96.69	110.98	113.99	37.7	38.31	47.85	39.84	25.72	43.04	50.34	45.58
MAPK3	70.3	63.53	58.32	58.29	79.48	71.18	74.04	60.5	128.71	115.86	115.11	119.46	90.04	117.56	120.72	123.95	96.41	78.08	29.54	27.79	87.28	75.93	29.45	24.18
TM4SF18	55.73	38.15	22.84	32.31	86.84	85.17	53.78	40.31	141.95	111.39	152.08	127.5	230.04	159.75	105.7	111.56	142.39	143.59	7.71	2.19	144.01	111.87	1.83	2.76
SNHG8	69.75	49.18	80.1	75.24	35.92	65.53	50.99	51.86	25.18	49.05	36.68	32.76	21.16	33.53	64.28	46.9	17.16	36.48	143.45	128.9	48.88	60.45	221.4	176.9
TRIAP1	78.64	64.89	52.51	72.14	51.21	57.6	43.07	50.16	141.05	155.33	135.94	108.54	108.27	91.23	89.18	74.47	83.1	81.8	81.89	80.24	65.66	73.67	61.57	63.48
FUBP1	59.41	69.18	55.34	52.71	72.48	69.96	81.78	96.1	68.91	71.77	72.96	76.69	81.99	75.24	69.47	76.15	60.8	63.96	86.62	100.6	52.05	73.97	103.59	76.19
MRPS28	57.23	58.23	47.64	52.42	33.45	54.53	68	57.25	35.65	46.83	53.72	39.12	42.58	37.06	60.25	47.43	134.08	118.63	162.02	157.95	167.74	119.6	146.23	142.95
RNF40	76.76	87.09	100.42	71.99	120.29	109.24	91.51	80.41	150.95	148.01	128.68	128.46	125.07	113.1	118.25	101.19	43.63	31.83	31.03	34.72	31.8	30.86	28.25	29.88
STX8	47.77	42.21	65.22	74.78	47.46	63.09	65.34	47.06	66.18	111.42	95.44	60.68	69.22	52.85	104.09	73.84	139.62	91	83.49	71.74	82.28	79.21	72.24	67.53
PSMB2	60.37	72.6	78.31	54.46	64.41	92.65	72.13	73.07	69.77	89.47	84.66	70.46	73.97	75.18	110.8	84.66	94.66	86.61	85.75	85.29	76.94	81.62	78.54	86.63
HPS1	70.4	91.27	100.95	86.11	92.96	88.56	104.44	90.37	110.45	81.07	103.35	105.43	69.35	98.62	114.87	108.22	46.72	30.46	86.67	90.72	42.92	43.4	109.28	106.59
CAPRIN1	50.76	34.69	33.9	63.08	45.21	48.19	31.48	57.65	23.98	22.28	26.55	27.82	42.28	40.91	29.53	39.12	114.66	129.55	143.01	140.94	149.23	131.39	139.23	147
BNIP3L	36.4	41.31	47.8	35.71	56.91	63.91	42.06	36.26	48.01	43.33	37.22	37.9	69.81	65.97	46	44.17	143.04	125.81	131.57	124.29	221.67	131.23	156.48	130.07
TBCB	35.58	48.46	63.21	124.44	82.12	52.71	29.74	54.63	38.97	84.23	38.08	52.6	28.16	39.36	50.98	44.59	37.06	93.44	66.86	82.46	118.73	83.61	89.32	82.18
SUPT16H	90.9	75.75	62.58	64.62	70.3	88.48	85.98	85.51	43.79	40.33	28.96	47.03	61.32	46.65	40.25	42.96	87.66	96.6	151.26	160.93	88.72	100.32	137.83	149.77
MRPL24	83.57	104.03	157.94	176.09	104.37	119.77	128.22	100.85	56.75	73.08	66.82	63.13	47.71	63.77	107.92	81.92	45	34.05	73.18	79.5	40.2	47.17	82.95	63.53
PTDSS1	107.64	104.83	84	94.63	100.19	93.9	83.97	95.38	103.49	82.45	110.77	100.12	79.43	80.59	104.49	108.95	35.64	44.39	58.3	64.6	52.16	36.51	64.4	66.92
EHD2	145.57	134.25	137.33	32.99	146.26	133.83	171.98	147.59	96.14	88.58	89.44	103.03	82.77	91.05	71.72	72.94	37.86	31.14	11.59	10.95	49.79	39.57	15.84	16.92
STARD3	93.87	87.14	109.95	99.39	112.39	97.69	77.16	108.64	113.58	126.63	131.43	144.97	80.73	113.69	93.31	116.86	50.99	36.83	36.93	29.93	28.92	39.15	28.34	49.1
PPA1	64.45	74.27	70.24	81.92	59.7	53.18	67.23	73.76	47.37	43.28	46.3	38.62	58.05	47	49.3	41.07	53.76	63.76	204.09	199.37	48.25	67.16	164.55	172.21
PPT2	131.51	109.43	105.88	110.58	72.1	77.91	87.89	75.91	175.44	148.08	150.67	127.46	107.85	117.89	78.47	73.14	35.8	41.26	29.2	26.39	35.26	67.5	31.53	28.06
NDUFA6	58.93	65.24	76.74	87.11	70.71	91.07	61.5	59.84	82.48	126.31	76.31	64	69.73	61.75	103.97	70.85	55.6	60.87	83.99	71.19	67.99	49.19	69.92	54.07
CLTC	35.94	42.43	35.61	19.75	39.85	47.72	52.85	51.1	37.19	39.92	20.15	31.06	79.52	62.62	25.33	35.38	157.95	158.37	121.09	120.99	189.39	137.1	138.29	128.57
PFDN2	37.93	44.32	41.68	51.73	48.62	41.41	45.65	36	60.06	95.49	52.26	47.01	23.43	56.71	69.83	59.88	76.3	86.99	100.48	101.29	80.05	97.47	104.17	104.29
PISD	113.84	112.44	95.55	97.63	90.57	97.12	107.42	92.98	148.19	115.92	121.17	115.74	92.24	112.04	109.75	100.61	24.61	26.85	51.16	57.54	50.26	24.51	42.98	48.46
SNCG	120.29	98.64	117.28	169.98	96.27	91.82	93.82	70.4	105.19	92.66	110.79	101.04	64.85	67.01	104.74	94.31	54.04	54.57	54.48	49.62	44.03	59.63	39.42	29.85
RCN1	25.07	20.81	17.89	47.66	35.09	20.02	13.2	37.12	20.87	28.04	24.15	30.78	30.96	32.81	12.94	31.14	106.2	152.75	80.31	79.06	159.46	150.97	112.12	121.88
RPL26L1	99.9	56.35	73.59	71.28	60.81	75.99	53.61	70.16	75.51	118.03	105.74	99.37	86.43	68.1	114.17	86.1	82.34	74.29	68.45	81.54	50.3	85.85	66.44	64.69
SFT2D1	52.14	52.62	45.26	66.34	47.37	75.88	37.82	51.9	101.37	116.51	70.42	64.72	82.01	89.72	75.85	53.15	61.73	65.84	154.42	182.86	81.56	87.88	135.28	142.61
FBXL5	85.12	90.72	78.11	86.5	94.28	86.88	81	96.02	145.61	105.81	117.73	114.45	137	121.86	104.11	121.86	68.68	48.36	33.17	22.29	51.83	45.03	29.16	24.03
DBNL	70.18	68.84	100.65	202.85	129.32	63.23	47.6	103.51	59.82	56.23	75.75	113.2	45.13	70.49	42.83	92.26	44.26	65.32	94.49	85.97	97.3	67.82	84.61	93.91
CXCR4	34.88	43.96	12.28	13.98	46.37	44.4	13.7	17.37	111.81	110.96	39.23	38.04	137.2	135.75	29.02	30.52	291.9	379.18	6.61	3.56	152.98	388.9	1.62	8.76
HMGB3	92.11	73.99	73.66	73.4	77.48	127.54	98.45	91.42	29.65	34.2	30.9	26.22	34.29	34.46	42.13	33.99	54.78	66.99	118.5	114.36	62.54	70.68	95.65	105.45
NMT1	71.23	71.71	67.74	74.08	72.28	83.78	103.67	82.59	89.15	95.96	86.15	86.63	53.07	90.83	83.83	77.55	25.47	30.29	47.03	44.17	21.26	22.21	50.13	41.06
FCER1G	28.98	30.77	25.5	20.9	23.91	26.51	20.03	23.5	19.42	15.45	26.81	17.46	12.95	6.9	42.4	23.59	18.76	30.09	375.81	444.3	48.67	25.84	346.34	282.68
STX5	122.58	127.64	148.23	168.51	104.48	92.97	126.27	111.97	95.9	79.09	136.42	124.52	91.64	90.61	113	117.4	14.59	22.77	14.7	17.63	26.52	17.96	13.23	17.05
CFLAR	92.61	80.06	66.79	59.72	130.73	128.18	94.26	111.36	88.32	75.68	85.55	63.96	93.68	103.41	63.54	68.75	72.32	84.9	59.67	54.49	124.44	88.2	42.86	37.98
PXN	125.43	117.22	106.2	50.52	143.91	112.5	152.32	143.28	101.46	79.81	78.62	94.08	86.4	89.3	98.14	100.86	60.36	61.46	4.57	4.03	55.22	50.7	3.03	4.51
DDX24	73.34	77.01	81.39	74.57	71.98	84.46	82.41	89.39	66.5	73.82	65.49	62.14	56.41	65.65	72.61	66.02	65.34	58.19	69.7	64.27	74.4	63.9	70.52	68.99
LCMT1	93.57	98.09	95.46	75.67	93.95	95.31	113.8	95.55	91.15	88.37	92.97	82.93	90.82	77.09	110.56	94.11	53.97	83.39	45.25	45.64	43.46	64.87	50.22	45.97
MRPS18B	86.98	106.34	112.87	116.93	92.15	94.15	97.97	98.95	67.88	78.45	82.82	59.9	54.78	68.82	92.13	81.97	46.37	51.81	85.85	78.85	94.88	53.69	73.9	81.47
IK	54.61	60.27	61.31	58.66	65.43	83.08	66.38	62.98	62.27	70.03	45.72	58.09	80.28	69.12	54.99	53.13	126.28	90.9	112	87.83	103.88	107.9	97.96	108.11
LBH	151.64	120.25	84.17	101.92	158.51	147.45	103.5	95.33	104.89	90.22	102.19	129.98	103.86	106.86	138.11	131.86	34.01	28.71	3.99	2.84	28.64	42.17	4.9	2.56
ARL4D	117.93	115.89	167.22	193.59	120.21	110.58	175.7	153.88	66.21	62.39	83.37	81.45	60.9	65.18	109.32	109.84	21.8	22.99	13.07	10.44	62.25	39.11	11.51	11.42
FLT1	51.78	42.48	29.68	22.71	39.04	54.11	33.31	30.27	47.19	59.05	22.37	37.98	122.24	101.74	18.71	28.67	239.75	266.79	16.11	13.39	199.27	233.54	16.1	16.64
BMP4	266.99	248.66	167.06	159.26	123.47	122.98	136.8	144.67	82.62	84.8	64.6	72.79	37.29	39.87	37.25	44.62	21.19	14.8	1.4	2.47	24.16	9.19	3.89	7.12
GART	115.4	130.82	120.93	132.36	118.4	117.24	128.96	155.41	61.76	50.54	54.59	57.92	64.45	57.7	66.99	67.46	26.94	31.57	76.17	81.42	65.61	34.75	65.42	84.7
CALD1	50.92	45.72	41.17	44.85	38.71	53.41	40.28	37.13	17.2	22.66	7.98	13.58	31.44	32.61	12.74	16.16	275.66	197.69	29.6	21.7	120.5	158.47	49.12	33.13
TMEM208	77.94	84.81	77.79	121.26	57.13	61.17	76.56	59.4	104.12	128.01	107.62	98.91	74.45	99.01	132.79	102.63	53.42	65.07	51.19	45.2	86.24	66.05	37.44	38.32
SNHG15	97.67	102.29	137.01	163.09	49.02	52.38	70.58	53.34	52.83	75.93	87.46	86.39	40.55	60.53	89.56	67.33	47.75	28.67	122.16	126.24	36.63	43.49	139.88	111.28
PRKAB1	128.55	117.5	97.96	103.62	89.36	84.53	110.8	101.31	103.96	84.58	100.43	95.64	86.89	94.56	81.83	81.95	54.9	33.77	68.5	62.41	21.77	35.95	57	57.34
DOCK6	68.3	59.76	48.23	25.1	101.85	84.83	76.47	74.7	104.37	91.24	117.1	135.22	107.64	124.78	121.48	143.05	56.5	90.97	25.16	15.85	96.09	82.56	8.58	11.52
PRRC2A	48.23	42	51.64	25.82	60.12	48.71	35.2	70.96	55.21	51.68	53.77	60.34	38.41	57.78	53.54	66.2	72.53	110.26	124.13	121.21	101.7	123.95	166.56	106.24
SLC1A5	76.73	84.02	108.38	153.71	96.45	77.95	90.53	111.96	37.18	24.05	38.58	43.88	32.03	42.97	52.56	67.96	23.25	29.12	91.89	104.85	62.74	50.25	112.05	124.86
HGS	88.93	74.11	83.53	131.89	161.53	115.73	99.95	136.92	74.19	74.35	81.73	100.31	71.3	103.12	94	121.49	31.89	35.86	38.22	37.55	27.46	47.1	40.96	45.24
MAEA	121.29	108.92	97.21	86.25	104.52	88.58	105.7	103.78	96.9	94.06	105.84	101.29	94.33	100.41	129.14	118.86	38.89	43.85	42.12	40.57	41.69	41.81	40.91	42.15
THSD1	72.9	74.33	37.89	29.96	101.84	96.52	66.08	71.2	195.24	152.26	168.82	156.51	198.8	196.31	131.23	141.34	52.15	55.63	0.98	0.91	27.29	42.78	0.32	0.64
DAXX	117.65	137.16	113.62	85.44	126.96	93.17	144.29	133.19	87.19	66.56	73.88	75.45	69.35	61.8	103.05	91.99	54.13	39.08	62.95	58.65	39.41	46.32	51.09	51.34
USP39	75.95	81.84	84.43	138.88	124.21	74.25	72.97	140.63	78.69	67.31	95.96	105.89	65.96	78.71	67.59	97.02	42.57	47.1	75.96	68.89	51.9	49.38	59.47	78.06
CA2	84.82	100.36	78.83	52.32	72.13	76.7	69.58	67.18	206.6	177.3	161.32	166.89	141.26	135	78.53	70.39	26.92	19.72	39.35	38.08	27.13	18.84	40.09	52.68
LSM5	34.48	39.95	40.36	38.54	39.69	48.45	39.39	30.22	26.45	23.08	24.34	18.54	16.43	22.29	44.75	33.02	131.51	102.88	168.83	172.96	107.18	126.46	159.5	145.45
SLC35C2	119.7	114.5	135.32	156.56	94.43	93.31	125.53	91.78	96.92	76.54	104.11	101.05	63.39	79.27	104.39	107.63	38.48	37.09	37.37	36.05	42.91	34.76	37.13	42.59
SAMM50	61.45	80.88	73.31	78.84	81.33	68.83	80.94	77.76	70.92	71.15	94.54	84.91	79.55	74.59	101.22	102.34	60.34	68.36	94.94	81.42	73.47	71.08	75.82	90.3
NPM3	60.87	46.97	125.81	147.84	75.96	40.44	89.69	45.51	20.93	37.27	29.78	38.41	34.43	30.75	31.47	48.73	35.51	74.27	170.01	173.77	120.45	53.62	202.45	120.26
SPAG7	62.18	59.88	55.67	62.13	58.31	56.57	55.62	44.55	67.24	72.33	63.49	52.6	50.15	72.51	70.63	66.21	72.76	89.32	116.54	121.36	61.04	76.34	120.95	121.88
EIF1B	48.22	49.71	54.13	30.34	39.2	41.45	42.94	42.39	46.76	51.2	40.53	38.19	45.24	36.82	42.76	34.42	146.73	123.49	126.61	148.39	111.05	120.35	166.82	154.56
SDHAF2	75.11	66.92	74.8	94.34	77.25	79.26	70.05	70.43	69.66	61.57	85.76	66.7	69.16	77.6	107.81	94.51	101.22	89.24	83.43	96.64	92.87	96.25	79.14	101.22
MAT2B	62.97	68.96	58.54	58.44	72.03	74.98	73.3	77.67	75	68.27	82.71	64.49	114.03	84.11	85.64	84.45	88.11	86.48	101.1	105.69	88.16	97.5	107.89	106.5
PRRC2C	22.39	21.87	28.27	18.56	28.9	31.92	29.4	42.44	34.98	24.63	10	14.03	36.25	43.15	13.31	19.02	171.14	151.39	157.39	164.69	193.49	174	161.14	161.28
PRPF6	108.92	109.61	91.98	97.09	105.85	97.24	108.52	108.52	103.26	85.74	99.29	98.32	88.81	89.95	98.69	103.1	34.09	35.19	40.83	44.3	40.32	33.38	31.24	42.17
HMBS	138.37	160.79	244.98	317.85	91	87.55	135.18	117.82	49.64	56.2	62.23	64.5	40	41.29	62.56	65.29	20.58	21.29	42.23	45.35	25.44	18.13	32.05	34.23
IARS	109.85	149.17	114.26	107.97	109.1	108.57	128.14	154.73	48.33	40.05	51.28	62.75	82.63	67.75	64.48	78.95	41.56	23.03	77.55	73.8	35.01	33	65.17	85.78
SF3B1	49.76	34.8	32.88	36.79	43.69	51.81	52.33	51.38	18.82	24.96	16.83	20.61	79.3	68.9	33.78	36.82	127.92	150.67	101.17	98.83	80.85	142.34	90.18	91.09
WDR46	114.88	109.91	124.2	170.94	100.78	101.28	115.23	108.74	70.67	76.73	90.81	83.23	58.14	64.28	105.16	91.97	35.82	26.89	49.28	53.21	28.41	26.76	51.82	56.54
P4HA2	78.75	95.05	75.24	61.73	52.44	54.94	61.03	56.19	161.8	123.34	195.52	191.85	96.88	105.02	100.47	103.97	22.52	17.37	7.98	7.3	27.47	19.42	7.8	7.59
GMPPA	133.42	119.69	196.62	183.2	92.08	100	123.61	105.92	69.25	68.99	95.67	92.57	56.64	83.27	104.43	98.75	31.69	19.9	38.61	35.02	24.22	16.38	30.07	35.3
PIN1	61.79	62.26	109.2	211.33	95.18	73.98	57.42	76.71	71.16	78.63	53.8	82.74	35.51	76.51	64.19	59.76	28.19	48.18	52.95	55.98	48.15	45.89	66.43	53.96
HMGCS1	39.63	49.28	36.88	42.92	56.97	68.2	56.24	54.69	15.45	14.1	15.59	17.85	32.22	33.53	28.51	39.01	116.74	147.36	178.03	191.51	192.49	128.62	195.19	190.89
CHMP4A	73.14	67.46	53.62	66.45	41.74	63.19	52.27	42.82	103.12	107.38	82.73	81.6	89.62	88.84	93.59	97.84	86.28	65.67	77.13	81.51	67.86	58.81	68.91	87.28
RAE1	111.56	97.51	102.19	102.55	109.56	97.15	110.27	100.31	99.31	79.29	107.28	88.79	97.5	85.43	118.61	103.37	37.14	43.82	40.85	47.72	34.86	48.99	43.01	45.9
NGDN	60.61	66.81	71.3	89.64	74.6	77.84	66.98	70.9	113.29	100.27	99.62	83.93	108.61	96.31	114	78.37	74	53.11	71.23	79.4	78.75	61.26	62.77	71.66
TXLNA	111.35	99.96	83.19	65.15	94.83	95.52	102.97	100.97	142.32	106.02	121.65	127.52	112.89	137.89	128.39	121.22	24.75	25.43	31.58	30.3	25.53	27.85	30.89	36.71
COPS7A	105.83	115.68	122.4	144.68	94.5	87.83	105.28	106.4	96.31	78.55	110.93	102.81	73.19	83.92	108	104.54	32.18	32.96	52.84	42.47	31.59	28.03	39.55	44.69
TAF9	52.39	52.73	55.57	66.52	58.15	70.9	60.13	66.05	78.62	75.21	60.62	61.07	88.15	72.37	76	60.78	68.69	87.6	135.24	140.19	62.09	80.46	112.67	118
ATG12	42.42	33.87	30.35	43.92	40.05	52.28	44.46	59.34	64.58	59.67	69.5	50.01	79.71	83.71	57.03	54.05	175.13	154.23	105.4	110.86	113.76	111.9	114.82	85.72
SCAMP4	107.7	106.29	105.22	41.67	109.71	93.88	127.2	103.5	122.87	117.9	127.66	139.46	115.99	118.11	126.22	113.26	24.32	32.58	16.73	20.87	22.86	28.05	15.17	15.98
RNF4	75.51	94.26	66.26	62.7	88.81	88.16	96.29	103.6	93.18	84.32	109.68	100.91	99.66	89.5	109.3	104.16	44.31	56.27	68.61	53.62	67.27	51.68	64.89	67.02
GRWD1	122.15	133.84	174.8	191.92	138	122.48	167.67	135.14	74.78	65.24	83.58	82.33	57.63	83.89	111.92	114.71	19.65	12.33	19.55	18.9	5.78	13.73	13.22	16.41
PLPBP	63.44	88.41	58.7	51.94	104.79	71.69	45.8	62.31	119.6	128.47	96.1	108.39	113.5	109.13	105.21	118.21	53.54	47.13	65.21	58.82	130.15	46.98	54.38	43.2
NDUFC1	50.48	46.49	43.6	45.51	38.1	63.43	44.72	50.46	78.45	143.7	51.21	63	57.88	68.92	76.87	68.33	114.11	104.45	95.33	109.3	78.5	104.03	101.91	90.49
GDF15	46.16	34.27	59.23	79.2	40.03	33.36	40.23	30.3	87.24	150.89	131.75	143	55.17	68.45	47.29	49.13	41.67	37.8	42.86	44.98	24.89	40.05	111.36	95.59
REEP5	37.15	66.36	71.4	82.2	77.39	89.5	48.59	50.79	86.16	116.74	87.76	76.18	66.53	97.22	81.89	70.05	63.08	110.22	51.44	47.21	129.74	92.3	79.71	73.78
BCAP29	40.96	38.61	25.77	26.83	34.1	46.09	24.32	38.66	49.13	70.95	40.4	53.98	115.92	76.3	58.53	49.21	149.65	191.14	58.82	60.47	314.47	190.68	106.41	45.59
AURKB	66.85	89.98	118.57	87.51	118.3	98.7	139.12	125.34	9.91	5.34	6.38	7.13	5.83	14.45	25.08	18.37	18.79	32.97	152.72	154.92	53.78	64.12	135.5	155.38
RHOB	77.23	57.18	33.59	33.63	58.48	72.85	35.22	40.07	84.45	86.39	66.27	62.88	57.95	72.84	45.23	50.86	112.11	136.14	11.19	13.63	110.62	78.06	19.1	15.21
COA4	83.65	85.71	111.28	142.69	48.38	53.73	61.91	54.73	48.09	70.08	61.13	62	32.62	34.4	55.9	44.37	64.51	65.36	149.82	157.32	74.16	66.72	116.42	103.91
WWTR1	59.39	36.2	32.74	32.09	95.89	64.79	34.21	72.06	86.77	143.43	116.87	151.8	159.88	153.9	53.25	93.02	121.24	144.75	7.98	4.13	137.11	136.08	1.41	6.81
PCDHGC3	62.32	69.24	54	21.55	92.5	86.62	99.85	101.81	116.12	79.44	101.05	113.48	124.94	140.72	141.25	152.39	64.96	69.5	10.37	11.22	61.43	57.94	17	18.35
BLOC1S1	40.44	68.08	74.52	82.85	66.97	104.9	40.37	42.93	89.89	154.11	81.53	77.48	42.96	65.91	99.35	58.61	69.93	74.84	53.89	52.82	61.05	81.65	35.44	25.74
DCAF8	111.87	118.55	79.95	63.85	83.59	110.9	89.48	83.85	93.61	99.41	91.92	111.89	124.42	90.47	96.45	96.53	51.04	39.11	33.27	47.88	50.49	42.29	36.13	42.36
SLC43A3	71.41	82.44	71.57	79.79	76.5	81.24	104.74	106.48	83.53	68.06	80.09	77.31	78.06	71.57	75.91	87.56	50.92	31.51	137.38	130.44	20.9	23.87	125.34	170.79
FABP5	48.62	42.87	44.24	55.06	48.63	62.58	42.96	40.1	16.84	34.73	31.59	31.13	17.64	23.61	47.72	48.89	66.42	36.28	169.36	167.87	50.82	78.39	154.59	159.01
HAUS7	108.6	122.42	158.36	203.63	112.88	124.54	131.08	116.53	80.34	66.78	70.47	63.46	71.45	66.98	111.42	94.09	31.08	18.66	42.09	42.65	27.53	20.89	31.9	30.09
SRSF10	59.34	65.33	55.45	54.47	65.01	79.77	63.27	66.15	58.48	56.01	48.36	46.78	89.38	69.21	62.05	52.57	86.85	90.12	127.13	118.96	96.91	83.98	109.18	116.6
HNRNPL	36.8	31.8	40.83	45.41	29.49	37.95	32.41	31.12	27.22	37.07	24.57	35.81	20.63	25.21	34.06	37.36	53.39	65.67	60.77	68.19	45.56	54.68	82.61	64.36
NDUFAF4	45.53	46.09	38.04	45.1	32.81	52.76	35.18	30.7	46.44	56.97	44.88	29.57	51.37	44.31	50.56	44.07	165.22	121.4	191.79	149.62	79.71	147.94	183.81	151.74
UBE2T	70.9	64.63	80.71	106.23	80.36	100.38	101.54	92.63	16.36	18.69	25.92	16.56	21.24	15.63	49.5	50.9	43.63	47.03	181.81	170.34	105.29	76.82	155.7	152.58
SMIM30	18.85	9.2	11.38	17.93	16.86	18.31	17.6	12.8	21.37	18.07	23.49	20.35	30.17	28.91	17.51	19.8	192.25	181.27	189.92	213.08	239.07	184.74	184.55	202.54
ALKBH7	93.25	115.4	94.72	125.88	74.47	63.09	67.8	37.47	55.7	77.17	64.68	56.42	34.38	36.98	48.53	44.05	92.88	96.29	73.97	57.26	77.28	65.17	66.21	55.85
SIL1	96.69	75.75	103.71	109.16	56.29	56.7	63.43	53.46	172.18	155.18	115.91	141.03	73.84	96.49	94.2	103.89	34.81	46.87	31.66	33.94	32.28	28.27	32.99	38.96
F11R	87.32	86.9	58.82	35.65	80.34	59.99	66.22	71.28	133.84	111.27	103.66	73.95	71.37	112.18	58.12	68.68	90.23	97.53	26.86	25.81	53.96	56.74	20.83	36.37
TRAF7	95.86	92.37	116.62	117.96	94.41	91.13	107.44	107.98	108.49	79.57	91.52	113.47	67.38	94.35	83.91	97.54	34.78	44.22	42.96	43.34	43.4	37.61	39.53	46.82
MZT2B	21.95	27.57	49.29	72.18	44.89	39.4	35.61	18.77	30.18	64.58	22.59	30.46	12.49	32.19	43.28	28.77	30.5	26.2	23.03	33.88	94.45	31.51	33.51	42.88
GALK1	77.53	99.37	137.39	186.34	82.79	92.31	107.71	78.48	60.8	66.38	57.18	77.76	51.5	56.23	92.96	82.38	33.7	37.46	72.12	62.76	41.12	54.76	69.5	69.99
DPAGT1	116.56	109.96	114.65	92.34	104.04	92.36	117.47	103.24	95.39	74.66	112.51	97.36	84.4	93.21	115.87	112.84	61.3	31.24	38.3	41.09	26.27	33.59	31.8	41.44
TIMMDC1	86.66	62.75	49.18	61.4	61.07	69.65	43.73	63.15	51.65	59.81	60.18	52.21	44.44	43.82	71.51	53.45	111.5	86.37	112.17	115.87	120.89	78.42	110.1	108.8
TPX2	185.6	193.28	173.14	142.02	100.75	106.71	117.14	130.71	21.78	20.47	19.67	19.94	13.82	15.76	17	22.74	23.71	29.46	147.02	138.65	35.11	27.2	54.37	66.92
RARS	64.88	65.69	50.59	60.39	74.47	71.83	66.4	67.56	67.7	67.87	62.4	60.16	106.2	77.16	61.55	73.5	69.37	75.3	114.27	91.41	63.83	70.81	83.15	95.31
RGL2	73.53	72.48	78.8	100.28	108.35	71.13	59.84	86	112.2	105.9	118.78	126.19	87.77	115.95	73.84	109.87	34.47	46.07	39.13	32.2	80.58	50.35	31.93	38.85
ZC3HC1	122.41	105.55	95.27	78.68	101.34	101.41	121.15	123.85	116.32	80.13	97.8	91.44	93.96	98.18	128.48	122.56	35.33	34.42	41.77	35.5	23.15	34.01	34.06	38.12
RAB14	66.86	69.01	53.06	43.9	73.01	79.07	78.27	85.77	89.29	83.56	81.45	80.24	140.76	103.56	79.54	88.73	71.01	86.58	69.88	68.49	70.44	94.4	63.16	73.52
LDLR	105.83	112.79	85.35	59.11	103.44	99.82	78.8	84.06	115.38	108.37	143.89	140.46	94.76	102.76	102.97	114.42	16.96	40.47	39.51	32.82	39.49	33.6	29.6	31.15
SLC39A14	78.37	84.44	80.46	78.39	47.32	55.95	86.85	97.78	186.55	144.45	188.05	183.09	182.77	159.61	102.55	113.52	6.76	5.81	17.85	15.32	7.33	6.39	15.32	17.06
MRPL2	88.01	103.22	146.32	132.16	86.16	81.12	88.31	74.92	40.85	62.94	39.16	40.84	20.23	47.55	67.56	58.45	84.04	63.85	91.68	102.43	84.97	69.7	75.71	68.79
SNX5	48.81	62.38	54.34	53.41	65.08	50.68	56.5	61.33	34.67	24.58	21.73	25.78	41.28	41.33	42.13	51.42	81.46	64.6	127.03	125.53	172.63	99.24	152.08	136.28
ACVRL1	54.87	60.7	43.98	42.17	54.11	51.54	39.93	37.66	195.31	169.09	152.18	159.36	107.17	145.92	93.67	94.98	31.25	43.35	3.64	2.03	33.16	37.88	1.84	3.26
ARFGAP1	105.96	103.96	139.78	106.43	100.47	81.45	97.95	100.35	71.37	54.8	90.8	116.54	53.56	74.62	86.9	99.48	33.15	24.62	21.84	19.7	23.38	21.82	18.2	23.12
ANKRD10	65.22	59.99	51.13	48.72	59.12	68.94	76.59	60.52	63.26	68.24	67.86	83.41	103.51	86.11	70.76	72.6	99.23	62.62	91.05	95.4	53.56	85.08	88.23	99.12
OGDH	126.23	125.81	107.74	87.58	121.31	101.36	122.27	129.27	108.87	87.67	105.52	120.59	75.62	83.36	96.29	98.07	18.68	25.25	36.08	38.35	23.14	23.43	27.84	32.4
SRRT	95.27	96.88	71.85	82.49	96.02	92.27	107.43	97.62	72.18	68.81	78.81	83.3	67.96	69.72	98.47	99.76	59.22	28.01	64.05	56.03	27.08	39.48	48.07	60.38
CD2BP2	84.75	98.65	104.11	129.07	94.97	81.24	91.98	73.48	84.94	82.26	94.21	91.31	65.92	77.92	78.5	81	70.92	60.58	45.35	42.4	66.69	61.9	34.44	50.44
FURIN	81.27	94.37	79.95	35.07	79.8	72.23	68.7	66.74	123.86	110.1	94.05	96.51	82.14	123.83	58.74	74.53	50.2	56.86	28.79	32.02	53.18	57.18	23.51	25.51
WDR18	84.26	82.71	133.75	291.25	108.4	72.52	85.12	94.23	52.59	49.23	48.92	61.84	35.83	58.41	47.02	62.5	16.08	33.67	68.84	76.92	34.98	33.92	64.74	75.67
NUP85	102.65	102.27	107.47	115.23	109.16	89.76	90.05	113.89	86.12	59.1	88.5	73.72	79.09	75.02	95.76	100.55	38.89	32.52	56.31	46.29	72.52	35.04	49.12	61.3
TOR1A	88.79	88.38	78.05	85.25	100.37	87.22	75.21	87.93	114.24	103.25	118.2	104.84	105.95	106.69	111.05	110.76	42.67	37.33	43.68	47.98	43.31	38.82	45.36	49.41
AMZ2	86.7	68.06	72.57	96.59	65.84	80.02	57.95	70.13	55.99	57.19	53.51	48.74	51.75	43.35	63.66	75.39	88.94	79.15	52.01	58.28	100.5	96.67	71.94	62.69
CXorf36	55.35	60.88	40.19	34.02	98.43	97.34	83.58	83.99	151.86	138.15	149.55	124.93	195.85	173.96	149.18	138.39	50.88	68.64	1.18	0.81	21.57	43.24	0.58	1.22
GNL1	89.47	111.85	129.72	142.1	108.01	126.14	107.95	128.31	75.41	78.67	86.4	75.05	44	73.68	93.72	89.13	37.5	40.15	26.53	29.47	49.48	34.86	23.38	31.05
POLR2D	100.05	94.86	95.61	70.85	93.29	98.27	115.26	111.42	120.02	101	104.83	101.49	114.1	97.17	93.34	85.76	22.13	28.52	55.48	56.34	23.18	29.17	41.63	50.39
PELP1	115.97	118.81	144.91	43.34	108.72	106.02	145.03	118.46	101.32	89.36	96.65	103.6	114.8	96.75	105.8	111.18	20.88	16.65	12	19.67	14.69	14.9	16.22	15.62
DCAF13	39.12	51.74	51.09	57.39	62.84	72.19	60.39	71.57	40.75	47.82	41.91	37.84	75.73	79.39	61.22	73.88	68.06	76.39	141.11	149.85	107.81	84.96	140.2	147.07
POLR1D	40.34	37.45	41.37	53.72	31.85	30.7	44.13	36.24	15.06	25.81	27.24	18.85	14.88	18.65	25.15	21.51	119.98	106.9	157.09	147.48	109.43	119.59	160.51	145.13
DOK4	107.96	112.87	117.15	127.68	68.73	71.54	88.47	89.94	54.75	35.96	49.42	42.06	30.65	36.22	40.33	44.67	17.3	16.43	13.64	11.01	32.69	20.42	11.92	9.95
CD46	31.07	37.72	40.33	40.31	36.99	31.31	34.4	34.64	32.42	34.22	25.9	31.08	87.33	55.84	22.38	22.31	69.78	91.64	326.87	344.63	136.25	87.62	99.38	75.49
H2AFY	82.47	81.27	90.6	88.68	89.99	85.02	72.7	88.41	55.62	46.57	52.99	48.6	47.68	60.94	83.37	78	43.38	46.48	74.45	74.74	41.56	54.16	67.39	62.19
CTSA	53.44	62.08	49.64	35.65	62.69	59.12	54.89	47.95	128.36	111.67	119.38	120.01	96.74	96.78	82.86	80.59	78.94	78.27	69.8	58.19	101.32	59.24	47.22	55.47
HMGCL	74.66	74.11	65.88	75.59	67.7	54.77	60.68	68.1	115.92	103.85	113.63	99.36	97.71	108.62	113.25	106.08	60.27	64.2	50.14	54.81	67.26	68.29	50.62	61.37
XPO1	48.9	33.75	37.72	32.3	48.06	44.38	50.94	46.44	16.08	19.44	9.96	17.17	60.95	46.08	15.35	20.26	104.52	138.55	128.36	151.72	147.4	141.9	150.47	127.67
MOV10	83.5	100.26	82.78	57.03	70.87	83.81	77.89	77.38	111.42	116.87	108.73	107.55	76.92	95.74	93.08	93.73	64.42	47	48.48	42.3	53.38	48.98	54.27	44.74
VBP1	35.43	38.91	39.27	40.5	32.09	41.03	36.09	35.13	37.34	28.27	27.33	43.53	57.33	46.58	35.76	43.69	134.33	115.71	168.12	166.19	110.17	102.25	126.72	175.31
TM9SF4	127.82	125.57	103.3	50.69	61.46	59.26	69.61	71.49	169.78	132.64	137.13	147.05	76.96	83.55	73.82	76.56	53.25	46.87	56.7	46.75	22.96	23.97	22.76	27.88
CCNB1IP1	37.46	43.71	50.64	60.93	36.69	31	47.84	53.17	13.71	11.57	26.13	18.81	21.89	13.89	32.66	34.1	61.56	54.52	119.72	112.17	97.04	88.14	167.64	137.55
MAN1B1	117.19	119.35	124.05	136.08	86.91	67.64	101.25	83.83	120.8	89.67	112.66	123.19	74.31	86.58	91.55	88.19	23.63	40.22	18.64	18.48	20.13	25.53	14.75	27.4
CDKN2AIPNL	90.46	92.03	102.86	121.11	75.01	88.91	96.24	89.53	67.16	72.87	73.87	57.32	65.86	68.53	94.18	65.79	51.33	47.48	66.29	66.13	64.14	68.53	76.59	86.13
PSAT1	136.1	130.54	131.65	126.73	80.56	83.5	136.39	152.51	23.83	22.78	41.43	38.6	35.12	29.26	56.47	51.94	30.49	32.94	98.07	89.75	40.74	59.72	59.16	111.28
EIF2B2	69.8	92.33	111.35	167.25	68.11	75.38	69.67	62.97	119.64	109.41	124.23	105.13	86.55	99.11	88.32	71.01	24.76	49.39	43.15	42.66	30.82	41.4	36	30.32
SC5D	87.82	81.85	42.8	46.49	32.47	38.21	28.89	23.45	89.75	91.2	69.13	74.11	88.45	57.36	26.84	34.69	130.01	117.81	54.23	54.21	133.01	109.97	57.05	62.59
RPL22L1	30.97	24.03	37.9	64.78	19.2	31.73	26.89	22.59	5.16	14.53	8.64	13.04	7.61	14.23	24.33	14.26	44.77	38.11	260.79	289.1	51.98	64.56	217.75	174.44
GOT1	102.25	106.71	108.75	108.56	91.27	88.36	107.17	106.64	82.48	67.38	90.71	85.94	75.02	76.91	97.43	93.84	37.45	53.54	54.92	52.37	47.67	48.19	38.37	49.99
SRSF6	86.67	70.82	54.16	42.1	81.16	97.64	78.15	67.05	72.19	64.44	44.84	48.69	133.53	111.28	96	92.58	54.27	63.17	95.15	92.37	49.81	38.52	58.88	76.62
DHX9	48.69	59.62	41.93	48.13	66.48	57.45	60.64	66.66	43.04	39.7	53.87	49.28	61.76	60.85	65.11	75.06	65.57	81.04	129.03	120.73	90.05	80.12	121.43	120.44
QPRT	23.22	19.72	30.25	96.62	23.47	16.25	11.42	24.5	21.14	26.78	24.44	34.16	9.94	16.96	20.03	23.08	39.88	73.79	195.97	211.51	145.95	78.58	186.39	161.85
COA1	50.84	40.76	63.06	92.66	47.74	54.12	68.42	66.9	41.28	36.51	45.18	41.79	35.35	37.38	71.63	63.97	61.28	67.73	125.43	103.9	113.44	91.52	135.18	117.81
GPAT4	86.1	75.6	57.69	57.5	79.22	94.33	72.62	92.84	121.21	100.79	135.31	97.4	100.59	114.23	101.59	102.15	28	27.12	37.27	25.06	18.67	31.07	20.96	30.45
COASY	116.11	119.03	144.59	112.74	101.92	83.87	125.81	111.26	57.88	49.46	83.48	88.53	49.82	52.16	89.04	87.96	33.92	25.8	52.82	42.2	34.31	26.97	36.59	49.37
FBLN1	59.38	59.21	62.73	52.09	48.46	49.94	47.1	49.14	43.56	34.18	44.95	46.83	29.17	49.75	57.42	68.04	64.71	57.9	22.02	21.15	85.3	46.61	16.91	12.82
DCXR	73.03	99.22	149.74	213.48	62.58	55.16	68.27	67.16	25.75	44.98	37.62	33.83	19.1	32.8	47.32	51.05	26.25	34	116.65	114.04	35.37	40.92	108.52	82.87
CBS	103.35	106.51	112.2	100.82	145.38	143.01	183.56	176.93	26.76	22.08	35.11	35.49	37.2	58.52	86.83	79.76	18.38	19.34	47.9	53.99	34.58	37.91	80.97	112.28
NME4	29.01	38.79	53.62	84.14	44.62	33.72	28.47	40.23	29.19	40.89	37.65	30.62	19.81	32.25	32.56	40.71	22.76	42.73	55.68	55.46	41.89	52.72	75.15	46.34
WDR45	95.03	105.47	113.92	156.01	151.88	103.14	87.87	100.84	69.96	65.89	84.64	99.47	58.79	79.52	77.58	81.26	59.48	35.29	28.31	37.5	65.17	44.74	35.63	38.89
ACO2	97.28	97.5	92.07	88.52	90.73	80.54	100.82	92.09	81.55	69.74	99.01	91.74	66.68	66.46	100.99	101.78	37.43	36.13	69.24	66.24	26.9	37.38	56.34	68.26
TRAPPC2L	79.82	73.07	123.86	162.42	62.49	76.62	70.85	54.22	65.19	88.3	96.49	80.76	47.48	55.29	78.9	56.05	60.13	51.58	42.46	45.1	61.99	46.75	36.98	23.49
RPA3	25.77	40.16	76.62	98.5	45.03	55.48	56.15	56.93	28.68	20.18	41.49	30.39	16.88	17.35	64.75	45.61	62.63	80.24	151.32	143.36	139.72	113.12	135.34	110.7
METAP2	12.36	8.89	9.74	10.27	15.29	17.62	15.43	11.42	11.09	13.53	3.73	7.82	23.22	21.1	6.56	15.34	57.38	62.23	83.59	81.23	118.82	68.64	103.93	94.97
ATG9A	129.86	142.17	132.11	109.24	104.98	91.99	109.72	108.71	118.59	88.86	118.24	123.7	69.95	65.81	80.03	74.72	17.48	19.83	34.17	31.34	11.79	17.74	25.42	26.78
FAM136A	88.05	88.99	79.09	78.66	65.74	75.37	75.37	75.13	86.62	81.32	86.17	71.5	100.3	77.21	84.96	77.62	45.81	39.72	104.1	92.72	40.31	41.6	74.27	106.04
DDX1	61.79	65.85	66.8	59.85	66.23	73.34	74.08	73.86	36.92	43.55	22.43	29.99	92.55	66.07	34.28	57.37	53.61	75.38	138.99	132.41	68.72	60.37	90.56	116.54
ASAH1	37.18	28.75	19.93	25.84	32.02	32.59	29.15	22.57	48.69	74.26	48.25	49.02	92.72	53.82	48.12	49.22	150.96	121.39	164.21	148.45	133.13	96.86	118.42	140.95
CREB3	99.4	108.38	113.28	140.67	83.58	77.91	93.54	82.94	97.36	92.75	114.55	114.99	75.81	80.63	106.65	97.07	41.86	43.53	24	23.64	27.19	37.78	29.98	24.35
FBXO22	90.33	106.54	75.38	96.54	87.24	82.49	86.21	87.57	122.11	94.19	111.68	83.13	92.95	94.54	89.33	96.3	18.79	36.18	39.82	46.43	30.73	41.36	40.16	39.41
TM2D2	75.2	82.02	45.05	53.29	67.43	70.86	102.16	55.24	89.62	84.82	85.23	76.24	79.76	74.09	126.84	98.73	105.36	85.02	37.57	42.32	75.65	87.09	51.6	48.57
NT5C	90.36	42.18	94.17	156.09	75.37	76.94	64.89	62.63	54.93	123.87	75.53	80.6	53.48	68.15	72.84	77.55	38.92	45.24	66.66	65.07	49.08	50.82	58.99	50.6
SRA1	88.98	91.12	144.4	139.93	87.63	87.72	89.74	77.61	93.84	111.07	91.26	85.53	69.52	88.98	114.09	91.51	26.26	27.83	31.71	28.17	23.74	31.31	40.93	43.63
CNOT8	57.45	68.84	45.32	40.56	71.29	70.65	60.72	68.07	69.43	58.82	68.46	65.45	91.01	69.21	76.27	72.97	76.58	68.3	117.41	102.63	86.34	69.91	108.85	112.23
ABCF3	121.21	118.7	137.84	139.81	97.25	98.95	112.59	100.33	106.91	90.3	103.93	98.4	62.08	91.97	103.14	96.03	29.71	25.44	27.11	25.47	14.49	18.56	24.04	25.25
RANBP3	105.55	96.21	97.98	74.67	98.11	92.46	87.32	109.72	112.76	84.12	102.53	92.02	97.35	101.99	97.47	116.46	55.4	26.61	22.56	20.63	40.41	24	20.77	31.46
VTA1	81.25	67.37	71.27	90.03	80.68	82.94	91.14	84.12	86.51	54.17	70.73	63.19	113.61	104.64	78.38	85.08	60.02	53.05	79.43	81.27	38.02	75.77	64.44	70.36
HIKESHI	58.69	69.85	66.49	98.13	63.47	73.54	50.8	49.87	67.1	67.24	66.23	57.1	60.07	58.14	89.18	67.24	69.69	88.89	81.57	100.78	62.95	78	112.33	79.44
MCAM	117.06	102.42	62.38	61.79	86.14	95.14	66.46	81.93	164.73	134.32	118.35	88.73	159.47	149.19	54.73	48.52	28.04	33.28	10.04	9.5	14.37	27.92	6.45	6.52
BECN1	69.76	83.14	51.53	51.73	80.58	81.14	66.45	80.4	94.18	82.51	97.11	95.07	75.65	90.63	94.2	79.53	87.62	61.01	80.43	71.06	57.61	55.61	67.06	72.79
ATG4B	78.95	82.47	106.79	91.69	74.25	67.87	82.39	63.46	79.35	86.59	72.24	86.09	75.07	69.78	86.53	72	71.18	49.33	55.21	50.4	66.65	54.07	57.65	52.57
AC026366.1	43.92	33.03	95.02	165.59	29.57	24.04	23.42	19.55	11.52	43.1	27.22	30.48	6.42	10.13	24.01	26.12	28.16	14.03	19.39	20.3	11.3	6.84	13.73	7.19
MAP1LC3B	72.02	53.36	46.4	31.62	65.89	71.98	60.31	73.23	81.05	91.76	93.16	94.9	123.46	98.53	68.67	74.28	98.86	97.48	45.68	48.39	91.97	81.89	52.51	64.06
SRPRA	103.01	96.79	86.74	65.95	79.79	76.12	97.16	98.28	118.17	99.98	109.34	111.82	97.54	109.66	108.86	100.68	17.82	23.02	37.61	32.61	21.44	19.11	26.09	34.96
TMEM134	55.91	55.5	105.7	109.92	64.85	67.39	53.33	61.97	101.44	118.94	81.9	79.8	53.92	82.91	99.82	74.31	75.82	88.38	63.46	42.13	36.85	59.08	33.53	42.74
CRIP2	52.76	50.46	80.26	108.59	108.76	81.23	72.14	73.09	103.57	108.36	79.22	108.85	55.96	95.4	66.64	64.59	26.65	66.11	2.13	2.12	103.71	81.59	1.2	2.94
LAS1L	127.14	108.05	101.81	114.34	111.85	109.11	129.33	137.63	79.78	65	75.91	74.38	69.23	73.4	90.79	98.37	18.95	20.1	47.65	41.74	40.64	23.76	36.26	40.28
ZNHIT3	39.43	51.96	55.59	78	62.27	87.74	68.2	68.67	49.28	58.02	58.04	44.93	43.94	49.64	99.8	69.95	101.2	97.94	91.87	94.79	75.73	99.37	95.84	95.66
GIMAP5	88.43	87.53	42.07	57.31	80.01	75.32	52.18	51.8	183.6	142.62	198.94	184.93	91.86	97.85	118.74	116.52	74.06	72.47	5.94	4.43	46.57	37.14	3.42	2.92
LSS	174.52	169.84	157.99	122.61	162.42	149.06	152.93	154.05	59.83	43.12	63.56	64.67	37.25	43.61	44.71	52.7	28.87	27.8	31.6	37.58	26.3	19.94	24.67	24.41
COMMD2	62.96	71.89	67.03	47.09	59.57	88.32	57.84	53.14	124.85	85.06	116.4	95.76	135.21	111.19	106.46	92.9	77.31	79.01	54.42	36.96	73.78	82.69	36.28	41.93
MTCH1	40.34	42.8	51.63	96.89	46.24	39.91	28.68	42.56	54.08	52.61	60.56	73.35	38.53	48.86	49.8	65.52	61.86	86.39	29.18	31.17	81.31	71.14	32.37	28.17
IGF2	21.74	23.45	22.04	5.65	6.57	8.86	15.46	9.65	53.44	68.8	29.5	45.68	10.64	13.41	9.46	13.44	238.74	270.59	100.35	113.58	147.35	87.63	63.19	43.75
ELP5	77.07	86.32	109.46	149.41	64.85	80.7	89.11	67.39	51.28	62.59	68.26	65.19	45.93	52.09	91.97	70.01	56.84	59.76	71.62	67.87	79.62	54.68	55.24	52.97
H2AFV	30.43	38.24	31.17	45.68	40.71	46.7	43.35	41.88	19.25	27.27	21.67	15.54	30.57	25.35	25.08	28.03	72.92	78.13	80.58	100.31	53.76	69.83	87.86	68.18
ELP2	62.13	84.21	64.6	76.07	65.53	79.48	80.23	81.95	69.8	59.07	64.55	66.16	84.63	67.59	69.96	69.92	36.73	46.93	52.2	56.48	118.34	68.45	53.62	62.9
COMMD3	52.32	45.86	43.13	66.96	46.78	51.97	38.34	45.52	77.12	89.92	73.89	78.25	105.91	67.7	78.67	69.74	102.75	99.92	108.26	94.5	70.13	101.61	94.95	95.31
PPP1R7	65.06	71.46	50.21	59.17	67.85	72.94	75.51	53.87	67.91	68.5	61.68	63.9	60.99	65.44	67.94	52.83	88.68	87.64	103.63	89.28	66.65	93.79	68.12	100.97
TSPAN4	96.7	69.9	112.57	197.25	61.36	46.13	46.85	55.64	84.09	76.68	78.24	100.94	33.31	62.56	44.91	71.21	39.6	70.1	63.58	70.28	39.45	45.55	56.13	59.72
SSU72	71.24	57.46	58.15	57.68	53.74	59.57	45.8	43.29	63.66	58.83	54	51.4	39.34	43.84	74.31	55.54	72.15	70.29	70.18	61.42	60.26	58.7	76.05	60.88
FEZ1	65.73	64.67	44.76	47.81	53.01	62.55	48.41	43.34	137.49	136.74	152.58	151.03	94.74	117.44	124.19	120.16	73.14	76.66	12.27	9.76	106.4	66.99	12.54	7.54
MED15	108.28	108.17	75.68	27.76	87.18	92.69	117.98	93.54	100.45	72.72	84.69	99.51	79.46	99.79	91.14	99.62	48.99	32.96	25.68	26.6	98.2	43.78	23.81	32.28
MPP1	56.05	53.16	49.92	42.48	65.1	56.98	70.2	77.12	20.68	16.69	30.16	27.99	19.07	19.53	45.22	51.33	61.93	36.69	209.98	219.85	71.75	47.14	175.77	193.84
MRPL11	52.22	49.64	99.85	123.92	63.65	67.16	51.45	49.64	38.39	60.91	52.11	39.04	28.48	43.46	59.99	66.1	94.28	84.41	108.19	84.06	80.14	93.47	80.54	63.19
ATG101	92.97	107.79	134.18	185.77	65.11	65.14	91.58	76.1	78.28	70.43	103.5	106.25	58.31	73.84	86.19	76.98	43.07	40.1	33.69	33.63	42.67	39.28	28.52	31.31
CAVIN1	65.48	53.12	43.65	39.76	59.95	63.91	42.99	49.39	88.1	77.78	73.79	70.65	73.16	81.2	68.82	71.88	95.68	107.55	31.1	27.1	81.83	76.18	27.91	23.86
DARS	47.34	44.17	38.58	55.99	40.91	59.69	42.09	46.75	35.67	41.37	19.88	33.27	70.72	53.09	27.29	38.02	140.63	149.06	102.69	98.59	132.98	124.68	93.16	94.74
METTL5	26.6	39.38	39.33	60.18	40.63	40.77	48.88	45.93	30.73	37.35	38.62	35.53	39.11	27.86	48.02	31.6	81	92	148.46	162.6	130.79	118.44	160.03	147.75
CCDC86	124.61	119.26	148.57	121.17	114.61	91.34	145.1	128.02	75	61.05	81.06	79.73	63.97	69.58	97.58	87.26	15.26	15.57	48.28	46.36	13.46	15.86	26.94	37.69
UNC45A	80.86	87.26	79.93	99.88	74.93	71.29	83.11	84.15	90.95	71.93	113.39	103.49	77.88	78.69	84.89	93.9	45.7	50.99	38.93	33.27	28.25	43.08	42.49	38.05
CHAC1	138.18	111.47	162.77	167.64	102.17	92.44	120.05	101.69	89.22	87.66	117.44	119.68	57.42	67.39	72.73	73.47	43.09	53.21	10.02	9.35	38.85	37.23	5.24	9.23
SNRNP200	82.59	87.27	61.88	42.06	81.39	76.03	83.38	87.31	79.8	64.04	79.5	77.58	67.51	80.25	73.25	83.3	57.07	52.46	54.01	54.7	57.95	54.14	54.41	58.18
MOB4	19.73	27.66	19.12	39.09	41.63	35.48	32.04	40.34	49.47	39	41.15	47.06	108.67	75.9	56.05	52.56	109.05	147.18	122.67	114.94	153.08	152.38	107.87	135.06
C17orf62	90.12	83.04	95.76	55.43	97.84	79.44	97.56	114.25	70.71	54.63	91.16	105.42	70.04	70.99	94.54	98.96	42.82	32.75	64.62	51.26	56.95	50.81	46.25	73.49
DDIT3	68.01	72.32	75.27	92.8	44.26	43.1	62.12	70.93	170.25	171.26	169.24	136.45	129.29	156.69	104.57	78.58	13.63	13.19	21.64	24.94	19.97	14.69	18.57	23.95
MMS19	89.74	91.9	103.73	107.21	75.17	64.04	95.53	88.34	57.58	37.19	78.97	66.24	47.19	43.73	66.52	79.32	55.56	63.04	61.38	51.05	47.36	46.74	45.5	50.75
NQO2	96.02	93.59	101.52	115.43	85.92	91.63	90.51	104.38	40.37	43.36	61.43	53.48	45.67	43.58	90.48	73.47	45.92	38.55	86.34	82.81	48.34	49.29	85.22	74.87
EXOC7	100.03	98.38	91.39	111.47	93.51	96.62	109.04	93.36	100.53	82.26	110.97	127.97	88.68	109.54	110.25	101.04	31.48	25.36	17.08	18.02	16.81	15.28	19.87	27.48
STAU1	81.5	73.83	57.46	39.28	71.59	76.65	76.82	78.59	64.38	53.07	49.26	53.45	70.33	56.71	56	59.35	96.19	105.43	77.51	78.42	78.37	93.52	94.09	83.86
ORMDL1	43.34	45.52	29.17	39.43	51.76	53.41	47.38	37.55	73.62	68.21	62.01	52.03	94.32	68.38	68.66	66.64	150.26	126.6	109.33	98.41	70.29	106.94	108.83	101.57
ARIH2	132.67	112.91	100.77	110.52	109.93	94.47	100.58	109.05	89.87	86.58	82.85	67.81	78.85	90.18	82.36	74.85	48.5	23.3	32.52	38.19	20.37	25.67	28.14	33.08
ATP5D	39.5	22.86	44.7	54.05	34.63	30.47	29.38	64.69	20.93	37.11	15.76	21.39	20.21	24.16	21.43	21.37	98.79	47.96	115.69	115.52	64.09	94.79	155.6	81.2
CLIC4	61.57	62.11	40.32	43.85	71.35	79.25	62.4	84.45	29.57	32.14	29.53	26.64	104.04	71.31	25.02	37.96	90.07	97.36	66.65	61	106.24	99.58	62.93	75.77
RSL24D1	40.62	31.62	34.85	43.69	29.03	41.04	32.17	34.13	17.21	17.58	18.67	16.22	34.14	27.38	23.45	19.77	104.01	94.53	187.89	173.48	107.45	93.96	176.49	179.49
NME6	84.54	97.04	116.88	113.58	97.66	112.87	96.44	85.71	70.75	59.19	102.36	95.51	61.64	74.92	106.57	97.93	52.91	47.45	34.19	33.86	60.94	52.85	24.81	31.56
CORO1B	75.64	63.39	89.89	124.22	91.6	68.99	70.9	62.37	97.28	86.4	76.29	88.75	113.9	82.86	101.09	81.68	15.89	33.59	30	34.69	62.17	23.6	32.27	38.49
ARID3B	116.13	112.06	83.3	56.7	114.9	102.44	119.78	122.01	110.28	93.51	106.91	110.94	96.96	101.82	89.89	88.75	22.37	27.17	19.97	19.32	28.27	30.28	14.01	22.17
ANAPC15	80.18	95.09	120.09	123.63	98.71	110.91	108.87	91.87	55.26	61.83	59.12	55.38	41.32	55.18	71.9	58.14	43.39	36.38	63.37	56.4	36.67	32.2	54.92	54.98
HIF1A	14.92	22.33	20	16.53	27.18	31.5	30.88	25.43	9.92	16.29	8.56	11.22	80.49	49.54	8.68	18.23	230.06	216.23	92.41	104.47	222.8	204.35	84.34	99.93
UBE2B	22.06	25.94	37.4	28.4	43.64	43.83	31.73	35.82	67.72	84.53	44.98	48.01	78.68	82.6	61.31	61.09	118.87	93.94	79.16	84.86	127.42	122.41	106.05	97.75
NOB1	77.37	91.29	83.72	96.47	88.21	79.55	98.4	87.01	64.66	58.82	69.48	61.86	49.19	60.35	77.82	74.24	37.61	33.25	69.45	66.01	58.21	42.62	78.85	87.23
TBC1D7	54.6	63.95	62.96	63.76	83.54	92.76	81.78	89.03	56.98	58.96	69.67	57.28	79.75	81.01	108.13	94.74	54.1	61.8	72.41	76.13	58.61	80.48	80.44	83.42
EXOSC8	70.51	57.06	46.83	43.85	58.52	79.13	65.45	55.09	49.33	43.17	31.01	34.54	53.2	50.23	79.07	56.53	59.66	62.85	138.61	135.84	92.76	83.05	145.3	116.53
TSPAN6	86.45	75.42	53.94	67.92	73.13	66.25	62.77	70.17	67.61	64.27	68.99	48.51	72.39	61.82	60.32	58.69	152.21	116.95	38.92	36.67	95.73	105.87	44.25	51.21
FDXR	106.62	110.59	162.48	242.32	87.68	62.64	52.13	84.01	75.32	79.15	85.72	94.44	29.88	45.33	39.45	50.95	29.91	22.67	64.15	54.21	19.38	19.8	51.76	47.8
TGIF1	119.54	117.37	107.67	81.95	102.52	121.41	133.77	105.13	67.06	64.07	72.46	75.77	66.91	74.32	54.73	57.22	55.9	44.02	25.57	23.3	73.09	37.66	21.69	22.26
MIIP	82.75	113.38	144.55	150.69	116.01	101.13	108.65	114.68	53.64	48.25	73.26	66.81	37.58	57.26	93.74	84.32	32.14	40.58	38.94	49.76	40.71	39.19	34.79	49.31
CISD2	56	56.37	44.27	53.31	50.96	57.75	53.43	52.89	58.7	64.73	64.09	41.91	92.99	67.6	74.94	53.91	71.67	86.73	137.01	136.14	53.28	73.04	122.49	140.24
KIAA1191	66.58	78.02	65.11	57.96	68.26	58.08	66.05	86.13	64.93	62.98	89.35	81.39	69.01	58.23	66.93	79.55	80.86	71.4	47.64	47.14	70.09	61.06	50.44	61.52
TM9SF1	83.69	92.63	87.8	106.33	71.13	77.71	75.91	74.58	139.78	96.13	113.31	116.56	91.55	117.08	80.53	95.52	34.45	33.65	24.45	25.02	37.29	39.5	28.51	21.16
COPS4	70.29	63.64	65.71	88.77	76.13	74.68	68.27	71.95	58.72	53.55	59.9	49.85	104.33	71.95	66.89	69.66	68.73	54.31	86.32	99.6	76.84	59.47	76	97.14
POLD1	99.82	128.35	182.75	91.02	132.84	95.4	165.73	151.93	40.69	34.27	58.68	43.92	25.72	44.26	92.03	80.15	20.05	13.19	41.16	40.11	23.96	31.6	37.25	46.09
NPTN	90.87	88.72	54.28	45.53	72.83	75.37	50.17	70.08	99.1	100.37	92.76	88.87	111.47	105.49	77.49	76.89	66.06	66.69	31.86	26.13	58.64	57.61	28.9	32.87
TBPL1	58.37	68.11	78.41	77.9	61.83	82.56	87.54	75.85	81.32	89.47	64.08	43.41	60.05	70.35	90.39	75.78	43.5	49.4	96.77	102.68	43.69	59.7	76.09	89.36
PIGS	82.29	91.6	99.48	93.71	79.53	66.29	96.01	95.06	85.37	79.26	92.31	97.54	82.11	84.77	96.33	97.82	46.46	35.58	41.13	43.92	39	41.96	42.95	37.63
SH2D3C	90.73	77.91	46.35	43.29	115.28	93.74	84.71	73.59	123.3	104.54	115.21	127.05	107.02	140.14	123.81	123.97	60.91	60.99	6.7	6.97	51.14	51.3	3.18	3.96
MAT2A	39.67	35.36	26.22	26.69	41.8	36.48	26.54	27	40.45	46.05	42.86	39.03	58.75	44.46	28.91	27.82	75.34	70.55	185.6	182.33	71.56	79.56	150.47	174.71
GPR108	65.97	62.4	82.74	78.16	89.07	76.71	99.1	98.72	81.7	78.98	88.07	77.88	72.6	86.17	117.53	130.85	36.54	31.39	29.02	27.82	27.35	45.16	37.92	46.92
MRPS30	90.09	84.18	81.76	67.75	71.22	83.58	87.57	80.69	58.29	46.41	43.18	44.04	58.85	64.03	60.68	66.87	62.07	60.07	105.96	100.5	63.45	71.3	95.14	103.95
TP53	77.05	73.44	83.77	62.06	69.16	63.57	84.47	76.33	49.68	48.49	55.56	57.11	48.89	47.26	64.46	59.52	76.8	70.65	94.35	93.47	89.02	77.25	64.32	72.95
UBE2D2	32.8	34.95	44.12	40.75	40.29	68.21	19.26	50.5	47.75	60.61	28.46	43.54	39.59	39.6	49.11	34.95	50.1	93.85	67.48	61.5	60.73	99.62	65.91	50.78
HDGF	48.71	45.85	47.17	51.44	46.27	40.97	45.23	49.5	31.45	30.68	27	24.93	25.92	31.63	31.42	33.86	48.41	53.18	62.91	70.31	35.97	50.25	72.92	64.32
ZWINT	106.34	105.47	106.49	112.78	97.38	112.58	124.49	131.68	33.16	17.39	29.77	34	24.38	30.38	79.46	84.7	21.86	31.1	116.1	109.28	53.33	33.94	67.7	93.1
FAM162A	20.02	14.22	22.17	28.91	13.86	15.45	19.71	13.83	23.82	28.35	29.94	20.32	18.6	15.71	38.04	23.74	89.49	55.01	151.67	172.27	145.69	125.19	216.35	179.73
NUDT16L1	70.79	98.18	130.13	126.54	84.76	76.35	89.32	63.38	91.32	85.03	107.58	106.67	58.39	83.46	106.05	86.94	44.68	40.56	26.35	33.57	35.48	39.22	32.44	29.86
TMEM161A	85.62	90.3	140.4	129.19	90.2	82.06	102.33	80.94	69.62	67.61	97.17	92.49	57.67	58.9	105.43	93.34	32.03	33.29	47.64	45.44	26.35	31.57	49.41	56.21
CLN3	68.97	85.8	78.37	70.15	67.35	67.69	73.91	59.38	110.86	89.31	121.77	119.24	87.85	98.18	117.31	101.94	66.7	55.75	40.33	36.57	29.98	50.04	40.13	39.42
ISCU	57	55.05	42.84	69.24	56.55	52.33	37.38	54.89	68.76	89.73	64.66	71.42	44.48	66.91	50.1	57.79	93.81	80.9	56.01	68.59	82.28	83.87	69.12	69.47
ATXN2L	69.13	73.5	70.11	19.23	60.61	56.66	60.66	58.89	42.82	49.33	41.98	52.96	39.25	44.81	61.6	59.14	72.03	116.33	92.07	128.58	68.82	92.24	135.09	103.14
PARL	66.89	69.61	56.37	70.88	64.38	54.58	52.79	63.72	77.29	72.74	77.71	71.62	61	80.38	66.77	65.56	58.29	56.97	83.09	83.35	61.18	58.59	70.25	91.87
RRBP1	63.9	54.23	49.44	27.52	60.26	64.83	47.2	47.08	113.62	134.43	68.42	97.07	84.78	109.24	54.83	70.07	85.54	87.34	31.19	32.31	82.29	78.53	35.87	30.92
COPS5	41	51.96	44.06	59.82	52.07	49.52	62.86	46.04	64.47	58.28	65.64	55.44	63.56	49.77	69.22	53.72	95.29	109.7	104.5	99.82	82.77	95.16	89.47	98
ASH2L	93.39	104.35	77.68	70.97	90.62	79.65	81.13	92.99	50.11	40.68	47.75	39.91	51.88	39.89	41.28	42.31	53.91	54.34	63.37	67.79	44.55	45.86	57.52	55.74
B4GALT3	102.64	99.69	103.92	107.71	90.45	79.16	98.09	97.1	73.33	60.25	74.46	69.49	51.12	75.92	80.32	84.59	58.37	43.02	53.54	49.45	39.85	41.98	48.95	52.98
CRKL	99.19	80.86	71.7	48.18	96.91	106.33	122.42	111.22	115.23	85.48	73.5	88.9	131.54	141.8	135.56	126.18	17.34	15.95	17.12	19.82	10.22	12.13	19.9	22.55
ZDHHC12	73.84	86.89	90.4	91.45	83.47	84.16	88.66	75.08	77.07	86.15	94.41	74.68	55.61	71.21	115.68	95.72	45.89	57.28	48.71	41.53	73.31	53.84	43.01	45.04
AIFM1	77.85	74.32	58.15	57.93	102.64	87.95	86.45	81.7	77.95	55.19	58.19	61.91	81.87	79.39	85.45	94.85	19.87	30.34	101.08	75.21	55.72	33.65	78.01	114.42
PGS1	96.55	94.83	100.48	132.46	103.94	70.12	59.9	100.36	108.01	91.55	123.11	127.04	76.26	98.29	77.63	104.3	20.91	27.53	25.73	23.37	47.14	20.96	16.92	25.61
GPX7	59.78	62.47	49.03	57.16	62.1	63.21	57.16	61.82	119.01	120.04	106.28	99.22	88.22	95.46	91.83	80.44	65.62	60.05	39.18	39.42	81.03	68.01	40.82	40.8
MPC2	89.17	74.27	66.78	79.84	62.94	76.36	58.31	55.06	62.09	84.01	80.68	52.22	46	58.99	76.64	62.61	55.7	73.18	87.94	79	60.98	71.16	77.42	68.67
ARMCX6	25.31	46.54	47.71	56.1	49.81	56.47	49.77	44.79	102.53	95.86	101.8	95.52	85.41	96.21	95.47	86.55	80.77	76.5	43.55	37.71	88.71	77.71	38.51	31.86
PPCS	60.31	53.96	46.96	47.4	57.55	58.87	53.53	58.03	89.18	81.53	61.92	63.72	98.37	78.54	81.58	68.47	71.19	75.09	92.76	92.36	74.58	81	83.36	96.46
THRAP3	55.99	71.3	53.86	54.77	67.69	95.38	72.26	64.79	74.98	81.54	42.78	61.73	80.7	70.88	40.33	43.91	75.94	75.67	91.6	96.32	76.98	78.24	83.14	89.82
CSNK2A2	105.13	84.76	62.11	25.35	98.02	118.03	111.78	104.03	78.63	58.92	43.74	59.13	130.57	106.73	81.42	86.73	36.48	31.15	31.11	30.42	32.56	35.87	39.87	40.66
MRPS27	105.6	88.1	81.8	80.58	83.42	75.79	89.58	98.25	78.31	57	71.61	83.89	110.18	73.21	85.63	79.74	32.09	28.22	67.63	61.83	22.92	33.62	54.77	68.26
PTOV1	49.35	64.34	72.6	75.12	53.94	45.43	61.84	42.18	43.63	53.25	53.73	49.44	38.48	46.04	56.81	68.22	54.68	56.79	31.01	46.14	60.51	56.47	42.9	30.5
PRKRA	76.45	73.67	79.77	65.2	80.01	72.62	84.21	90.33	84.16	75.65	81.16	70.23	95.5	81.7	93.19	85.95	51.73	51.33	57.81	61.55	58.79	50.57	42.59	53.45
PSMC6	27.33	28.65	29.64	49.08	36.31	42.37	41.68	35.29	25.67	25.7	21.28	23.43	90.18	50.81	29.98	34.11	116.66	103.54	142.7	133.06	124.86	107.04	116.77	127.78
EIF2S2	40.38	41.42	39.05	38.26	38.17	48.4	49.48	45.04	32.15	35.73	20.63	29.8	57.64	47.35	31.44	41.59	65.59	60.5	77.08	76.67	67.36	70.81	75.57	76.58
CMAS	15.76	20.98	20.34	48.52	28.88	21.62	17.31	49.64	21.29	30.93	25.89	38.75	32.96	38.41	16.77	29	34.77	64.61	225.69	218.38	98.25	63.76	216.63	271.82
HOPX	133.53	124.04	74.04	90.13	152.48	158.34	103.58	119.57	51.69	61.31	77.7	57.37	55.81	35.26	67.66	60.87	33.21	38.52	13.37	6.74	66.12	24.08	8.99	6.81
FXR1	16.17	19.27	18.44	17.98	24.18	30.45	25.9	24.37	17.8	20.23	12.15	19.18	47.53	32.57	17.47	25.44	92.47	96.67	89.28	77.84	146.04	90.9	94.48	101.42
CENPT	80.83	86.52	97.26	108.15	83.83	72.8	98.81	89.07	74.5	61.1	94.1	82.3	69.97	80.46	86	84.37	44.85	44.87	46.94	48.3	39.59	54.17	45.41	60.3
MPST	81.1	47.36	92.46	165.27	91.14	65.1	56.97	80.54	23.04	40.29	50.58	53.69	24.55	28.93	52.73	66.06	41.15	50.93	75.65	77.75	41.63	48.37	77.61	64.71
ELOF1	66.55	97.48	114.67	150.52	92.72	93.39	109.7	86.21	49.06	63.65	84.34	69.27	47.17	52.28	94.16	81.01	35.66	36.65	38.3	36.37	42.24	40.4	42.06	42.69
SNX6	50.58	48.18	37.06	49.83	45.27	63.66	57.37	54	50.09	51.75	42.55	38.83	89.58	66.23	48.67	49.43	98.97	107.7	93.93	96.2	112.28	89.36	88.54	103.04
DCTN5	71.1	66.47	62.82	75.25	80.38	83.2	73.86	78.38	120.67	91.36	142.15	109.19	120.97	101.76	105.5	97.12	21.27	34.79	25.24	27.94	30.61	35.14	20.94	35.35
LMNA	55.15	35.9	71.25	185.77	105.36	54.15	36.25	86.03	37.12	50.55	58.05	82.64	21.85	38.55	21.38	28.32	20.58	21.94	63.61	70.12	49.53	22.05	80.53	105.2
GNB1	37	31.11	20.91	27.57	28.77	29.14	24.91	31.39	41.12	35.47	32	34.5	35.8	38.87	32.75	40.61	75.16	87.2	54.77	60.22	75.25	79.02	63.11	59.42
PNKD	84.79	92.27	109.97	99.57	82.32	93.97	66.74	57.16	74.83	115.45	62.72	59.25	39.83	66.25	89.85	73.73	46.34	39.74	61.41	62.35	46.41	38.06	53.2	44.67
MLST8	94.51	96.59	129.85	152.44	86.31	85.32	87.71	80.93	69.17	63.66	80.67	79.51	40.88	61.14	75.91	69.34	20.52	30.52	39.67	48.52	43.52	38.15	39.07	43.47
[truncated: 14,776 more rows]
